# Supplementary material for: Modeling COVID-19 scenarios for the United States
Source: Nat Med. 2020 Oct 23;27(1):94–105. doi: 10.1038/s41591-020-1132-9 (PMC7806509; doi:10.1038/s41591-020-1132-9)
Supplement: Source Data Fig. 1 — Statistical source data. [file 41591_2020_1132_MOESM8_ESM.xlsx]

## Sheet: NMED-A109010-T_maintext_SourceD
Date	Number_of_Mandates_On	State_Name
2020-02-01	0	AK
2020-03-16	1	AK
2020-03-17	2	AK
2020-03-24	3	AK
2020-03-28	6	AK
2020-04-24	4	AK
2020-05-22	2	AK
2020-02-02	0	AK
2020-02-03	0	AK
2020-02-04	0	AK
2020-02-05	0	AK
2020-02-06	0	AK
2020-02-07	0	AK
2020-02-08	0	AK
2020-02-09	0	AK
2020-02-10	0	AK
2020-02-11	0	AK
2020-02-12	0	AK
2020-02-13	0	AK
2020-02-14	0	AK
2020-02-15	0	AK
2020-02-16	0	AK
2020-02-17	0	AK
2020-02-18	0	AK
2020-02-19	0	AK
2020-02-20	0	AK
2020-02-21	0	AK
2020-02-22	0	AK
2020-02-23	0	AK
2020-02-24	0	AK
2020-02-25	0	AK
2020-02-26	0	AK
2020-02-27	0	AK
2020-02-28	0	AK
2020-02-29	0	AK
2020-03-01	0	AK
2020-03-02	0	AK
2020-03-03	0	AK
2020-03-04	0	AK
2020-03-05	0	AK
2020-03-06	0	AK
2020-03-07	0	AK
2020-03-08	0	AK
2020-03-09	0	AK
2020-03-10	0	AK
2020-03-11	0	AK
2020-03-12	0	AK
2020-03-13	0	AK
2020-03-14	0	AK
2020-03-15	0	AK
2020-03-18	2	AK
2020-03-19	2	AK
2020-03-20	2	AK
2020-03-21	2	AK
2020-03-22	2	AK
2020-03-23	2	AK
2020-03-25	3	AK
2020-03-26	3	AK
2020-03-27	3	AK
2020-03-29	6	AK
2020-03-30	6	AK
2020-03-31	6	AK
2020-04-01	6	AK
2020-04-02	6	AK
2020-04-03	6	AK
2020-04-04	6	AK
2020-04-05	6	AK
2020-04-06	6	AK
2020-04-07	6	AK
2020-04-08	6	AK
2020-04-09	6	AK
2020-04-10	6	AK
2020-04-11	6	AK
2020-04-12	6	AK
2020-04-13	6	AK
2020-04-14	6	AK
2020-04-15	6	AK
2020-04-16	6	AK
2020-04-17	6	AK
2020-04-18	6	AK
2020-04-19	6	AK
2020-04-20	6	AK
2020-04-21	6	AK
2020-04-22	6	AK
2020-04-23	6	AK
2020-04-25	4	AK
2020-04-26	4	AK
2020-04-27	4	AK
2020-04-28	4	AK
2020-04-29	4	AK
2020-04-30	4	AK
2020-05-01	4	AK
2020-05-02	4	AK
2020-05-03	4	AK
2020-05-04	4	AK
2020-05-05	4	AK
2020-05-06	4	AK
2020-05-07	4	AK
2020-05-08	4	AK
2020-05-09	4	AK
2020-05-10	4	AK
2020-05-11	4	AK
2020-05-12	4	AK
2020-05-13	4	AK
2020-05-14	4	AK
2020-05-15	4	AK
2020-05-16	4	AK
2020-05-17	4	AK
2020-05-18	4	AK
2020-05-19	4	AK
2020-05-20	4	AK
2020-05-21	4	AK
2020-05-23	2	AK
2020-05-24	2	AK
2020-05-25	2	AK
2020-05-26	2	AK
2020-05-27	2	AK
2020-05-28	2	AK
2020-05-29	2	AK
2020-05-30	2	AK
2020-05-31	2	AK
2020-06-01	2	AK
2020-06-02	2	AK
2020-06-03	2	AK
2020-06-04	2	AK
2020-06-05	2	AK
2020-06-06	2	AK
2020-06-07	2	AK
2020-06-08	2	AK
2020-06-09	2	AK
2020-06-10	2	AK
2020-06-11	2	AK
2020-06-12	2	AK
2020-06-13	2	AK
2020-06-14	2	AK
2020-06-15	2	AK
2020-06-16	2	AK
2020-06-17	2	AK
2020-06-18	2	AK
2020-06-19	2	AK
2020-06-20	2	AK
2020-06-21	2	AK
2020-06-22	2	AK
2020-06-23	2	AK
2020-06-24	2	AK
2020-06-25	2	AK
2020-06-26	2	AK
2020-06-27	2	AK
2020-06-28	2	AK
2020-06-29	2	AK
2020-06-30	2	AK
2020-07-01	2	AK
2020-07-02	2	AK
2020-07-03	2	AK
2020-07-04	2	AK
2020-07-05	2	AK
2020-07-06	2	AK
2020-07-07	2	AK
2020-07-08	2	AK
2020-07-09	2	AK
2020-07-10	2	AK
2020-07-11	2	AK
2020-07-12	2	AK
2020-07-13	2	AK
2020-07-14	2	AK
2020-07-15	2	AK
2020-07-16	2	AK
2020-07-17	2	AK
2020-07-18	2	AK
2020-07-19	2	AK
2020-07-20	2	AK
2020-07-21	2	AK
2020-07-22	2	AK
2020-07-23	2	AK
2020-07-24	2	AK
2020-07-25	2	AK
2020-07-26	2	AK
2020-07-27	2	AK
2020-07-28	2	AK
2020-07-29	2	AK
2020-07-30	2	AK
2020-07-31	2	AK
2020-08-01	2	AK
2020-08-02	2	AK
2020-08-03	2	AK
2020-08-04	2	AK
2020-08-05	2	AK
2020-08-06	2	AK
2020-08-07	2	AK
2020-08-08	2	AK
2020-08-09	2	AK
2020-08-10	2	AK
2020-08-11	2	AK
2020-08-12	2	AK
2020-08-13	2	AK
2020-08-14	2	AK
2020-08-15	2	AK
2020-08-16	2	AK
2020-08-17	2	AK
2020-08-18	2	AK
2020-08-19	2	AK
2020-08-20	2	AK
2020-08-21	2	AK
2020-08-22	2	AK
2020-08-23	2	AK
2020-08-24	2	AK
2020-08-25	2	AK
2020-08-26	2	AK
2020-08-27	2	AK
2020-08-28	2	AK
2020-08-29	2	AK
2020-08-30	2	AK
2020-08-31	2	AK
2020-09-01	2	AK
2020-09-02	2	AK
2020-09-03	2	AK
2020-09-04	2	AK
2020-09-05	2	AK
2020-09-06	2	AK
2020-09-07	2	AK
2020-09-08	2	AK
2020-09-09	2	AK
2020-09-10	2	AK
2020-09-11	2	AK
2020-09-12	2	AK
2020-09-13	2	AK
2020-09-14	2	AK
2020-09-15	2	AK
2020-09-16	2	AK
2020-09-17	2	AK
2020-09-18	2	AK
2020-09-19	2	AK
2020-09-20	2	AK
2020-09-21	2	AK
2020-09-22	2	AK
2020-09-23	2	AK
2020-09-24	2	AK
2020-09-25	2	AK
2020-09-26	2	AK
2020-09-27	2	AK
2020-09-28	2	AK
2020-09-29	2	AK
2020-09-30	2	AK
2020-10-01	2	AK
2020-10-02	2	AK
2020-10-03	2	AK
2020-10-04	2	AK
2020-10-05	2	AK
2020-10-06	2	AK
2020-10-07	2	AK
2020-10-08	2	AK
2020-10-09	2	AK
2020-10-10	2	AK
2020-10-11	2	AK
2020-02-01	0	AL
2020-03-19	3	AL
2020-03-28	4	AL
2020-04-04	5	AL
2020-04-30	3	AL
2020-06-15	2	AL
2020-02-02	0	AL
2020-02-03	0	AL
2020-02-04	0	AL
2020-02-05	0	AL
2020-02-06	0	AL
2020-02-07	0	AL
2020-02-08	0	AL
2020-02-09	0	AL
2020-02-10	0	AL
2020-02-11	0	AL
2020-02-12	0	AL
2020-02-13	0	AL
2020-02-14	0	AL
2020-02-15	0	AL
2020-02-16	0	AL
2020-02-17	0	AL
2020-02-18	0	AL
2020-02-19	0	AL
2020-02-20	0	AL
2020-02-21	0	AL
2020-02-22	0	AL
2020-02-23	0	AL
2020-02-24	0	AL
2020-02-25	0	AL
2020-02-26	0	AL
2020-02-27	0	AL
2020-02-28	0	AL
2020-02-29	0	AL
2020-03-01	0	AL
2020-03-02	0	AL
2020-03-03	0	AL
2020-03-04	0	AL
2020-03-05	0	AL
2020-03-06	0	AL
2020-03-07	0	AL
2020-03-08	0	AL
2020-03-09	0	AL
2020-03-10	0	AL
2020-03-11	0	AL
2020-03-12	0	AL
2020-03-13	0	AL
2020-03-14	0	AL
2020-03-15	0	AL
2020-03-16	0	AL
2020-03-17	0	AL
2020-03-18	0	AL
2020-03-20	3	AL
2020-03-21	3	AL
2020-03-22	3	AL
2020-03-23	3	AL
2020-03-24	3	AL
2020-03-25	3	AL
2020-03-26	3	AL
2020-03-27	3	AL
2020-03-29	4	AL
2020-03-30	4	AL
2020-03-31	4	AL
2020-04-01	4	AL
2020-04-02	4	AL
2020-04-03	4	AL
2020-04-05	5	AL
2020-04-06	5	AL
2020-04-07	5	AL
2020-04-08	5	AL
2020-04-09	5	AL
2020-04-10	5	AL
2020-04-11	5	AL
2020-04-12	5	AL
2020-04-13	5	AL
2020-04-14	5	AL
2020-04-15	5	AL
2020-04-16	5	AL
2020-04-17	5	AL
2020-04-18	5	AL
2020-04-19	5	AL
2020-04-20	5	AL
2020-04-21	5	AL
2020-04-22	5	AL
2020-04-23	5	AL
2020-04-24	5	AL
2020-04-25	5	AL
2020-04-26	5	AL
2020-04-27	5	AL
2020-04-28	5	AL
2020-04-29	5	AL
2020-05-01	3	AL
2020-05-02	3	AL
2020-05-03	3	AL
2020-05-04	3	AL
2020-05-05	3	AL
2020-05-06	3	AL
2020-05-07	3	AL
2020-05-08	3	AL
2020-05-09	3	AL
2020-05-10	3	AL
2020-05-11	3	AL
2020-05-12	3	AL
2020-05-13	3	AL
2020-05-14	3	AL
2020-05-15	3	AL
2020-05-16	3	AL
2020-05-17	3	AL
2020-05-18	3	AL
2020-05-19	3	AL
2020-05-20	3	AL
2020-05-21	3	AL
2020-05-22	3	AL
2020-05-23	3	AL
2020-05-24	3	AL
2020-05-25	3	AL
2020-05-26	3	AL
2020-05-27	3	AL
2020-05-28	3	AL
2020-05-29	3	AL
2020-05-30	3	AL
2020-05-31	3	AL
2020-06-01	3	AL
2020-06-02	3	AL
2020-06-03	3	AL
2020-06-04	3	AL
2020-06-05	3	AL
2020-06-06	3	AL
2020-06-07	3	AL
2020-06-08	3	AL
2020-06-09	3	AL
2020-06-10	3	AL
2020-06-11	3	AL
2020-06-12	3	AL
2020-06-13	3	AL
2020-06-14	3	AL
2020-06-16	2	AL
2020-06-17	2	AL
2020-06-18	2	AL
2020-06-19	2	AL
2020-06-20	2	AL
2020-06-21	2	AL
2020-06-22	2	AL
2020-06-23	2	AL
2020-06-24	2	AL
2020-06-25	2	AL
2020-06-26	2	AL
2020-06-27	2	AL
2020-06-28	2	AL
2020-06-29	2	AL
2020-06-30	2	AL
2020-07-01	2	AL
2020-07-02	2	AL
2020-07-03	2	AL
2020-07-04	2	AL
2020-07-05	2	AL
2020-07-06	2	AL
2020-07-07	2	AL
2020-07-08	2	AL
2020-07-09	2	AL
2020-07-10	2	AL
2020-07-11	2	AL
2020-07-12	2	AL
2020-07-13	2	AL
2020-07-14	2	AL
2020-07-15	2	AL
2020-07-16	2	AL
2020-07-17	2	AL
2020-07-18	2	AL
2020-07-19	2	AL
2020-07-20	2	AL
2020-07-21	2	AL
2020-07-22	2	AL
2020-07-23	2	AL
2020-07-24	2	AL
2020-07-25	2	AL
2020-07-26	2	AL
2020-07-27	2	AL
2020-07-28	2	AL
2020-07-29	2	AL
2020-07-30	2	AL
2020-07-31	2	AL
2020-08-01	2	AL
2020-08-02	2	AL
2020-08-03	2	AL
2020-08-04	2	AL
2020-08-05	2	AL
2020-08-06	2	AL
2020-08-07	2	AL
2020-08-08	2	AL
2020-08-09	2	AL
2020-08-10	2	AL
2020-08-11	2	AL
2020-08-12	2	AL
2020-08-13	2	AL
2020-08-14	2	AL
2020-08-15	2	AL
2020-08-16	2	AL
2020-08-17	2	AL
2020-08-18	2	AL
2020-08-19	2	AL
2020-08-20	2	AL
2020-08-21	2	AL
2020-08-22	2	AL
2020-08-23	2	AL
2020-08-24	2	AL
2020-08-25	2	AL
2020-08-26	2	AL
2020-08-27	2	AL
2020-08-28	2	AL
2020-08-29	2	AL
2020-08-30	2	AL
2020-08-31	2	AL
2020-09-01	2	AL
2020-09-02	2	AL
2020-09-03	2	AL
2020-09-04	2	AL
2020-09-05	2	AL
2020-09-06	2	AL
2020-09-07	2	AL
2020-09-08	2	AL
2020-09-09	2	AL
2020-09-10	2	AL
2020-09-11	2	AL
2020-09-12	2	AL
2020-09-13	2	AL
2020-09-14	2	AL
2020-09-15	2	AL
2020-09-16	2	AL
2020-09-17	2	AL
2020-09-18	2	AL
2020-09-19	2	AL
2020-09-20	2	AL
2020-09-21	2	AL
2020-09-22	2	AL
2020-09-23	2	AL
2020-09-24	2	AL
2020-09-25	2	AL
2020-09-26	2	AL
2020-09-27	2	AL
2020-09-28	2	AL
2020-09-29	2	AL
2020-09-30	2	AL
2020-10-01	2	AL
2020-10-02	2	AL
2020-10-03	2	AL
2020-10-04	2	AL
2020-10-05	2	AL
2020-10-06	2	AL
2020-10-07	2	AL
2020-10-08	2	AL
2020-10-09	2	AL
2020-10-10	2	AL
2020-10-11	2	AL
2020-02-01	0	AR
2020-03-17	1	AR
2020-03-19	2	AR
2020-03-27	3	AR
2020-06-18	2	AR
2020-08-24	1	AR
2020-02-02	0	AR
2020-02-03	0	AR
2020-02-04	0	AR
2020-02-05	0	AR
2020-02-06	0	AR
2020-02-07	0	AR
2020-02-08	0	AR
2020-02-09	0	AR
2020-02-10	0	AR
2020-02-11	0	AR
2020-02-12	0	AR
2020-02-13	0	AR
2020-02-14	0	AR
2020-02-15	0	AR
2020-02-16	0	AR
2020-02-17	0	AR
2020-02-18	0	AR
2020-02-19	0	AR
2020-02-20	0	AR
2020-02-21	0	AR
2020-02-22	0	AR
2020-02-23	0	AR
2020-02-24	0	AR
2020-02-25	0	AR
2020-02-26	0	AR
2020-02-27	0	AR
2020-02-28	0	AR
2020-02-29	0	AR
2020-03-01	0	AR
2020-03-02	0	AR
2020-03-03	0	AR
2020-03-04	0	AR
2020-03-05	0	AR
2020-03-06	0	AR
2020-03-07	0	AR
2020-03-08	0	AR
2020-03-09	0	AR
2020-03-10	0	AR
2020-03-11	0	AR
2020-03-12	0	AR
2020-03-13	0	AR
2020-03-14	0	AR
2020-03-15	0	AR
2020-03-16	0	AR
2020-03-18	1	AR
2020-03-20	2	AR
2020-03-21	2	AR
2020-03-22	2	AR
2020-03-23	2	AR
2020-03-24	2	AR
2020-03-25	2	AR
2020-03-26	2	AR
2020-03-28	3	AR
2020-03-29	3	AR
2020-03-30	3	AR
2020-03-31	3	AR
2020-04-01	3	AR
2020-04-02	3	AR
2020-04-03	3	AR
2020-04-04	3	AR
2020-04-05	3	AR
2020-04-06	3	AR
2020-04-07	3	AR
2020-04-08	3	AR
2020-04-09	3	AR
2020-04-10	3	AR
2020-04-11	3	AR
2020-04-12	3	AR
2020-04-13	3	AR
2020-04-14	3	AR
2020-04-15	3	AR
2020-04-16	3	AR
2020-04-17	3	AR
2020-04-18	3	AR
2020-04-19	3	AR
2020-04-20	3	AR
2020-04-21	3	AR
2020-04-22	3	AR
2020-04-23	3	AR
2020-04-24	3	AR
2020-04-25	3	AR
2020-04-26	3	AR
2020-04-27	3	AR
2020-04-28	3	AR
2020-04-29	3	AR
2020-04-30	3	AR
2020-05-01	3	AR
2020-05-02	3	AR
2020-05-03	3	AR
2020-05-04	3	AR
2020-05-05	3	AR
2020-05-06	3	AR
2020-05-07	3	AR
2020-05-08	3	AR
2020-05-09	3	AR
2020-05-10	3	AR
2020-05-11	3	AR
2020-05-12	3	AR
2020-05-13	3	AR
2020-05-14	3	AR
2020-05-15	3	AR
2020-05-16	3	AR
2020-05-17	3	AR
2020-05-18	3	AR
2020-05-19	3	AR
2020-05-20	3	AR
2020-05-21	3	AR
2020-05-22	3	AR
2020-05-23	3	AR
2020-05-24	3	AR
2020-05-25	3	AR
2020-05-26	3	AR
2020-05-27	3	AR
2020-05-28	3	AR
2020-05-29	3	AR
2020-05-30	3	AR
2020-05-31	3	AR
2020-06-01	3	AR
2020-06-02	3	AR
2020-06-03	3	AR
2020-06-04	3	AR
2020-06-05	3	AR
2020-06-06	3	AR
2020-06-07	3	AR
2020-06-08	3	AR
2020-06-09	3	AR
2020-06-10	3	AR
2020-06-11	3	AR
2020-06-12	3	AR
2020-06-13	3	AR
2020-06-14	3	AR
2020-06-15	3	AR
2020-06-16	3	AR
2020-06-17	3	AR
2020-06-19	2	AR
2020-06-20	2	AR
2020-06-21	2	AR
2020-06-22	2	AR
2020-06-23	2	AR
2020-06-24	2	AR
2020-06-25	2	AR
2020-06-26	2	AR
2020-06-27	2	AR
2020-06-28	2	AR
2020-06-29	2	AR
2020-06-30	2	AR
2020-07-01	2	AR
2020-07-02	2	AR
2020-07-03	2	AR
2020-07-04	2	AR
2020-07-05	2	AR
2020-07-06	2	AR
2020-07-07	2	AR
2020-07-08	2	AR
2020-07-09	2	AR
2020-07-10	2	AR
2020-07-11	2	AR
2020-07-12	2	AR
2020-07-13	2	AR
2020-07-14	2	AR
2020-07-15	2	AR
2020-07-16	2	AR
2020-07-17	2	AR
2020-07-18	2	AR
2020-07-19	2	AR
2020-07-20	2	AR
2020-07-21	2	AR
2020-07-22	2	AR
2020-07-23	2	AR
2020-07-24	2	AR
2020-07-25	2	AR
2020-07-26	2	AR
2020-07-27	2	AR
2020-07-28	2	AR
2020-07-29	2	AR
2020-07-30	2	AR
2020-07-31	2	AR
2020-08-01	2	AR
2020-08-02	2	AR
2020-08-03	2	AR
2020-08-04	2	AR
2020-08-05	2	AR
2020-08-06	2	AR
2020-08-07	2	AR
2020-08-08	2	AR
2020-08-09	2	AR
2020-08-10	2	AR
2020-08-11	2	AR
2020-08-12	2	AR
2020-08-13	2	AR
2020-08-14	2	AR
2020-08-15	2	AR
2020-08-16	2	AR
2020-08-17	2	AR
2020-08-18	2	AR
2020-08-19	2	AR
2020-08-20	2	AR
2020-08-21	2	AR
2020-08-22	2	AR
2020-08-23	2	AR
2020-08-25	1	AR
2020-08-26	1	AR
2020-08-27	1	AR
2020-08-28	1	AR
2020-08-29	1	AR
2020-08-30	1	AR
2020-08-31	1	AR
2020-09-01	1	AR
2020-09-02	1	AR
2020-09-03	1	AR
2020-09-04	1	AR
2020-09-05	1	AR
2020-09-06	1	AR
2020-09-07	1	AR
2020-09-08	1	AR
2020-09-09	1	AR
2020-09-10	1	AR
2020-09-11	1	AR
2020-09-12	1	AR
2020-09-13	1	AR
2020-09-14	1	AR
2020-09-15	1	AR
2020-09-16	1	AR
2020-09-17	1	AR
2020-09-18	1	AR
2020-09-19	1	AR
2020-09-20	1	AR
2020-09-21	1	AR
2020-09-22	1	AR
2020-09-23	1	AR
2020-09-24	1	AR
2020-09-25	1	AR
2020-09-26	1	AR
2020-09-27	1	AR
2020-09-28	1	AR
2020-09-29	1	AR
2020-09-30	1	AR
2020-10-01	1	AR
2020-10-02	1	AR
2020-10-03	1	AR
2020-10-04	1	AR
2020-10-05	1	AR
2020-10-06	1	AR
2020-10-07	1	AR
2020-10-08	1	AR
2020-10-09	1	AR
2020-10-10	1	AR
2020-10-11	1	AR
2020-02-01	0	AZ
2020-03-16	1	AZ
2020-03-30	4	AZ
2020-05-16	1	AZ
2020-06-29	3	AZ
2020-02-02	0	AZ
2020-02-03	0	AZ
2020-02-04	0	AZ
2020-02-05	0	AZ
2020-02-06	0	AZ
2020-02-07	0	AZ
2020-02-08	0	AZ
2020-02-09	0	AZ
2020-02-10	0	AZ
2020-02-11	0	AZ
2020-02-12	0	AZ
2020-02-13	0	AZ
2020-02-14	0	AZ
2020-02-15	0	AZ
2020-02-16	0	AZ
2020-02-17	0	AZ
2020-02-18	0	AZ
2020-02-19	0	AZ
2020-02-20	0	AZ
2020-02-21	0	AZ
2020-02-22	0	AZ
2020-02-23	0	AZ
2020-02-24	0	AZ
2020-02-25	0	AZ
2020-02-26	0	AZ
2020-02-27	0	AZ
2020-02-28	0	AZ
2020-02-29	0	AZ
2020-03-01	0	AZ
2020-03-02	0	AZ
2020-03-03	0	AZ
2020-03-04	0	AZ
2020-03-05	0	AZ
2020-03-06	0	AZ
2020-03-07	0	AZ
2020-03-08	0	AZ
2020-03-09	0	AZ
2020-03-10	0	AZ
2020-03-11	0	AZ
2020-03-12	0	AZ
2020-03-13	0	AZ
2020-03-14	0	AZ
2020-03-15	0	AZ
2020-03-17	1	AZ
2020-03-18	1	AZ
2020-03-19	1	AZ
2020-03-20	1	AZ
2020-03-21	1	AZ
2020-03-22	1	AZ
2020-03-23	1	AZ
2020-03-24	1	AZ
2020-03-25	1	AZ
2020-03-26	1	AZ
2020-03-27	1	AZ
2020-03-28	1	AZ
2020-03-29	1	AZ
2020-03-31	4	AZ
2020-04-01	4	AZ
2020-04-02	4	AZ
2020-04-03	4	AZ
2020-04-04	4	AZ
2020-04-05	4	AZ
2020-04-06	4	AZ
2020-04-07	4	AZ
2020-04-08	4	AZ
2020-04-09	4	AZ
2020-04-10	4	AZ
2020-04-11	4	AZ
2020-04-12	4	AZ
2020-04-13	4	AZ
2020-04-14	4	AZ
2020-04-15	4	AZ
2020-04-16	4	AZ
2020-04-17	4	AZ
2020-04-18	4	AZ
2020-04-19	4	AZ
2020-04-20	4	AZ
2020-04-21	4	AZ
2020-04-22	4	AZ
2020-04-23	4	AZ
2020-04-24	4	AZ
2020-04-25	4	AZ
2020-04-26	4	AZ
2020-04-27	4	AZ
2020-04-28	4	AZ
2020-04-29	4	AZ
2020-04-30	4	AZ
2020-05-01	4	AZ
2020-05-02	4	AZ
2020-05-03	4	AZ
2020-05-04	4	AZ
2020-05-05	4	AZ
2020-05-06	4	AZ
2020-05-07	4	AZ
2020-05-08	4	AZ
2020-05-09	4	AZ
2020-05-10	4	AZ
2020-05-11	4	AZ
2020-05-12	4	AZ
2020-05-13	4	AZ
2020-05-14	4	AZ
2020-05-15	4	AZ
2020-05-17	1	AZ
2020-05-18	1	AZ
2020-05-19	1	AZ
2020-05-20	1	AZ
2020-05-21	1	AZ
2020-05-22	1	AZ
2020-05-23	1	AZ
2020-05-24	1	AZ
2020-05-25	1	AZ
2020-05-26	1	AZ
2020-05-27	1	AZ
2020-05-28	1	AZ
2020-05-29	1	AZ
2020-05-30	1	AZ
2020-05-31	1	AZ
2020-06-01	1	AZ
2020-06-02	1	AZ
2020-06-03	1	AZ
2020-06-04	1	AZ
2020-06-05	1	AZ
2020-06-06	1	AZ
2020-06-07	1	AZ
2020-06-08	1	AZ
2020-06-09	1	AZ
2020-06-10	1	AZ
2020-06-11	1	AZ
2020-06-12	1	AZ
2020-06-13	1	AZ
2020-06-14	1	AZ
2020-06-15	1	AZ
2020-06-16	1	AZ
2020-06-17	1	AZ
2020-06-18	1	AZ
2020-06-19	1	AZ
2020-06-20	1	AZ
2020-06-21	1	AZ
2020-06-22	1	AZ
2020-06-23	1	AZ
2020-06-24	1	AZ
2020-06-25	1	AZ
2020-06-26	1	AZ
2020-06-27	1	AZ
2020-06-28	1	AZ
2020-06-30	3	AZ
2020-07-01	3	AZ
2020-07-02	3	AZ
2020-07-03	3	AZ
2020-07-04	3	AZ
2020-07-05	3	AZ
2020-07-06	3	AZ
2020-07-07	3	AZ
2020-07-08	3	AZ
2020-07-09	3	AZ
2020-07-10	3	AZ
2020-07-11	3	AZ
2020-07-12	3	AZ
2020-07-13	3	AZ
2020-07-14	3	AZ
2020-07-15	3	AZ
2020-07-16	3	AZ
2020-07-17	3	AZ
2020-07-18	3	AZ
2020-07-19	3	AZ
2020-07-20	3	AZ
2020-07-21	3	AZ
2020-07-22	3	AZ
2020-07-23	3	AZ
2020-07-24	3	AZ
2020-07-25	3	AZ
2020-07-26	3	AZ
2020-07-27	3	AZ
2020-07-28	3	AZ
2020-07-29	3	AZ
2020-07-30	3	AZ
2020-07-31	3	AZ
2020-08-01	3	AZ
2020-08-02	3	AZ
2020-08-03	3	AZ
2020-08-04	3	AZ
2020-08-05	3	AZ
2020-08-06	3	AZ
2020-08-07	3	AZ
2020-08-08	3	AZ
2020-08-09	3	AZ
2020-08-10	3	AZ
2020-08-11	3	AZ
2020-08-12	3	AZ
2020-08-13	3	AZ
2020-08-14	3	AZ
2020-08-15	3	AZ
2020-08-16	3	AZ
2020-08-17	3	AZ
2020-08-18	3	AZ
2020-08-19	3	AZ
2020-08-20	3	AZ
2020-08-21	3	AZ
2020-08-22	3	AZ
2020-08-23	3	AZ
2020-08-24	3	AZ
2020-08-25	3	AZ
2020-08-26	3	AZ
2020-08-27	3	AZ
2020-08-28	3	AZ
2020-08-29	3	AZ
2020-08-30	3	AZ
2020-08-31	3	AZ
2020-09-01	3	AZ
2020-09-02	3	AZ
2020-09-03	3	AZ
2020-09-04	3	AZ
2020-09-05	3	AZ
2020-09-06	3	AZ
2020-09-07	3	AZ
2020-09-08	3	AZ
2020-09-09	3	AZ
2020-09-10	3	AZ
2020-09-11	3	AZ
2020-09-12	3	AZ
2020-09-13	3	AZ
2020-09-14	3	AZ
2020-09-15	3	AZ
2020-09-16	3	AZ
2020-09-17	3	AZ
2020-09-18	3	AZ
2020-09-19	3	AZ
2020-09-20	3	AZ
2020-09-21	3	AZ
2020-09-22	3	AZ
2020-09-23	3	AZ
2020-09-24	3	AZ
2020-09-25	3	AZ
2020-09-26	3	AZ
2020-09-27	3	AZ
2020-09-28	3	AZ
2020-09-29	3	AZ
2020-09-30	3	AZ
2020-10-01	3	AZ
2020-10-02	3	AZ
2020-10-03	3	AZ
2020-10-04	3	AZ
2020-10-05	3	AZ
2020-10-06	3	AZ
2020-10-07	3	AZ
2020-10-08	3	AZ
2020-10-09	3	AZ
2020-10-10	3	AZ
2020-10-11	3	AZ
2020-02-01	0	CA
2020-03-11	1	CA
2020-03-19	5	CA
2020-02-02	0	CA
2020-02-03	0	CA
2020-02-04	0	CA
2020-02-05	0	CA
2020-02-06	0	CA
2020-02-07	0	CA
2020-02-08	0	CA
2020-02-09	0	CA
2020-02-10	0	CA
2020-02-11	0	CA
2020-02-12	0	CA
2020-02-13	0	CA
2020-02-14	0	CA
2020-02-15	0	CA
2020-02-16	0	CA
2020-02-17	0	CA
2020-02-18	0	CA
2020-02-19	0	CA
2020-02-20	0	CA
2020-02-21	0	CA
2020-02-22	0	CA
2020-02-23	0	CA
2020-02-24	0	CA
2020-02-25	0	CA
2020-02-26	0	CA
2020-02-27	0	CA
2020-02-28	0	CA
2020-02-29	0	CA
2020-03-01	0	CA
2020-03-02	0	CA
2020-03-03	0	CA
2020-03-04	0	CA
2020-03-05	0	CA
2020-03-06	0	CA
2020-03-07	0	CA
2020-03-08	0	CA
2020-03-09	0	CA
2020-03-10	0	CA
2020-03-12	1	CA
2020-03-13	1	CA
2020-03-14	1	CA
2020-03-15	1	CA
2020-03-16	1	CA
2020-03-17	1	CA
2020-03-18	1	CA
2020-03-20	5	CA
2020-03-21	5	CA
2020-03-22	5	CA
2020-03-23	5	CA
2020-03-24	5	CA
2020-03-25	5	CA
2020-03-26	5	CA
2020-03-27	5	CA
2020-03-28	5	CA
2020-03-29	5	CA
2020-03-30	5	CA
2020-03-31	5	CA
2020-04-01	5	CA
2020-04-02	5	CA
2020-04-03	5	CA
2020-04-04	5	CA
2020-04-05	5	CA
2020-04-06	5	CA
2020-04-07	5	CA
2020-04-08	5	CA
2020-04-09	5	CA
2020-04-10	5	CA
2020-04-11	5	CA
2020-04-12	5	CA
2020-04-13	5	CA
2020-04-14	5	CA
2020-04-15	5	CA
2020-04-16	5	CA
2020-04-17	5	CA
2020-04-18	5	CA
2020-04-19	5	CA
2020-04-20	5	CA
2020-04-21	5	CA
2020-04-22	5	CA
2020-04-23	5	CA
2020-04-24	5	CA
2020-04-25	5	CA
2020-04-26	5	CA
2020-04-27	5	CA
2020-04-28	5	CA
2020-04-29	5	CA
2020-04-30	5	CA
2020-05-01	5	CA
2020-05-02	5	CA
2020-05-03	5	CA
2020-05-04	5	CA
2020-05-05	5	CA
2020-05-06	5	CA
2020-05-07	5	CA
2020-05-08	5	CA
2020-05-09	5	CA
2020-05-10	5	CA
2020-05-11	5	CA
2020-05-12	5	CA
2020-05-13	5	CA
2020-05-14	5	CA
2020-05-15	5	CA
2020-05-16	5	CA
2020-05-17	5	CA
2020-05-18	5	CA
2020-05-19	5	CA
2020-05-20	5	CA
2020-05-21	5	CA
2020-05-22	5	CA
2020-05-23	5	CA
2020-05-24	5	CA
2020-05-25	5	CA
2020-05-26	5	CA
2020-05-27	5	CA
2020-05-28	5	CA
2020-05-29	5	CA
2020-05-30	5	CA
2020-05-31	5	CA
2020-06-01	5	CA
2020-06-02	5	CA
2020-06-03	5	CA
2020-06-04	5	CA
2020-06-05	5	CA
2020-06-06	5	CA
2020-06-07	5	CA
2020-06-08	5	CA
2020-06-09	5	CA
2020-06-10	5	CA
2020-06-11	5	CA
2020-06-12	5	CA
2020-06-13	5	CA
2020-06-14	5	CA
2020-06-15	5	CA
2020-06-16	5	CA
2020-06-17	5	CA
2020-06-18	5	CA
2020-06-19	5	CA
2020-06-20	5	CA
2020-06-21	5	CA
2020-06-22	5	CA
2020-06-23	5	CA
2020-06-24	5	CA
2020-06-25	5	CA
2020-06-26	5	CA
2020-06-27	5	CA
2020-06-28	5	CA
2020-06-29	5	CA
2020-06-30	5	CA
2020-07-01	5	CA
2020-07-02	5	CA
2020-07-03	5	CA
2020-07-04	5	CA
2020-07-05	5	CA
2020-07-06	5	CA
2020-07-07	5	CA
2020-07-08	5	CA
2020-07-09	5	CA
2020-07-10	5	CA
2020-07-11	5	CA
2020-07-12	5	CA
2020-07-13	5	CA
2020-07-14	5	CA
2020-07-15	5	CA
2020-07-16	5	CA
2020-07-17	5	CA
2020-07-18	5	CA
2020-07-19	5	CA
2020-07-20	5	CA
2020-07-21	5	CA
2020-07-22	5	CA
2020-07-23	5	CA
2020-07-24	5	CA
2020-07-25	5	CA
2020-07-26	5	CA
2020-07-27	5	CA
2020-07-28	5	CA
2020-07-29	5	CA
2020-07-30	5	CA
2020-07-31	5	CA
2020-08-01	5	CA
2020-08-02	5	CA
2020-08-03	5	CA
2020-08-04	5	CA
2020-08-05	5	CA
2020-08-06	5	CA
2020-08-07	5	CA
2020-08-08	5	CA
2020-08-09	5	CA
2020-08-10	5	CA
2020-08-11	5	CA
2020-08-12	5	CA
2020-08-13	5	CA
2020-08-14	5	CA
2020-08-15	5	CA
2020-08-16	5	CA
2020-08-17	5	CA
2020-08-18	5	CA
2020-08-19	5	CA
2020-08-20	5	CA
2020-08-21	5	CA
2020-08-22	5	CA
2020-08-23	5	CA
2020-08-24	5	CA
2020-08-25	5	CA
2020-08-26	5	CA
2020-08-27	5	CA
2020-08-28	5	CA
2020-08-29	5	CA
2020-08-30	5	CA
2020-08-31	5	CA
2020-09-01	5	CA
2020-09-02	5	CA
2020-09-03	5	CA
2020-09-04	5	CA
2020-09-05	5	CA
2020-09-06	5	CA
2020-09-07	5	CA
2020-09-08	5	CA
2020-09-09	5	CA
2020-09-10	5	CA
2020-09-11	5	CA
2020-09-12	5	CA
2020-09-13	5	CA
2020-09-14	5	CA
2020-09-15	5	CA
2020-09-16	5	CA
2020-09-17	5	CA
2020-09-18	5	CA
2020-09-19	5	CA
2020-09-20	5	CA
2020-09-21	5	CA
2020-09-22	5	CA
2020-09-23	5	CA
2020-09-24	5	CA
2020-09-25	5	CA
2020-09-26	5	CA
2020-09-27	5	CA
2020-09-28	5	CA
2020-09-29	5	CA
2020-09-30	5	CA
2020-10-01	5	CA
2020-10-02	5	CA
2020-10-03	5	CA
2020-10-04	5	CA
2020-10-05	5	CA
2020-10-06	5	CA
2020-10-07	5	CA
2020-10-08	5	CA
2020-10-09	5	CA
2020-10-10	5	CA
2020-10-11	5	CA
2020-02-01	0	CO
2020-03-17	1	CO
2020-03-19	2	CO
2020-03-23	3	CO
2020-03-26	5	CO
2020-05-09	3	CO
2020-02-02	0	CO
2020-02-03	0	CO
2020-02-04	0	CO
2020-02-05	0	CO
2020-02-06	0	CO
2020-02-07	0	CO
2020-02-08	0	CO
2020-02-09	0	CO
2020-02-10	0	CO
2020-02-11	0	CO
2020-02-12	0	CO
2020-02-13	0	CO
2020-02-14	0	CO
2020-02-15	0	CO
2020-02-16	0	CO
2020-02-17	0	CO
2020-02-18	0	CO
2020-02-19	0	CO
2020-02-20	0	CO
2020-02-21	0	CO
2020-02-22	0	CO
2020-02-23	0	CO
2020-02-24	0	CO
2020-02-25	0	CO
2020-02-26	0	CO
2020-02-27	0	CO
2020-02-28	0	CO
2020-02-29	0	CO
2020-03-01	0	CO
2020-03-02	0	CO
2020-03-03	0	CO
2020-03-04	0	CO
2020-03-05	0	CO
2020-03-06	0	CO
2020-03-07	0	CO
2020-03-08	0	CO
2020-03-09	0	CO
2020-03-10	0	CO
2020-03-11	0	CO
2020-03-12	0	CO
2020-03-13	0	CO
2020-03-14	0	CO
2020-03-15	0	CO
2020-03-16	0	CO
2020-03-18	1	CO
2020-03-20	2	CO
2020-03-21	2	CO
2020-03-22	2	CO
2020-03-24	3	CO
2020-03-25	3	CO
2020-03-27	5	CO
2020-03-28	5	CO
2020-03-29	5	CO
2020-03-30	5	CO
2020-03-31	5	CO
2020-04-01	5	CO
2020-04-02	5	CO
2020-04-03	5	CO
2020-04-04	5	CO
2020-04-05	5	CO
2020-04-06	5	CO
2020-04-07	5	CO
2020-04-08	5	CO
2020-04-09	5	CO
2020-04-10	5	CO
2020-04-11	5	CO
2020-04-12	5	CO
2020-04-13	5	CO
2020-04-14	5	CO
2020-04-15	5	CO
2020-04-16	5	CO
2020-04-17	5	CO
2020-04-18	5	CO
2020-04-19	5	CO
2020-04-20	5	CO
2020-04-21	5	CO
2020-04-22	5	CO
2020-04-23	5	CO
2020-04-24	5	CO
2020-04-25	5	CO
2020-04-26	5	CO
2020-04-27	5	CO
2020-04-28	5	CO
2020-04-29	5	CO
2020-04-30	5	CO
2020-05-01	5	CO
2020-05-02	5	CO
2020-05-03	5	CO
2020-05-04	5	CO
2020-05-05	5	CO
2020-05-06	5	CO
2020-05-07	5	CO
2020-05-08	5	CO
2020-05-10	3	CO
2020-05-11	3	CO
2020-05-12	3	CO
2020-05-13	3	CO
2020-05-14	3	CO
2020-05-15	3	CO
2020-05-16	3	CO
2020-05-17	3	CO
2020-05-18	3	CO
2020-05-19	3	CO
2020-05-20	3	CO
2020-05-21	3	CO
2020-05-22	3	CO
2020-05-23	3	CO
2020-05-24	3	CO
2020-05-25	3	CO
2020-05-26	3	CO
2020-05-27	3	CO
2020-05-28	3	CO
2020-05-29	3	CO
2020-05-30	3	CO
2020-05-31	3	CO
2020-06-01	3	CO
2020-06-02	3	CO
2020-06-03	3	CO
2020-06-04	3	CO
2020-06-05	3	CO
2020-06-06	3	CO
2020-06-07	3	CO
2020-06-08	3	CO
2020-06-09	3	CO
2020-06-10	3	CO
2020-06-11	3	CO
2020-06-12	3	CO
2020-06-13	3	CO
2020-06-14	3	CO
2020-06-15	3	CO
2020-06-16	3	CO
2020-06-17	3	CO
2020-06-18	3	CO
2020-06-19	3	CO
2020-06-20	3	CO
2020-06-21	3	CO
2020-06-22	3	CO
2020-06-23	3	CO
2020-06-24	3	CO
2020-06-25	3	CO
2020-06-26	3	CO
2020-06-27	3	CO
2020-06-28	3	CO
2020-06-29	3	CO
2020-06-30	3	CO
2020-07-01	3	CO
2020-07-02	3	CO
2020-07-03	3	CO
2020-07-04	3	CO
2020-07-05	3	CO
2020-07-06	3	CO
2020-07-07	3	CO
2020-07-08	3	CO
2020-07-09	3	CO
2020-07-10	3	CO
2020-07-11	3	CO
2020-07-12	3	CO
2020-07-13	3	CO
2020-07-14	3	CO
2020-07-15	3	CO
2020-07-16	3	CO
2020-07-17	3	CO
2020-07-18	3	CO
2020-07-19	3	CO
2020-07-20	3	CO
2020-07-21	3	CO
2020-07-22	3	CO
2020-07-23	3	CO
2020-07-24	3	CO
2020-07-25	3	CO
2020-07-26	3	CO
2020-07-27	3	CO
2020-07-28	3	CO
2020-07-29	3	CO
2020-07-30	3	CO
2020-07-31	3	CO
2020-08-01	3	CO
2020-08-02	3	CO
2020-08-03	3	CO
2020-08-04	3	CO
2020-08-05	3	CO
2020-08-06	3	CO
2020-08-07	3	CO
2020-08-08	3	CO
2020-08-09	3	CO
2020-08-10	3	CO
2020-08-11	3	CO
2020-08-12	3	CO
2020-08-13	3	CO
2020-08-14	3	CO
2020-08-15	3	CO
2020-08-16	3	CO
2020-08-17	3	CO
2020-08-18	3	CO
2020-08-19	3	CO
2020-08-20	3	CO
2020-08-21	3	CO
2020-08-22	3	CO
2020-08-23	3	CO
2020-08-24	3	CO
2020-08-25	3	CO
2020-08-26	3	CO
2020-08-27	3	CO
2020-08-28	3	CO
2020-08-29	3	CO
2020-08-30	3	CO
2020-08-31	3	CO
2020-09-01	3	CO
2020-09-02	3	CO
2020-09-03	3	CO
2020-09-04	3	CO
2020-09-05	3	CO
2020-09-06	3	CO
2020-09-07	3	CO
2020-09-08	3	CO
2020-09-09	3	CO
2020-09-10	3	CO
2020-09-11	3	CO
2020-09-12	3	CO
2020-09-13	3	CO
2020-09-14	3	CO
2020-09-15	3	CO
2020-09-16	3	CO
2020-09-17	3	CO
2020-09-18	3	CO
2020-09-19	3	CO
2020-09-20	3	CO
2020-09-21	3	CO
2020-09-22	3	CO
2020-09-23	3	CO
2020-09-24	3	CO
2020-09-25	3	CO
2020-09-26	3	CO
2020-09-27	3	CO
2020-09-28	3	CO
2020-09-29	3	CO
2020-09-30	3	CO
2020-10-01	3	CO
2020-10-02	3	CO
2020-10-03	3	CO
2020-10-04	3	CO
2020-10-05	3	CO
2020-10-06	3	CO
2020-10-07	3	CO
2020-10-08	3	CO
2020-10-09	3	CO
2020-10-10	3	CO
2020-10-11	3	CO
2020-02-01	0	CT
2020-03-12	1	CT
2020-03-16	2	CT
2020-03-17	3	CT
2020-03-23	4	CT
2020-05-20	3	CT
2020-02-02	0	CT
2020-02-03	0	CT
2020-02-04	0	CT
2020-02-05	0	CT
2020-02-06	0	CT
2020-02-07	0	CT
2020-02-08	0	CT
2020-02-09	0	CT
2020-02-10	0	CT
2020-02-11	0	CT
2020-02-12	0	CT
2020-02-13	0	CT
2020-02-14	0	CT
2020-02-15	0	CT
2020-02-16	0	CT
2020-02-17	0	CT
2020-02-18	0	CT
2020-02-19	0	CT
2020-02-20	0	CT
2020-02-21	0	CT
2020-02-22	0	CT
2020-02-23	0	CT
2020-02-24	0	CT
2020-02-25	0	CT
2020-02-26	0	CT
2020-02-27	0	CT
2020-02-28	0	CT
2020-02-29	0	CT
2020-03-01	0	CT
2020-03-02	0	CT
2020-03-03	0	CT
2020-03-04	0	CT
2020-03-05	0	CT
2020-03-06	0	CT
2020-03-07	0	CT
2020-03-08	0	CT
2020-03-09	0	CT
2020-03-10	0	CT
2020-03-11	0	CT
2020-03-13	1	CT
2020-03-14	1	CT
2020-03-15	1	CT
2020-03-18	3	CT
2020-03-19	3	CT
2020-03-20	3	CT
2020-03-21	3	CT
2020-03-22	3	CT
2020-03-24	4	CT
2020-03-25	4	CT
2020-03-26	4	CT
2020-03-27	4	CT
2020-03-28	4	CT
2020-03-29	4	CT
2020-03-30	4	CT
2020-03-31	4	CT
2020-04-01	4	CT
2020-04-02	4	CT
2020-04-03	4	CT
2020-04-04	4	CT
2020-04-05	4	CT
2020-04-06	4	CT
2020-04-07	4	CT
2020-04-08	4	CT
2020-04-09	4	CT
2020-04-10	4	CT
2020-04-11	4	CT
2020-04-12	4	CT
2020-04-13	4	CT
2020-04-14	4	CT
2020-04-15	4	CT
2020-04-16	4	CT
2020-04-17	4	CT
2020-04-18	4	CT
2020-04-19	4	CT
2020-04-20	4	CT
2020-04-21	4	CT
2020-04-22	4	CT
2020-04-23	4	CT
2020-04-24	4	CT
2020-04-25	4	CT
2020-04-26	4	CT
2020-04-27	4	CT
2020-04-28	4	CT
2020-04-29	4	CT
2020-04-30	4	CT
2020-05-01	4	CT
2020-05-02	4	CT
2020-05-03	4	CT
2020-05-04	4	CT
2020-05-05	4	CT
2020-05-06	4	CT
2020-05-07	4	CT
2020-05-08	4	CT
2020-05-09	4	CT
2020-05-10	4	CT
2020-05-11	4	CT
2020-05-12	4	CT
2020-05-13	4	CT
2020-05-14	4	CT
2020-05-15	4	CT
2020-05-16	4	CT
2020-05-17	4	CT
2020-05-18	4	CT
2020-05-19	4	CT
2020-05-21	3	CT
2020-05-22	3	CT
2020-05-23	3	CT
2020-05-24	3	CT
2020-05-25	3	CT
2020-05-26	3	CT
2020-05-27	3	CT
2020-05-28	3	CT
2020-05-29	3	CT
2020-05-30	3	CT
2020-05-31	3	CT
2020-06-01	3	CT
2020-06-02	3	CT
2020-06-03	3	CT
2020-06-04	3	CT
2020-06-05	3	CT
2020-06-06	3	CT
2020-06-07	3	CT
2020-06-08	3	CT
2020-06-09	3	CT
2020-06-10	3	CT
2020-06-11	3	CT
2020-06-12	3	CT
2020-06-13	3	CT
2020-06-14	3	CT
2020-06-15	3	CT
2020-06-16	3	CT
2020-06-17	3	CT
2020-06-18	3	CT
2020-06-19	3	CT
2020-06-20	3	CT
2020-06-21	3	CT
2020-06-22	3	CT
2020-06-23	3	CT
2020-06-24	3	CT
2020-06-25	3	CT
2020-06-26	3	CT
2020-06-27	3	CT
2020-06-28	3	CT
2020-06-29	3	CT
2020-06-30	3	CT
2020-07-01	3	CT
2020-07-02	3	CT
2020-07-03	3	CT
2020-07-04	3	CT
2020-07-05	3	CT
2020-07-06	3	CT
2020-07-07	3	CT
2020-07-08	3	CT
2020-07-09	3	CT
2020-07-10	3	CT
2020-07-11	3	CT
2020-07-12	3	CT
2020-07-13	3	CT
2020-07-14	3	CT
2020-07-15	3	CT
2020-07-16	3	CT
2020-07-17	3	CT
2020-07-18	3	CT
2020-07-19	3	CT
2020-07-20	3	CT
2020-07-21	3	CT
2020-07-22	3	CT
2020-07-23	3	CT
2020-07-24	3	CT
2020-07-25	3	CT
2020-07-26	3	CT
2020-07-27	3	CT
2020-07-28	3	CT
2020-07-29	3	CT
2020-07-30	3	CT
2020-07-31	3	CT
2020-08-01	3	CT
2020-08-02	3	CT
2020-08-03	3	CT
2020-08-04	3	CT
2020-08-05	3	CT
2020-08-06	3	CT
2020-08-07	3	CT
2020-08-08	3	CT
2020-08-09	3	CT
2020-08-10	3	CT
2020-08-11	3	CT
2020-08-12	3	CT
2020-08-13	3	CT
2020-08-14	3	CT
2020-08-15	3	CT
2020-08-16	3	CT
2020-08-17	3	CT
2020-08-18	3	CT
2020-08-19	3	CT
2020-08-20	3	CT
2020-08-21	3	CT
2020-08-22	3	CT
2020-08-23	3	CT
2020-08-24	3	CT
2020-08-25	3	CT
2020-08-26	3	CT
2020-08-27	3	CT
2020-08-28	3	CT
2020-08-29	3	CT
2020-08-30	3	CT
2020-08-31	3	CT
2020-09-01	3	CT
2020-09-02	3	CT
2020-09-03	3	CT
2020-09-04	3	CT
2020-09-05	3	CT
2020-09-06	3	CT
2020-09-07	3	CT
2020-09-08	3	CT
2020-09-09	3	CT
2020-09-10	3	CT
2020-09-11	3	CT
2020-09-12	3	CT
2020-09-13	3	CT
2020-09-14	3	CT
2020-09-15	3	CT
2020-09-16	3	CT
2020-09-17	3	CT
2020-09-18	3	CT
2020-09-19	3	CT
2020-09-20	3	CT
2020-09-21	3	CT
2020-09-22	3	CT
2020-09-23	3	CT
2020-09-24	3	CT
2020-09-25	3	CT
2020-09-26	3	CT
2020-09-27	3	CT
2020-09-28	3	CT
2020-09-29	3	CT
2020-09-30	3	CT
2020-10-01	3	CT
2020-10-02	3	CT
2020-10-03	3	CT
2020-10-04	3	CT
2020-10-05	3	CT
2020-10-06	3	CT
2020-10-07	3	CT
2020-10-08	3	CT
2020-10-09	3	CT
2020-10-10	3	CT
2020-10-11	3	CT
2020-02-01	0	DC
2020-03-13	1	DC
2020-03-16	3	DC
2020-03-25	4	DC
2020-03-30	5	DC
2020-05-29	3	DC
2020-02-02	0	DC
2020-02-03	0	DC
2020-02-04	0	DC
2020-02-05	0	DC
2020-02-06	0	DC
2020-02-07	0	DC
2020-02-08	0	DC
2020-02-09	0	DC
2020-02-10	0	DC
2020-02-11	0	DC
2020-02-12	0	DC
2020-02-13	0	DC
2020-02-14	0	DC
2020-02-15	0	DC
2020-02-16	0	DC
2020-02-17	0	DC
2020-02-18	0	DC
2020-02-19	0	DC
2020-02-20	0	DC
2020-02-21	0	DC
2020-02-22	0	DC
2020-02-23	0	DC
2020-02-24	0	DC
2020-02-25	0	DC
2020-02-26	0	DC
2020-02-27	0	DC
2020-02-28	0	DC
2020-02-29	0	DC
2020-03-01	0	DC
2020-03-02	0	DC
2020-03-03	0	DC
2020-03-04	0	DC
2020-03-05	0	DC
2020-03-06	0	DC
2020-03-07	0	DC
2020-03-08	0	DC
2020-03-09	0	DC
2020-03-10	0	DC
2020-03-11	0	DC
2020-03-12	0	DC
2020-03-14	1	DC
2020-03-15	1	DC
2020-03-17	3	DC
2020-03-18	3	DC
2020-03-19	3	DC
2020-03-20	3	DC
2020-03-21	3	DC
2020-03-22	3	DC
2020-03-23	3	DC
2020-03-24	3	DC
2020-03-26	4	DC
2020-03-27	4	DC
2020-03-28	4	DC
2020-03-29	4	DC
2020-03-31	5	DC
2020-04-01	5	DC
2020-04-02	5	DC
2020-04-03	5	DC
2020-04-04	5	DC
2020-04-05	5	DC
2020-04-06	5	DC
2020-04-07	5	DC
2020-04-08	5	DC
2020-04-09	5	DC
2020-04-10	5	DC
2020-04-11	5	DC
2020-04-12	5	DC
2020-04-13	5	DC
2020-04-14	5	DC
2020-04-15	5	DC
2020-04-16	5	DC
2020-04-17	5	DC
2020-04-18	5	DC
2020-04-19	5	DC
2020-04-20	5	DC
2020-04-21	5	DC
2020-04-22	5	DC
2020-04-23	5	DC
2020-04-24	5	DC
2020-04-25	5	DC
2020-04-26	5	DC
2020-04-27	5	DC
2020-04-28	5	DC
2020-04-29	5	DC
2020-04-30	5	DC
2020-05-01	5	DC
2020-05-02	5	DC
2020-05-03	5	DC
2020-05-04	5	DC
2020-05-05	5	DC
2020-05-06	5	DC
2020-05-07	5	DC
2020-05-08	5	DC
2020-05-09	5	DC
2020-05-10	5	DC
2020-05-11	5	DC
2020-05-12	5	DC
2020-05-13	5	DC
2020-05-14	5	DC
2020-05-15	5	DC
2020-05-16	5	DC
2020-05-17	5	DC
2020-05-18	5	DC
2020-05-19	5	DC
2020-05-20	5	DC
2020-05-21	5	DC
2020-05-22	5	DC
2020-05-23	5	DC
2020-05-24	5	DC
2020-05-25	5	DC
2020-05-26	5	DC
2020-05-27	5	DC
2020-05-28	5	DC
2020-05-30	3	DC
2020-05-31	3	DC
2020-06-01	3	DC
2020-06-02	3	DC
2020-06-03	3	DC
2020-06-04	3	DC
2020-06-05	3	DC
2020-06-06	3	DC
2020-06-07	3	DC
2020-06-08	3	DC
2020-06-09	3	DC
2020-06-10	3	DC
2020-06-11	3	DC
2020-06-12	3	DC
2020-06-13	3	DC
2020-06-14	3	DC
2020-06-15	3	DC
2020-06-16	3	DC
2020-06-17	3	DC
2020-06-18	3	DC
2020-06-19	3	DC
2020-06-20	3	DC
2020-06-21	3	DC
2020-06-22	3	DC
2020-06-23	3	DC
2020-06-24	3	DC
2020-06-25	3	DC
2020-06-26	3	DC
2020-06-27	3	DC
2020-06-28	3	DC
2020-06-29	3	DC
2020-06-30	3	DC
2020-07-01	3	DC
2020-07-02	3	DC
2020-07-03	3	DC
2020-07-04	3	DC
2020-07-05	3	DC
2020-07-06	3	DC
2020-07-07	3	DC
2020-07-08	3	DC
2020-07-09	3	DC
2020-07-10	3	DC
2020-07-11	3	DC
2020-07-12	3	DC
2020-07-13	3	DC
2020-07-14	3	DC
2020-07-15	3	DC
2020-07-16	3	DC
2020-07-17	3	DC
2020-07-18	3	DC
2020-07-19	3	DC
2020-07-20	3	DC
2020-07-21	3	DC
2020-07-22	3	DC
2020-07-23	3	DC
2020-07-24	3	DC
2020-07-25	3	DC
2020-07-26	3	DC
2020-07-27	3	DC
2020-07-28	3	DC
2020-07-29	3	DC
2020-07-30	3	DC
2020-07-31	3	DC
2020-08-01	3	DC
2020-08-02	3	DC
2020-08-03	3	DC
2020-08-04	3	DC
2020-08-05	3	DC
2020-08-06	3	DC
2020-08-07	3	DC
2020-08-08	3	DC
2020-08-09	3	DC
2020-08-10	3	DC
2020-08-11	3	DC
2020-08-12	3	DC
2020-08-13	3	DC
2020-08-14	3	DC
2020-08-15	3	DC
2020-08-16	3	DC
2020-08-17	3	DC
2020-08-18	3	DC
2020-08-19	3	DC
2020-08-20	3	DC
2020-08-21	3	DC
2020-08-22	3	DC
2020-08-23	3	DC
2020-08-24	3	DC
2020-08-25	3	DC
2020-08-26	3	DC
2020-08-27	3	DC
2020-08-28	3	DC
2020-08-29	3	DC
2020-08-30	3	DC
2020-08-31	3	DC
2020-09-01	3	DC
2020-09-02	3	DC
2020-09-03	3	DC
2020-09-04	3	DC
2020-09-05	3	DC
2020-09-06	3	DC
2020-09-07	3	DC
2020-09-08	3	DC
[truncated: 10,955 more rows]
