# Supplementary material for: Modeling COVID-19 scenarios for the United States
Source: Nat Med. 2020 Oct 23;27(1):94–105. doi: 10.1038/s41591-020-1132-9 (PMC7806509; doi:10.1038/s41591-020-1132-9)
Supplement: Source Data Fig. 2 — Statistical source data. [file 41591_2020_1132_MOESM9_ESM.xlsx]

## Sheet: NMED-A109010-T_maintext_SourceD
Location_Name	Date	Mean	Lower	Upper	Model_V	Population
United States	2020-02-01	0.0507338	0.0507338	0.0507338	plausible reference	3.27979e+08
United States	2020-02-02	1.23911	1.23911	1.23911	plausible reference	3.27979e+08
United States	2020-02-03	2.43177	2.43177	2.43177	plausible reference	3.27979e+08
United States	2020-02-04	3.59636	3.59636	3.59636	plausible reference	3.27979e+08
United States	2020-02-05	4.71053	4.71053	4.71053	plausible reference	3.27979e+08
United States	2020-02-06	5.74424	5.74424	5.74424	plausible reference	3.27979e+08
United States	2020-02-07	6.68137	6.68137	6.68137	plausible reference	3.27979e+08
United States	2020-02-08	7.5137	7.5137	7.5137	plausible reference	3.27979e+08
United States	2020-02-09	8.24055	8.24055	8.24055	plausible reference	3.27979e+08
United States	2020-02-10	8.86781	8.86781	8.86781	plausible reference	3.27979e+08
United States	2020-02-11	9.40644	9.40644	9.40644	plausible reference	3.27979e+08
United States	2020-02-12	9.87088	9.87088	9.87088	plausible reference	3.27979e+08
United States	2020-02-13	10.2907	10.2907	10.2907	plausible reference	3.27979e+08
United States	2020-02-14	10.6701	10.6701	10.6701	plausible reference	3.27979e+08
United States	2020-02-15	11.0263	11.0263	11.0263	plausible reference	3.27979e+08
United States	2020-02-16	11.375	11.375	11.375	plausible reference	3.27979e+08
United States	2020-02-17	11.7303	11.7303	11.7303	plausible reference	3.27979e+08
United States	2020-02-18	12.1051	12.1051	12.1051	plausible reference	3.27979e+08
United States	2020-02-19	12.511	12.511	12.511	plausible reference	3.27979e+08
United States	2020-02-20	12.9591	12.9591	12.9591	plausible reference	3.27979e+08
United States	2020-02-21	13.4604	13.4604	13.4604	plausible reference	3.27979e+08
United States	2020-02-22	14.0262	14.0262	14.0262	plausible reference	3.27979e+08
United States	2020-02-23	14.6684	14.6684	14.6684	plausible reference	3.27979e+08
United States	2020-02-24	15.4	15.4	15.4	plausible reference	3.27979e+08
United States	2020-02-25	16.2348	16.2348	16.2348	plausible reference	3.27979e+08
United States	2020-02-26	17.1882	17.1882	17.1882	plausible reference	3.27979e+08
United States	2020-02-27	18.2765	18.2765	18.2765	plausible reference	3.27979e+08
United States	2020-02-28	19.5175	19.5175	19.5175	plausible reference	3.27979e+08
United States	2020-02-29	20.9421	20.9421	20.9421	plausible reference	3.27979e+08
United States	2020-03-01	23.4502	23.4502	23.4502	plausible reference	3.27979e+08
United States	2020-03-02	26.4072	26.4072	26.4072	plausible reference	3.27979e+08
United States	2020-03-03	29.7758	29.7758	29.7758	plausible reference	3.27979e+08
United States	2020-03-04	33.5086	33.5086	33.5086	plausible reference	3.27979e+08
United States	2020-03-05	38.1078	38.1078	38.1078	plausible reference	3.27979e+08
United States	2020-03-06	43.5705	43.5705	43.5705	plausible reference	3.27979e+08
United States	2020-03-07	49.7818	49.7818	49.7818	plausible reference	3.27979e+08
United States	2020-03-08	57.1689	57.1689	57.1689	plausible reference	3.27979e+08
United States	2020-03-09	66.0801	66.0801	66.0801	plausible reference	3.27979e+08
United States	2020-03-10	77.5358	77.5358	77.5358	plausible reference	3.27979e+08
United States	2020-03-11	90.8344	90.8344	90.8344	plausible reference	3.27979e+08
United States	2020-03-12	106.417	106.417	106.417	plausible reference	3.27979e+08
United States	2020-03-13	124.877	124.877	124.877	plausible reference	3.27979e+08
United States	2020-03-14	146.937	146.937	146.937	plausible reference	3.27979e+08
United States	2020-03-15	173.556	173.556	173.556	plausible reference	3.27979e+08
United States	2020-03-16	206.176	206.176	206.176	plausible reference	3.27979e+08
United States	2020-03-17	246.294	246.294	246.294	plausible reference	3.27979e+08
United States	2020-03-18	296.05	296.05	296.05	plausible reference	3.27979e+08
United States	2020-03-19	358.764	358.764	358.764	plausible reference	3.27979e+08
United States	2020-03-20	437.585	437.585	437.585	plausible reference	3.27979e+08
United States	2020-03-21	537.129	537.129	537.129	plausible reference	3.27979e+08
United States	2020-03-22	663.245	663.245	663.245	plausible reference	3.27979e+08
United States	2020-03-23	823.226	823.226	823.226	plausible reference	3.27979e+08
United States	2020-03-24	1025.97	1025.97	1025.97	plausible reference	3.27979e+08
United States	2020-03-25	1282.07	1282.07	1282.07	plausible reference	3.27979e+08
United States	2020-03-26	1603.71	1603.71	1603.71	plausible reference	3.27979e+08
United States	2020-03-27	2004.46	2004.46	2004.46	plausible reference	3.27979e+08
United States	2020-03-28	2498.84	2498.84	2498.84	plausible reference	3.27979e+08
United States	2020-03-29	3101.72	3101.72	3101.72	plausible reference	3.27979e+08
United States	2020-03-30	3827.54	3827.54	3827.54	plausible reference	3.27979e+08
United States	2020-03-31	4689.46	4689.46	4689.46	plausible reference	3.27979e+08
United States	2020-04-01	5700.15	5700.15	5700.15	plausible reference	3.27979e+08
United States	2020-04-02	6865.57	6865.57	6865.57	plausible reference	3.27979e+08
United States	2020-04-03	8189.21	8189.21	8189.21	plausible reference	3.27979e+08
United States	2020-04-04	9669.86	9669.86	9669.86	plausible reference	3.27979e+08
United States	2020-04-05	11301.4	11301.4	11301.4	plausible reference	3.27979e+08
United States	2020-04-06	13073.3	13073.3	13073.3	plausible reference	3.27979e+08
United States	2020-04-07	14971.1	14971.1	14971.1	plausible reference	3.27979e+08
United States	2020-04-08	16977.7	16977.7	16977.7	plausible reference	3.27979e+08
United States	2020-04-09	19074.6	19074.6	19074.6	plausible reference	3.27979e+08
United States	2020-04-10	21243.1	21243.1	21243.1	plausible reference	3.27979e+08
United States	2020-04-11	23465.2	23465.2	23465.2	plausible reference	3.27979e+08
United States	2020-04-12	25724.3	25724.3	25724.3	plausible reference	3.27979e+08
United States	2020-04-13	28005.8	28005.8	28005.8	plausible reference	3.27979e+08
United States	2020-04-14	30297.4	30297.4	30297.4	plausible reference	3.27979e+08
United States	2020-04-15	32589	32589	32589	plausible reference	3.27979e+08
United States	2020-04-16	34872.7	34872.7	34872.7	plausible reference	3.27979e+08
United States	2020-04-17	37142.5	37142.5	37142.5	plausible reference	3.27979e+08
United States	2020-04-18	39394.4	39394.4	39394.4	plausible reference	3.27979e+08
United States	2020-04-19	41625.4	41625.4	41625.4	plausible reference	3.27979e+08
United States	2020-04-20	43833.8	43833.8	43833.8	plausible reference	3.27979e+08
United States	2020-04-21	46018.4	46018.4	46018.4	plausible reference	3.27979e+08
United States	2020-04-22	48178.7	48178.7	48178.7	plausible reference	3.27979e+08
United States	2020-04-23	50314.3	50314.3	50314.3	plausible reference	3.27979e+08
United States	2020-04-24	52425	52425	52425	plausible reference	3.27979e+08
United States	2020-04-25	54510.8	54510.8	54510.8	plausible reference	3.27979e+08
United States	2020-04-26	56571.6	56571.6	56571.6	plausible reference	3.27979e+08
United States	2020-04-27	58607	58607	58607	plausible reference	3.27979e+08
United States	2020-04-28	60616.7	60616.7	60616.7	plausible reference	3.27979e+08
United States	2020-04-29	62600	62600	62600	plausible reference	3.27979e+08
United States	2020-04-30	64556.1	64556.1	64556.1	plausible reference	3.27979e+08
United States	2020-05-01	66483.8	66483.8	66483.8	plausible reference	3.27979e+08
United States	2020-05-02	68381.9	68381.9	68381.9	plausible reference	3.27979e+08
United States	2020-05-03	70248.9	70248.9	70248.9	plausible reference	3.27979e+08
United States	2020-05-04	72083.2	72083.2	72083.2	plausible reference	3.27979e+08
United States	2020-05-05	73883	73883	73883	plausible reference	3.27979e+08
United States	2020-05-06	75646.9	75646.9	75646.9	plausible reference	3.27979e+08
United States	2020-05-07	77373.3	77373.3	77373.3	plausible reference	3.27979e+08
United States	2020-05-08	79060.7	79060.7	79060.7	plausible reference	3.27979e+08
United States	2020-05-09	80707.8	80707.8	80707.8	plausible reference	3.27979e+08
United States	2020-05-10	82313.7	82313.7	82313.7	plausible reference	3.27979e+08
United States	2020-05-11	83877.5	83877.5	83877.5	plausible reference	3.27979e+08
United States	2020-05-12	85398.7	85398.7	85398.7	plausible reference	3.27979e+08
United States	2020-05-13	86877.1	86877.1	86877.1	plausible reference	3.27979e+08
United States	2020-05-14	88312.9	88312.9	88312.9	plausible reference	3.27979e+08
United States	2020-05-15	89706.6	89706.6	89706.6	plausible reference	3.27979e+08
United States	2020-05-16	91058.9	91058.9	91058.9	plausible reference	3.27979e+08
United States	2020-05-17	92371	92371	92371	plausible reference	3.27979e+08
United States	2020-05-18	93644.2	93644.2	93644.2	plausible reference	3.27979e+08
United States	2020-05-19	94880.1	94880.1	94880.1	plausible reference	3.27979e+08
United States	2020-05-20	96080.4	96080.4	96080.4	plausible reference	3.27979e+08
United States	2020-05-21	97247.1	97247.1	97247.1	plausible reference	3.27979e+08
United States	2020-05-22	98382.1	98382.1	98382.1	plausible reference	3.27979e+08
United States	2020-05-23	99487.4	99487.4	99487.4	plausible reference	3.27979e+08
United States	2020-05-24	100565	100565	100565	plausible reference	3.27979e+08
United States	2020-05-25	101616	101616	101616	plausible reference	3.27979e+08
United States	2020-05-26	102644	102644	102644	plausible reference	3.27979e+08
United States	2020-05-27	103648	103648	103648	plausible reference	3.27979e+08
United States	2020-05-28	104632	104632	104632	plausible reference	3.27979e+08
United States	2020-05-29	105596	105596	105596	plausible reference	3.27979e+08
United States	2020-05-30	106541	106541	106541	plausible reference	3.27979e+08
United States	2020-05-31	107468	107468	107468	plausible reference	3.27979e+08
United States	2020-06-01	108377	108377	108377	plausible reference	3.27979e+08
United States	2020-06-02	109270	109270	109270	plausible reference	3.27979e+08
United States	2020-06-03	110146	110146	110146	plausible reference	3.27979e+08
United States	2020-06-04	111006	111006	111006	plausible reference	3.27979e+08
United States	2020-06-05	111850	111850	111850	plausible reference	3.27979e+08
United States	2020-06-06	112677	112677	112677	plausible reference	3.27979e+08
United States	2020-06-07	113488	113488	113488	plausible reference	3.27979e+08
United States	2020-06-08	114281	114281	114281	plausible reference	3.27979e+08
United States	2020-06-09	115058	115058	115058	plausible reference	3.27979e+08
United States	2020-06-10	115817	115817	115817	plausible reference	3.27979e+08
United States	2020-06-11	116559	116559	116559	plausible reference	3.27979e+08
United States	2020-06-12	117283	117283	117283	plausible reference	3.27979e+08
United States	2020-06-13	117991	117991	117991	plausible reference	3.27979e+08
United States	2020-06-14	118681	118681	118681	plausible reference	3.27979e+08
United States	2020-06-15	119355	119355	119355	plausible reference	3.27979e+08
United States	2020-06-16	120013	120013	120013	plausible reference	3.27979e+08
United States	2020-06-17	120655	120655	120655	plausible reference	3.27979e+08
United States	2020-06-18	121282	121282	121282	plausible reference	3.27979e+08
United States	2020-06-19	121895	121895	121895	plausible reference	3.27979e+08
United States	2020-06-20	122495	122495	122495	plausible reference	3.27979e+08
United States	2020-06-21	123082	123082	123082	plausible reference	3.27979e+08
United States	2020-06-22	123658	123658	123658	plausible reference	3.27979e+08
United States	2020-06-23	124224	124224	124224	plausible reference	3.27979e+08
United States	2020-06-24	124782	124782	124782	plausible reference	3.27979e+08
United States	2020-06-25	125334	125334	125334	plausible reference	3.27979e+08
United States	2020-06-26	125881	125881	125881	plausible reference	3.27979e+08
United States	2020-06-27	126424	126424	126424	plausible reference	3.27979e+08
United States	2020-06-28	126966	126966	126966	plausible reference	3.27979e+08
United States	2020-06-29	127509	127509	127509	plausible reference	3.27979e+08
United States	2020-06-30	128054	128054	128054	plausible reference	3.27979e+08
United States	2020-07-01	128603	128603	128603	plausible reference	3.27979e+08
United States	2020-07-02	129158	129158	129158	plausible reference	3.27979e+08
United States	2020-07-03	129721	129721	129721	plausible reference	3.27979e+08
United States	2020-07-04	130294	130294	130294	plausible reference	3.27979e+08
United States	2020-07-05	130879	130879	130879	plausible reference	3.27979e+08
United States	2020-07-06	131477	131477	131477	plausible reference	3.27979e+08
United States	2020-07-07	132091	132091	132091	plausible reference	3.27979e+08
United States	2020-07-08	132721	132721	132721	plausible reference	3.27979e+08
United States	2020-07-09	133371	133371	133371	plausible reference	3.27979e+08
United States	2020-07-10	134040	134040	134040	plausible reference	3.27979e+08
United States	2020-07-11	134730	134730	134730	plausible reference	3.27979e+08
United States	2020-07-12	135442	135442	135442	plausible reference	3.27979e+08
United States	2020-07-13	136178	136178	136178	plausible reference	3.27979e+08
United States	2020-07-14	136936	136936	136936	plausible reference	3.27979e+08
United States	2020-07-15	137719	137719	137719	plausible reference	3.27979e+08
United States	2020-07-16	138524	138524	138524	plausible reference	3.27979e+08
United States	2020-07-17	139353	139353	139353	plausible reference	3.27979e+08
United States	2020-07-18	140204	140204	140204	plausible reference	3.27979e+08
United States	2020-07-19	141076	141076	141076	plausible reference	3.27979e+08
United States	2020-07-20	141968	141968	141968	plausible reference	3.27979e+08
United States	2020-07-21	142879	142879	142879	plausible reference	3.27979e+08
United States	2020-07-22	143808	143808	143808	plausible reference	3.27979e+08
United States	2020-07-23	144753	144753	144753	plausible reference	3.27979e+08
United States	2020-07-24	145713	145713	145713	plausible reference	3.27979e+08
United States	2020-07-25	146687	146687	146687	plausible reference	3.27979e+08
United States	2020-07-26	147673	147673	147673	plausible reference	3.27979e+08
United States	2020-07-27	148670	148670	148670	plausible reference	3.27979e+08
United States	2020-07-28	149676	149676	149676	plausible reference	3.27979e+08
United States	2020-07-29	150692	150692	150692	plausible reference	3.27979e+08
United States	2020-07-30	151716	151716	151716	plausible reference	3.27979e+08
United States	2020-07-31	152746	152746	152746	plausible reference	3.27979e+08
United States	2020-08-01	153782	153782	153782	plausible reference	3.27979e+08
United States	2020-08-02	154824	154824	154824	plausible reference	3.27979e+08
United States	2020-08-03	155870	155870	155870	plausible reference	3.27979e+08
United States	2020-08-04	156920	156920	156920	plausible reference	3.27979e+08
United States	2020-08-05	157974	157974	157974	plausible reference	3.27979e+08
United States	2020-08-06	159029	159029	159029	plausible reference	3.27979e+08
United States	2020-08-07	160086	160086	160086	plausible reference	3.27979e+08
United States	2020-08-08	161144	161144	161144	plausible reference	3.27979e+08
United States	2020-08-09	162202	162202	162202	plausible reference	3.27979e+08
United States	2020-08-10	163259	163259	163259	plausible reference	3.27979e+08
United States	2020-08-11	164314	164314	164314	plausible reference	3.27979e+08
United States	2020-08-12	165366	165366	165366	plausible reference	3.27979e+08
United States	2020-08-13	166414	166414	166414	plausible reference	3.27979e+08
United States	2020-08-14	167457	167457	167457	plausible reference	3.27979e+08
United States	2020-08-15	168493	168493	168493	plausible reference	3.27979e+08
United States	2020-08-16	169523	169523	169523	plausible reference	3.27979e+08
United States	2020-08-17	170544	170544	170544	plausible reference	3.27979e+08
United States	2020-08-18	171556	171556	171556	plausible reference	3.27979e+08
United States	2020-08-19	172557	172557	172557	plausible reference	3.27979e+08
United States	2020-08-20	173548	173548	173548	plausible reference	3.27979e+08
United States	2020-08-21	174528	174528	174528	plausible reference	3.27979e+08
United States	2020-08-22	175495	175495	175495	plausible reference	3.27979e+08
United States	2020-08-23	176449	176449	176449	plausible reference	3.27979e+08
United States	2020-08-24	177390	177390	177390	plausible reference	3.27979e+08
United States	2020-08-25	178316	178316	178316	plausible reference	3.27979e+08
United States	2020-08-26	179229	179229	179229	plausible reference	3.27979e+08
United States	2020-08-27	180127	180127	180127	plausible reference	3.27979e+08
United States	2020-08-28	181010	181010	181010	plausible reference	3.27979e+08
United States	2020-08-29	181879	181879	181879	plausible reference	3.27979e+08
United States	2020-08-30	182733	182733	182733	plausible reference	3.27979e+08
United States	2020-08-31	183572	183572	183572	plausible reference	3.27979e+08
United States	2020-09-01	184398	184398	184398	plausible reference	3.27979e+08
United States	2020-09-02	185211	185211	185211	plausible reference	3.27979e+08
United States	2020-09-03	186010	186010	186010	plausible reference	3.27979e+08
United States	2020-09-04	186798	186798	186798	plausible reference	3.27979e+08
United States	2020-09-05	187575	187575	187575	plausible reference	3.27979e+08
United States	2020-09-06	188341	188341	188341	plausible reference	3.27979e+08
United States	2020-09-07	189098	189098	189098	plausible reference	3.27979e+08
United States	2020-09-08	189846	189846	189846	plausible reference	3.27979e+08
United States	2020-09-09	190587	190587	190587	plausible reference	3.27979e+08
United States	2020-09-10	191321	191321	191321	plausible reference	3.27979e+08
United States	2020-09-11	192050	192050	192050	plausible reference	3.27979e+08
United States	2020-09-12	192775	192775	192775	plausible reference	3.27979e+08
United States	2020-09-13	193495	193495	193495	plausible reference	3.27979e+08
United States	2020-09-14	194213	194213	194213	plausible reference	3.27979e+08
United States	2020-09-15	194928	194928	194928	plausible reference	3.27979e+08
United States	2020-09-16	195642	195642	195642	plausible reference	3.27979e+08
United States	2020-09-17	196356	196356	196356	plausible reference	3.27979e+08
United States	2020-09-18	197069	197069	197069	plausible reference	3.27979e+08
United States	2020-09-19	197783	197783	197783	plausible reference	3.27979e+08
United States	2020-09-20	198497	198497	198497	plausible reference	3.27979e+08
United States	2020-09-21	199213	199213	199213	plausible reference	3.27979e+08
United States	2020-09-22	199931	199928	199933	plausible reference	3.27979e+08
United States	2020-09-23	200650	200645	200655	plausible reference	3.27979e+08
United States	2020-09-24	201371	201364	201379	plausible reference	3.27979e+08
United States	2020-09-25	202094	202084	202105	plausible reference	3.27979e+08
United States	2020-09-26	202819	202807	202834	plausible reference	3.27979e+08
United States	2020-09-27	203546	203531	203565	plausible reference	3.27979e+08
United States	2020-09-28	204276	204259	204298	plausible reference	3.27979e+08
United States	2020-09-29	205010	204941	205072	plausible reference	3.27979e+08
United States	2020-09-30	205748	205609	205865	plausible reference	3.27979e+08
United States	2020-10-01	206491	206276	206675	plausible reference	3.27979e+08
United States	2020-10-02	207240	206943	207499	plausible reference	3.27979e+08
United States	2020-10-03	207996	207611	208332	plausible reference	3.27979e+08
United States	2020-10-04	208759	208281	209180	plausible reference	3.27979e+08
United States	2020-10-05	209530	208956	210039	plausible reference	3.27979e+08
United States	2020-10-06	210310	209627	210911	plausible reference	3.27979e+08
United States	2020-10-07	211099	210306	211794	plausible reference	3.27979e+08
United States	2020-10-08	211897	210991	212696	plausible reference	3.27979e+08
United States	2020-10-09	212705	211677	213605	plausible reference	3.27979e+08
United States	2020-10-10	213521	212367	214533	plausible reference	3.27979e+08
United States	2020-10-11	214348	213069	215477	plausible reference	3.27979e+08
United States	2020-10-12	215184	213765	216441	plausible reference	3.27979e+08
United States	2020-10-13	216033	214467	217423	plausible reference	3.27979e+08
United States	2020-10-14	216893	215173	218429	plausible reference	3.27979e+08
United States	2020-10-15	217767	215895	219494	plausible reference	3.27979e+08
United States	2020-10-16	218656	216625	220562	plausible reference	3.27979e+08
United States	2020-10-17	219559	217365	221627	plausible reference	3.27979e+08
United States	2020-10-18	220477	218105	222713	plausible reference	3.27979e+08
United States	2020-10-19	221410	218862	223832	plausible reference	3.27979e+08
United States	2020-10-20	222358	219611	224979	plausible reference	3.27979e+08
United States	2020-10-21	223321	220363	226156	plausible reference	3.27979e+08
United States	2020-10-22	224299	221127	227360	plausible reference	3.27979e+08
United States	2020-10-23	225293	221916	228572	plausible reference	3.27979e+08
United States	2020-10-24	226302	222717	229818	plausible reference	3.27979e+08
United States	2020-10-25	227326	223530	231093	plausible reference	3.27979e+08
United States	2020-10-26	228366	224354	232371	plausible reference	3.27979e+08
United States	2020-10-27	229423	225191	233636	plausible reference	3.27979e+08
United States	2020-10-28	230497	226040	234964	plausible reference	3.27979e+08
United States	2020-10-29	231590	226909	236344	plausible reference	3.27979e+08
United States	2020-10-30	232702	227784	237748	plausible reference	3.27979e+08
United States	2020-10-31	233832	228682	239143	plausible reference	3.27979e+08
United States	2020-11-01	234981	229603	240518	plausible reference	3.27979e+08
United States	2020-11-02	236149	230520	241935	plausible reference	3.27979e+08
United States	2020-11-03	237336	231436	243363	plausible reference	3.27979e+08
United States	2020-11-04	238544	232406	244800	plausible reference	3.27979e+08
United States	2020-11-05	239773	233414	246243	plausible reference	3.27979e+08
United States	2020-11-06	241024	234395	247748	plausible reference	3.27979e+08
United States	2020-11-07	242296	235395	249358	plausible reference	3.27979e+08
United States	2020-11-08	243590	236354	250969	plausible reference	3.27979e+08
United States	2020-11-09	244907	237438	252533	plausible reference	3.27979e+08
United States	2020-11-10	246247	238510	254211	plausible reference	3.27979e+08
United States	2020-11-11	247612	239606	255975	plausible reference	3.27979e+08
United States	2020-11-12	249004	240769	257786	plausible reference	3.27979e+08
United States	2020-11-13	250422	241916	259461	plausible reference	3.27979e+08
United States	2020-11-14	251867	243043	261424	plausible reference	3.27979e+08
United States	2020-11-15	253340	244193	263383	plausible reference	3.27979e+08
United States	2020-11-16	254842	245431	265327	plausible reference	3.27979e+08
United States	2020-11-17	256375	246645	267193	plausible reference	3.27979e+08
United States	2020-11-18	257941	247899	269079	plausible reference	3.27979e+08
United States	2020-11-19	259540	249179	271069	plausible reference	3.27979e+08
United States	2020-11-20	261175	250491	273075	plausible reference	3.27979e+08
United States	2020-11-21	262845	251839	275119	plausible reference	3.27979e+08
United States	2020-11-22	264550	253225	277200	plausible reference	3.27979e+08
United States	2020-11-23	266291	254658	279194	plausible reference	3.27979e+08
United States	2020-11-24	268070	256159	281517	plausible reference	3.27979e+08
United States	2020-11-25	269888	257694	284094	plausible reference	3.27979e+08
United States	2020-11-26	271747	259299	286588	plausible reference	3.27979e+08
United States	2020-11-27	273646	260815	288915	plausible reference	3.27979e+08
United States	2020-11-28	275585	262323	291543	plausible reference	3.27979e+08
United States	2020-11-29	277566	263855	294038	plausible reference	3.27979e+08
United States	2020-11-30	279588	265411	296628	plausible reference	3.27979e+08
United States	2020-12-01	281653	267130	298995	plausible reference	3.27979e+08
United States	2020-12-02	283761	268820	301643	plausible reference	3.27979e+08
United States	2020-12-03	285913	270471	304341	plausible reference	3.27979e+08
United States	2020-12-04	288110	272192	307036	plausible reference	3.27979e+08
United States	2020-12-05	290349	273956	309655	plausible reference	3.27979e+08
United States	2020-12-06	292631	275771	312147	plausible reference	3.27979e+08
United States	2020-12-07	294955	277813	314614	plausible reference	3.27979e+08
United States	2020-12-08	297319	279631	317069	plausible reference	3.27979e+08
United States	2020-12-09	299726	281517	319797	plausible reference	3.27979e+08
United States	2020-12-10	302174	283534	322554	plausible reference	3.27979e+08
United States	2020-12-11	304662	285574	325592	plausible reference	3.27979e+08
United States	2020-12-12	307188	287591	328669	plausible reference	3.27979e+08
United States	2020-12-13	309750	289693	331886	plausible reference	3.27979e+08
United States	2020-12-14	312348	291835	335082	plausible reference	3.27979e+08
United States	2020-12-15	314979	294028	338143	plausible reference	3.27979e+08
United States	2020-12-16	317641	296275	341190	plausible reference	3.27979e+08
United States	2020-12-17	320337	298581	344195	plausible reference	3.27979e+08
United States	2020-12-18	323063	300957	347273	plausible reference	3.27979e+08
United States	2020-12-19	325816	303389	350436	plausible reference	3.27979e+08
United States	2020-12-20	328594	305774	353470	plausible reference	3.27979e+08
United States	2020-12-21	331396	308250	356677	plausible reference	3.27979e+08
United States	2020-12-22	334221	310868	359623	plausible reference	3.27979e+08
United States	2020-12-23	337066	313371	362708	plausible reference	3.27979e+08
United States	2020-12-24	339929	315999	365934	plausible reference	3.27979e+08
United States	2020-12-25	342810	318672	369165	plausible reference	3.27979e+08
United States	2020-12-26	345707	321274	372421	plausible reference	3.27979e+08
United States	2020-12-27	348614	324048	375692	plausible reference	3.27979e+08
United States	2020-12-28	351532	326771	378956	plausible reference	3.27979e+08
United States	2020-12-29	354459	329459	382255	plausible reference	3.27979e+08
United States	2020-12-30	357391	332023	385590	plausible reference	3.27979e+08
United States	2020-12-31	360328	334807	388766	plausible reference	3.27979e+08
United States	2021-01-01	363269	337573	392208	plausible reference	3.27979e+08
United States	2021-01-02	366212	340351	395122	plausible reference	3.27979e+08
United States	2021-01-03	369156	343139	398065	plausible reference	3.27979e+08
United States	2021-01-04	372097	345914	401262	plausible reference	3.27979e+08
United States	2021-01-05	375036	348673	404475	plausible reference	3.27979e+08
United States	2021-01-06	377972	351481	408027	plausible reference	3.27979e+08
United States	2021-01-07	380902	354158	411633	plausible reference	3.27979e+08
United States	2021-01-08	383828	356965	415148	plausible reference	3.27979e+08
United States	2021-01-09	386746	359753	418259	plausible reference	3.27979e+08
United States	2021-01-10	389656	362565	421647	plausible reference	3.27979e+08
United States	2021-01-11	392558	365435	425076	plausible reference	3.27979e+08
United States	2021-01-12	395450	368082	428545	plausible reference	3.27979e+08
United States	2021-01-13	398332	370692	431920	plausible reference	3.27979e+08
United States	2021-01-14	401205	373376	435288	plausible reference	3.27979e+08
United States	2021-01-15	404067	375882	438497	plausible reference	3.27979e+08
United States	2021-01-16	406917	378583	441699	plausible reference	3.27979e+08
United States	2021-01-17	409755	381281	444896	plausible reference	3.27979e+08
United States	2021-01-18	412579	383889	448519	plausible reference	3.27979e+08
United States	2021-01-19	415384	386487	452108	plausible reference	3.27979e+08
United States	2021-01-20	418171	389086	455008	plausible reference	3.27979e+08
United States	2021-01-21	420940	391669	457885	plausible reference	3.27979e+08
United States	2021-01-22	423691	394211	461258	plausible reference	3.27979e+08
United States	2021-01-23	426428	396719	464832	plausible reference	3.27979e+08
United States	2021-01-24	429151	399264	468021	plausible reference	3.27979e+08
United States	2021-01-25	431854	401678	471344	plausible reference	3.27979e+08
United States	2021-01-26	434533	404216	474471	plausible reference	3.27979e+08
United States	2021-01-27	437185	406724	477589	plausible reference	3.27979e+08
United States	2021-01-28	439811	409209	480703	plausible reference	3.27979e+08
United States	2021-01-29	442409	411523	483808	plausible reference	3.27979e+08
United States	2021-01-30	444983	413729	486906	plausible reference	3.27979e+08
United States	2021-01-31	447539	416123	490166	plausible reference	3.27979e+08
United States	2021-02-01	450075	418541	493350	plausible reference	3.27979e+08
United States	2021-02-02	452591	420945	496734	plausible reference	3.27979e+08
United States	2021-02-03	455087	423122	500108	plausible reference	3.27979e+08
United States	2021-02-04	457562	425229	503464	plausible reference	3.27979e+08
United States	2021-02-05	460018	427325	506810	plausible reference	3.27979e+08
United States	2021-02-06	462455	429383	510255	plausible reference	3.27979e+08
United States	2021-02-07	464872	431476	513478	plausible reference	3.27979e+08
United States	2021-02-08	467270	433471	516801	plausible reference	3.27979e+08
United States	2021-02-09	469649	435521	520104	plausible reference	3.27979e+08
United States	2021-02-10	472010	437339	523340	plausible reference	3.27979e+08
United States	2021-02-11	474351	439246	526537	plausible reference	3.27979e+08
United States	2021-02-12	476675	441134	529774	plausible reference	3.27979e+08
United States	2021-02-13	478980	443009	533163	plausible reference	3.27979e+08
United States	2021-02-14	481267	444872	536367	plausible reference	3.27979e+08
United States	2021-02-15	483536	446722	539530	plausible reference	3.27979e+08
United States	2021-02-16	485787	448564	542656	plausible reference	3.27979e+08
United States	2021-02-17	488020	450406	545746	plausible reference	3.27979e+08
United States	2021-02-18	490234	452423	548798	plausible reference	3.27979e+08
United States	2021-02-19	492430	454349	551811	plausible reference	3.27979e+08
United States	2021-02-20	494607	456150	555047	plausible reference	3.27979e+08
United States	2021-02-21	496767	458046	558218	plausible reference	3.27979e+08
United States	2021-02-22	498908	459758	561249	plausible reference	3.27979e+08
United States	2021-02-23	501031	461226	564241	plausible reference	3.27979e+08
United States	2021-02-24	503135	462968	567129	plausible reference	3.27979e+08
United States	2021-02-25	505222	464780	569896	plausible reference	3.27979e+08
United States	2021-02-26	507290	466413	572641	plausible reference	3.27979e+08
United States	2021-02-27	509340	468015	575362	plausible reference	3.27979e+08
United States	2021-02-28	511373	469578	578347	plausible reference	3.27979e+08
United States	2020-02-01	0.0507338	0.0507338	0.0507338	mandates easing	3.27979e+08
United States	2020-02-02	1.23911	1.23911	1.23911	mandates easing	3.27979e+08
United States	2020-02-03	2.43177	2.43177	2.43177	mandates easing	3.27979e+08
United States	2020-02-04	3.59636	3.59636	3.59636	mandates easing	3.27979e+08
United States	2020-02-05	4.71053	4.71053	4.71053	mandates easing	3.27979e+08
United States	2020-02-06	5.74424	5.74424	5.74424	mandates easing	3.27979e+08
United States	2020-02-07	6.68137	6.68137	6.68137	mandates easing	3.27979e+08
United States	2020-02-08	7.5137	7.5137	7.5137	mandates easing	3.27979e+08
United States	2020-02-09	8.24055	8.24055	8.24055	mandates easing	3.27979e+08
United States	2020-02-10	8.86781	8.86781	8.86781	mandates easing	3.27979e+08
United States	2020-02-11	9.40644	9.40644	9.40644	mandates easing	3.27979e+08
United States	2020-02-12	9.87088	9.87088	9.87088	mandates easing	3.27979e+08
United States	2020-02-13	10.2907	10.2907	10.2907	mandates easing	3.27979e+08
United States	2020-02-14	10.6701	10.6701	10.6701	mandates easing	3.27979e+08
United States	2020-02-15	11.0263	11.0263	11.0263	mandates easing	3.27979e+08
United States	2020-02-16	11.375	11.375	11.375	mandates easing	3.27979e+08
United States	2020-02-17	11.7303	11.7303	11.7303	mandates easing	3.27979e+08
United States	2020-02-18	12.1051	12.1051	12.1051	mandates easing	3.27979e+08
United States	2020-02-19	12.511	12.511	12.511	mandates easing	3.27979e+08
United States	2020-02-20	12.9591	12.9591	12.9591	mandates easing	3.27979e+08
United States	2020-02-21	13.4604	13.4604	13.4604	mandates easing	3.27979e+08
United States	2020-02-22	14.0262	14.0262	14.0262	mandates easing	3.27979e+08
United States	2020-02-23	14.6684	14.6684	14.6684	mandates easing	3.27979e+08
United States	2020-02-24	15.4	15.4	15.4	mandates easing	3.27979e+08
United States	2020-02-25	16.2348	16.2348	16.2348	mandates easing	3.27979e+08
United States	2020-02-26	17.1882	17.1882	17.1882	mandates easing	3.27979e+08
United States	2020-02-27	18.2765	18.2765	18.2765	mandates easing	3.27979e+08
United States	2020-02-28	19.5175	19.5175	19.5175	mandates easing	3.27979e+08
United States	2020-02-29	20.9421	20.9421	20.9421	mandates easing	3.27979e+08
United States	2020-03-01	23.4502	23.4502	23.4502	mandates easing	3.27979e+08
United States	2020-03-02	26.4072	26.4072	26.4072	mandates easing	3.27979e+08
United States	2020-03-03	29.7758	29.7758	29.7758	mandates easing	3.27979e+08
United States	2020-03-04	33.5086	33.5086	33.5086	mandates easing	3.27979e+08
United States	2020-03-05	38.1078	38.1078	38.1078	mandates easing	3.27979e+08
United States	2020-03-06	43.5705	43.5705	43.5705	mandates easing	3.27979e+08
United States	2020-03-07	49.7818	49.7818	49.7818	mandates easing	3.27979e+08
United States	2020-03-08	57.1689	57.1689	57.1689	mandates easing	3.27979e+08
United States	2020-03-09	66.0801	66.0801	66.0801	mandates easing	3.27979e+08
United States	2020-03-10	77.5358	77.5358	77.5358	mandates easing	3.27979e+08
United States	2020-03-11	90.8344	90.8344	90.8344	mandates easing	3.27979e+08
United States	2020-03-12	106.417	106.417	106.417	mandates easing	3.27979e+08
United States	2020-03-13	124.877	124.877	124.877	mandates easing	3.27979e+08
United States	2020-03-14	146.937	146.937	146.937	mandates easing	3.27979e+08
United States	2020-03-15	173.556	173.556	173.556	mandates easing	3.27979e+08
United States	2020-03-16	206.176	206.176	206.176	mandates easing	3.27979e+08
United States	2020-03-17	246.294	246.294	246.294	mandates easing	3.27979e+08
United States	2020-03-18	296.05	296.05	296.05	mandates easing	3.27979e+08
United States	2020-03-19	358.764	358.764	358.764	mandates easing	3.27979e+08
United States	2020-03-20	437.585	437.585	437.585	mandates easing	3.27979e+08
United States	2020-03-21	537.129	537.129	537.129	mandates easing	3.27979e+08
United States	2020-03-22	663.245	663.245	663.245	mandates easing	3.27979e+08
United States	2020-03-23	823.226	823.226	823.226	mandates easing	3.27979e+08
United States	2020-03-24	1025.97	1025.97	1025.97	mandates easing	3.27979e+08
United States	2020-03-25	1282.07	1282.07	1282.07	mandates easing	3.27979e+08
United States	2020-03-26	1603.71	1603.71	1603.71	mandates easing	3.27979e+08
United States	2020-03-27	2004.46	2004.46	2004.46	mandates easing	3.27979e+08
United States	2020-03-28	2498.84	2498.84	2498.84	mandates easing	3.27979e+08
United States	2020-03-29	3101.72	3101.72	3101.72	mandates easing	3.27979e+08
United States	2020-03-30	3827.54	3827.54	3827.54	mandates easing	3.27979e+08
United States	2020-03-31	4689.46	4689.46	4689.46	mandates easing	3.27979e+08
United States	2020-04-01	5700.15	5700.15	5700.15	mandates easing	3.27979e+08
United States	2020-04-02	6865.57	6865.57	6865.57	mandates easing	3.27979e+08
United States	2020-04-03	8189.21	8189.21	8189.21	mandates easing	3.27979e+08
United States	2020-04-04	9669.86	9669.86	9669.86	mandates easing	3.27979e+08
United States	2020-04-05	11301.4	11301.4	11301.4	mandates easing	3.27979e+08
United States	2020-04-06	13073.3	13073.3	13073.3	mandates easing	3.27979e+08
United States	2020-04-07	14971.1	14971.1	14971.1	mandates easing	3.27979e+08
United States	2020-04-08	16977.7	16977.7	16977.7	mandates easing	3.27979e+08
United States	2020-04-09	19074.6	19074.6	19074.6	mandates easing	3.27979e+08
United States	2020-04-10	21243.1	21243.1	21243.1	mandates easing	3.27979e+08
United States	2020-04-11	23465.2	23465.2	23465.2	mandates easing	3.27979e+08
United States	2020-04-12	25724.3	25724.3	25724.3	mandates easing	3.27979e+08
United States	2020-04-13	28005.8	28005.8	28005.8	mandates easing	3.27979e+08
United States	2020-04-14	30297.4	30297.4	30297.4	mandates easing	3.27979e+08
United States	2020-04-15	32589	32589	32589	mandates easing	3.27979e+08
United States	2020-04-16	34872.7	34872.7	34872.7	mandates easing	3.27979e+08
United States	2020-04-17	37142.5	37142.5	37142.5	mandates easing	3.27979e+08
United States	2020-04-18	39394.4	39394.4	39394.4	mandates easing	3.27979e+08
United States	2020-04-19	41625.4	41625.4	41625.4	mandates easing	3.27979e+08
United States	2020-04-20	43833.8	43833.8	43833.8	mandates easing	3.27979e+08
United States	2020-04-21	46018.4	46018.4	46018.4	mandates easing	3.27979e+08
United States	2020-04-22	48178.7	48178.7	48178.7	mandates easing	3.27979e+08
United States	2020-04-23	50314.3	50314.3	50314.3	mandates easing	3.27979e+08
United States	2020-04-24	52425	52425	52425	mandates easing	3.27979e+08
United States	2020-04-25	54510.8	54510.8	54510.8	mandates easing	3.27979e+08
United States	2020-04-26	56571.6	56571.6	56571.6	mandates easing	3.27979e+08
United States	2020-04-27	58607	58607	58607	mandates easing	3.27979e+08
United States	2020-04-28	60616.7	60616.7	60616.7	mandates easing	3.27979e+08
United States	2020-04-29	62600	62600	62600	mandates easing	3.27979e+08
United States	2020-04-30	64556.1	64556.1	64556.1	mandates easing	3.27979e+08
United States	2020-05-01	66483.8	66483.8	66483.8	mandates easing	3.27979e+08
United States	2020-05-02	68381.9	68381.9	68381.9	mandates easing	3.27979e+08
United States	2020-05-03	70248.9	70248.9	70248.9	mandates easing	3.27979e+08
United States	2020-05-04	72083.2	72083.2	72083.2	mandates easing	3.27979e+08
United States	2020-05-05	73883	73883	73883	mandates easing	3.27979e+08
United States	2020-05-06	75646.9	75646.9	75646.9	mandates easing	3.27979e+08
United States	2020-05-07	77373.3	77373.3	77373.3	mandates easing	3.27979e+08
United States	2020-05-08	79060.7	79060.7	79060.7	mandates easing	3.27979e+08
United States	2020-05-09	80707.8	80707.8	80707.8	mandates easing	3.27979e+08
United States	2020-05-10	82313.7	82313.7	82313.7	mandates easing	3.27979e+08
United States	2020-05-11	83877.5	83877.5	83877.5	mandates easing	3.27979e+08
United States	2020-05-12	85398.7	85398.7	85398.7	mandates easing	3.27979e+08
United States	2020-05-13	86877.1	86877.1	86877.1	mandates easing	3.27979e+08
United States	2020-05-14	88312.9	88312.9	88312.9	mandates easing	3.27979e+08
United States	2020-05-15	89706.6	89706.6	89706.6	mandates easing	3.27979e+08
United States	2020-05-16	91058.9	91058.9	91058.9	mandates easing	3.27979e+08
United States	2020-05-17	92371	92371	92371	mandates easing	3.27979e+08
United States	2020-05-18	93644.2	93644.2	93644.2	mandates easing	3.27979e+08
United States	2020-05-19	94880.1	94880.1	94880.1	mandates easing	3.27979e+08
United States	2020-05-20	96080.4	96080.4	96080.4	mandates easing	3.27979e+08
United States	2020-05-21	97247.1	97247.1	97247.1	mandates easing	3.27979e+08
United States	2020-05-22	98382.1	98382.1	98382.1	mandates easing	3.27979e+08
United States	2020-05-23	99487.4	99487.4	99487.4	mandates easing	3.27979e+08
United States	2020-05-24	100565	100565	100565	mandates easing	3.27979e+08
United States	2020-05-25	101616	101616	101616	mandates easing	3.27979e+08
United States	2020-05-26	102644	102644	102644	mandates easing	3.27979e+08
United States	2020-05-27	103648	103648	103648	mandates easing	3.27979e+08
United States	2020-05-28	104632	104632	104632	mandates easing	3.27979e+08
United States	2020-05-29	105596	105596	105596	mandates easing	3.27979e+08
United States	2020-05-30	106541	106541	106541	mandates easing	3.27979e+08
United States	2020-05-31	107468	107468	107468	mandates easing	3.27979e+08
United States	2020-06-01	108377	108377	108377	mandates easing	3.27979e+08
United States	2020-06-02	109270	109270	109270	mandates easing	3.27979e+08
United States	2020-06-03	110146	110146	110146	mandates easing	3.27979e+08
United States	2020-06-04	111006	111006	111006	mandates easing	3.27979e+08
United States	2020-06-05	111850	111850	111850	mandates easing	3.27979e+08
United States	2020-06-06	112677	112677	112677	mandates easing	3.27979e+08
United States	2020-06-07	113488	113488	113488	mandates easing	3.27979e+08
United States	2020-06-08	114281	114281	114281	mandates easing	3.27979e+08
United States	2020-06-09	115058	115058	115058	mandates easing	3.27979e+08
United States	2020-06-10	115817	115817	115817	mandates easing	3.27979e+08
United States	2020-06-11	116559	116559	116559	mandates easing	3.27979e+08
United States	2020-06-12	117283	117283	117283	mandates easing	3.27979e+08
United States	2020-06-13	117991	117991	117991	mandates easing	3.27979e+08
United States	2020-06-14	118681	118681	118681	mandates easing	3.27979e+08
United States	2020-06-15	119355	119355	119355	mandates easing	3.27979e+08
United States	2020-06-16	120013	120013	120013	mandates easing	3.27979e+08
United States	2020-06-17	120655	120655	120655	mandates easing	3.27979e+08
United States	2020-06-18	121282	121282	121282	mandates easing	3.27979e+08
United States	2020-06-19	121895	121895	121895	mandates easing	3.27979e+08
United States	2020-06-20	122495	122495	122495	mandates easing	3.27979e+08
United States	2020-06-21	123082	123082	123082	mandates easing	3.27979e+08
United States	2020-06-22	123658	123658	123658	mandates easing	3.27979e+08
United States	2020-06-23	124224	124224	124224	mandates easing	3.27979e+08
United States	2020-06-24	124782	124782	124782	mandates easing	3.27979e+08
United States	2020-06-25	125334	125334	125334	mandates easing	3.27979e+08
United States	2020-06-26	125881	125881	125881	mandates easing	3.27979e+08
United States	2020-06-27	126424	126424	126424	mandates easing	3.27979e+08
United States	2020-06-28	126966	126966	126966	mandates easing	3.27979e+08
United States	2020-06-29	127509	127509	127509	mandates easing	3.27979e+08
United States	2020-06-30	128054	128054	128054	mandates easing	3.27979e+08
United States	2020-07-01	128603	128603	128603	mandates easing	3.27979e+08
United States	2020-07-02	129158	129158	129158	mandates easing	3.27979e+08
United States	2020-07-03	129721	129721	129721	mandates easing	3.27979e+08
United States	2020-07-04	130294	130294	130294	mandates easing	3.27979e+08
United States	2020-07-05	130879	130879	130879	mandates easing	3.27979e+08
United States	2020-07-06	131477	131477	131477	mandates easing	3.27979e+08
United States	2020-07-07	132091	132091	132091	mandates easing	3.27979e+08
United States	2020-07-08	132721	132721	132721	mandates easing	3.27979e+08
United States	2020-07-09	133371	133371	133371	mandates easing	3.27979e+08
United States	2020-07-10	134040	134040	134040	mandates easing	3.27979e+08
United States	2020-07-11	134730	134730	134730	mandates easing	3.27979e+08
United States	2020-07-12	135442	135442	135442	mandates easing	3.27979e+08
United States	2020-07-13	136178	136178	136178	mandates easing	3.27979e+08
United States	2020-07-14	136936	136936	136936	mandates easing	3.27979e+08
United States	2020-07-15	137719	137719	137719	mandates easing	3.27979e+08
United States	2020-07-16	138524	138524	138524	mandates easing	3.27979e+08
United States	2020-07-17	139353	139353	139353	mandates easing	3.27979e+08
United States	2020-07-18	140204	140204	140204	mandates easing	3.27979e+08
United States	2020-07-19	141076	141076	141076	mandates easing	3.27979e+08
United States	2020-07-20	141968	141968	141968	mandates easing	3.27979e+08
United States	2020-07-21	142879	142879	142879	mandates easing	3.27979e+08
United States	2020-07-22	143808	143808	143808	mandates easing	3.27979e+08
United States	2020-07-23	144753	144753	144753	mandates easing	3.27979e+08
United States	2020-07-24	145713	145713	145713	mandates easing	3.27979e+08
United States	2020-07-25	146687	146687	146687	mandates easing	3.27979e+08
United States	2020-07-26	147673	147673	147673	mandates easing	3.27979e+08
United States	2020-07-27	148670	148670	148670	mandates easing	3.27979e+08
United States	2020-07-28	149676	149676	149676	mandates easing	3.27979e+08
United States	2020-07-29	150692	150692	150692	mandates easing	3.27979e+08
United States	2020-07-30	151716	151716	151716	mandates easing	3.27979e+08
United States	2020-07-31	152746	152746	152746	mandates easing	3.27979e+08
United States	2020-08-01	153782	153782	153782	mandates easing	3.27979e+08
United States	2020-08-02	154824	154824	154824	mandates easing	3.27979e+08
United States	2020-08-03	155870	155870	155870	mandates easing	3.27979e+08
United States	2020-08-04	156920	156920	156920	mandates easing	3.27979e+08
United States	2020-08-05	157974	157974	157974	mandates easing	3.27979e+08
United States	2020-08-06	159029	159029	159029	mandates easing	3.27979e+08
United States	2020-08-07	160086	160086	160086	mandates easing	3.27979e+08
United States	2020-08-08	161144	161144	161144	mandates easing	3.27979e+08
United States	2020-08-09	162202	162202	162202	mandates easing	3.27979e+08
United States	2020-08-10	163259	163259	163259	mandates easing	3.27979e+08
United States	2020-08-11	164314	164314	164314	mandates easing	3.27979e+08
United States	2020-08-12	165366	165366	165366	mandates easing	3.27979e+08
United States	2020-08-13	166414	166414	166414	mandates easing	3.27979e+08
United States	2020-08-14	167457	167457	167457	mandates easing	3.27979e+08
United States	2020-08-15	168493	168493	168493	mandates easing	3.27979e+08
United States	2020-08-16	169523	169523	169523	mandates easing	3.27979e+08
United States	2020-08-17	170544	170544	170544	mandates easing	3.27979e+08
United States	2020-08-18	171556	171556	171556	mandates easing	3.27979e+08
United States	2020-08-19	172557	172557	172557	mandates easing	3.27979e+08
United States	2020-08-20	173548	173548	173548	mandates easing	3.27979e+08
United States	2020-08-21	174528	174528	174528	mandates easing	3.27979e+08
United States	2020-08-22	175495	175495	175495	mandates easing	3.27979e+08
United States	2020-08-23	176449	176449	176449	mandates easing	3.27979e+08
United States	2020-08-24	177390	177390	177390	mandates easing	3.27979e+08
United States	2020-08-25	178316	178316	178316	mandates easing	3.27979e+08
United States	2020-08-26	179229	179229	179229	mandates easing	3.27979e+08
United States	2020-08-27	180127	180127	180127	mandates easing	3.27979e+08
United States	2020-08-28	181010	181010	181010	mandates easing	3.27979e+08
United States	2020-08-29	181879	181879	181879	mandates easing	3.27979e+08
United States	2020-08-30	182733	182733	182733	mandates easing	3.27979e+08
United States	2020-08-31	183572	183572	183572	mandates easing	3.27979e+08
United States	2020-09-01	184398	184398	184398	mandates easing	3.27979e+08
United States	2020-09-02	185211	185211	185211	mandates easing	3.27979e+08
United States	2020-09-03	186010	186010	186010	mandates easing	3.27979e+08
United States	2020-09-04	186798	186798	186798	mandates easing	3.27979e+08
United States	2020-09-05	187575	187575	187575	mandates easing	3.27979e+08
United States	2020-09-06	188341	188341	188341	mandates easing	3.27979e+08
United States	2020-09-07	189098	189098	189098	mandates easing	3.27979e+08
United States	2020-09-08	189846	189846	189846	mandates easing	3.27979e+08
United States	2020-09-09	190587	190587	190587	mandates easing	3.27979e+08
United States	2020-09-10	191321	191321	191321	mandates easing	3.27979e+08
United States	2020-09-11	192050	192050	192050	mandates easing	3.27979e+08
United States	2020-09-12	192775	192775	192775	mandates easing	3.27979e+08
United States	2020-09-13	193495	193495	193495	mandates easing	3.27979e+08
United States	2020-09-14	194213	194213	194213	mandates easing	3.27979e+08
United States	2020-09-15	194928	194928	194928	mandates easing	3.27979e+08
United States	2020-09-16	195642	195642	195642	mandates easing	3.27979e+08
United States	2020-09-17	196356	196356	196356	mandates easing	3.27979e+08
United States	2020-09-18	197069	197069	197069	mandates easing	3.27979e+08
United States	2020-09-19	197783	197783	197783	mandates easing	3.27979e+08
United States	2020-09-20	198497	198497	198497	mandates easing	3.27979e+08
United States	2020-09-21	199213	199213	199213	mandates easing	3.27979e+08
United States	2020-09-22	199931	199928	199933	mandates easing	3.27979e+08
United States	2020-09-23	200650	200645	200655	mandates easing	3.27979e+08
United States	2020-09-24	201371	201364	201379	mandates easing	3.27979e+08
United States	2020-09-25	202094	202084	202105	mandates easing	3.27979e+08
United States	2020-09-26	202819	202807	202834	mandates easing	3.27979e+08
United States	2020-09-27	203546	203531	203565	mandates easing	3.27979e+08
United States	2020-09-28	204276	204259	204298	mandates easing	3.27979e+08
United States	2020-09-29	205010	204941	205072	mandates easing	3.27979e+08
United States	2020-09-30	205748	205609	205865	mandates easing	3.27979e+08
United States	2020-10-01	206491	206276	206675	mandates easing	3.27979e+08
United States	2020-10-02	207240	206943	207499	mandates easing	3.27979e+08
United States	2020-10-03	207996	207611	208332	mandates easing	3.27979e+08
United States	2020-10-04	208759	208281	209180	mandates easing	3.27979e+08
United States	2020-10-05	209530	208956	210039	mandates easing	3.27979e+08
United States	2020-10-06	210310	209627	210911	mandates easing	3.27979e+08
United States	2020-10-07	211099	210306	211794	mandates easing	3.27979e+08
United States	2020-10-08	211897	210991	212696	mandates easing	3.27979e+08
United States	2020-10-09	212705	211677	213605	mandates easing	3.27979e+08
United States	2020-10-10	213521	212367	214533	mandates easing	3.27979e+08
United States	2020-10-11	214348	213069	215477	mandates easing	3.27979e+08
United States	2020-10-12	215184	213765	216441	mandates easing	3.27979e+08
United States	2020-10-13	216033	214467	217423	mandates easing	3.27979e+08
United States	2020-10-14	216893	215173	218429	mandates easing	3.27979e+08
United States	2020-10-15	217767	215895	219494	mandates easing	3.27979e+08
United States	2020-10-16	218656	216625	220562	mandates easing	3.27979e+08
United States	2020-10-17	219559	217365	221627	mandates easing	3.27979e+08
United States	2020-10-18	220477	218105	222713	mandates easing	3.27979e+08
United States	2020-10-19	221410	218862	223832	mandates easing	3.27979e+08
United States	2020-10-20	222358	219611	224979	mandates easing	3.27979e+08
United States	2020-10-21	223322	220363	226164	mandates easing	3.27979e+08
United States	2020-10-22	224303	221127	227371	mandates easing	3.27979e+08
United States	2020-10-23	225301	221928	228597	mandates easing	3.27979e+08
United States	2020-10-24	226317	222743	229843	mandates easing	3.27979e+08
United States	2020-10-25	227350	223572	231116	mandates easing	3.27979e+08
United States	2020-10-26	228403	224414	232414	mandates easing	3.27979e+08
United States	2020-10-27	229475	225270	233692	mandates easing	3.27979e+08
United States	2020-10-28	230568	226144	235091	mandates easing	3.27979e+08
United States	2020-10-29	231682	227035	236508	mandates easing	3.27979e+08
United States	2020-10-30	232819	227945	237981	mandates easing	3.27979e+08
United States	2020-10-31	233978	228873	239432	mandates easing	3.27979e+08
United States	2020-11-01	235160	229822	241023	mandates easing	3.27979e+08
United States	2020-11-02	236366	230790	242517	mandates easing	3.27979e+08
United States	2020-11-03	237598	231745	244084	mandates easing	3.27979e+08
United States	2020-11-04	238855	232709	245826	mandates easing	3.27979e+08
United States	2020-11-05	240141	233693	247498	mandates easing	3.27979e+08
United States	2020-11-06	241454	234698	249195	mandates easing	3.27979e+08
United States	2020-11-07	242797	235724	250931	mandates easing	3.27979e+08
United States	2020-11-08	244170	236775	252694	mandates easing	3.27979e+08
United States	2020-11-09	245574	237910	254524	mandates easing	3.27979e+08
United States	2020-11-10	247010	239062	256357	mandates easing	3.27979e+08
United States	2020-11-11	248481	240156	258182	mandates easing	3.27979e+08
United States	2020-11-12	249988	241297	260221	mandates easing	3.27979e+08
United States	2020-11-13	251534	242473	262381	mandates easing	3.27979e+08
United States	2020-11-14	253119	243750	264739	mandates easing	3.27979e+08
United States	2020-11-15	254745	244996	266949	mandates easing	3.27979e+08
United States	2020-11-16	256414	246288	269291	mandates easing	3.27979e+08
United States	2020-11-17	258129	247615	271482	mandates easing	3.27979e+08
United States	2020-11-18	259891	248935	273687	mandates easing	3.27979e+08
United States	2020-11-19	261703	250278	275962	mandates easing	3.27979e+08
United States	2020-11-20	263569	251759	278743	mandates easing	3.27979e+08
United States	2020-11-21	265489	253291	281628	mandates easing	3.27979e+08
United States	2020-11-22	267466	254663	284193	mandates easing	3.27979e+08
United States	2020-11-23	269502	256030	287104	mandates easing	3.27979e+08
United States	2020-11-24	271599	257547	290234	mandates easing	3.27979e+08
United States	2020-11-25	273762	259117	293479	mandates easing	3.27979e+08
United States	2020-11-26	275994	260694	296884	mandates easing	3.27979e+08
United States	2020-11-27	278298	262325	300420	mandates easing	3.27979e+08
United States	2020-11-28	280676	263967	304096	mandates easing	3.27979e+08
United States	2020-11-29	283130	265595	307711	mandates easing	3.27979e+08
United States	2020-11-30	285665	267422	311123	mandates easing	3.27979e+08
United States	2020-12-01	288283	269213	314660	mandates easing	3.27979e+08
United States	2020-12-02	290990	271183	318621	mandates easing	3.27979e+08
United States	2020-12-03	293789	273080	322901	mandates easing	3.27979e+08
United States	2020-12-04	296686	275058	327474	mandates easing	3.27979e+08
United States	2020-12-05	299681	277130	332529	mandates easing	3.27979e+08
United States	2020-12-06	302779	279267	337270	mandates easing	3.27979e+08
United States	2020-12-07	305984	281473	342363	mandates easing	3.27979e+08
United States	2020-12-08	309300	283748	347860	mandates easing	3.27979e+08
United States	2020-12-09	312734	286048	352708	mandates easing	3.27979e+08
United States	2020-12-10	316290	288300	357595	mandates easing	3.27979e+08
United States	2020-12-11	319973	290659	363339	mandates easing	3.27979e+08
United States	2020-12-12	323787	293046	369585	mandates easing	3.27979e+08
United States	2020-12-13	327735	295504	376250	mandates easing	3.27979e+08
United States	2020-12-14	331821	298035	383175	mandates easing	3.27979e+08
United States	2020-12-15	336053	300753	390751	mandates easing	3.27979e+08
United States	2020-12-16	340435	303549	397936	mandates easing	3.27979e+08
United States	2020-12-17	344974	306422	405447	mandates easing	3.27979e+08
United States	2020-12-18	349675	309264	413423	mandates easing	3.27979e+08
United States	2020-12-19	354541	312196	421684	mandates easing	3.27979e+08
United States	2020-12-20	359575	315318	430222	mandates easing	3.27979e+08
United States	2020-12-21	364784	318500	439019	mandates easing	3.27979e+08
United States	2020-12-22	370172	321715	448076	mandates easing	3.27979e+08
United States	2020-12-23	375746	324946	457471	mandates easing	3.27979e+08
United States	2020-12-24	381511	328189	467316	mandates easing	3.27979e+08
United States	2020-12-25	387473	331630	478010	mandates easing	3.27979e+08
United States	2020-12-26	393634	335681	488488	mandates easing	3.27979e+08
United States	2020-12-27	399995	339628	498655	mandates easing	3.27979e+08
United States	2020-12-28	406562	343363	509860	mandates easing	3.27979e+08
United States	2020-12-29	413338	347195	520946	mandates easing	3.27979e+08
United States	2020-12-30	420329	351136	533058	mandates easing	3.27979e+08
United States	2020-12-31	427538	355190	546344	mandates easing	3.27979e+08
United States	2021-01-01	434970	359245	560026	mandates easing	3.27979e+08
United States	2021-01-02	442622	363412	574093	mandates easing	3.27979e+08
United States	2021-01-03	450497	367782	588524	mandates easing	3.27979e+08
United States	2021-01-04	458594	372636	603295	mandates easing	3.27979e+08
United States	2021-01-05	466915	377294	617729	mandates easing	3.27979e+08
United States	2021-01-06	475461	382078	633753	mandates easing	3.27979e+08
United States	2021-01-07	484235	386775	649422	mandates easing	3.27979e+08
United States	2021-01-08	493234	392025	665359	mandates easing	3.27979e+08
United States	2021-01-09	502455	397006	681521	mandates easing	3.27979e+08
United States	2021-01-10	511894	402127	697935	mandates easing	3.27979e+08
United States	2021-01-11	521547	407379	714532	mandates easing	3.27979e+08
United States	2021-01-12	531410	413029	731236	mandates easing	3.27979e+08
United States	2021-01-13	541480	418778	748060	mandates easing	3.27979e+08
United States	2021-01-14	551756	424418	764988	mandates easing	3.27979e+08
United States	2021-01-15	562229	430210	782144	mandates easing	3.27979e+08
United States	2021-01-16	572893	436140	799112	mandates easing	3.27979e+08
United States	2021-01-17	583737	442334	816096	mandates easing	3.27979e+08
United States	2021-01-18	594738	448381	833237	mandates easing	3.27979e+08
United States	2021-01-19	605871	454679	851495	mandates easing	3.27979e+08
United States	2021-01-20	617130	461108	872124	mandates easing	3.27979e+08
United States	2021-01-21	628506	467704	891154	mandates easing	3.27979e+08
United States	2021-01-22	639992	474759	907336	mandates easing	3.27979e+08
United States	2021-01-23	651585	481916	925685	mandates easing	3.27979e+08
United States	2021-01-24	663282	488333	944432	mandates easing	3.27979e+08
United States	2021-01-25	675068	495529	963253	mandates easing	3.27979e+08
United States	2021-01-26	686929	502848	983322	mandates easing	3.27979e+08
United States	2021-01-27	698855	510286	1.00292e+06	mandates easing	3.27979e+08
United States	2021-01-28	710833	517611	1.02214e+06	mandates easing	3.27979e+08
United States	2021-01-29	722854	525178	1.04109e+06	mandates easing	3.27979e+08
United States	2021-01-30	734907	532834	1.05987e+06	mandates easing	3.27979e+08
United States	2021-01-31	746982	539907	1.07841e+06	mandates easing	3.27979e+08
United States	2021-02-01	759066	547081	1.09678e+06	mandates easing	3.27979e+08
United States	2021-02-02	771145	554986	1.11445e+06	mandates easing	3.27979e+08
United States	2021-02-03	783209	562018	1.13275e+06	mandates easing	3.27979e+08
United States	2021-02-04	795245	569268	1.14864e+06	mandates easing	3.27979e+08
United States	2021-02-05	807245	577357	1.16492e+06	mandates easing	3.27979e+08
United States	2021-02-06	819198	585743	1.17917e+06	mandates easing	3.27979e+08
United States	2021-02-07	831095	594373	1.19726e+06	mandates easing	3.27979e+08
United States	2021-02-08	842925	602536	1.21313e+06	mandates easing	3.27979e+08
United States	2021-02-09	854677	610416	1.22708e+06	mandates easing	3.27979e+08
United States	2021-02-10	866341	618317	1.24134e+06	mandates easing	3.27979e+08
United States	2021-02-11	877908	626256	1.25569e+06	mandates easing	3.27979e+08
United States	2021-02-12	889370	634209	1.26912e+06	mandates easing	3.27979e+08
United States	2021-02-13	900719	642180	1.28222e+06	mandates easing	3.27979e+08
United States	2021-02-14	911949	650142	1.29488e+06	mandates easing	3.27979e+08
United States	2021-02-15	923051	658110	1.30824e+06	mandates easing	3.27979e+08
United States	2021-02-16	934019	666120	1.32184e+06	mandates easing	3.27979e+08
United States	2021-02-17	944844	674237	1.33411e+06	mandates easing	3.27979e+08
United States	2021-02-18	955522	682171	1.34638e+06	mandates easing	3.27979e+08
United States	2021-02-19	966046	690087	1.35818e+06	mandates easing	3.27979e+08
United States	2021-02-20	976413	697980	1.36955e+06	mandates easing	3.27979e+08
United States	2021-02-21	986617	705939	1.38048e+06	mandates easing	3.27979e+08
United States	2021-02-22	996655	714368	1.39043e+06	mandates easing	3.27979e+08
United States	2021-02-23	1.00652e+06	721892	1.40098e+06	mandates easing	3.27979e+08
United States	2021-02-24	1.01622e+06	729356	1.41144e+06	mandates easing	3.27979e+08
United States	2021-02-25	1.02574e+06	736930	1.4216e+06	mandates easing	3.27979e+08
United States	2021-02-26	1.03507e+06	744235	1.43144e+06	mandates easing	3.27979e+08
United States	2021-02-27	1.04423e+06	752162	1.442e+06	mandates easing	3.27979e+08
United States	2021-02-28	1.05321e+06	759693	1.4524e+06	mandates easing	3.27979e+08
United States	2020-02-01	0.0507338	0.0507338	0.0507338	universal masks	3.27979e+08
United States	2020-02-02	1.23911	1.23911	1.23911	universal masks	3.27979e+08
United States	2020-02-03	2.43177	2.43177	2.43177	universal masks	3.27979e+08
United States	2020-02-04	3.59636	3.59636	3.59636	universal masks	3.27979e+08
United States	2020-02-05	4.71053	4.71053	4.71053	universal masks	3.27979e+08
United States	2020-02-06	5.74424	5.74424	5.74424	universal masks	3.27979e+08
United States	2020-02-07	6.68137	6.68137	6.68137	universal masks	3.27979e+08
United States	2020-02-08	7.5137	7.5137	7.5137	universal masks	3.27979e+08
United States	2020-02-09	8.24055	8.24055	8.24055	universal masks	3.27979e+08
United States	2020-02-10	8.86781	8.86781	8.86781	universal masks	3.27979e+08
United States	2020-02-11	9.40644	9.40644	9.40644	universal masks	3.27979e+08
United States	2020-02-12	9.87088	9.87088	9.87088	universal masks	3.27979e+08
United States	2020-02-13	10.2907	10.2907	10.2907	universal masks	3.27979e+08
United States	2020-02-14	10.6701	10.6701	10.6701	universal masks	3.27979e+08
United States	2020-02-15	11.0263	11.0263	11.0263	universal masks	3.27979e+08
United States	2020-02-16	11.375	11.375	11.375	universal masks	3.27979e+08
United States	2020-02-17	11.7303	11.7303	11.7303	universal masks	3.27979e+08
United States	2020-02-18	12.1051	12.1051	12.1051	universal masks	3.27979e+08
United States	2020-02-19	12.511	12.511	12.511	universal masks	3.27979e+08
United States	2020-02-20	12.9591	12.9591	12.9591	universal masks	3.27979e+08
United States	2020-02-21	13.4604	13.4604	13.4604	universal masks	3.27979e+08
United States	2020-02-22	14.0262	14.0262	14.0262	universal masks	3.27979e+08
United States	2020-02-23	14.6684	14.6684	14.6684	universal masks	3.27979e+08
United States	2020-02-24	15.4	15.4	15.4	universal masks	3.27979e+08
United States	2020-02-25	16.2348	16.2348	16.2348	universal masks	3.27979e+08
United States	2020-02-26	17.1882	17.1882	17.1882	universal masks	3.27979e+08
United States	2020-02-27	18.2765	18.2765	18.2765	universal masks	3.27979e+08
United States	2020-02-28	19.5175	19.5175	19.5175	universal masks	3.27979e+08
United States	2020-02-29	20.9421	20.9421	20.9421	universal masks	3.27979e+08
United States	2020-03-01	23.4502	23.4502	23.4502	universal masks	3.27979e+08
United States	2020-03-02	26.4072	26.4072	26.4072	universal masks	3.27979e+08
United States	2020-03-03	29.7758	29.7758	29.7758	universal masks	3.27979e+08
United States	2020-03-04	33.5086	33.5086	33.5086	universal masks	3.27979e+08
United States	2020-03-05	38.1078	38.1078	38.1078	universal masks	3.27979e+08
United States	2020-03-06	43.5705	43.5705	43.5705	universal masks	3.27979e+08
United States	2020-03-07	49.7818	49.7818	49.7818	universal masks	3.27979e+08
United States	2020-03-08	57.164	57.164	57.164	universal masks	3.27979e+08
United States	2020-03-09	66.0688	66.0688	66.0688	universal masks	3.27979e+08
United States	2020-03-10	77.5166	77.5166	77.5166	universal masks	3.27979e+08
United States	2020-03-11	90.8057	90.8057	90.8057	universal masks	3.27979e+08
United States	2020-03-12	106.377	106.377	106.377	universal masks	3.27979e+08
United States	2020-03-13	124.824	124.824	124.824	universal masks	3.27979e+08
United States	2020-03-14	146.869	146.869	146.869	universal masks	3.27979e+08
United States	2020-03-15	173.471	173.471	173.471	universal masks	3.27979e+08
United States	2020-03-16	206.072	206.072	206.072	universal masks	3.27979e+08
United States	2020-03-17	246.168	246.168	246.168	universal masks	3.27979e+08
United States	2020-03-18	295.9	295.9	295.9	universal masks	3.27979e+08
United States	2020-03-19	358.589	358.589	358.589	universal masks	3.27979e+08
United States	2020-03-20	437.382	437.382	437.382	universal masks	3.27979e+08
United States	2020-03-21	536.899	536.899	536.899	universal masks	3.27979e+08
United States	2020-03-22	662.989	662.989	662.989	universal masks	3.27979e+08
United States	2020-03-23	822.946	822.946	822.946	universal masks	3.27979e+08
United States	2020-03-24	1025.68	1025.68	1025.68	universal masks	3.27979e+08
United States	2020-03-25	1281.76	1281.76	1281.76	universal masks	3.27979e+08
United States	2020-03-26	1603.4	1603.4	1603.4	universal masks	3.27979e+08
United States	2020-03-27	2004.16	2004.16	2004.16	universal masks	3.27979e+08
United States	2020-03-28	2498.57	2498.57	2498.57	universal masks	3.27979e+08
United States	2020-03-29	3101.5	3101.5	3101.5	universal masks	3.27979e+08
United States	2020-03-30	3827.4	3827.4	3827.4	universal masks	3.27979e+08
United States	2020-03-31	4689.4	4689.4	4689.4	universal masks	3.27979e+08
United States	2020-04-01	5700.19	5700.19	5700.19	universal masks	3.27979e+08
United States	2020-04-02	6865.73	6865.73	6865.73	universal masks	3.27979e+08
United States	2020-04-03	8189.49	8189.49	8189.49	universal masks	3.27979e+08
United States	2020-04-04	9670.25	9670.25	9670.25	universal masks	3.27979e+08
United States	2020-04-05	11301.9	11301.9	11301.9	universal masks	3.27979e+08
United States	2020-04-06	13073.9	13073.9	13073.9	universal masks	3.27979e+08
United States	2020-04-07	14971.7	14971.7	14971.7	universal masks	3.27979e+08
United States	2020-04-08	16978.3	16978.3	16978.3	universal masks	3.27979e+08
United States	2020-04-09	19075.2	19075.2	19075.2	universal masks	3.27979e+08
United States	2020-04-10	21243.5	21243.5	21243.5	universal masks	3.27979e+08
United States	2020-04-11	23465.4	23465.4	23465.4	universal masks	3.27979e+08
United States	2020-04-12	25724.2	25724.2	25724.2	universal masks	3.27979e+08
United States	2020-04-13	28005.4	28005.4	28005.4	universal masks	3.27979e+08
United States	2020-04-14	30296.6	30296.6	30296.6	universal masks	3.27979e+08
United States	2020-04-15	32587.8	32587.8	32587.8	universal masks	3.27979e+08
United States	2020-04-16	34871	34871	34871	universal masks	3.27979e+08
United States	2020-04-17	37140.5	37140.5	37140.5	universal masks	3.27979e+08
United States	2020-04-18	39391.9	39391.9	39391.9	universal masks	3.27979e+08
United States	2020-04-19	41622.6	41622.6	41622.6	universal masks	3.27979e+08
United States	2020-04-20	43830.7	43830.7	43830.7	universal masks	3.27979e+08
United States	2020-04-21	46015.2	46015.2	46015.2	universal masks	3.27979e+08
United States	2020-04-22	48175.5	48175.5	48175.5	universal masks	3.27979e+08
United States	2020-04-23	50311.2	50311.2	50311.2	universal masks	3.27979e+08
United States	2020-04-24	52422.3	52422.3	52422.3	universal masks	3.27979e+08
United States	2020-04-25	54508.5	54508.5	54508.5	universal masks	3.27979e+08
United States	2020-04-26	56569.8	56569.8	56569.8	universal masks	3.27979e+08
United States	2020-04-27	58605.8	58605.8	58605.8	universal masks	3.27979e+08
United States	2020-04-28	60616.2	60616.2	60616.2	universal masks	3.27979e+08
United States	2020-04-29	62600.3	62600.3	62600.3	universal masks	3.27979e+08
United States	2020-04-30	64557.2	64557.2	64557.2	universal masks	3.27979e+08
United States	2020-05-01	66485.7	66485.7	66485.7	universal masks	3.27979e+08
United States	2020-05-02	68384.5	68384.5	68384.5	universal masks	3.27979e+08
United States	2020-05-03	70252	70252	70252	universal masks	3.27979e+08
United States	2020-05-04	72086.7	72086.7	72086.7	universal masks	3.27979e+08
United States	2020-05-05	73886.8	73886.8	73886.8	universal masks	3.27979e+08
United States	2020-05-06	75650.7	75650.7	75650.7	universal masks	3.27979e+08
United States	2020-05-07	77376.8	77376.8	77376.8	universal masks	3.27979e+08
United States	2020-05-08	79063.8	79063.8	79063.8	universal masks	3.27979e+08
United States	2020-05-09	80710.2	80710.2	80710.2	universal masks	3.27979e+08
United States	2020-05-10	82315.2	82315.2	82315.2	universal masks	3.27979e+08
United States	2020-05-11	83877.9	83877.9	83877.9	universal masks	3.27979e+08
United States	2020-05-12	85397.9	85397.9	85397.9	universal masks	3.27979e+08
United States	2020-05-13	86874.9	86874.9	86874.9	universal masks	3.27979e+08
United States	2020-05-14	88309.3	88309.3	88309.3	universal masks	3.27979e+08
United States	2020-05-15	89701.5	89701.5	89701.5	universal masks	3.27979e+08
United States	2020-05-16	91052.4	91052.4	91052.4	universal masks	3.27979e+08
United States	2020-05-17	92363.1	92363.1	92363.1	universal masks	3.27979e+08
United States	2020-05-18	93635.2	93635.2	93635.2	universal masks	3.27979e+08
United States	2020-05-19	94870.2	94870.2	94870.2	universal masks	3.27979e+08
United States	2020-05-20	96069.9	96069.9	96069.9	universal masks	3.27979e+08
United States	2020-05-21	97236.3	97236.3	97236.3	universal masks	3.27979e+08
United States	2020-05-22	98371.3	98371.3	98371.3	universal masks	3.27979e+08
United States	2020-05-23	99476.8	99476.8	99476.8	universal masks	3.27979e+08
United States	2020-05-24	100555	100555	100555	universal masks	3.27979e+08
United States	2020-05-25	101607	101607	101607	universal masks	3.27979e+08
United States	2020-05-26	102636	102636	102636	universal masks	3.27979e+08
United States	2020-05-27	103642	103642	103642	universal masks	3.27979e+08
United States	2020-05-28	104627	104627	104627	universal masks	3.27979e+08
United States	2020-05-29	105592	105592	105592	universal masks	3.27979e+08
United States	2020-05-30	106538	106538	106538	universal masks	3.27979e+08
United States	2020-05-31	107466	107466	107466	universal masks	3.27979e+08
United States	2020-06-01	108377	108377	108377	universal masks	3.27979e+08
United States	2020-06-02	109271	109271	109271	universal masks	3.27979e+08
United States	2020-06-03	110148	110148	110148	universal masks	3.27979e+08
United States	2020-06-04	111008	111008	111008	universal masks	3.27979e+08
United States	2020-06-05	111853	111853	111853	universal masks	3.27979e+08
United States	2020-06-06	112680	112680	112680	universal masks	3.27979e+08
United States	2020-06-07	113490	113490	113490	universal masks	3.27979e+08
United States	2020-06-08	114284	114284	114284	universal masks	3.27979e+08
United States	2020-06-09	115060	115060	115060	universal masks	3.27979e+08
United States	2020-06-10	115818	115818	115818	universal masks	3.27979e+08
United States	2020-06-11	116560	116560	116560	universal masks	3.27979e+08
United States	2020-06-12	117283	117283	117283	universal masks	3.27979e+08
United States	2020-06-13	117990	117990	117990	universal masks	3.27979e+08
United States	2020-06-14	118679	118679	118679	universal masks	3.27979e+08
United States	2020-06-15	119352	119352	119352	universal masks	3.27979e+08
United States	2020-06-16	120009	120009	120009	universal masks	3.27979e+08
United States	2020-06-17	120649	120649	120649	universal masks	3.27979e+08
United States	2020-06-18	121275	121275	121275	universal masks	3.27979e+08
United States	2020-06-19	121886	121886	121886	universal masks	3.27979e+08
United States	2020-06-20	122484	122484	122484	universal masks	3.27979e+08
United States	2020-06-21	123070	123070	123070	universal masks	3.27979e+08
United States	2020-06-22	123645	123645	123645	universal masks	3.27979e+08
United States	2020-06-23	124211	124211	124211	universal masks	3.27979e+08
United States	2020-06-24	124769	124769	124769	universal masks	3.27979e+08
United States	2020-06-25	125322	125322	125322	universal masks	3.27979e+08
United States	2020-06-26	125870	125870	125870	universal masks	3.27979e+08
United States	2020-06-27	126415	126415	126415	universal masks	3.27979e+08
United States	2020-06-28	126960	126960	126960	universal masks	3.27979e+08
United States	2020-06-29	127506	127506	127506	universal masks	3.27979e+08
United States	2020-06-30	128055	128055	128055	universal masks	3.27979e+08
United States	2020-07-01	128607	128607	128607	universal masks	3.27979e+08
United States	2020-07-02	129166	129166	129166	universal masks	3.27979e+08
United States	2020-07-03	129732	129732	129732	universal masks	3.27979e+08
United States	2020-07-04	130307	130307	130307	universal masks	3.27979e+08
United States	2020-07-05	130893	130893	130893	universal masks	3.27979e+08
United States	2020-07-06	131492	131492	131492	universal masks	3.27979e+08
United States	2020-07-07	132106	132106	132106	universal masks	3.27979e+08
United States	2020-07-08	132736	132736	132736	universal masks	3.27979e+08
United States	2020-07-09	133383	133383	133383	universal masks	3.27979e+08
United States	2020-07-10	134050	134050	134050	universal masks	3.27979e+08
United States	2020-07-11	134737	134737	134737	universal masks	3.27979e+08
United States	2020-07-12	135447	135447	135447	universal masks	3.27979e+08
United States	2020-07-13	136179	136179	136179	universal masks	3.27979e+08
United States	2020-07-14	136934	136934	136934	universal masks	3.27979e+08
United States	2020-07-15	137713	137713	137713	universal masks	3.27979e+08
United States	2020-07-16	138516	138516	138516	universal masks	3.27979e+08
United States	2020-07-17	139342	139342	139342	universal masks	3.27979e+08
United States	2020-07-18	140190	140190	140190	universal masks	3.27979e+08
United States	2020-07-19	141060	141060	141060	universal masks	3.27979e+08
United States	2020-07-20	141950	141950	141950	universal masks	3.27979e+08
United States	2020-07-21	142860	142860	142860	universal masks	3.27979e+08
United States	2020-07-22	143789	143789	143789	universal masks	3.27979e+08
United States	2020-07-23	144734	144734	144734	universal masks	3.27979e+08
United States	2020-07-24	145695	145695	145695	universal masks	3.27979e+08
United States	2020-07-25	146670	146670	146670	universal masks	3.27979e+08
United States	2020-07-26	147658	147658	147658	universal masks	3.27979e+08
United States	2020-07-27	148657	148657	148657	universal masks	3.27979e+08
United States	2020-07-28	149667	149667	149667	universal masks	3.27979e+08
United States	2020-07-29	150686	150686	150686	universal masks	3.27979e+08
United States	2020-07-30	151713	151713	151713	universal masks	3.27979e+08
United States	2020-07-31	152747	152747	152747	universal masks	3.27979e+08
United States	2020-08-01	153786	153786	153786	universal masks	3.27979e+08
United States	2020-08-02	154831	154831	154831	universal masks	3.27979e+08
United States	2020-08-03	155879	155879	155879	universal masks	3.27979e+08
United States	2020-08-04	156931	156931	156931	universal masks	3.27979e+08
United States	2020-08-05	157986	157986	157986	universal masks	3.27979e+08
United States	2020-08-06	159042	159042	159042	universal masks	3.27979e+08
United States	2020-08-07	160099	160099	160099	universal masks	3.27979e+08
United States	2020-08-08	161156	161156	161156	universal masks	3.27979e+08
United States	2020-08-09	162213	162213	162213	universal masks	3.27979e+08
United States	2020-08-10	163268	163268	163268	universal masks	3.27979e+08
United States	2020-08-11	164321	164321	164321	universal masks	3.27979e+08
United States	2020-08-12	165371	165371	165371	universal masks	3.27979e+08
United States	2020-08-13	166417	166417	166417	universal masks	3.27979e+08
United States	2020-08-14	167458	167458	167458	universal masks	3.27979e+08
United States	2020-08-15	168492	168492	168492	universal masks	3.27979e+08
United States	2020-08-16	169519	169519	169519	universal masks	3.27979e+08
United States	2020-08-17	170538	170538	170538	universal masks	3.27979e+08
United States	2020-08-18	171548	171548	171548	universal masks	3.27979e+08
United States	2020-08-19	172548	172548	172548	universal masks	3.27979e+08
United States	2020-08-20	173538	173538	173538	universal masks	3.27979e+08
United States	2020-08-21	174516	174516	174516	universal masks	3.27979e+08
United States	2020-08-22	175483	175483	175483	universal masks	3.27979e+08
United States	2020-08-23	176437	176437	176437	universal masks	3.27979e+08
United States	2020-08-24	177377	177377	177377	universal masks	3.27979e+08
United States	2020-08-25	178304	178304	178304	universal masks	3.27979e+08
United States	2020-08-26	179217	179217	179217	universal masks	3.27979e+08
United States	2020-08-27	180116	180116	180116	universal masks	3.27979e+08
United States	2020-08-28	181000	181000	181000	universal masks	3.27979e+08
United States	2020-08-29	181870	181870	181870	universal masks	3.27979e+08
United States	2020-08-30	182725	182725	182725	universal masks	3.27979e+08
United States	2020-08-31	183565	183565	183565	universal masks	3.27979e+08
United States	2020-09-01	184392	184392	184392	universal masks	3.27979e+08
United States	2020-09-02	185205	185205	185205	universal masks	3.27979e+08
United States	2020-09-03	186006	186006	186006	universal masks	3.27979e+08
United States	2020-09-04	186794	186794	186794	universal masks	3.27979e+08
United States	2020-09-05	187571	187571	187571	universal masks	3.27979e+08
United States	2020-09-06	188338	188338	188338	universal masks	3.27979e+08
United States	2020-09-07	189095	189095	189095	universal masks	3.27979e+08
United States	2020-09-08	189843	189843	189843	universal masks	3.27979e+08
United States	2020-09-09	190585	190585	190585	universal masks	3.27979e+08
United States	2020-09-10	191319	191319	191319	universal masks	3.27979e+08
United States	2020-09-11	192049	192049	192049	universal masks	3.27979e+08
United States	2020-09-12	192774	192774	192774	universal masks	3.27979e+08
United States	2020-09-13	193495	193495	193495	universal masks	3.27979e+08
United States	2020-09-14	194214	194214	194214	universal masks	3.27979e+08
United States	2020-09-15	194930	194930	194930	universal masks	3.27979e+08
United States	2020-09-16	195646	195646	195646	universal masks	3.27979e+08
United States	2020-09-17	196362	196362	196362	universal masks	3.27979e+08
United States	2020-09-18	197078	197078	197078	universal masks	3.27979e+08
United States	2020-09-19	197795	197795	197795	universal masks	3.27979e+08
United States	2020-09-20	198514	198514	198514	universal masks	3.27979e+08
United States	2020-09-21	199234	199234	199234	universal masks	3.27979e+08
United States	2020-09-22	199958	199958	199958	universal masks	3.27979e+08
United States	2020-09-23	200683	200683	200683	universal masks	3.27979e+08
United States	2020-09-24	201412	201412	201412	universal masks	3.27979e+08
United States	2020-09-25	202143	202142	202144	universal masks	3.27979e+08
United States	2020-09-26	202878	202876	202880	universal masks	3.27979e+08
United States	2020-09-27	203615	203612	203619	universal masks	3.27979e+08
United States	2020-09-28	204357	204350	204364	universal masks	3.27979e+08
United States	2020-09-29	205103	205031	205160	universal masks	3.27979e+08
United States	2020-09-30	205854	205708	205971	universal masks	3.27979e+08
United States	2020-10-01	206612	206391	206795	universal masks	3.27979e+08
United States	2020-10-02	207377	207070	207633	universal masks	3.27979e+08
United States	2020-10-03	208150	207753	208488	universal masks	3.27979e+08
United States	2020-10-04	208932	208439	209359	universal masks	3.27979e+08
United States	2020-10-05	209723	209129	210234	universal masks	3.27979e+08
United States	2020-10-06	210525	209825	211122	universal masks	3.27979e+08
United States	2020-10-07	211337	210525	212036	universal masks	3.27979e+08
United States	2020-10-08	212160	211236	212966	universal masks	3.27979e+08
United States	2020-10-09	212994	211955	213915	universal masks	3.27979e+08
United States	2020-10-10	213838	212681	214882	universal masks	3.27979e+08
United States	2020-10-11	214694	213416	215865	universal masks	3.27979e+08
United States	2020-10-12	215562	214147	216867	universal masks	3.27979e+08
United States	2020-10-13	216443	214869	217889	universal masks	3.27979e+08
United States	2020-10-14	217338	215608	218918	universal masks	3.27979e+08
United States	2020-10-15	218249	216351	219988	universal masks	3.27979e+08
United States	2020-10-16	219174	217116	221096	universal masks	3.27979e+08
United States	2020-10-17	220105	217875	222178	universal masks	3.27979e+08
United States	2020-10-18	221036	218627	223245	universal masks	3.27979e+08
United States	2020-10-19	221960	219376	224309	universal masks	3.27979e+08
United States	2020-10-20	222869	220116	225410	universal masks	3.27979e+08
United States	2020-10-21	223758	220833	226503	universal masks	3.27979e+08
United States	2020-10-22	224624	221531	227603	universal masks	3.27979e+08
United States	2020-10-23	225466	222207	228681	universal masks	3.27979e+08
United States	2020-10-24	226286	222846	229724	universal masks	3.27979e+08
United States	2020-10-25	227089	223467	230744	universal masks	3.27979e+08
United States	2020-10-26	227876	224078	231729	universal masks	3.27979e+08
United States	2020-10-27	228652	224673	232691	universal masks	3.27979e+08
United States	2020-10-28	229420	225262	233641	universal masks	3.27979e+08
United States	2020-10-29	230178	225844	234584	universal masks	3.27979e+08
United States	2020-10-30	230928	226420	235539	universal masks	3.27979e+08
United States	2020-10-31	231668	226999	236470	universal masks	3.27979e+08
United States	2020-11-01	232398	227552	237421	universal masks	3.27979e+08
United States	2020-11-02	233120	228087	238275	universal masks	3.27979e+08
United States	2020-11-03	233833	228643	239131	universal masks	3.27979e+08
United States	2020-11-04	234539	229212	240003	universal masks	3.27979e+08
United States	2020-11-05	235238	229760	240829	universal masks	3.27979e+08
United States	2020-11-06	235931	230305	241729	universal masks	3.27979e+08
United States	2020-11-07	236618	230819	242618	universal masks	3.27979e+08
United States	2020-11-08	237299	231329	243377	universal masks	3.27979e+08
United States	2020-11-09	237975	231879	244224	universal masks	3.27979e+08
United States	2020-11-10	238647	232419	245165	universal masks	3.27979e+08
United States	2020-11-11	239316	232895	245998	universal masks	3.27979e+08
United States	2020-11-12	239983	233404	246758	universal masks	3.27979e+08
United States	2020-11-13	240647	233883	247603	universal masks	3.27979e+08
United States	2020-11-14	241311	234410	248375	universal masks	3.27979e+08
United States	2020-11-15	241973	234900	249246	universal masks	3.27979e+08
United States	2020-11-16	242635	235425	250121	universal masks	3.27979e+08
United States	2020-11-17	243297	235983	250922	universal masks	3.27979e+08
United States	2020-11-18	243960	236500	251711	universal masks	3.27979e+08
United States	2020-11-19	244625	237013	252637	universal masks	3.27979e+08
United States	2020-11-20	245292	237587	253602	universal masks	3.27979e+08
United States	2020-11-21	245962	238159	254446	universal masks	3.27979e+08
United States	2020-11-22	246635	238669	255273	universal masks	3.27979e+08
United States	2020-11-23	247311	239153	256134	universal masks	3.27979e+08
United States	2020-11-24	247991	239707	257017	universal masks	3.27979e+08
United States	2020-11-25	248676	240242	257871	universal masks	3.27979e+08
United States	2020-11-26	249366	240800	258724	universal masks	3.27979e+08
United States	2020-11-27	250063	241392	259729	universal masks	3.27979e+08
United States	2020-11-28	250766	241924	260582	universal masks	3.27979e+08
United States	2020-11-29	251475	242460	261520	universal masks	3.27979e+08
United States	2020-11-30	252192	243004	262498	universal masks	3.27979e+08
United States	2020-12-01	252916	243553	263523	universal masks	3.27979e+08
United States	2020-12-02	253649	244109	264546	universal masks	3.27979e+08
United States	2020-12-03	254392	244672	265580	universal masks	3.27979e+08
United States	2020-12-04	255143	245214	266635	universal masks	3.27979e+08
United States	2020-12-05	255905	245766	267705	universal masks	3.27979e+08
United States	2020-12-06	256677	246268	268779	universal masks	3.27979e+08
United States	2020-12-07	257459	246804	269793	universal masks	3.27979e+08
United States	2020-12-08	258253	247349	270643	universal masks	3.27979e+08
United States	2020-12-09	259060	247907	271829	universal masks	3.27979e+08
United States	2020-12-10	259879	248499	272852	universal masks	3.27979e+08
United States	2020-12-11	260713	249153	273820	universal masks	3.27979e+08
United States	2020-12-12	261561	249821	274922	universal masks	3.27979e+08
United States	2020-12-13	262423	250500	276142	universal masks	3.27979e+08
United States	2020-12-14	263300	251189	277390	universal masks	3.27979e+08
United States	2020-12-15	264193	251880	278664	universal masks	3.27979e+08
United States	2020-12-16	265102	252421	279969	universal masks	3.27979e+08
United States	2020-12-17	266027	252971	281307	universal masks	3.27979e+08
United States	2020-12-18	266971	253529	282504	universal masks	3.27979e+08
United States	2020-12-19	267932	254202	283863	universal masks	3.27979e+08
United States	2020-12-20	268912	254910	285249	universal masks	3.27979e+08
United States	2020-12-21	269910	255693	286658	universal masks	3.27979e+08
United States	2020-12-22	270928	256468	288096	universal masks	3.27979e+08
United States	2020-12-23	271967	257225	289508	universal masks	3.27979e+08
United States	2020-12-24	273028	257823	290936	universal masks	3.27979e+08
United States	2020-12-25	274110	258573	292420	universal masks	3.27979e+08
United States	2020-12-26	275215	259190	293878	universal masks	3.27979e+08
United States	2020-12-27	276341	259744	295555	universal masks	3.27979e+08
United States	2020-12-28	277490	260550	297164	universal masks	3.27979e+08
United States	2020-12-29	278661	261370	298789	universal masks	3.27979e+08
United States	2020-12-30	279856	262215	300562	universal masks	3.27979e+08
United States	2020-12-31	281076	263076	302365	universal masks	3.27979e+08
United States	2021-01-01	282321	263954	303949	universal masks	3.27979e+08
United States	2021-01-02	283590	264851	305524	universal masks	3.27979e+08
United States	2021-01-03	284884	265611	307206	universal masks	3.27979e+08
United States	2021-01-04	286202	266205	308997	universal masks	3.27979e+08
United States	2021-01-05	287546	267006	310793	universal masks	3.27979e+08
United States	2021-01-06	288916	267945	312582	universal masks	3.27979e+08
United States	2021-01-07	290314	269042	314583	universal masks	3.27979e+08
United States	2021-01-08	291739	269938	316577	universal masks	3.27979e+08
United States	2021-01-09	293190	270984	318512	universal masks	3.27979e+08
United States	2021-01-10	294667	272151	320351	universal masks	3.27979e+08
United States	2021-01-11	296170	273356	322240	universal masks	3.27979e+08
United States	2021-01-12	297700	274527	324250	universal masks	3.27979e+08
United States	2021-01-13	299255	275402	326187	universal masks	3.27979e+08
United States	2021-01-14	300836	276605	328119	universal masks	3.27979e+08
United States	2021-01-15	302442	277493	329962	universal masks	3.27979e+08
United States	2021-01-16	304072	278594	331965	universal masks	3.27979e+08
United States	2021-01-17	305727	279546	334256	universal masks	3.27979e+08
United States	2021-01-18	307403	280923	336194	universal masks	3.27979e+08
United States	2021-01-19	309098	282336	338466	universal masks	3.27979e+08
United States	2021-01-20	310810	283793	340721	universal masks	3.27979e+08
United States	2021-01-21	312538	285099	342944	universal masks	3.27979e+08
United States	2021-01-22	314283	286019	345006	universal masks	3.27979e+08
United States	2021-01-23	316045	287195	347107	universal masks	3.27979e+08
United States	2021-01-24	317822	288317	349197	universal masks	3.27979e+08
United States	2021-01-25	319614	289349	351653	universal masks	3.27979e+08
United States	2021-01-26	321421	290389	354131	universal masks	3.27979e+08
United States	2021-01-27	323241	291446	356613	universal masks	3.27979e+08
United States	2021-01-28	325071	292551	359096	universal masks	3.27979e+08
United States	2021-01-29	326910	293950	361508	universal masks	3.27979e+08
United States	2021-01-30	328760	295103	363629	universal masks	3.27979e+08
United States	2021-01-31	330619	296057	365631	universal masks	3.27979e+08
United States	2021-02-01	332485	297466	367635	universal masks	3.27979e+08
United States	2021-02-02	334357	298913	369644	universal masks	3.27979e+08
United States	2021-02-03	336234	300423	371653	universal masks	3.27979e+08
United States	2021-02-04	338115	302020	373887	universal masks	3.27979e+08
United States	2021-02-05	339999	303616	376304	universal masks	3.27979e+08
United States	2021-02-06	341884	305091	378607	universal masks	3.27979e+08
United States	2021-02-07	343769	306500	380679	universal masks	3.27979e+08
United States	2021-02-08	345654	307935	383021	universal masks	3.27979e+08
United States	2021-02-09	347539	309302	385405	universal masks	3.27979e+08
United States	2021-02-10	349420	310879	387347	universal masks	3.27979e+08
United States	2021-02-11	351299	312383	389494	universal masks	3.27979e+08
United States	2021-02-12	353174	313907	391567	universal masks	3.27979e+08
United States	2021-02-13	355044	315432	393578	universal masks	3.27979e+08
United States	2021-02-14	356908	316959	395659	universal masks	3.27979e+08
United States	2021-02-15	358765	318178	397740	universal masks	3.27979e+08
United States	2021-02-16	360612	319349	399807	universal masks	3.27979e+08
United States	2021-02-17	362450	320612	401844	universal masks	3.27979e+08
United States	2021-02-18	364276	322065	403843	universal masks	3.27979e+08
United States	2021-02-19	366090	323540	405822	universal masks	3.27979e+08
United States	2021-02-20	367892	325013	407788	universal masks	3.27979e+08
United States	2021-02-21	369681	326484	409739	universal masks	3.27979e+08
United States	2021-02-22	371456	327957	411675	universal masks	3.27979e+08
United States	2021-02-23	373219	329410	413546	universal masks	3.27979e+08
United States	2021-02-24	374966	330840	415292	universal masks	3.27979e+08
United States	2021-02-25	376699	332269	417019	universal masks	3.27979e+08
United States	2021-02-26	378415	333683	418721	universal masks	3.27979e+08
United States	2021-02-27	380115	334909	420403	universal masks	3.27979e+08
United States	2021-02-28	381798	336479	421953	universal masks	3.27979e+08
United States	2020-02-01	0.0507338	0.0507338	0.0507338	plausible reference + 85%_masks	3.27979e+08
United States	2020-02-02	1.23911	1.23911	1.23911	plausible reference + 85%_masks	3.27979e+08
United States	2020-02-03	2.43177	2.43177	2.43177	plausible reference + 85%_masks	3.27979e+08
United States	2020-02-04	3.59636	3.59636	3.59636	plausible reference + 85%_masks	3.27979e+08
United States	2020-02-05	4.71053	4.71053	4.71053	plausible reference + 85%_masks	3.27979e+08
United States	2020-02-06	5.74424	5.74424	5.74424	plausible reference + 85%_masks	3.27979e+08
United States	2020-02-07	6.68137	6.68137	6.68137	plausible reference + 85%_masks	3.27979e+08
United States	2020-02-08	7.5137	7.5137	7.5137	plausible reference + 85%_masks	3.27979e+08
United States	2020-02-09	8.24055	8.24055	8.24055	plausible reference + 85%_masks	3.27979e+08
United States	2020-02-10	8.86781	8.86781	8.86781	plausible reference + 85%_masks	3.27979e+08
United States	2020-02-11	9.40644	9.40644	9.40644	plausible reference + 85%_masks	3.27979e+08
United States	2020-02-12	9.87088	9.87088	9.87088	plausible reference + 85%_masks	3.27979e+08
United States	2020-02-13	10.2907	10.2907	10.2907	plausible reference + 85%_masks	3.27979e+08
United States	2020-02-14	10.6701	10.6701	10.6701	plausible reference + 85%_masks	3.27979e+08
United States	2020-02-15	11.0263	11.0263	11.0263	plausible reference + 85%_masks	3.27979e+08
United States	2020-02-16	11.375	11.375	11.375	plausible reference + 85%_masks	3.27979e+08
United States	2020-02-17	11.7303	11.7303	11.7303	plausible reference + 85%_masks	3.27979e+08
United States	2020-02-18	12.1051	12.1051	12.1051	plausible reference + 85%_masks	3.27979e+08
United States	2020-02-19	12.511	12.511	12.511	plausible reference + 85%_masks	3.27979e+08
United States	2020-02-20	12.9591	12.9591	12.9591	plausible reference + 85%_masks	3.27979e+08
United States	2020-02-21	13.4604	13.4604	13.4604	plausible reference + 85%_masks	3.27979e+08
United States	2020-02-22	14.0262	14.0262	14.0262	plausible reference + 85%_masks	3.27979e+08
United States	2020-02-23	14.6684	14.6684	14.6684	plausible reference + 85%_masks	3.27979e+08
United States	2020-02-24	15.4	15.4	15.4	plausible reference + 85%_masks	3.27979e+08
United States	2020-02-25	16.2348	16.2348	16.2348	plausible reference + 85%_masks	3.27979e+08
United States	2020-02-26	17.1882	17.1882	17.1882	plausible reference + 85%_masks	3.27979e+08
United States	2020-02-27	18.2765	18.2765	18.2765	plausible reference + 85%_masks	3.27979e+08
United States	2020-02-28	19.5175	19.5175	19.5175	plausible reference + 85%_masks	3.27979e+08
United States	2020-02-29	20.9421	20.9421	20.9421	plausible reference + 85%_masks	3.27979e+08
United States	2020-03-01	23.4502	23.4502	23.4502	plausible reference + 85%_masks	3.27979e+08
United States	2020-03-02	26.4072	26.4072	26.4072	plausible reference + 85%_masks	3.27979e+08
United States	2020-03-03	29.7758	29.7758	29.7758	plausible reference + 85%_masks	3.27979e+08
United States	2020-03-04	33.5086	33.5086	33.5086	plausible reference + 85%_masks	3.27979e+08
United States	2020-03-05	38.1078	38.1078	38.1078	plausible reference + 85%_masks	3.27979e+08
United States	2020-03-06	43.5705	43.5705	43.5705	plausible reference + 85%_masks	3.27979e+08
United States	2020-03-07	49.7818	49.7818	49.7818	plausible reference + 85%_masks	3.27979e+08
United States	2020-03-08	57.164	57.164	57.164	plausible reference + 85%_masks	3.27979e+08
United States	2020-03-09	66.0688	66.0688	66.0688	plausible reference + 85%_masks	3.27979e+08
United States	2020-03-10	77.5166	77.5166	77.5166	plausible reference + 85%_masks	3.27979e+08
United States	2020-03-11	90.8057	90.8057	90.8057	plausible reference + 85%_masks	3.27979e+08
United States	2020-03-12	106.377	106.377	106.377	plausible reference + 85%_masks	3.27979e+08
United States	2020-03-13	124.824	124.824	124.824	plausible reference + 85%_masks	3.27979e+08
United States	2020-03-14	146.869	146.869	146.869	plausible reference + 85%_masks	3.27979e+08
United States	2020-03-15	173.471	173.471	173.471	plausible reference + 85%_masks	3.27979e+08
United States	2020-03-16	206.072	206.072	206.072	plausible reference + 85%_masks	3.27979e+08
United States	2020-03-17	246.168	246.168	246.168	plausible reference + 85%_masks	3.27979e+08
United States	2020-03-18	295.9	295.9	295.9	plausible reference + 85%_masks	3.27979e+08
United States	2020-03-19	358.589	358.589	358.589	plausible reference + 85%_masks	3.27979e+08
United States	2020-03-20	437.382	437.382	437.382	plausible reference + 85%_masks	3.27979e+08
United States	2020-03-21	536.899	536.899	536.899	plausible reference + 85%_masks	3.27979e+08
United States	2020-03-22	662.989	662.989	662.989	plausible reference + 85%_masks	3.27979e+08
United States	2020-03-23	822.946	822.946	822.946	plausible reference + 85%_masks	3.27979e+08
United States	2020-03-24	1025.68	1025.68	1025.68	plausible reference + 85%_masks	3.27979e+08
United States	2020-03-25	1281.76	1281.76	1281.76	plausible reference + 85%_masks	3.27979e+08
United States	2020-03-26	1603.4	1603.4	1603.4	plausible reference + 85%_masks	3.27979e+08
United States	2020-03-27	2004.16	2004.16	2004.16	plausible reference + 85%_masks	3.27979e+08
United States	2020-03-28	2498.57	2498.57	2498.57	plausible reference + 85%_masks	3.27979e+08
United States	2020-03-29	3101.5	3101.5	3101.5	plausible reference + 85%_masks	3.27979e+08
United States	2020-03-30	3827.4	3827.4	3827.4	plausible reference + 85%_masks	3.27979e+08
United States	2020-03-31	4689.4	4689.4	4689.4	plausible reference + 85%_masks	3.27979e+08
United States	2020-04-01	5700.19	5700.19	5700.19	plausible reference + 85%_masks	3.27979e+08
United States	2020-04-02	6865.73	6865.73	6865.73	plausible reference + 85%_masks	3.27979e+08
United States	2020-04-03	8189.49	8189.49	8189.49	plausible reference + 85%_masks	3.27979e+08
United States	2020-04-04	9670.25	9670.25	9670.25	plausible reference + 85%_masks	3.27979e+08
United States	2020-04-05	11301.9	11301.9	11301.9	plausible reference + 85%_masks	3.27979e+08
United States	2020-04-06	13073.9	13073.9	13073.9	plausible reference + 85%_masks	3.27979e+08
United States	2020-04-07	14971.7	14971.7	14971.7	plausible reference + 85%_masks	3.27979e+08
United States	2020-04-08	16978.3	16978.3	16978.3	plausible reference + 85%_masks	3.27979e+08
United States	2020-04-09	19075.2	19075.2	19075.2	plausible reference + 85%_masks	3.27979e+08
United States	2020-04-10	21243.5	21243.5	21243.5	plausible reference + 85%_masks	3.27979e+08
United States	2020-04-11	23465.4	23465.4	23465.4	plausible reference + 85%_masks	3.27979e+08
United States	2020-04-12	25724.2	25724.2	25724.2	plausible reference + 85%_masks	3.27979e+08
United States	2020-04-13	28005.4	28005.4	28005.4	plausible reference + 85%_masks	3.27979e+08
United States	2020-04-14	30296.6	30296.6	30296.6	plausible reference + 85%_masks	3.27979e+08
United States	2020-04-15	32587.8	32587.8	32587.8	plausible reference + 85%_masks	3.27979e+08
United States	2020-04-16	34871	34871	34871	plausible reference + 85%_masks	3.27979e+08
United States	2020-04-17	37140.5	37140.5	37140.5	plausible reference + 85%_masks	3.27979e+08
United States	2020-04-18	39391.9	39391.9	39391.9	plausible reference + 85%_masks	3.27979e+08
United States	2020-04-19	41622.6	41622.6	41622.6	plausible reference + 85%_masks	3.27979e+08
United States	2020-04-20	43830.7	43830.7	43830.7	plausible reference + 85%_masks	3.27979e+08
United States	2020-04-21	46015.2	46015.2	46015.2	plausible reference + 85%_masks	3.27979e+08
United States	2020-04-22	48175.5	48175.5	48175.5	plausible reference + 85%_masks	3.27979e+08
United States	2020-04-23	50311.2	50311.2	50311.2	plausible reference + 85%_masks	3.27979e+08
United States	2020-04-24	52422.3	52422.3	52422.3	plausible reference + 85%_masks	3.27979e+08
United States	2020-04-25	54508.5	54508.5	54508.5	plausible reference + 85%_masks	3.27979e+08
United States	2020-04-26	56569.8	56569.8	56569.8	plausible reference + 85%_masks	3.27979e+08
United States	2020-04-27	58605.8	58605.8	58605.8	plausible reference + 85%_masks	3.27979e+08
United States	2020-04-28	60616.2	60616.2	60616.2	plausible reference + 85%_masks	3.27979e+08
United States	2020-04-29	62600.3	62600.3	62600.3	plausible reference + 85%_masks	3.27979e+08
United States	2020-04-30	64557.2	64557.2	64557.2	plausible reference + 85%_masks	3.27979e+08
United States	2020-05-01	66485.7	66485.7	66485.7	plausible reference + 85%_masks	3.27979e+08
United States	2020-05-02	68384.5	68384.5	68384.5	plausible reference + 85%_masks	3.27979e+08
United States	2020-05-03	70252	70252	70252	plausible reference + 85%_masks	3.27979e+08
United States	2020-05-04	72086.7	72086.7	72086.7	plausible reference + 85%_masks	3.27979e+08
United States	2020-05-05	73886.8	73886.8	73886.8	plausible reference + 85%_masks	3.27979e+08
United States	2020-05-06	75650.7	75650.7	75650.7	plausible reference + 85%_masks	3.27979e+08
United States	2020-05-07	77376.8	77376.8	77376.8	plausible reference + 85%_masks	3.27979e+08
United States	2020-05-08	79063.8	79063.8	79063.8	plausible reference + 85%_masks	3.27979e+08
United States	2020-05-09	80710.2	80710.2	80710.2	plausible reference + 85%_masks	3.27979e+08
United States	2020-05-10	82315.2	82315.2	82315.2	plausible reference + 85%_masks	3.27979e+08
United States	2020-05-11	83877.9	83877.9	83877.9	plausible reference + 85%_masks	3.27979e+08
United States	2020-05-12	85397.9	85397.9	85397.9	plausible reference + 85%_masks	3.27979e+08
United States	2020-05-13	86874.9	86874.9	86874.9	plausible reference + 85%_masks	3.27979e+08
United States	2020-05-14	88309.3	88309.3	88309.3	plausible reference + 85%_masks	3.27979e+08
United States	2020-05-15	89701.5	89701.5	89701.5	plausible reference + 85%_masks	3.27979e+08
United States	2020-05-16	91052.4	91052.4	91052.4	plausible reference + 85%_masks	3.27979e+08
United States	2020-05-17	92363.1	92363.1	92363.1	plausible reference + 85%_masks	3.27979e+08
United States	2020-05-18	93635.2	93635.2	93635.2	plausible reference + 85%_masks	3.27979e+08
United States	2020-05-19	94870.2	94870.2	94870.2	plausible reference + 85%_masks	3.27979e+08
United States	2020-05-20	96069.9	96069.9	96069.9	plausible reference + 85%_masks	3.27979e+08
United States	2020-05-21	97236.3	97236.3	97236.3	plausible reference + 85%_masks	3.27979e+08
United States	2020-05-22	98371.3	98371.3	98371.3	plausible reference + 85%_masks	3.27979e+08
United States	2020-05-23	99476.8	99476.8	99476.8	plausible reference + 85%_masks	3.27979e+08
United States	2020-05-24	100555	100555	100555	plausible reference + 85%_masks	3.27979e+08
United States	2020-05-25	101607	101607	101607	plausible reference + 85%_masks	3.27979e+08
United States	2020-05-26	102636	102636	102636	plausible reference + 85%_masks	3.27979e+08
United States	2020-05-27	103642	103642	103642	plausible reference + 85%_masks	3.27979e+08
United States	2020-05-28	104627	104627	104627	plausible reference + 85%_masks	3.27979e+08
United States	2020-05-29	105592	105592	105592	plausible reference + 85%_masks	3.27979e+08
United States	2020-05-30	106538	106538	106538	plausible reference + 85%_masks	3.27979e+08
United States	2020-05-31	107466	107466	107466	plausible reference + 85%_masks	3.27979e+08
United States	2020-06-01	108377	108377	108377	plausible reference + 85%_masks	3.27979e+08
United States	2020-06-02	109271	109271	109271	plausible reference + 85%_masks	3.27979e+08
United States	2020-06-03	110148	110148	110148	plausible reference + 85%_masks	3.27979e+08
United States	2020-06-04	111008	111008	111008	plausible reference + 85%_masks	3.27979e+08
United States	2020-06-05	111853	111853	111853	plausible reference + 85%_masks	3.27979e+08
United States	2020-06-06	112680	112680	112680	plausible reference + 85%_masks	3.27979e+08
United States	2020-06-07	113490	113490	113490	plausible reference + 85%_masks	3.27979e+08
United States	2020-06-08	114284	114284	114284	plausible reference + 85%_masks	3.27979e+08
United States	2020-06-09	115060	115060	115060	plausible reference + 85%_masks	3.27979e+08
United States	2020-06-10	115818	115818	115818	plausible reference + 85%_masks	3.27979e+08
United States	2020-06-11	116560	116560	116560	plausible reference + 85%_masks	3.27979e+08
United States	2020-06-12	117283	117283	117283	plausible reference + 85%_masks	3.27979e+08
United States	2020-06-13	117990	117990	117990	plausible reference + 85%_masks	3.27979e+08
United States	2020-06-14	118679	118679	118679	plausible reference + 85%_masks	3.27979e+08
United States	2020-06-15	119352	119352	119352	plausible reference + 85%_masks	3.27979e+08
United States	2020-06-16	120009	120009	120009	plausible reference + 85%_masks	3.27979e+08
United States	2020-06-17	120649	120649	120649	plausible reference + 85%_masks	3.27979e+08
United States	2020-06-18	121275	121275	121275	plausible reference + 85%_masks	3.27979e+08
United States	2020-06-19	121886	121886	121886	plausible reference + 85%_masks	3.27979e+08
United States	2020-06-20	122484	122484	122484	plausible reference + 85%_masks	3.27979e+08
United States	2020-06-21	123070	123070	123070	plausible reference + 85%_masks	3.27979e+08
United States	2020-06-22	123645	123645	123645	plausible reference + 85%_masks	3.27979e+08
United States	2020-06-23	124211	124211	124211	plausible reference + 85%_masks	3.27979e+08
United States	2020-06-24	124769	124769	124769	plausible reference + 85%_masks	3.27979e+08
United States	2020-06-25	125322	125322	125322	plausible reference + 85%_masks	3.27979e+08
United States	2020-06-26	125870	125870	125870	plausible reference + 85%_masks	3.27979e+08
United States	2020-06-27	126415	126415	126415	plausible reference + 85%_masks	3.27979e+08
United States	2020-06-28	126960	126960	126960	plausible reference + 85%_masks	3.27979e+08
United States	2020-06-29	127506	127506	127506	plausible reference + 85%_masks	3.27979e+08
United States	2020-06-30	128055	128055	128055	plausible reference + 85%_masks	3.27979e+08
United States	2020-07-01	128607	128607	128607	plausible reference + 85%_masks	3.27979e+08
United States	2020-07-02	129166	129166	129166	plausible reference + 85%_masks	3.27979e+08
United States	2020-07-03	129732	129732	129732	plausible reference + 85%_masks	3.27979e+08
United States	2020-07-04	130307	130307	130307	plausible reference + 85%_masks	3.27979e+08
United States	2020-07-05	130893	130893	130893	plausible reference + 85%_masks	3.27979e+08
United States	2020-07-06	131492	131492	131492	plausible reference + 85%_masks	3.27979e+08
United States	2020-07-07	132106	132106	132106	plausible reference + 85%_masks	3.27979e+08
United States	2020-07-08	132736	132736	132736	plausible reference + 85%_masks	3.27979e+08
United States	2020-07-09	133383	133383	133383	plausible reference + 85%_masks	3.27979e+08
United States	2020-07-10	134050	134050	134050	plausible reference + 85%_masks	3.27979e+08
United States	2020-07-11	134737	134737	134737	plausible reference + 85%_masks	3.27979e+08
United States	2020-07-12	135447	135447	135447	plausible reference + 85%_masks	3.27979e+08
United States	2020-07-13	136179	136179	136179	plausible reference + 85%_masks	3.27979e+08
United States	2020-07-14	136934	136934	136934	plausible reference + 85%_masks	3.27979e+08
United States	2020-07-15	137713	137713	137713	plausible reference + 85%_masks	3.27979e+08
United States	2020-07-16	138516	138516	138516	plausible reference + 85%_masks	3.27979e+08
United States	2020-07-17	139342	139342	139342	plausible reference + 85%_masks	3.27979e+08
United States	2020-07-18	140190	140190	140190	plausible reference + 85%_masks	3.27979e+08
United States	2020-07-19	141060	141060	141060	plausible reference + 85%_masks	3.27979e+08
United States	2020-07-20	141950	141950	141950	plausible reference + 85%_masks	3.27979e+08
United States	2020-07-21	142860	142860	142860	plausible reference + 85%_masks	3.27979e+08
United States	2020-07-22	143789	143789	143789	plausible reference + 85%_masks	3.27979e+08
United States	2020-07-23	144734	144734	144734	plausible reference + 85%_masks	3.27979e+08
United States	2020-07-24	145695	145695	145695	plausible reference + 85%_masks	3.27979e+08
United States	2020-07-25	146670	146670	146670	plausible reference + 85%_masks	3.27979e+08
United States	2020-07-26	147658	147658	147658	plausible reference + 85%_masks	3.27979e+08
United States	2020-07-27	148657	148657	148657	plausible reference + 85%_masks	3.27979e+08
United States	2020-07-28	149667	149667	149667	plausible reference + 85%_masks	3.27979e+08
United States	2020-07-29	150686	150686	150686	plausible reference + 85%_masks	3.27979e+08
United States	2020-07-30	151713	151713	151713	plausible reference + 85%_masks	3.27979e+08
United States	2020-07-31	152747	152747	152747	plausible reference + 85%_masks	3.27979e+08
United States	2020-08-01	153786	153786	153786	plausible reference + 85%_masks	3.27979e+08
United States	2020-08-02	154831	154831	154831	plausible reference + 85%_masks	3.27979e+08
United States	2020-08-03	155879	155879	155879	plausible reference + 85%_masks	3.27979e+08
United States	2020-08-04	156931	156931	156931	plausible reference + 85%_masks	3.27979e+08
United States	2020-08-05	157986	157986	157986	plausible reference + 85%_masks	3.27979e+08
United States	2020-08-06	159042	159042	159042	plausible reference + 85%_masks	3.27979e+08
United States	2020-08-07	160099	160099	160099	plausible reference + 85%_masks	3.27979e+08
United States	2020-08-08	161156	161156	161156	plausible reference + 85%_masks	3.27979e+08
United States	2020-08-09	162213	162213	162213	plausible reference + 85%_masks	3.27979e+08
United States	2020-08-10	163268	163268	163268	plausible reference + 85%_masks	3.27979e+08
United States	2020-08-11	164321	164321	164321	plausible reference + 85%_masks	3.27979e+08
United States	2020-08-12	165371	165371	165371	plausible reference + 85%_masks	3.27979e+08
United States	2020-08-13	166417	166417	166417	plausible reference + 85%_masks	3.27979e+08
United States	2020-08-14	167458	167458	167458	plausible reference + 85%_masks	3.27979e+08
United States	2020-08-15	168492	168492	168492	plausible reference + 85%_masks	3.27979e+08
United States	2020-08-16	169519	169519	169519	plausible reference + 85%_masks	3.27979e+08
United States	2020-08-17	170538	170538	170538	plausible reference + 85%_masks	3.27979e+08
United States	2020-08-18	171548	171548	171548	plausible reference + 85%_masks	3.27979e+08
United States	2020-08-19	172548	172548	172548	plausible reference + 85%_masks	3.27979e+08
United States	2020-08-20	173538	173538	173538	plausible reference + 85%_masks	3.27979e+08
United States	2020-08-21	174516	174516	174516	plausible reference + 85%_masks	3.27979e+08
United States	2020-08-22	175483	175483	175483	plausible reference + 85%_masks	3.27979e+08
United States	2020-08-23	176437	176437	176437	plausible reference + 85%_masks	3.27979e+08
United States	2020-08-24	177377	177377	177377	plausible reference + 85%_masks	3.27979e+08
United States	2020-08-25	178304	178304	178304	plausible reference + 85%_masks	3.27979e+08
United States	2020-08-26	179217	179217	179217	plausible reference + 85%_masks	3.27979e+08
United States	2020-08-27	180116	180116	180116	plausible reference + 85%_masks	3.27979e+08
United States	2020-08-28	181000	181000	181000	plausible reference + 85%_masks	3.27979e+08
United States	2020-08-29	181870	181870	181870	plausible reference + 85%_masks	3.27979e+08
United States	2020-08-30	182725	182725	182725	plausible reference + 85%_masks	3.27979e+08
United States	2020-08-31	183565	183565	183565	plausible reference + 85%_masks	3.27979e+08
United States	2020-09-01	184392	184392	184392	plausible reference + 85%_masks	3.27979e+08
United States	2020-09-02	185205	185205	185205	plausible reference + 85%_masks	3.27979e+08
United States	2020-09-03	186006	186006	186006	plausible reference + 85%_masks	3.27979e+08
United States	2020-09-04	186794	186794	186794	plausible reference + 85%_masks	3.27979e+08
United States	2020-09-05	187571	187571	187571	plausible reference + 85%_masks	3.27979e+08
United States	2020-09-06	188338	188338	188338	plausible reference + 85%_masks	3.27979e+08
United States	2020-09-07	189095	189095	189095	plausible reference + 85%_masks	3.27979e+08
United States	2020-09-08	189843	189843	189843	plausible reference + 85%_masks	3.27979e+08
United States	2020-09-09	190585	190585	190585	plausible reference + 85%_masks	3.27979e+08
United States	2020-09-10	191319	191319	191319	plausible reference + 85%_masks	3.27979e+08
United States	2020-09-11	192049	192049	192049	plausible reference + 85%_masks	3.27979e+08
United States	2020-09-12	192774	192774	192774	plausible reference + 85%_masks	3.27979e+08
United States	2020-09-13	193495	193495	193495	plausible reference + 85%_masks	3.27979e+08
United States	2020-09-14	194214	194214	194214	plausible reference + 85%_masks	3.27979e+08
United States	2020-09-15	194930	194930	194930	plausible reference + 85%_masks	3.27979e+08
United States	2020-09-16	195646	195646	195646	plausible reference + 85%_masks	3.27979e+08
United States	2020-09-17	196362	196362	196362	plausible reference + 85%_masks	3.27979e+08
United States	2020-09-18	197078	197078	197078	plausible reference + 85%_masks	3.27979e+08
United States	2020-09-19	197795	197795	197795	plausible reference + 85%_masks	3.27979e+08
United States	2020-09-20	198514	198514	198514	plausible reference + 85%_masks	3.27979e+08
United States	2020-09-21	199234	199234	199234	plausible reference + 85%_masks	3.27979e+08
United States	2020-09-22	199958	199958	199958	plausible reference + 85%_masks	3.27979e+08
United States	2020-09-23	200683	200683	200683	plausible reference + 85%_masks	3.27979e+08
United States	2020-09-24	201412	201412	201412	plausible reference + 85%_masks	3.27979e+08
United States	2020-09-25	202143	202142	202144	plausible reference + 85%_masks	3.27979e+08
United States	2020-09-26	202878	202876	202880	plausible reference + 85%_masks	3.27979e+08
United States	2020-09-27	203615	203612	203619	plausible reference + 85%_masks	3.27979e+08
United States	2020-09-28	204357	204350	204364	plausible reference + 85%_masks	3.27979e+08
United States	2020-09-29	205103	205031	205160	plausible reference + 85%_masks	3.27979e+08
United States	2020-09-30	205854	205708	205971	plausible reference + 85%_masks	3.27979e+08
United States	2020-10-01	206612	206391	206795	plausible reference + 85%_masks	3.27979e+08
United States	2020-10-02	207377	207070	207633	plausible reference + 85%_masks	3.27979e+08
United States	2020-10-03	208150	207753	208488	plausible reference + 85%_masks	3.27979e+08
United States	2020-10-04	208932	208439	209359	plausible reference + 85%_masks	3.27979e+08
United States	2020-10-05	209723	209129	210234	plausible reference + 85%_masks	3.27979e+08
United States	2020-10-06	210525	209825	211122	plausible reference + 85%_masks	3.27979e+08
United States	2020-10-07	211337	210525	212036	plausible reference + 85%_masks	3.27979e+08
United States	2020-10-08	212160	211236	212966	plausible reference + 85%_masks	3.27979e+08
United States	2020-10-09	212994	211955	213915	plausible reference + 85%_masks	3.27979e+08
United States	2020-10-10	213838	212681	214882	plausible reference + 85%_masks	3.27979e+08
United States	2020-10-11	214694	213416	215865	plausible reference + 85%_masks	3.27979e+08
United States	2020-10-12	215562	214147	216867	plausible reference + 85%_masks	3.27979e+08
United States	2020-10-13	216443	214869	217889	plausible reference + 85%_masks	3.27979e+08
United States	2020-10-14	217338	215608	218918	plausible reference + 85%_masks	3.27979e+08
United States	2020-10-15	218249	216351	219988	plausible reference + 85%_masks	3.27979e+08
United States	2020-10-16	219177	217117	221106	plausible reference + 85%_masks	3.27979e+08
United States	2020-10-17	220120	217888	222232	plausible reference + 85%_masks	3.27979e+08
United States	2020-10-18	221080	218662	223371	plausible reference + 85%_masks	3.27979e+08
United States	2020-10-19	222057	219432	224533	plausible reference + 85%_masks	3.27979e+08
United States	2020-10-20	223052	220213	225751	plausible reference + 85%_masks	3.27979e+08
United States	2020-10-21	224064	221023	226978	plausible reference + 85%_masks	3.27979e+08
United States	2020-10-22	225093	221847	228214	plausible reference + 85%_masks	3.27979e+08
United States	2020-10-23	226139	222682	229488	plausible reference + 85%_masks	3.27979e+08
United States	2020-10-24	227203	223528	230794	plausible reference + 85%_masks	3.27979e+08
United States	2020-10-25	228281	224386	232114	plausible reference + 85%_masks	3.27979e+08
United States	2020-10-26	229369	225269	233432	plausible reference + 85%_masks	3.27979e+08
United States	2020-10-27	230460	226166	234748	plausible reference + 85%_masks	3.27979e+08
United States	2020-10-28	231549	227057	236111	plausible reference + 85%_masks	3.27979e+08
United States	2020-10-29	232629	227919	237365	plausible reference + 85%_masks	3.27979e+08
United States	2020-10-30	233694	228723	238654	plausible reference + 85%_masks	3.27979e+08
United States	2020-10-31	234741	229510	239936	plausible reference + 85%_masks	3.27979e+08
United States	2020-11-01	235769	230302	241225	plausible reference + 85%_masks	3.27979e+08
United States	2020-11-02	236780	231122	242453	plausible reference + 85%_masks	3.27979e+08
United States	2020-11-03	237777	231899	243732	plausible reference + 85%_masks	3.27979e+08
United States	2020-11-04	238763	232649	244957	plausible reference + 85%_masks	3.27979e+08
United States	2020-11-05	239742	233412	246142	plausible reference + 85%_masks	3.27979e+08
United States	2020-11-06	240715	234197	247392	plausible reference + 85%_masks	3.27979e+08
United States	2020-11-07	241682	234989	248647	plausible reference + 85%_masks	3.27979e+08
United States	2020-11-08	242641	235774	249783	plausible reference + 85%_masks	3.27979e+08
United States	2020-11-09	243594	236524	250954	plausible reference + 85%_masks	3.27979e+08
United States	2020-11-10	244541	237253	252050	plausible reference + 85%_masks	3.27979e+08
United States	2020-11-11	245482	237978	253241	plausible reference + 85%_masks	3.27979e+08
United States	2020-11-12	246420	238730	254468	plausible reference + 85%_masks	3.27979e+08
United States	2020-11-13	247355	239512	255577	plausible reference + 85%_masks	3.27979e+08
United States	2020-11-14	248287	240297	256584	plausible reference + 85%_masks	3.27979e+08
United States	2020-11-15	249217	241056	257651	plausible reference + 85%_masks	3.27979e+08
United States	2020-11-16	250147	241811	258739	plausible reference + 85%_masks	3.27979e+08
United States	2020-11-17	251077	242582	259924	plausible reference + 85%_masks	3.27979e+08
United States	2020-11-18	252009	243347	261117	plausible reference + 85%_masks	3.27979e+08
United States	2020-11-19	252944	244104	262314	plausible reference + 85%_masks	3.27979e+08
United States	2020-11-20	253883	244836	263362	plausible reference + 85%_masks	3.27979e+08
United States	2020-11-21	254825	245534	264517	plausible reference + 85%_masks	3.27979e+08
United States	2020-11-22	255773	246288	265741	plausible reference + 85%_masks	3.27979e+08
United States	2020-11-23	256725	247085	266730	plausible reference + 85%_masks	3.27979e+08
United States	2020-11-24	257684	247814	267968	plausible reference + 85%_masks	3.27979e+08
United States	2020-11-25	258650	248634	269229	plausible reference + 85%_masks	3.27979e+08
United States	2020-11-26	259624	249438	270369	plausible reference + 85%_masks	3.27979e+08
United States	2020-11-27	260607	250220	271587	plausible reference + 85%_masks	3.27979e+08
United States	2020-11-28	261599	251015	272885	plausible reference + 85%_masks	3.27979e+08
United States	2020-11-29	262601	251775	274115	plausible reference + 85%_masks	3.27979e+08
United States	2020-11-30	263612	252579	275440	plausible reference + 85%_masks	3.27979e+08
United States	2020-12-01	264635	253291	276643	plausible reference + 85%_masks	3.27979e+08
United States	2020-12-02	265670	254176	277992	plausible reference + 85%_masks	3.27979e+08
United States	2020-12-03	266718	254994	279410	plausible reference + 85%_masks	3.27979e+08
United States	2020-12-04	267780	255882	280861	plausible reference + 85%_masks	3.27979e+08
United States	2020-12-05	268856	256734	282229	plausible reference + 85%_masks	3.27979e+08
United States	2020-12-06	269947	257633	283440	plausible reference + 85%_masks	3.27979e+08
United States	2020-12-07	271052	258551	285164	plausible reference + 85%_masks	3.27979e+08
United States	2020-12-08	272172	259487	286898	plausible reference + 85%_masks	3.27979e+08
United States	2020-12-09	273308	260357	288419	plausible reference + 85%_masks	3.27979e+08
United States	2020-12-10	274461	261304	289710	plausible reference + 85%_masks	3.27979e+08
United States	2020-12-11	275633	262118	291030	plausible reference + 85%_masks	3.27979e+08
United States	2020-12-12	276821	262950	292816	plausible reference + 85%_masks	3.27979e+08
United States	2020-12-13	278029	263849	294484	plausible reference + 85%_masks	3.27979e+08
United States	2020-12-14	279255	264706	296034	plausible reference + 85%_masks	3.27979e+08
United States	2020-12-15	280501	265712	297690	plausible reference + 85%_masks	3.27979e+08
United States	2020-12-16	281768	266754	299302	plausible reference + 85%_masks	3.27979e+08
United States	2020-12-17	283056	267800	300946	plausible reference + 85%_masks	3.27979e+08
United States	2020-12-18	284368	268822	302617	plausible reference + 85%_masks	3.27979e+08
United States	2020-12-19	285702	269828	304327	plausible reference + 85%_masks	3.27979e+08
United States	2020-12-20	287060	270729	306050	plausible reference + 85%_masks	3.27979e+08
United States	2020-12-21	288440	271842	307739	plausible reference + 85%_masks	3.27979e+08
United States	2020-12-22	289843	272983	309515	plausible reference + 85%_masks	3.27979e+08
United States	2020-12-23	291271	274107	311416	plausible reference + 85%_masks	3.27979e+08
United States	2020-12-24	292724	275061	313350	plausible reference + 85%_masks	3.27979e+08
United States	2020-12-25	294203	276040	315311	plausible reference + 85%_masks	3.27979e+08
United States	2020-12-26	295707	277168	317112	plausible reference + 85%_masks	3.27979e+08
United States	2020-12-27	297236	278512	318923	plausible reference + 85%_masks	3.27979e+08
United States	2020-12-28	298791	279894	320757	plausible reference + 85%_masks	3.27979e+08
United States	2020-12-29	300372	281133	323097	plausible reference + 85%_masks	3.27979e+08
United States	2020-12-30	301979	282362	325533	plausible reference + 85%_masks	3.27979e+08
United States	2020-12-31	303612	283619	327553	plausible reference + 85%_masks	3.27979e+08
United States	2021-01-01	305272	284850	329595	plausible reference + 85%_masks	3.27979e+08
United States	2021-01-02	306957	286043	331615	plausible reference + 85%_masks	3.27979e+08
United States	2021-01-03	308668	287263	333593	plausible reference + 85%_masks	3.27979e+08
United States	2021-01-04	310404	288624	335375	plausible reference + 85%_masks	3.27979e+08
United States	2021-01-05	312165	289781	337563	plausible reference + 85%_masks	3.27979e+08
United States	2021-01-06	313951	291085	339629	plausible reference + 85%_masks	3.27979e+08
United States	2021-01-07	315761	292424	341900	plausible reference + 85%_masks	3.27979e+08
United States	2021-01-08	317596	293805	344299	plausible reference + 85%_masks	3.27979e+08
United States	2021-01-09	319454	295219	346199	plausible reference + 85%_masks	3.27979e+08
United States	2021-01-10	321334	296709	348110	plausible reference + 85%_masks	3.27979e+08
United States	2021-01-11	323235	298265	350231	plausible reference + 85%_masks	3.27979e+08
United States	2021-01-12	325156	299706	352513	plausible reference + 85%_masks	3.27979e+08
United States	2021-01-13	327096	301245	354705	plausible reference + 85%_masks	3.27979e+08
United States	2021-01-14	329055	302794	356732	plausible reference + 85%_masks	3.27979e+08
United States	2021-01-15	331031	304221	358962	plausible reference + 85%_masks	3.27979e+08
United States	2021-01-16	333024	305913	361482	plausible reference + 85%_masks	3.27979e+08
United States	2021-01-17	335032	307659	363915	plausible reference + 85%_masks	3.27979e+08
United States	2021-01-18	337050	309275	366240	plausible reference + 85%_masks	3.27979e+08
United States	2021-01-19	339076	310809	368572	plausible reference + 85%_masks	3.27979e+08
United States	2021-01-20	341109	312307	370884	plausible reference + 85%_masks	3.27979e+08
United States	2021-01-21	343147	313831	373226	plausible reference + 85%_masks	3.27979e+08
United States	2021-01-22	345189	315394	375512	plausible reference + 85%_masks	3.27979e+08
United States	2021-01-23	347235	317139	378058	plausible reference + 85%_masks	3.27979e+08
United States	2021-01-24	349283	318874	380386	plausible reference + 85%_masks	3.27979e+08
United States	2021-01-25	351333	320629	382639	plausible reference + 85%_masks	3.27979e+08
United States	2021-01-26	353385	322359	384808	plausible reference + 85%_masks	3.27979e+08
United States	2021-01-27	355435	324059	387117	plausible reference + 85%_masks	3.27979e+08
United States	2021-01-28	357484	325700	389256	plausible reference + 85%_masks	3.27979e+08
United States	2021-01-29	359530	327179	391335	plausible reference + 85%_masks	3.27979e+08
United States	2021-01-30	361573	328966	393609	plausible reference + 85%_masks	3.27979e+08
United States	2021-01-31	363611	330794	395887	plausible reference + 85%_masks	3.27979e+08
United States	2021-02-01	365644	332645	398153	plausible reference + 85%_masks	3.27979e+08
United States	2021-02-02	367669	334351	400520	plausible reference + 85%_masks	3.27979e+08
United States	2021-02-03	369686	336055	402742	plausible reference + 85%_masks	3.27979e+08
United States	2021-02-04	371694	337717	404835	plausible reference + 85%_masks	3.27979e+08
United States	2021-02-05	373692	339374	406944	plausible reference + 85%_masks	3.27979e+08
United States	2021-02-06	375681	341158	408989	plausible reference + 85%_masks	3.27979e+08
United States	2021-02-07	377659	342910	411054	plausible reference + 85%_masks	3.27979e+08
United States	2021-02-08	379627	344627	413111	plausible reference + 85%_masks	3.27979e+08
United States	2021-02-09	381582	346343	415162	plausible reference + 85%_masks	3.27979e+08
United States	2021-02-10	383525	348063	417208	plausible reference + 85%_masks	3.27979e+08
United States	2021-02-11	385455	349792	419186	plausible reference + 85%_masks	3.27979e+08
United States	2021-02-12	387370	351525	421094	plausible reference + 85%_masks	3.27979e+08
United States	2021-02-13	389270	353258	422991	plausible reference + 85%_masks	3.27979e+08
United States	2021-02-14	391153	354986	424876	plausible reference + 85%_masks	3.27979e+08
United States	2021-02-15	393020	356728	427071	plausible reference + 85%_masks	3.27979e+08
United States	2021-02-16	394871	358380	429257	plausible reference + 85%_masks	3.27979e+08
United States	2021-02-17	396704	359678	431419	plausible reference + 85%_masks	3.27979e+08
United States	2021-02-18	398519	361584	433340	plausible reference + 85%_masks	3.27979e+08
United States	2021-02-19	400314	363228	435249	plausible reference + 85%_masks	3.27979e+08
United States	2021-02-20	402091	364824	437262	plausible reference + 85%_masks	3.27979e+08
United States	2021-02-21	403848	366410	439175	plausible reference + 85%_masks	3.27979e+08
United States	2021-02-22	405584	367978	441232	plausible reference + 85%_masks	3.27979e+08
United States	2021-02-23	407299	369538	443228	plausible reference + 85%_masks	3.27979e+08
United States	2021-02-24	408993	371091	444919	plausible reference + 85%_masks	3.27979e+08
United States	2021-02-25	410666	372626	446529	plausible reference + 85%_masks	3.27979e+08
United States	2021-02-26	412319	374144	448120	plausible reference + 85%_masks	3.27979e+08
United States	2021-02-27	413950	375681	449677	plausible reference + 85%_masks	3.27979e+08
United States	2021-02-28	415559	377160	451197	plausible reference + 85%_masks	3.27979e+08
United States	2020-02-01	0.0507338	0.0507338	0.0507338	mandates easing + universal masks	3.27979e+08
United States	2020-02-02	1.23911	1.23911	1.23911	mandates easing + universal masks	3.27979e+08
United States	2020-02-03	2.43177	2.43177	2.43177	mandates easing + universal masks	3.27979e+08
United States	2020-02-04	3.59636	3.59636	3.59636	mandates easing + universal masks	3.27979e+08
United States	2020-02-05	4.71053	4.71053	4.71053	mandates easing + universal masks	3.27979e+08
United States	2020-02-06	5.74424	5.74424	5.74424	mandates easing + universal masks	3.27979e+08
United States	2020-02-07	6.68137	6.68137	6.68137	mandates easing + universal masks	3.27979e+08
United States	2020-02-08	7.5137	7.5137	7.5137	mandates easing + universal masks	3.27979e+08
United States	2020-02-09	8.24055	8.24055	8.24055	mandates easing + universal masks	3.27979e+08
United States	2020-02-10	8.86781	8.86781	8.86781	mandates easing + universal masks	3.27979e+08
United States	2020-02-11	9.40644	9.40644	9.40644	mandates easing + universal masks	3.27979e+08
United States	2020-02-12	9.87088	9.87088	9.87088	mandates easing + universal masks	3.27979e+08
United States	2020-02-13	10.2907	10.2907	10.2907	mandates easing + universal masks	3.27979e+08
United States	2020-02-14	10.6701	10.6701	10.6701	mandates easing + universal masks	3.27979e+08
United States	2020-02-15	11.0263	11.0263	11.0263	mandates easing + universal masks	3.27979e+08
United States	2020-02-16	11.375	11.375	11.375	mandates easing + universal masks	3.27979e+08
United States	2020-02-17	11.7303	11.7303	11.7303	mandates easing + universal masks	3.27979e+08
United States	2020-02-18	12.1051	12.1051	12.1051	mandates easing + universal masks	3.27979e+08
United States	2020-02-19	12.511	12.511	12.511	mandates easing + universal masks	3.27979e+08
United States	2020-02-20	12.9591	12.9591	12.9591	mandates easing + universal masks	3.27979e+08
United States	2020-02-21	13.4604	13.4604	13.4604	mandates easing + universal masks	3.27979e+08
United States	2020-02-22	14.0262	14.0262	14.0262	mandates easing + universal masks	3.27979e+08
United States	2020-02-23	14.6684	14.6684	14.6684	mandates easing + universal masks	3.27979e+08
United States	2020-02-24	15.4	15.4	15.4	mandates easing + universal masks	3.27979e+08
United States	2020-02-25	16.2348	16.2348	16.2348	mandates easing + universal masks	3.27979e+08
United States	2020-02-26	17.1882	17.1882	17.1882	mandates easing + universal masks	3.27979e+08
United States	2020-02-27	18.2765	18.2765	18.2765	mandates easing + universal masks	3.27979e+08
United States	2020-02-28	19.5175	19.5175	19.5175	mandates easing + universal masks	3.27979e+08
United States	2020-02-29	20.9421	20.9421	20.9421	mandates easing + universal masks	3.27979e+08
United States	2020-03-01	23.4502	23.4502	23.4502	mandates easing + universal masks	3.27979e+08
United States	2020-03-02	26.4072	26.4072	26.4072	mandates easing + universal masks	3.27979e+08
United States	2020-03-03	29.7758	29.7758	29.7758	mandates easing + universal masks	3.27979e+08
United States	2020-03-04	33.5086	33.5086	33.5086	mandates easing + universal masks	3.27979e+08
United States	2020-03-05	38.1078	38.1078	38.1078	mandates easing + universal masks	3.27979e+08
United States	2020-03-06	43.5705	43.5705	43.5705	mandates easing + universal masks	3.27979e+08
United States	2020-03-07	49.7818	49.7818	49.7818	mandates easing + universal masks	3.27979e+08
United States	2020-03-08	57.164	57.164	57.164	mandates easing + universal masks	3.27979e+08
United States	2020-03-09	66.0688	66.0688	66.0688	mandates easing + universal masks	3.27979e+08
United States	2020-03-10	77.5166	77.5166	77.5166	mandates easing + universal masks	3.27979e+08
United States	2020-03-11	90.8057	90.8057	90.8057	mandates easing + universal masks	3.27979e+08
United States	2020-03-12	106.377	106.377	106.377	mandates easing + universal masks	3.27979e+08
United States	2020-03-13	124.824	124.824	124.824	mandates easing + universal masks	3.27979e+08
United States	2020-03-14	146.869	146.869	146.869	mandates easing + universal masks	3.27979e+08
United States	2020-03-15	173.471	173.471	173.471	mandates easing + universal masks	3.27979e+08
United States	2020-03-16	206.072	206.072	206.072	mandates easing + universal masks	3.27979e+08
United States	2020-03-17	246.168	246.168	246.168	mandates easing + universal masks	3.27979e+08
United States	2020-03-18	295.9	295.9	295.9	mandates easing + universal masks	3.27979e+08
United States	2020-03-19	358.589	358.589	358.589	mandates easing + universal masks	3.27979e+08
United States	2020-03-20	437.382	437.382	437.382	mandates easing + universal masks	3.27979e+08
United States	2020-03-21	536.899	536.899	536.899	mandates easing + universal masks	3.27979e+08
United States	2020-03-22	662.989	662.989	662.989	mandates easing + universal masks	3.27979e+08
United States	2020-03-23	822.946	822.946	822.946	mandates easing + universal masks	3.27979e+08
United States	2020-03-24	1025.68	1025.68	1025.68	mandates easing + universal masks	3.27979e+08
United States	2020-03-25	1281.76	1281.76	1281.76	mandates easing + universal masks	3.27979e+08
United States	2020-03-26	1603.4	1603.4	1603.4	mandates easing + universal masks	3.27979e+08
United States	2020-03-27	2004.16	2004.16	2004.16	mandates easing + universal masks	3.27979e+08
United States	2020-03-28	2498.57	2498.57	2498.57	mandates easing + universal masks	3.27979e+08
United States	2020-03-29	3101.5	3101.5	3101.5	mandates easing + universal masks	3.27979e+08
United States	2020-03-30	3827.4	3827.4	3827.4	mandates easing + universal masks	3.27979e+08
United States	2020-03-31	4689.4	4689.4	4689.4	mandates easing + universal masks	3.27979e+08
United States	2020-04-01	5700.19	5700.19	5700.19	mandates easing + universal masks	3.27979e+08
United States	2020-04-02	6865.73	6865.73	6865.73	mandates easing + universal masks	3.27979e+08
United States	2020-04-03	8189.49	8189.49	8189.49	mandates easing + universal masks	3.27979e+08
United States	2020-04-04	9670.25	9670.25	9670.25	mandates easing + universal masks	3.27979e+08
United States	2020-04-05	11301.9	11301.9	11301.9	mandates easing + universal masks	3.27979e+08
United States	2020-04-06	13073.9	13073.9	13073.9	mandates easing + universal masks	3.27979e+08
United States	2020-04-07	14971.7	14971.7	14971.7	mandates easing + universal masks	3.27979e+08
United States	2020-04-08	16978.3	16978.3	16978.3	mandates easing + universal masks	3.27979e+08
United States	2020-04-09	19075.2	19075.2	19075.2	mandates easing + universal masks	3.27979e+08
United States	2020-04-10	21243.5	21243.5	21243.5	mandates easing + universal masks	3.27979e+08
United States	2020-04-11	23465.4	23465.4	23465.4	mandates easing + universal masks	3.27979e+08
United States	2020-04-12	25724.2	25724.2	25724.2	mandates easing + universal masks	3.27979e+08
United States	2020-04-13	28005.4	28005.4	28005.4	mandates easing + universal masks	3.27979e+08
United States	2020-04-14	30296.6	30296.6	30296.6	mandates easing + universal masks	3.27979e+08
United States	2020-04-15	32587.8	32587.8	32587.8	mandates easing + universal masks	3.27979e+08
United States	2020-04-16	34871	34871	34871	mandates easing + universal masks	3.27979e+08
United States	2020-04-17	37140.5	37140.5	37140.5	mandates easing + universal masks	3.27979e+08
United States	2020-04-18	39391.9	39391.9	39391.9	mandates easing + universal masks	3.27979e+08
United States	2020-04-19	41622.6	41622.6	41622.6	mandates easing + universal masks	3.27979e+08
United States	2020-04-20	43830.7	43830.7	43830.7	mandates easing + universal masks	3.27979e+08
United States	2020-04-21	46015.2	46015.2	46015.2	mandates easing + universal masks	3.27979e+08
United States	2020-04-22	48175.5	48175.5	48175.5	mandates easing + universal masks	3.27979e+08
United States	2020-04-23	50311.2	50311.2	50311.2	mandates easing + universal masks	3.27979e+08
United States	2020-04-24	52422.3	52422.3	52422.3	mandates easing + universal masks	3.27979e+08
United States	2020-04-25	54508.5	54508.5	54508.5	mandates easing + universal masks	3.27979e+08
United States	2020-04-26	56569.8	56569.8	56569.8	mandates easing + universal masks	3.27979e+08
United States	2020-04-27	58605.8	58605.8	58605.8	mandates easing + universal masks	3.27979e+08
United States	2020-04-28	60616.2	60616.2	60616.2	mandates easing + universal masks	3.27979e+08
United States	2020-04-29	62600.3	62600.3	62600.3	mandates easing + universal masks	3.27979e+08
United States	2020-04-30	64557.2	64557.2	64557.2	mandates easing + universal masks	3.27979e+08
United States	2020-05-01	66485.7	66485.7	66485.7	mandates easing + universal masks	3.27979e+08
United States	2020-05-02	68384.5	68384.5	68384.5	mandates easing + universal masks	3.27979e+08
United States	2020-05-03	70252	70252	70252	mandates easing + universal masks	3.27979e+08
United States	2020-05-04	72086.7	72086.7	72086.7	mandates easing + universal masks	3.27979e+08
United States	2020-05-05	73886.8	73886.8	73886.8	mandates easing + universal masks	3.27979e+08
United States	2020-05-06	75650.7	75650.7	75650.7	mandates easing + universal masks	3.27979e+08
United States	2020-05-07	77376.8	77376.8	77376.8	mandates easing + universal masks	3.27979e+08
United States	2020-05-08	79063.8	79063.8	79063.8	mandates easing + universal masks	3.27979e+08
United States	2020-05-09	80710.2	80710.2	80710.2	mandates easing + universal masks	3.27979e+08
United States	2020-05-10	82315.2	82315.2	82315.2	mandates easing + universal masks	3.27979e+08
United States	2020-05-11	83877.9	83877.9	83877.9	mandates easing + universal masks	3.27979e+08
United States	2020-05-12	85397.9	85397.9	85397.9	mandates easing + universal masks	3.27979e+08
United States	2020-05-13	86874.9	86874.9	86874.9	mandates easing + universal masks	3.27979e+08
United States	2020-05-14	88309.3	88309.3	88309.3	mandates easing + universal masks	3.27979e+08
United States	2020-05-15	89701.5	89701.5	89701.5	mandates easing + universal masks	3.27979e+08
United States	2020-05-16	91052.4	91052.4	91052.4	mandates easing + universal masks	3.27979e+08
United States	2020-05-17	92363.1	92363.1	92363.1	mandates easing + universal masks	3.27979e+08
United States	2020-05-18	93635.2	93635.2	93635.2	mandates easing + universal masks	3.27979e+08
United States	2020-05-19	94870.2	94870.2	94870.2	mandates easing + universal masks	3.27979e+08
United States	2020-05-20	96069.9	96069.9	96069.9	mandates easing + universal masks	3.27979e+08
United States	2020-05-21	97236.3	97236.3	97236.3	mandates easing + universal masks	3.27979e+08
United States	2020-05-22	98371.3	98371.3	98371.3	mandates easing + universal masks	3.27979e+08
United States	2020-05-23	99476.8	99476.8	99476.8	mandates easing + universal masks	3.27979e+08
United States	2020-05-24	100555	100555	100555	mandates easing + universal masks	3.27979e+08
United States	2020-05-25	101607	101607	101607	mandates easing + universal masks	3.27979e+08
United States	2020-05-26	102636	102636	102636	mandates easing + universal masks	3.27979e+08
United States	2020-05-27	103642	103642	103642	mandates easing + universal masks	3.27979e+08
United States	2020-05-28	104627	104627	104627	mandates easing + universal masks	3.27979e+08
United States	2020-05-29	105592	105592	105592	mandates easing + universal masks	3.27979e+08
United States	2020-05-30	106538	106538	106538	mandates easing + universal masks	3.27979e+08
United States	2020-05-31	107466	107466	107466	mandates easing + universal masks	3.27979e+08
United States	2020-06-01	108377	108377	108377	mandates easing + universal masks	3.27979e+08
United States	2020-06-02	109271	109271	109271	mandates easing + universal masks	3.27979e+08
United States	2020-06-03	110148	110148	110148	mandates easing + universal masks	3.27979e+08
United States	2020-06-04	111008	111008	111008	mandates easing + universal masks	3.27979e+08
United States	2020-06-05	111853	111853	111853	mandates easing + universal masks	3.27979e+08
United States	2020-06-06	112680	112680	112680	mandates easing + universal masks	3.27979e+08
United States	2020-06-07	113490	113490	113490	mandates easing + universal masks	3.27979e+08
United States	2020-06-08	114284	114284	114284	mandates easing + universal masks	3.27979e+08
United States	2020-06-09	115060	115060	115060	mandates easing + universal masks	3.27979e+08
United States	2020-06-10	115818	115818	115818	mandates easing + universal masks	3.27979e+08
United States	2020-06-11	116560	116560	116560	mandates easing + universal masks	3.27979e+08
United States	2020-06-12	117283	117283	117283	mandates easing + universal masks	3.27979e+08
United States	2020-06-13	117990	117990	117990	mandates easing + universal masks	3.27979e+08
United States	2020-06-14	118679	118679	118679	mandates easing + universal masks	3.27979e+08
United States	2020-06-15	119352	119352	119352	mandates easing + universal masks	3.27979e+08
United States	2020-06-16	120009	120009	120009	mandates easing + universal masks	3.27979e+08
United States	2020-06-17	120649	120649	120649	mandates easing + universal masks	3.27979e+08
United States	2020-06-18	121275	121275	121275	mandates easing + universal masks	3.27979e+08
United States	2020-06-19	121886	121886	121886	mandates easing + universal masks	3.27979e+08
United States	2020-06-20	122484	122484	122484	mandates easing + universal masks	3.27979e+08
United States	2020-06-21	123070	123070	123070	mandates easing + universal masks	3.27979e+08
United States	2020-06-22	123645	123645	123645	mandates easing + universal masks	3.27979e+08
United States	2020-06-23	124211	124211	124211	mandates easing + universal masks	3.27979e+08
United States	2020-06-24	124769	124769	124769	mandates easing + universal masks	3.27979e+08
United States	2020-06-25	125322	125322	125322	mandates easing + universal masks	3.27979e+08
United States	2020-06-26	125870	125870	125870	mandates easing + universal masks	3.27979e+08
United States	2020-06-27	126415	126415	126415	mandates easing + universal masks	3.27979e+08
United States	2020-06-28	126960	126960	126960	mandates easing + universal masks	3.27979e+08
United States	2020-06-29	127506	127506	127506	mandates easing + universal masks	3.27979e+08
United States	2020-06-30	128055	128055	128055	mandates easing + universal masks	3.27979e+08
United States	2020-07-01	128607	128607	128607	mandates easing + universal masks	3.27979e+08
United States	2020-07-02	129166	129166	129166	mandates easing + universal masks	3.27979e+08
United States	2020-07-03	129732	129732	129732	mandates easing + universal masks	3.27979e+08
United States	2020-07-04	130307	130307	130307	mandates easing + universal masks	3.27979e+08
United States	2020-07-05	130893	130893	130893	mandates easing + universal masks	3.27979e+08
United States	2020-07-06	131492	131492	131492	mandates easing + universal masks	3.27979e+08
United States	2020-07-07	132106	132106	132106	mandates easing + universal masks	3.27979e+08
United States	2020-07-08	132736	132736	132736	mandates easing + universal masks	3.27979e+08
United States	2020-07-09	133383	133383	133383	mandates easing + universal masks	3.27979e+08
United States	2020-07-10	134050	134050	134050	mandates easing + universal masks	3.27979e+08
United States	2020-07-11	134737	134737	134737	mandates easing + universal masks	3.27979e+08
United States	2020-07-12	135447	135447	135447	mandates easing + universal masks	3.27979e+08
United States	2020-07-13	136179	136179	136179	mandates easing + universal masks	3.27979e+08
United States	2020-07-14	136934	136934	136934	mandates easing + universal masks	3.27979e+08
United States	2020-07-15	137713	137713	137713	mandates easing + universal masks	3.27979e+08
United States	2020-07-16	138516	138516	138516	mandates easing + universal masks	3.27979e+08
United States	2020-07-17	139342	139342	139342	mandates easing + universal masks	3.27979e+08
United States	2020-07-18	140190	140190	140190	mandates easing + universal masks	3.27979e+08
United States	2020-07-19	141060	141060	141060	mandates easing + universal masks	3.27979e+08
United States	2020-07-20	141950	141950	141950	mandates easing + universal masks	3.27979e+08
United States	2020-07-21	142860	142860	142860	mandates easing + universal masks	3.27979e+08
United States	2020-07-22	143789	143789	143789	mandates easing + universal masks	3.27979e+08
United States	2020-07-23	144734	144734	144734	mandates easing + universal masks	3.27979e+08
United States	2020-07-24	145695	145695	145695	mandates easing + universal masks	3.27979e+08
United States	2020-07-25	146670	146670	146670	mandates easing + universal masks	3.27979e+08
United States	2020-07-26	147658	147658	147658	mandates easing + universal masks	3.27979e+08
United States	2020-07-27	148657	148657	148657	mandates easing + universal masks	3.27979e+08
United States	2020-07-28	149667	149667	149667	mandates easing + universal masks	3.27979e+08
United States	2020-07-29	150686	150686	150686	mandates easing + universal masks	3.27979e+08
United States	2020-07-30	151713	151713	151713	mandates easing + universal masks	3.27979e+08
United States	2020-07-31	152747	152747	152747	mandates easing + universal masks	3.27979e+08
United States	2020-08-01	153786	153786	153786	mandates easing + universal masks	3.27979e+08
United States	2020-08-02	154831	154831	154831	mandates easing + universal masks	3.27979e+08
United States	2020-08-03	155879	155879	155879	mandates easing + universal masks	3.27979e+08
United States	2020-08-04	156931	156931	156931	mandates easing + universal masks	3.27979e+08
United States	2020-08-05	157986	157986	157986	mandates easing + universal masks	3.27979e+08
United States	2020-08-06	159042	159042	159042	mandates easing + universal masks	3.27979e+08
United States	2020-08-07	160099	160099	160099	mandates easing + universal masks	3.27979e+08
United States	2020-08-08	161156	161156	161156	mandates easing + universal masks	3.27979e+08
United States	2020-08-09	162213	162213	162213	mandates easing + universal masks	3.27979e+08
United States	2020-08-10	163268	163268	163268	mandates easing + universal masks	3.27979e+08
United States	2020-08-11	164321	164321	164321	mandates easing + universal masks	3.27979e+08
United States	2020-08-12	165371	165371	165371	mandates easing + universal masks	3.27979e+08
United States	2020-08-13	166417	166417	166417	mandates easing + universal masks	3.27979e+08
United States	2020-08-14	167458	167458	167458	mandates easing + universal masks	3.27979e+08
United States	2020-08-15	168492	168492	168492	mandates easing + universal masks	3.27979e+08
United States	2020-08-16	169519	169519	169519	mandates easing + universal masks	3.27979e+08
United States	2020-08-17	170538	170538	170538	mandates easing + universal masks	3.27979e+08
United States	2020-08-18	171548	171548	171548	mandates easing + universal masks	3.27979e+08
United States	2020-08-19	172548	172548	172548	mandates easing + universal masks	3.27979e+08
United States	2020-08-20	173538	173538	173538	mandates easing + universal masks	3.27979e+08
United States	2020-08-21	174516	174516	174516	mandates easing + universal masks	3.27979e+08
United States	2020-08-22	175483	175483	175483	mandates easing + universal masks	3.27979e+08
United States	2020-08-23	176437	176437	176437	mandates easing + universal masks	3.27979e+08
United States	2020-08-24	177377	177377	177377	mandates easing + universal masks	3.27979e+08
United States	2020-08-25	178304	178304	178304	mandates easing + universal masks	3.27979e+08
United States	2020-08-26	179217	179217	179217	mandates easing + universal masks	3.27979e+08
United States	2020-08-27	180116	180116	180116	mandates easing + universal masks	3.27979e+08
United States	2020-08-28	181000	181000	181000	mandates easing + universal masks	3.27979e+08
United States	2020-08-29	181870	181870	181870	mandates easing + universal masks	3.27979e+08
United States	2020-08-30	182725	182725	182725	mandates easing + universal masks	3.27979e+08
United States	2020-08-31	183565	183565	183565	mandates easing + universal masks	3.27979e+08
United States	2020-09-01	184392	184392	184392	mandates easing + universal masks	3.27979e+08
United States	2020-09-02	185205	185205	185205	mandates easing + universal masks	3.27979e+08
United States	2020-09-03	186006	186006	186006	mandates easing + universal masks	3.27979e+08
United States	2020-09-04	186794	186794	186794	mandates easing + universal masks	3.27979e+08
United States	2020-09-05	187571	187571	187571	mandates easing + universal masks	3.27979e+08
United States	2020-09-06	188338	188338	188338	mandates easing + universal masks	3.27979e+08
United States	2020-09-07	189095	189095	189095	mandates easing + universal masks	3.27979e+08
United States	2020-09-08	189843	189843	189843	mandates easing + universal masks	3.27979e+08
United States	2020-09-09	190585	190585	190585	mandates easing + universal masks	3.27979e+08
United States	2020-09-10	191319	191319	191319	mandates easing + universal masks	3.27979e+08
United States	2020-09-11	192049	192049	192049	mandates easing + universal masks	3.27979e+08
United States	2020-09-12	192774	192774	192774	mandates easing + universal masks	3.27979e+08
United States	2020-09-13	193495	193495	193495	mandates easing + universal masks	3.27979e+08
United States	2020-09-14	194214	194214	194214	mandates easing + universal masks	3.27979e+08
United States	2020-09-15	194930	194930	194930	mandates easing + universal masks	3.27979e+08
United States	2020-09-16	195646	195646	195646	mandates easing + universal masks	3.27979e+08
United States	2020-09-17	196362	196362	196362	mandates easing + universal masks	3.27979e+08
United States	2020-09-18	197078	197078	197078	mandates easing + universal masks	3.27979e+08
United States	2020-09-19	197795	197795	197795	mandates easing + universal masks	3.27979e+08
United States	2020-09-20	198514	198514	198514	mandates easing + universal masks	3.27979e+08
United States	2020-09-21	199234	199234	199234	mandates easing + universal masks	3.27979e+08
United States	2020-09-22	199958	199958	199958	mandates easing + universal masks	3.27979e+08
United States	2020-09-23	200683	200683	200683	mandates easing + universal masks	3.27979e+08
United States	2020-09-24	201412	201412	201412	mandates easing + universal masks	3.27979e+08
United States	2020-09-25	202143	202142	202144	mandates easing + universal masks	3.27979e+08
United States	2020-09-26	202878	202876	202880	mandates easing + universal masks	3.27979e+08
United States	2020-09-27	203615	203612	203619	mandates easing + universal masks	3.27979e+08
United States	2020-09-28	204357	204350	204363	mandates easing + universal masks	3.27979e+08
United States	2020-09-29	205102	205029	205159	mandates easing + universal masks	3.27979e+08
United States	2020-09-30	205853	205705	205969	mandates easing + universal masks	3.27979e+08
United States	2020-10-01	206610	206381	206792	mandates easing + universal masks	3.27979e+08
United States	2020-10-02	207375	207058	207630	mandates easing + universal masks	3.27979e+08
United States	2020-10-03	208147	207738	208478	mandates easing + universal masks	3.27979e+08
United States	2020-10-04	208928	208421	209339	mandates easing + universal masks	3.27979e+08
United States	2020-10-05	209719	209117	210217	mandates easing + universal masks	3.27979e+08
United States	2020-10-06	210520	209820	211114	mandates easing + universal masks	3.27979e+08
United States	2020-10-07	211331	210521	212028	mandates easing + universal masks	3.27979e+08
United States	2020-10-08	212153	211223	212958	mandates easing + universal masks	3.27979e+08
United States	2020-10-09	212985	211938	213907	mandates easing + universal masks	3.27979e+08
United States	2020-10-10	213828	212648	214869	mandates easing + universal masks	3.27979e+08
United States	2020-10-11	214683	213367	215850	mandates easing + universal masks	3.27979e+08
United States	2020-10-12	215549	214102	216846	mandates easing + universal masks	3.27979e+08
United States	2020-10-13	216429	214846	217860	mandates easing + universal masks	3.27979e+08
United States	2020-10-14	217322	215598	218898	mandates easing + universal masks	3.27979e+08
United States	2020-10-15	218231	216326	219938	mandates easing + universal masks	3.27979e+08
United States	2020-10-16	219157	217061	221035	mandates easing + universal masks	3.27979e+08
United States	2020-10-17	220098	217804	222130	mandates easing + universal masks	3.27979e+08
United States	2020-10-18	221056	218580	223296	mandates easing + universal masks	3.27979e+08
United States	2020-10-19	222030	219379	224489	mandates easing + universal masks	3.27979e+08
United States	2020-10-20	223022	220194	225691	mandates easing + universal masks	3.27979e+08
United States	2020-10-21	224031	221004	226874	mandates easing + universal masks	3.27979e+08
United States	2020-10-22	225056	221803	228057	mandates easing + universal masks	3.27979e+08
United States	2020-10-23	226090	222622	229301	mandates easing + universal masks	3.27979e+08
United States	2020-10-24	227124	223478	230568	mandates easing + universal masks	3.27979e+08
United States	2020-10-25	228152	224350	231886	mandates easing + universal masks	3.27979e+08
United States	2020-10-26	229165	225186	233083	mandates easing + universal masks	3.27979e+08
United States	2020-10-27	230156	225923	234271	mandates easing + universal masks	3.27979e+08
United States	2020-10-28	231125	226714	235441	mandates easing + universal masks	3.27979e+08
United States	2020-10-29	232070	227426	236546	mandates easing + universal masks	3.27979e+08
United States	2020-10-30	232995	228122	237777	mandates easing + universal masks	3.27979e+08
United States	2020-10-31	233902	228812	239006	mandates easing + universal masks	3.27979e+08
United States	2020-11-01	234796	229494	240112	mandates easing + universal masks	3.27979e+08
United States	2020-11-02	235681	230170	241213	mandates easing + universal masks	3.27979e+08
United States	2020-11-03	236558	230837	242307	mandates easing + universal masks	3.27979e+08
United States	2020-11-04	237427	231497	243317	mandates easing + universal masks	3.27979e+08
United States	2020-11-05	238290	232171	244475	mandates easing + universal masks	3.27979e+08
United States	2020-11-06	239146	232805	245552	mandates easing + universal masks	3.27979e+08
United States	2020-11-07	239995	233465	246627	mandates easing + universal masks	3.27979e+08
United States	2020-11-08	240838	234094	247818	mandates easing + universal masks	3.27979e+08
United States	2020-11-09	241675	234761	248893	mandates easing + universal masks	3.27979e+08
United States	2020-11-10	242507	235413	250064	mandates easing + universal masks	3.27979e+08
United States	2020-11-11	243335	236081	251241	mandates easing + universal masks	3.27979e+08
United States	2020-11-12	244160	236729	252264	mandates easing + universal masks	3.27979e+08
United States	2020-11-13	244983	237378	253357	mandates easing + universal masks	3.27979e+08
United States	2020-11-14	245803	238024	254437	mandates easing + universal masks	3.27979e+08
United States	2020-11-15	246621	238672	255467	mandates easing + universal masks	3.27979e+08
United States	2020-11-16	247439	239282	256500	mandates easing + universal masks	3.27979e+08
United States	2020-11-17	248257	239956	257652	mandates easing + universal masks	3.27979e+08
United States	2020-11-18	249075	240633	258638	mandates easing + universal masks	3.27979e+08
United States	2020-11-19	249896	241293	259617	mandates easing + universal masks	3.27979e+08
United States	2020-11-20	250718	241905	260705	mandates easing + universal masks	3.27979e+08
United States	2020-11-21	251544	242484	261882	mandates easing + universal masks	3.27979e+08
United States	2020-11-22	252372	243062	263087	mandates easing + universal masks	3.27979e+08
United States	2020-11-23	253204	243729	264299	mandates easing + universal masks	3.27979e+08
United States	2020-11-24	254041	244399	265591	mandates easing + universal masks	3.27979e+08
United States	2020-11-25	254883	245019	266752	mandates easing + universal masks	3.27979e+08
United States	2020-11-26	255731	245642	268013	mandates easing + universal masks	3.27979e+08
United States	2020-11-27	256587	246299	269230	mandates easing + universal masks	3.27979e+08
United States	2020-11-28	257449	247000	270439	mandates easing + universal masks	3.27979e+08
United States	2020-11-29	258319	247641	271830	mandates easing + universal masks	3.27979e+08
United States	2020-11-30	259198	248335	273162	mandates easing + universal masks	3.27979e+08
United States	2020-12-01	260086	248980	274583	mandates easing + universal masks	3.27979e+08
United States	2020-12-02	260984	249550	275982	mandates easing + universal masks	3.27979e+08
United States	2020-12-03	261893	250330	277258	mandates easing + universal masks	3.27979e+08
United States	2020-12-04	262814	251147	278592	mandates easing + universal masks	3.27979e+08
United States	2020-12-05	263747	251824	279948	mandates easing + universal masks	3.27979e+08
United States	2020-12-06	264693	252492	281368	mandates easing + universal masks	3.27979e+08
United States	2020-12-07	265652	253156	282810	mandates easing + universal masks	3.27979e+08
United States	2020-12-08	266626	253823	284271	mandates easing + universal masks	3.27979e+08
United States	2020-12-09	267615	254495	285510	mandates easing + universal masks	3.27979e+08
United States	2020-12-10	268621	255179	286942	mandates easing + universal masks	3.27979e+08
United States	2020-12-11	269645	255942	288171	mandates easing + universal masks	3.27979e+08
United States	2020-12-12	270687	256727	289680	mandates easing + universal masks	3.27979e+08
United States	2020-12-13	271747	257483	291541	mandates easing + universal masks	3.27979e+08
United States	2020-12-14	272827	258214	293133	mandates easing + universal masks	3.27979e+08
United States	2020-12-15	273927	258994	294757	mandates easing + universal masks	3.27979e+08
United States	2020-12-16	275049	259703	296417	mandates easing + universal masks	3.27979e+08
United States	2020-12-17	276194	260420	298224	mandates easing + universal masks	3.27979e+08
United States	2020-12-18	277364	261212	300006	mandates easing + universal masks	3.27979e+08
United States	2020-12-19	278559	262063	302122	mandates easing + universal masks	3.27979e+08
United States	2020-12-20	279779	262940	303941	mandates easing + universal masks	3.27979e+08
United States	2020-12-21	281025	263848	305789	mandates easing + universal masks	3.27979e+08
United States	2020-12-22	282300	264721	308023	mandates easing + universal masks	3.27979e+08
United States	2020-12-23	283604	265641	309966	mandates easing + universal masks	3.27979e+08
United States	2020-12-24	284940	266529	311826	mandates easing + universal masks	3.27979e+08
United States	2020-12-25	286307	267237	313840	mandates easing + universal masks	3.27979e+08
United States	2020-12-26	287708	268054	316168	mandates easing + universal masks	3.27979e+08
United States	2020-12-27	289142	268921	318420	mandates easing + universal masks	3.27979e+08
United States	2020-12-28	290612	269804	320727	mandates easing + universal masks	3.27979e+08
United States	2020-12-29	292118	270730	323361	mandates easing + universal masks	3.27979e+08
United States	2020-12-30	293662	271620	325751	mandates easing + universal masks	3.27979e+08
United States	2020-12-31	295247	272678	328220	mandates easing + universal masks	3.27979e+08
United States	2021-01-01	296873	273704	330942	mandates easing + universal masks	3.27979e+08
United States	2021-01-02	298542	274739	333369	mandates easing + universal masks	3.27979e+08
United States	2021-01-03	300254	275778	336050	mandates easing + universal masks	3.27979e+08
United States	2021-01-04	302011	276853	338815	mandates easing + universal masks	3.27979e+08
United States	2021-01-05	303815	277951	341673	mandates easing + universal masks	3.27979e+08
United States	2021-01-06	305666	279050	344618	mandates easing + universal masks	3.27979e+08
United States	2021-01-07	307568	280139	347645	mandates easing + universal masks	3.27979e+08
United States	2021-01-08	309522	281251	350762	mandates easing + universal masks	3.27979e+08
United States	2021-01-09	311528	282386	354227	mandates easing + universal masks	3.27979e+08
United States	2021-01-10	313588	283548	357546	mandates easing + universal masks	3.27979e+08
United States	2021-01-11	315702	284734	360876	mandates easing + universal masks	3.27979e+08
United States	2021-01-12	317874	285949	364627	mandates easing + universal masks	3.27979e+08
United States	2021-01-13	320103	287190	367834	mandates easing + universal masks	3.27979e+08
United States	2021-01-14	322393	288454	371526	mandates easing + universal masks	3.27979e+08
United States	2021-01-15	324744	289749	375347	mandates easing + universal masks	3.27979e+08
United States	2021-01-16	327158	291082	379273	mandates easing + universal masks	3.27979e+08
United States	2021-01-17	329635	292592	383294	mandates easing + universal masks	3.27979e+08
United States	2021-01-18	332172	293978	387401	mandates easing + universal masks	3.27979e+08
United States	2021-01-19	334768	295367	392649	mandates easing + universal masks	3.27979e+08
United States	2021-01-20	337422	296721	396858	mandates easing + universal masks	3.27979e+08
United States	2021-01-21	340137	298103	401297	mandates easing + universal masks	3.27979e+08
United States	2021-01-22	342913	299713	406825	mandates easing + universal masks	3.27979e+08
United States	2021-01-23	345754	301510	412443	mandates easing + universal masks	3.27979e+08
United States	2021-01-24	348661	303051	417583	mandates easing + universal masks	3.27979e+08
United States	2021-01-25	351635	304601	422115	mandates easing + universal masks	3.27979e+08
United States	2021-01-26	354675	305959	427710	mandates easing + universal masks	3.27979e+08
United States	2021-01-27	357783	307540	433433	mandates easing + universal masks	3.27979e+08
United States	2021-01-28	360957	309203	439311	mandates easing + universal masks	3.27979e+08
United States	2021-01-29	364199	310973	445247	mandates easing + universal masks	3.27979e+08
United States	2021-01-30	367511	312826	451594	mandates easing + universal masks	3.27979e+08
United States	2021-01-31	370891	314862	457975	mandates easing + universal masks	3.27979e+08
United States	2021-02-01	374340	316605	463979	mandates easing + universal masks	3.27979e+08
United States	2021-02-02	377857	318300	469969	mandates easing + universal masks	3.27979e+08
United States	2021-02-03	381442	320084	476044	mandates easing + universal masks	3.27979e+08
United States	2021-02-04	385095	322070	482590	mandates easing + universal masks	3.27979e+08
United States	2021-02-05	388816	324093	489372	mandates easing + universal masks	3.27979e+08
United States	2021-02-06	392604	326029	495659	mandates easing + universal masks	3.27979e+08
United States	2021-02-07	396459	327842	502550	mandates easing + universal masks	3.27979e+08
United States	2021-02-08	400380	329715	509423	mandates easing + universal masks	3.27979e+08
United States	2021-02-09	404366	331789	516721	mandates easing + universal masks	3.27979e+08
United States	2021-02-10	408416	333902	524189	mandates easing + universal masks	3.27979e+08
United States	2021-02-11	412529	336082	530817	mandates easing + universal masks	3.27979e+08
United States	2021-02-12	416703	338328	539296	mandates easing + universal masks	3.27979e+08
United States	2021-02-13	420938	340646	547211	mandates easing + universal masks	3.27979e+08
United States	2021-02-14	425232	343067	555113	mandates easing + universal masks	3.27979e+08
United States	2021-02-15	429584	345535	563071	mandates easing + universal masks	3.27979e+08
United States	2021-02-16	433991	348050	571090	mandates easing + universal masks	3.27979e+08
United States	2021-02-17	438452	350455	579368	mandates easing + universal masks	3.27979e+08
United States	2021-02-18	442965	352735	586751	mandates easing + universal masks	3.27979e+08
United States	2021-02-19	447527	355213	594202	mandates easing + universal masks	3.27979e+08
United States	2021-02-20	452136	357623	601761	mandates easing + universal masks	3.27979e+08
United States	2021-02-21	456792	360189	609484	mandates easing + universal masks	3.27979e+08
United States	2021-02-22	461490	362792	617122	mandates easing + universal masks	3.27979e+08
United States	2021-02-23	466229	365430	625713	mandates easing + universal masks	3.27979e+08
United States	2021-02-24	471006	368124	632773	mandates easing + universal masks	3.27979e+08
United States	2021-02-25	475818	370914	640699	mandates easing + universal masks	3.27979e+08
United States	2021-02-26	480662	373739	648652	mandates easing + universal masks	3.27979e+08
United States	2021-02-27	485536	376602	656931	mandates easing + universal masks	3.27979e+08
United States	2021-02-28	490437	379492	665753	mandates easing + universal masks	3.27979e+08
Alabama	2020-02-01	0	0	0	plausible reference	4.97769e+06
Alabama	2020-02-02	0	0	0	plausible reference	4.97769e+06
Alabama	2020-02-03	0	0	0	plausible reference	4.97769e+06
Alabama	2020-02-04	0	0	0	plausible reference	4.97769e+06
Alabama	2020-02-05	0	0	0	plausible reference	4.97769e+06
Alabama	2020-02-06	0	0	0	plausible reference	4.97769e+06
Alabama	2020-02-07	0	0	0	plausible reference	4.97769e+06
Alabama	2020-02-08	0	0	0	plausible reference	4.97769e+06
Alabama	2020-02-09	0	0	0	plausible reference	4.97769e+06
Alabama	2020-02-10	0	0	0	plausible reference	4.97769e+06
Alabama	2020-02-11	0	0	0	plausible reference	4.97769e+06
Alabama	2020-02-12	0	0	0	plausible reference	4.97769e+06
Alabama	2020-02-13	0	0	0	plausible reference	4.97769e+06
Alabama	2020-02-14	0	0	0	plausible reference	4.97769e+06
Alabama	2020-02-15	0	0	0	plausible reference	4.97769e+06
Alabama	2020-02-16	0	0	0	plausible reference	4.97769e+06
Alabama	2020-02-17	0	0	0	plausible reference	4.97769e+06
Alabama	2020-02-18	0	0	0	plausible reference	4.97769e+06
Alabama	2020-02-19	0	0	0	plausible reference	4.97769e+06
Alabama	2020-02-20	0	0	0	plausible reference	4.97769e+06
Alabama	2020-02-21	0	0	0	plausible reference	4.97769e+06
Alabama	2020-02-22	0	0	0	plausible reference	4.97769e+06
Alabama	2020-02-23	0	0	0	plausible reference	4.97769e+06
Alabama	2020-02-24	0	0	0	plausible reference	4.97769e+06
Alabama	2020-02-25	0	0	0	plausible reference	4.97769e+06
Alabama	2020-02-26	0	0	0	plausible reference	4.97769e+06
Alabama	2020-02-27	0	0	0	plausible reference	4.97769e+06
Alabama	2020-02-28	0	0	0	plausible reference	4.97769e+06
Alabama	2020-02-29	0	0	0	plausible reference	4.97769e+06
[truncated: 100,441 more rows]
