# Supplementary material for: Modeling COVID-19 scenarios for the United States
Source: Nat Med. 2020 Oct 23;27(1):94–105. doi: 10.1038/s41591-020-1132-9 (PMC7806509; doi:10.1038/s41591-020-1132-9)
Supplement: Source Data Fig. 3 — Statistical source data. [file 41591_2020_1132_MOESM10_ESM.xlsx]

## Sheet: NMED-A109010-T_maintext_SourceD
Location_Name	Date	Mean	Lower	Upper	Model_V	Population
United States	2020-02-01	0.0507338	0.0507338	0.0507338	plausible reference	3.27979e+08
United States	2020-02-02	1.18838	1.18838	1.18838	plausible reference	3.27979e+08
United States	2020-02-03	1.19266	1.19266	1.19266	plausible reference	3.27979e+08
United States	2020-02-04	1.16459	1.16459	1.16459	plausible reference	3.27979e+08
United States	2020-02-05	1.11417	1.11417	1.11417	plausible reference	3.27979e+08
United States	2020-02-06	1.03371	1.03371	1.03371	plausible reference	3.27979e+08
United States	2020-02-07	0.937139	0.937139	0.937139	plausible reference	3.27979e+08
United States	2020-02-08	0.832327	0.832327	0.832327	plausible reference	3.27979e+08
United States	2020-02-09	0.726849	0.726849	0.726849	plausible reference	3.27979e+08
United States	2020-02-10	0.627258	0.627258	0.627258	plausible reference	3.27979e+08
United States	2020-02-11	0.538628	0.538628	0.538628	plausible reference	3.27979e+08
United States	2020-02-12	0.464441	0.464441	0.464441	plausible reference	3.27979e+08
United States	2020-02-13	0.419797	0.419797	0.419797	plausible reference	3.27979e+08
United States	2020-02-14	0.379475	0.379475	0.379475	plausible reference	3.27979e+08
United States	2020-02-15	0.356176	0.356176	0.356176	plausible reference	3.27979e+08
United States	2020-02-16	0.34865	0.34865	0.34865	plausible reference	3.27979e+08
United States	2020-02-17	0.355331	0.355331	0.355331	plausible reference	3.27979e+08
United States	2020-02-18	0.374771	0.374771	0.374771	plausible reference	3.27979e+08
United States	2020-02-19	0.405899	0.405899	0.405899	plausible reference	3.27979e+08
United States	2020-02-20	0.448118	0.448118	0.448118	plausible reference	3.27979e+08
United States	2020-02-21	0.501312	0.501312	0.501312	plausible reference	3.27979e+08
United States	2020-02-22	0.565795	0.565795	0.565795	plausible reference	3.27979e+08
United States	2020-02-23	0.642232	0.642232	0.642232	plausible reference	3.27979e+08
United States	2020-02-24	0.731548	0.731548	0.731548	plausible reference	3.27979e+08
United States	2020-02-25	0.834846	0.834846	0.834846	plausible reference	3.27979e+08
United States	2020-02-26	0.953337	0.953337	0.953337	plausible reference	3.27979e+08
United States	2020-02-27	1.0883	1.0883	1.0883	plausible reference	3.27979e+08
United States	2020-02-28	1.24107	1.24107	1.24107	plausible reference	3.27979e+08
United States	2020-02-29	1.42456	1.42456	1.42456	plausible reference	3.27979e+08
United States	2020-03-01	2.50815	2.50815	2.50815	plausible reference	3.27979e+08
United States	2020-03-02	2.95699	2.95699	2.95699	plausible reference	3.27979e+08
United States	2020-03-03	3.36861	3.36861	3.36861	plausible reference	3.27979e+08
United States	2020-03-04	3.73276	3.73276	3.73276	plausible reference	3.27979e+08
United States	2020-03-05	4.59922	4.59922	4.59922	plausible reference	3.27979e+08
United States	2020-03-06	5.46269	5.46269	5.46269	plausible reference	3.27979e+08
United States	2020-03-07	6.21127	6.21127	6.21127	plausible reference	3.27979e+08
United States	2020-03-08	7.38713	7.38713	7.38713	plausible reference	3.27979e+08
United States	2020-03-09	8.91121	8.91121	8.91121	plausible reference	3.27979e+08
United States	2020-03-10	11.4557	11.4557	11.4557	plausible reference	3.27979e+08
United States	2020-03-11	13.2986	13.2986	13.2986	plausible reference	3.27979e+08
United States	2020-03-12	15.5824	15.5824	15.5824	plausible reference	3.27979e+08
United States	2020-03-13	18.4604	18.4604	18.4604	plausible reference	3.27979e+08
United States	2020-03-14	22.0593	22.0593	22.0593	plausible reference	3.27979e+08
United States	2020-03-15	26.6199	26.6199	26.6199	plausible reference	3.27979e+08
United States	2020-03-16	32.6197	32.6197	32.6197	plausible reference	3.27979e+08
United States	2020-03-17	40.1177	40.1177	40.1177	plausible reference	3.27979e+08
United States	2020-03-18	49.7559	49.7559	49.7559	plausible reference	3.27979e+08
United States	2020-03-19	62.7145	62.7145	62.7145	plausible reference	3.27979e+08
United States	2020-03-20	78.8203	78.8203	78.8203	plausible reference	3.27979e+08
United States	2020-03-21	99.5439	99.5439	99.5439	plausible reference	3.27979e+08
United States	2020-03-22	126.116	126.116	126.116	plausible reference	3.27979e+08
United States	2020-03-23	159.981	159.981	159.981	plausible reference	3.27979e+08
United States	2020-03-24	202.748	202.748	202.748	plausible reference	3.27979e+08
United States	2020-03-25	256.098	256.098	256.098	plausible reference	3.27979e+08
United States	2020-03-26	321.638	321.638	321.638	plausible reference	3.27979e+08
United States	2020-03-27	400.748	400.748	400.748	plausible reference	3.27979e+08
United States	2020-03-28	494.382	494.382	494.382	plausible reference	3.27979e+08
United States	2020-03-29	602.877	602.877	602.877	plausible reference	3.27979e+08
United States	2020-03-30	725.827	725.827	725.827	plausible reference	3.27979e+08
United States	2020-03-31	861.92	861.92	861.92	plausible reference	3.27979e+08
United States	2020-04-01	1010.68	1010.68	1010.68	plausible reference	3.27979e+08
United States	2020-04-02	1165.42	1165.42	1165.42	plausible reference	3.27979e+08
United States	2020-04-03	1323.64	1323.64	1323.64	plausible reference	3.27979e+08
United States	2020-04-04	1480.65	1480.65	1480.65	plausible reference	3.27979e+08
United States	2020-04-05	1631.58	1631.58	1631.58	plausible reference	3.27979e+08
United States	2020-04-06	1771.88	1771.88	1771.88	plausible reference	3.27979e+08
United States	2020-04-07	1897.79	1897.79	1897.79	plausible reference	3.27979e+08
United States	2020-04-08	2006.61	2006.61	2006.61	plausible reference	3.27979e+08
United States	2020-04-09	2096.92	2096.92	2096.92	plausible reference	3.27979e+08
United States	2020-04-10	2168.49	2168.49	2168.49	plausible reference	3.27979e+08
United States	2020-04-11	2222.05	2222.05	2222.05	plausible reference	3.27979e+08
United States	2020-04-12	2259.08	2259.08	2259.08	plausible reference	3.27979e+08
United States	2020-04-13	2281.53	2281.53	2281.53	plausible reference	3.27979e+08
United States	2020-04-14	2291.6	2291.6	2291.6	plausible reference	3.27979e+08
United States	2020-04-15	2291.59	2291.59	2291.59	plausible reference	3.27979e+08
United States	2020-04-16	2283.68	2283.68	2283.68	plausible reference	3.27979e+08
United States	2020-04-17	2269.87	2269.87	2269.87	plausible reference	3.27979e+08
United States	2020-04-18	2251.86	2251.86	2251.86	plausible reference	3.27979e+08
United States	2020-04-19	2231.02	2231.02	2231.02	plausible reference	3.27979e+08
United States	2020-04-20	2208.36	2208.36	2208.36	plausible reference	3.27979e+08
United States	2020-04-21	2184.62	2184.62	2184.62	plausible reference	3.27979e+08
United States	2020-04-22	2160.27	2160.27	2160.27	plausible reference	3.27979e+08
United States	2020-04-23	2135.6	2135.6	2135.6	plausible reference	3.27979e+08
United States	2020-04-24	2110.76	2110.76	2110.76	plausible reference	3.27979e+08
United States	2020-04-25	2085.82	2085.82	2085.82	plausible reference	3.27979e+08
United States	2020-04-26	2060.74	2060.74	2060.74	plausible reference	3.27979e+08
United States	2020-04-27	2035.41	2035.41	2035.41	plausible reference	3.27979e+08
United States	2020-04-28	2009.67	2009.67	2009.67	plausible reference	3.27979e+08
United States	2020-04-29	1983.32	1983.32	1983.32	plausible reference	3.27979e+08
United States	2020-04-30	1956.09	1956.09	1956.09	plausible reference	3.27979e+08
United States	2020-05-01	1927.76	1927.76	1927.76	plausible reference	3.27979e+08
United States	2020-05-02	1898.12	1898.12	1898.12	plausible reference	3.27979e+08
United States	2020-05-03	1866.98	1866.98	1866.98	plausible reference	3.27979e+08
United States	2020-05-04	1834.25	1834.25	1834.25	plausible reference	3.27979e+08
United States	2020-05-05	1799.88	1799.88	1799.88	plausible reference	3.27979e+08
United States	2020-05-06	1763.89	1763.89	1763.89	plausible reference	3.27979e+08
United States	2020-05-07	1726.35	1726.35	1726.35	plausible reference	3.27979e+08
United States	2020-05-08	1687.38	1687.38	1687.38	plausible reference	3.27979e+08
United States	2020-05-09	1647.15	1647.15	1647.15	plausible reference	3.27979e+08
United States	2020-05-10	1605.87	1605.87	1605.87	plausible reference	3.27979e+08
United States	2020-05-11	1563.79	1563.79	1563.79	plausible reference	3.27979e+08
United States	2020-05-12	1521.2	1521.2	1521.2	plausible reference	3.27979e+08
United States	2020-05-13	1478.43	1478.43	1478.43	plausible reference	3.27979e+08
United States	2020-05-14	1435.8	1435.8	1435.8	plausible reference	3.27979e+08
United States	2020-05-15	1393.66	1393.66	1393.66	plausible reference	3.27979e+08
United States	2020-05-16	1352.32	1352.32	1352.32	plausible reference	3.27979e+08
United States	2020-05-17	1312.08	1312.08	1312.08	plausible reference	3.27979e+08
United States	2020-05-18	1273.2	1273.2	1273.2	plausible reference	3.27979e+08
United States	2020-05-19	1235.91	1235.91	1235.91	plausible reference	3.27979e+08
United States	2020-05-20	1200.37	1200.37	1200.37	plausible reference	3.27979e+08
United States	2020-05-21	1166.71	1166.71	1166.71	plausible reference	3.27979e+08
United States	2020-05-22	1134.99	1134.99	1134.99	plausible reference	3.27979e+08
United States	2020-05-23	1105.24	1105.24	1105.24	plausible reference	3.27979e+08
United States	2020-05-24	1077.43	1077.43	1077.43	plausible reference	3.27979e+08
United States	2020-05-25	1051.5	1051.5	1051.5	plausible reference	3.27979e+08
United States	2020-05-26	1027.34	1027.34	1027.34	plausible reference	3.27979e+08
United States	2020-05-27	1004.79	1004.79	1004.79	plausible reference	3.27979e+08
United States	2020-05-28	983.656	983.656	983.656	plausible reference	3.27979e+08
United States	2020-05-29	963.755	963.755	963.755	plausible reference	3.27979e+08
United States	2020-05-30	944.902	944.902	944.902	plausible reference	3.27979e+08
United States	2020-05-31	926.913	926.913	926.913	plausible reference	3.27979e+08
United States	2020-06-01	909.606	909.606	909.606	plausible reference	3.27979e+08
United States	2020-06-02	892.802	892.802	892.802	plausible reference	3.27979e+08
United States	2020-06-03	876.32	876.32	876.32	plausible reference	3.27979e+08
United States	2020-06-04	859.985	859.985	859.985	plausible reference	3.27979e+08
United States	2020-06-05	843.639	843.639	843.639	plausible reference	3.27979e+08
United States	2020-06-06	827.157	827.157	827.157	plausible reference	3.27979e+08
United States	2020-06-07	810.463	810.463	810.463	plausible reference	3.27979e+08
United States	2020-06-08	793.531	793.531	793.531	plausible reference	3.27979e+08
United States	2020-06-09	776.397	776.397	776.397	plausible reference	3.27979e+08
United States	2020-06-10	759.138	759.138	759.138	plausible reference	3.27979e+08
United States	2020-06-11	741.847	741.847	741.847	plausible reference	3.27979e+08
United States	2020-06-12	724.613	724.613	724.613	plausible reference	3.27979e+08
United States	2020-06-13	707.52	707.52	707.52	plausible reference	3.27979e+08
United States	2020-06-14	690.643	690.643	690.643	plausible reference	3.27979e+08
United States	2020-06-15	674.06	674.06	674.06	plausible reference	3.27979e+08
United States	2020-06-16	657.86	657.86	657.86	plausible reference	3.27979e+08
United States	2020-06-17	642.152	642.152	642.152	plausible reference	3.27979e+08
United States	2020-06-18	627.068	627.068	627.068	plausible reference	3.27979e+08
United States	2020-06-19	612.759	612.759	612.759	plausible reference	3.27979e+08
United States	2020-06-20	599.385	599.385	599.385	plausible reference	3.27979e+08
United States	2020-06-21	587.107	587.107	587.107	plausible reference	3.27979e+08
United States	2020-06-22	576.075	576.075	576.075	plausible reference	3.27979e+08
United States	2020-06-23	566.417	566.417	566.417	plausible reference	3.27979e+08
United States	2020-06-24	558.244	558.244	558.244	plausible reference	3.27979e+08
United States	2020-06-25	551.648	551.648	551.648	plausible reference	3.27979e+08
United States	2020-06-26	546.71	546.71	546.71	plausible reference	3.27979e+08
United States	2020-06-27	543.5	543.5	543.5	plausible reference	3.27979e+08
United States	2020-06-28	542.078	542.078	542.078	plausible reference	3.27979e+08
United States	2020-06-29	542.498	542.498	542.498	plausible reference	3.27979e+08
United States	2020-06-30	544.797	544.797	544.797	plausible reference	3.27979e+08
United States	2020-07-01	548.999	548.999	548.999	plausible reference	3.27979e+08
United States	2020-07-02	555.114	555.114	555.114	plausible reference	3.27979e+08
United States	2020-07-03	563.135	563.135	563.135	plausible reference	3.27979e+08
United States	2020-07-04	573.042	573.042	573.042	plausible reference	3.27979e+08
United States	2020-07-05	584.803	584.803	584.803	plausible reference	3.27979e+08
United States	2020-07-06	598.369	598.369	598.369	plausible reference	3.27979e+08
United States	2020-07-07	613.676	613.676	613.676	plausible reference	3.27979e+08
United States	2020-07-08	630.638	630.638	630.638	plausible reference	3.27979e+08
United States	2020-07-09	649.151	649.151	649.151	plausible reference	3.27979e+08
United States	2020-07-10	669.079	669.079	669.079	plausible reference	3.27979e+08
United States	2020-07-11	690.243	690.243	690.243	plausible reference	3.27979e+08
United States	2020-07-12	712.422	712.422	712.422	plausible reference	3.27979e+08
United States	2020-07-13	735.356	735.356	735.356	plausible reference	3.27979e+08
United States	2020-07-14	758.752	758.752	758.752	plausible reference	3.27979e+08
United States	2020-07-15	782.298	782.298	782.298	plausible reference	3.27979e+08
United States	2020-07-16	805.677	805.677	805.677	plausible reference	3.27979e+08
United States	2020-07-17	828.599	828.599	828.599	plausible reference	3.27979e+08
United States	2020-07-18	850.802	850.802	850.802	plausible reference	3.27979e+08
United States	2020-07-19	872.072	872.072	872.072	plausible reference	3.27979e+08
United States	2020-07-20	892.238	892.238	892.238	plausible reference	3.27979e+08
United States	2020-07-21	911.177	911.177	911.177	plausible reference	3.27979e+08
United States	2020-07-22	928.807	928.807	928.807	plausible reference	3.27979e+08
United States	2020-07-23	945.089	945.089	945.089	plausible reference	3.27979e+08
United States	2020-07-24	960.012	960.012	960.012	plausible reference	3.27979e+08
United States	2020-07-25	973.594	973.594	973.594	plausible reference	3.27979e+08
United States	2020-07-26	985.878	985.878	985.878	plausible reference	3.27979e+08
United States	2020-07-27	996.928	996.928	996.928	plausible reference	3.27979e+08
United States	2020-07-28	1006.82	1006.82	1006.82	plausible reference	3.27979e+08
United States	2020-07-29	1015.65	1015.65	1015.65	plausible reference	3.27979e+08
United States	2020-07-30	1023.48	1023.48	1023.48	plausible reference	3.27979e+08
United States	2020-07-31	1030.39	1030.39	1030.39	plausible reference	3.27979e+08
United States	2020-08-01	1036.46	1036.46	1036.46	plausible reference	3.27979e+08
United States	2020-08-02	1041.74	1041.74	1041.74	plausible reference	3.27979e+08
United States	2020-08-03	1046.27	1046.27	1046.27	plausible reference	3.27979e+08
United States	2020-08-04	1050.07	1050.07	1050.07	plausible reference	3.27979e+08
United States	2020-08-05	1053.16	1053.16	1053.16	plausible reference	3.27979e+08
United States	2020-08-06	1055.52	1055.52	1055.52	plausible reference	3.27979e+08
United States	2020-08-07	1057.11	1057.11	1057.11	plausible reference	3.27979e+08
United States	2020-08-08	1057.91	1057.91	1057.91	plausible reference	3.27979e+08
United States	2020-08-09	1057.85	1057.85	1057.85	plausible reference	3.27979e+08
United States	2020-08-10	1056.87	1056.87	1056.87	plausible reference	3.27979e+08
United States	2020-08-11	1054.93	1054.93	1054.93	plausible reference	3.27979e+08
United States	2020-08-12	1051.95	1051.95	1051.95	plausible reference	3.27979e+08
United States	2020-08-13	1047.92	1047.92	1047.92	plausible reference	3.27979e+08
United States	2020-08-14	1042.8	1042.8	1042.8	plausible reference	3.27979e+08
United States	2020-08-15	1036.62	1036.62	1036.62	plausible reference	3.27979e+08
United States	2020-08-16	1029.38	1029.38	1029.38	plausible reference	3.27979e+08
United States	2020-08-17	1021.13	1021.13	1021.13	plausible reference	3.27979e+08
United States	2020-08-18	1011.93	1011.93	1011.93	plausible reference	3.27979e+08
United States	2020-08-19	1001.85	1001.85	1001.85	plausible reference	3.27979e+08
United States	2020-08-20	990.961	990.961	990.961	plausible reference	3.27979e+08
United States	2020-08-21	979.328	979.328	979.328	plausible reference	3.27979e+08
United States	2020-08-22	967.025	967.025	967.025	plausible reference	3.27979e+08
United States	2020-08-23	954.117	954.117	954.117	plausible reference	3.27979e+08
United States	2020-08-24	940.674	940.674	940.674	plausible reference	3.27979e+08
United States	2020-08-25	926.773	926.773	926.773	plausible reference	3.27979e+08
United States	2020-08-26	912.505	912.505	912.505	plausible reference	3.27979e+08
United States	2020-08-27	897.972	897.972	897.972	plausible reference	3.27979e+08
United States	2020-08-28	883.294	883.294	883.294	plausible reference	3.27979e+08
United States	2020-08-29	868.601	868.601	868.601	plausible reference	3.27979e+08
United States	2020-08-30	854.034	854.034	854.034	plausible reference	3.27979e+08
United States	2020-08-31	839.734	839.734	839.734	plausible reference	3.27979e+08
United States	2020-09-01	825.838	825.838	825.838	plausible reference	3.27979e+08
United States	2020-09-02	812.466	812.466	812.466	plausible reference	3.27979e+08
United States	2020-09-03	799.729	799.729	799.729	plausible reference	3.27979e+08
United States	2020-09-04	787.721	787.721	787.721	plausible reference	3.27979e+08
United States	2020-09-05	776.524	776.524	776.524	plausible reference	3.27979e+08
United States	2020-09-06	766.204	766.204	766.204	plausible reference	3.27979e+08
United States	2020-09-07	756.813	756.813	756.813	plausible reference	3.27979e+08
United States	2020-09-08	748.382	748.382	748.382	plausible reference	3.27979e+08
United States	2020-09-09	740.925	740.925	740.925	plausible reference	3.27979e+08
United States	2020-09-10	734.437	734.437	734.437	plausible reference	3.27979e+08
United States	2020-09-11	728.896	728.896	728.896	plausible reference	3.27979e+08
United States	2020-09-12	724.27	724.27	724.27	plausible reference	3.27979e+08
United States	2020-09-13	720.521	720.521	720.521	plausible reference	3.27979e+08
United States	2020-09-14	717.607	717.607	717.607	plausible reference	3.27979e+08
United States	2020-09-15	715.477	715.477	715.477	plausible reference	3.27979e+08
United States	2020-09-16	714.077	714.077	714.077	plausible reference	3.27979e+08
United States	2020-09-17	713.355	713.355	713.355	plausible reference	3.27979e+08
United States	2020-09-18	713.253	713.253	713.253	plausible reference	3.27979e+08
United States	2020-09-19	713.71	713.71	713.71	plausible reference	3.27979e+08
United States	2020-09-20	714.639	714.639	714.639	plausible reference	3.27979e+08
United States	2020-09-21	715.911	715.911	715.911	plausible reference	3.27979e+08
United States	2020-09-22	717.554	715.214	720.051	plausible reference	3.27979e+08
United States	2020-09-23	719.225	716.832	721.905	plausible reference	3.27979e+08
United States	2020-09-24	721.028	718.628	723.932	plausible reference	3.27979e+08
United States	2020-09-25	722.937	720.145	726.23	plausible reference	3.27979e+08
United States	2020-09-26	725.054	722.245	728.468	plausible reference	3.27979e+08
United States	2020-09-27	727.362	724.403	730.835	plausible reference	3.27979e+08
United States	2020-09-28	729.745	725.852	735.018	plausible reference	3.27979e+08
United States	2020-09-29	733.829	668.833	789.009	plausible reference	3.27979e+08
United States	2020-09-30	738.108	666.341	797.948	plausible reference	3.27979e+08
United States	2020-10-01	743.104	666.642	808.607	plausible reference	3.27979e+08
United States	2020-10-02	748.93	664.938	822.968	plausible reference	3.27979e+08
United States	2020-10-03	755.538	666.252	834.877	plausible reference	3.27979e+08
United States	2020-10-04	762.994	669.217	847.703	plausible reference	3.27979e+08
United States	2020-10-05	771.362	672.643	859.819	plausible reference	3.27979e+08
United States	2020-10-06	780.384	676.035	875.112	plausible reference	3.27979e+08
United States	2020-10-07	789.028	679.717	890.389	plausible reference	3.27979e+08
United States	2020-10-08	798.097	682.681	906.044	plausible reference	3.27979e+08
United States	2020-10-09	807.335	685.612	922.159	plausible reference	3.27979e+08
United States	2020-10-10	816.593	689.251	936.895	plausible reference	3.27979e+08
United States	2020-10-11	826.262	692.794	953.677	plausible reference	3.27979e+08
United States	2020-10-12	836.731	697.095	971.764	plausible reference	3.27979e+08
United States	2020-10-13	848.124	704.418	990.94	plausible reference	3.27979e+08
United States	2020-10-14	860.624	711.281	1012.56	plausible reference	3.27979e+08
United States	2020-10-15	874.343	718.809	1032.67	plausible reference	3.27979e+08
United States	2020-10-16	888.7	726.356	1054.51	plausible reference	3.27979e+08
United States	2020-10-17	903.108	735.956	1076.78	plausible reference	3.27979e+08
United States	2020-10-18	917.719	745.617	1098.19	plausible reference	3.27979e+08
United States	2020-10-19	932.71	754.55	1120.54	plausible reference	3.27979e+08
United States	2020-10-20	948.063	764.804	1146.63	plausible reference	3.27979e+08
United States	2020-10-21	963.279	775.66	1170.94	plausible reference	3.27979e+08
United States	2020-10-22	978.417	784.261	1190.09	plausible reference	3.27979e+08
United States	2020-10-23	993.612	792.586	1219.87	plausible reference	3.27979e+08
United States	2020-10-24	1008.73	801.167	1236.26	plausible reference	3.27979e+08
United States	2020-10-25	1023.99	810.75	1259.33	plausible reference	3.27979e+08
United States	2020-10-26	1039.99	820.642	1273.25	plausible reference	3.27979e+08
United States	2020-10-27	1056.96	833.54	1298.78	plausible reference	3.27979e+08
United States	2020-10-28	1074.54	844.781	1324.49	plausible reference	3.27979e+08
United States	2020-10-29	1092.9	857.452	1349.16	plausible reference	3.27979e+08
United States	2020-10-30	1111.56	872.211	1375.41	plausible reference	3.27979e+08
United States	2020-10-31	1130.12	886.835	1402.89	plausible reference	3.27979e+08
United States	2020-11-01	1148.88	901.517	1429.83	plausible reference	3.27979e+08
United States	2020-11-02	1167.99	914.979	1459.91	plausible reference	3.27979e+08
United States	2020-11-03	1187.58	929.015	1486.42	plausible reference	3.27979e+08
United States	2020-11-04	1207.84	943.307	1516.66	plausible reference	3.27979e+08
United States	2020-11-05	1229	960.986	1547.84	plausible reference	3.27979e+08
United States	2020-11-06	1250.7	976.168	1581.89	plausible reference	3.27979e+08
United States	2020-11-07	1272.23	989.198	1606.92	plausible reference	3.27979e+08
United States	2020-11-08	1293.99	1008.74	1631.94	plausible reference	3.27979e+08
United States	2020-11-09	1316.53	1027.45	1666.94	plausible reference	3.27979e+08
United States	2020-11-10	1340.21	1044.52	1698.66	plausible reference	3.27979e+08
United States	2020-11-11	1365.34	1065.71	1735.28	plausible reference	3.27979e+08
United States	2020-11-12	1391.63	1086.12	1774.14	plausible reference	3.27979e+08
United States	2020-11-13	1418.13	1106.91	1810.56	plausible reference	3.27979e+08
United States	2020-11-14	1445.05	1126.15	1848.72	plausible reference	3.27979e+08
United States	2020-11-15	1473.08	1148.91	1892.14	plausible reference	3.27979e+08
United States	2020-11-16	1502.12	1171.94	1938.81	plausible reference	3.27979e+08
United States	2020-11-17	1532.94	1196.51	1992.64	plausible reference	3.27979e+08
United States	2020-11-18	1565.63	1222.71	2040.59	plausible reference	3.27979e+08
United States	2020-11-19	1599.74	1247.88	2094.14	plausible reference	3.27979e+08
United States	2020-11-20	1634.95	1276.49	2143.45	plausible reference	3.27979e+08
United States	2020-11-21	1669.97	1293.58	2171.47	plausible reference	3.27979e+08
United States	2020-11-22	1704.97	1318.44	2218.42	plausible reference	3.27979e+08
United States	2020-11-23	1741.03	1346.8	2280.6	plausible reference	3.27979e+08
United States	2020-11-24	1778.68	1372.87	2341.09	plausible reference	3.27979e+08
United States	2020-11-25	1818.15	1403.51	2385.78	plausible reference	3.27979e+08
United States	2020-11-26	1858.54	1434.46	2427.48	plausible reference	3.27979e+08
United States	2020-11-27	1898.85	1456.74	2475.09	plausible reference	3.27979e+08
United States	2020-11-28	1939.37	1485.94	2520.56	plausible reference	3.27979e+08
United States	2020-11-29	1980.53	1520.15	2587	plausible reference	3.27979e+08
United States	2020-11-30	2022.3	1555.59	2648.7	plausible reference	3.27979e+08
United States	2020-12-01	2064.84	1584.52	2708.04	plausible reference	3.27979e+08
United States	2020-12-02	2108.15	1614.5	2778.66	plausible reference	3.27979e+08
United States	2020-12-03	2152.37	1651.62	2796.64	plausible reference	3.27979e+08
United States	2020-12-04	2196.73	1689.5	2835.26	plausible reference	3.27979e+08
United States	2020-12-05	2239.35	1725.91	2878.54	plausible reference	3.27979e+08
United States	2020-12-06	2281.77	1756.09	2931.63	plausible reference	3.27979e+08
United States	2020-12-07	2323.74	1788.64	2984.14	plausible reference	3.27979e+08
United States	2020-12-08	2364.43	1820.79	3025.17	plausible reference	3.27979e+08
United States	2020-12-09	2406.35	1857.32	3080.66	plausible reference	3.27979e+08
United States	2020-12-10	2448.24	1892.11	3119.61	plausible reference	3.27979e+08
United States	2020-12-11	2488.11	1936.86	3152.7	plausible reference	3.27979e+08
United States	2020-12-12	2525.84	1984.3	3185.17	plausible reference	3.27979e+08
United States	2020-12-13	2562.34	2026.71	3219.6	plausible reference	3.27979e+08
United States	2020-12-14	2597.55	2055.99	3267.06	plausible reference	3.27979e+08
United States	2020-12-15	2630.92	2093.27	3284.72	plausible reference	3.27979e+08
United States	2020-12-16	2662.87	2136.72	3280.65	plausible reference	3.27979e+08
United States	2020-12-17	2695.11	2171.39	3310.62	plausible reference	3.27979e+08
United States	2020-12-18	2726.52	2217.73	3348.74	plausible reference	3.27979e+08
United States	2020-12-19	2753.37	2257.09	3386.44	plausible reference	3.27979e+08
United States	2020-12-20	2777.68	2286.04	3409	plausible reference	3.27979e+08
United States	2020-12-21	2802.05	2306.15	3437.16	plausible reference	3.27979e+08
United States	2020-12-22	2824.7	2344.77	3449.33	plausible reference	3.27979e+08
United States	2020-12-23	2845.05	2364.56	3470.71	plausible reference	3.27979e+08
United States	2020-12-24	2863.42	2386.14	3481.55	plausible reference	3.27979e+08
United States	2020-12-25	2880.95	2423.51	3503.7	plausible reference	3.27979e+08
United States	2020-12-26	2896.59	2446.42	3520.77	plausible reference	3.27979e+08
United States	2020-12-27	2907.55	2467.6	3508.22	plausible reference	3.27979e+08
United States	2020-12-28	2917.77	2483.83	3519.79	plausible reference	3.27979e+08
United States	2020-12-29	2926.76	2502.27	3529.57	plausible reference	3.27979e+08
United States	2020-12-30	2931.9	2507.3	3516.27	plausible reference	3.27979e+08
United States	2020-12-31	2937.17	2528.52	3528.9	plausible reference	3.27979e+08
United States	2021-01-01	2941.37	2543.45	3530.26	plausible reference	3.27979e+08
United States	2021-01-02	2942.88	2534.98	3527.14	plausible reference	3.27979e+08
United States	2021-01-03	2943.31	2529.48	3538.07	plausible reference	3.27979e+08
United States	2021-01-04	2941.85	2525.11	3543.59	plausible reference	3.27979e+08
United States	2021-01-05	2939.04	2522.41	3546.52	plausible reference	3.27979e+08
United States	2021-01-06	2935.08	2504.31	3539.97	plausible reference	3.27979e+08
United States	2021-01-07	2930.38	2495.97	3534.91	plausible reference	3.27979e+08
United States	2021-01-08	2925.76	2477.39	3539.91	plausible reference	3.27979e+08
United States	2021-01-09	2918.71	2461.56	3530.22	plausible reference	3.27979e+08
United States	2021-01-10	2909.76	2446.91	3536.37	plausible reference	3.27979e+08
United States	2021-01-11	2901.53	2430.26	3555.85	plausible reference	3.27979e+08
United States	2021-01-12	2892.14	2413.72	3579.09	plausible reference	3.27979e+08
United States	2021-01-13	2882.47	2396.4	3578.99	plausible reference	3.27979e+08
United States	2021-01-14	2873.16	2389.61	3600.29	plausible reference	3.27979e+08
United States	2021-01-15	2861.57	2375.21	3561.88	plausible reference	3.27979e+08
United States	2021-01-16	2849.63	2357.4	3567.7	plausible reference	3.27979e+08
United States	2021-01-17	2838.36	2336.21	3563.91	plausible reference	3.27979e+08
United States	2021-01-18	2823.54	2318.43	3541.61	plausible reference	3.27979e+08
United States	2021-01-19	2805.48	2296.28	3520.74	plausible reference	3.27979e+08
United States	2021-01-20	2786.76	2268.28	3526.18	plausible reference	3.27979e+08
United States	2021-01-21	2768.77	2253.46	3534.09	plausible reference	3.27979e+08
United States	2021-01-22	2751.84	2237.83	3505.84	plausible reference	3.27979e+08
United States	2021-01-23	2736.39	2219.7	3504.86	plausible reference	3.27979e+08
United States	2021-01-24	2722.72	2206.78	3501.99	plausible reference	3.27979e+08
United States	2021-01-25	2703.81	2177.84	3495.71	plausible reference	3.27979e+08
United States	2021-01-26	2678.45	2149.12	3478.42	plausible reference	3.27979e+08
United States	2021-01-27	2652.18	2125.45	3457.61	plausible reference	3.27979e+08
United States	2021-01-28	2625.93	2090.03	3448.48	plausible reference	3.27979e+08
United States	2021-01-29	2598.14	2068.05	3414.61	plausible reference	3.27979e+08
United States	2021-01-30	2574.36	2045.37	3405.36	plausible reference	3.27979e+08
United States	2021-01-31	2555.64	2016.88	3396.64	plausible reference	3.27979e+08
United States	2021-02-01	2536.21	1992.48	3383.53	plausible reference	3.27979e+08
United States	2021-02-02	2515.8	1967.87	3368.14	plausible reference	3.27979e+08
United States	2021-02-03	2495.49	1944.51	3348.31	plausible reference	3.27979e+08
United States	2021-02-04	2475.67	1919.66	3343.93	plausible reference	3.27979e+08
United States	2021-02-05	2455.9	1890.76	3324.79	plausible reference	3.27979e+08
United States	2021-02-06	2436.52	1862.24	3312.75	plausible reference	3.27979e+08
United States	2021-02-07	2417.23	1840.41	3300.91	plausible reference	3.27979e+08
United States	2021-02-08	2398.12	1827.38	3288.06	plausible reference	3.27979e+08
United States	2021-02-09	2379.19	1811.63	3273.29	plausible reference	3.27979e+08
United States	2021-02-10	2360.47	1785.44	3258.44	plausible reference	3.27979e+08
United States	2021-02-11	2341.82	1761.22	3245.25	plausible reference	3.27979e+08
United States	2021-02-12	2323.21	1734.22	3239.66	plausible reference	3.27979e+08
United States	2021-02-13	2305.02	1703.96	3233.92	plausible reference	3.27979e+08
United States	2021-02-14	2287.09	1686.04	3204.37	plausible reference	3.27979e+08
United States	2021-02-15	2269.26	1662.83	3175.75	plausible reference	3.27979e+08
United States	2021-02-16	2251.41	1637.93	3159.61	plausible reference	3.27979e+08
United States	2021-02-17	2232.77	1615.26	3144.31	plausible reference	3.27979e+08
United States	2021-02-18	2213.94	1595.06	3126.98	plausible reference	3.27979e+08
United States	2021-02-19	2195.66	1572.8	3110.98	plausible reference	3.27979e+08
United States	2021-02-20	2177.69	1548.1	3094.11	plausible reference	3.27979e+08
United States	2021-02-21	2159.45	1531.27	3070.01	plausible reference	3.27979e+08
United States	2021-02-22	2141.09	1512.25	3048.32	plausible reference	3.27979e+08
United States	2021-02-23	2122.87	1500.83	3033.74	plausible reference	3.27979e+08
United States	2021-02-24	2104.56	1489.59	3009.9	plausible reference	3.27979e+08
United States	2021-02-25	2086.44	1468.21	2989.05	plausible reference	3.27979e+08
United States	2021-02-26	2068.35	1446.95	2970	plausible reference	3.27979e+08
United States	2021-02-27	2050.21	1434.99	2951.1	plausible reference	3.27979e+08
United States	2021-02-28	2032.21	1417	2932.9	plausible reference	3.27979e+08
United States	2020-02-01	0.0507338	0.0507338	0.0507338	mandates easing	3.27979e+08
United States	2020-02-02	1.18838	1.18838	1.18838	mandates easing	3.27979e+08
United States	2020-02-03	1.19266	1.19266	1.19266	mandates easing	3.27979e+08
United States	2020-02-04	1.16459	1.16459	1.16459	mandates easing	3.27979e+08
United States	2020-02-05	1.11417	1.11417	1.11417	mandates easing	3.27979e+08
United States	2020-02-06	1.03371	1.03371	1.03371	mandates easing	3.27979e+08
United States	2020-02-07	0.937139	0.937139	0.937139	mandates easing	3.27979e+08
United States	2020-02-08	0.832327	0.832327	0.832327	mandates easing	3.27979e+08
United States	2020-02-09	0.726849	0.726849	0.726849	mandates easing	3.27979e+08
United States	2020-02-10	0.627258	0.627258	0.627258	mandates easing	3.27979e+08
United States	2020-02-11	0.538628	0.538628	0.538628	mandates easing	3.27979e+08
United States	2020-02-12	0.464441	0.464441	0.464441	mandates easing	3.27979e+08
United States	2020-02-13	0.419797	0.419797	0.419797	mandates easing	3.27979e+08
United States	2020-02-14	0.379475	0.379475	0.379475	mandates easing	3.27979e+08
United States	2020-02-15	0.356176	0.356176	0.356176	mandates easing	3.27979e+08
United States	2020-02-16	0.34865	0.34865	0.34865	mandates easing	3.27979e+08
United States	2020-02-17	0.355331	0.355331	0.355331	mandates easing	3.27979e+08
United States	2020-02-18	0.374771	0.374771	0.374771	mandates easing	3.27979e+08
United States	2020-02-19	0.405899	0.405899	0.405899	mandates easing	3.27979e+08
United States	2020-02-20	0.448118	0.448118	0.448118	mandates easing	3.27979e+08
United States	2020-02-21	0.501312	0.501312	0.501312	mandates easing	3.27979e+08
United States	2020-02-22	0.565795	0.565795	0.565795	mandates easing	3.27979e+08
United States	2020-02-23	0.642232	0.642232	0.642232	mandates easing	3.27979e+08
United States	2020-02-24	0.731548	0.731548	0.731548	mandates easing	3.27979e+08
United States	2020-02-25	0.834846	0.834846	0.834846	mandates easing	3.27979e+08
United States	2020-02-26	0.953337	0.953337	0.953337	mandates easing	3.27979e+08
United States	2020-02-27	1.0883	1.0883	1.0883	mandates easing	3.27979e+08
United States	2020-02-28	1.24107	1.24107	1.24107	mandates easing	3.27979e+08
United States	2020-02-29	1.42456	1.42456	1.42456	mandates easing	3.27979e+08
United States	2020-03-01	2.50815	2.50815	2.50815	mandates easing	3.27979e+08
United States	2020-03-02	2.95699	2.95699	2.95699	mandates easing	3.27979e+08
United States	2020-03-03	3.36861	3.36861	3.36861	mandates easing	3.27979e+08
United States	2020-03-04	3.73276	3.73276	3.73276	mandates easing	3.27979e+08
United States	2020-03-05	4.59922	4.59922	4.59922	mandates easing	3.27979e+08
United States	2020-03-06	5.46269	5.46269	5.46269	mandates easing	3.27979e+08
United States	2020-03-07	6.21127	6.21127	6.21127	mandates easing	3.27979e+08
United States	2020-03-08	7.38713	7.38713	7.38713	mandates easing	3.27979e+08
United States	2020-03-09	8.91121	8.91121	8.91121	mandates easing	3.27979e+08
United States	2020-03-10	11.4557	11.4557	11.4557	mandates easing	3.27979e+08
United States	2020-03-11	13.2986	13.2986	13.2986	mandates easing	3.27979e+08
United States	2020-03-12	15.5824	15.5824	15.5824	mandates easing	3.27979e+08
United States	2020-03-13	18.4604	18.4604	18.4604	mandates easing	3.27979e+08
United States	2020-03-14	22.0593	22.0593	22.0593	mandates easing	3.27979e+08
United States	2020-03-15	26.6199	26.6199	26.6199	mandates easing	3.27979e+08
United States	2020-03-16	32.6197	32.6197	32.6197	mandates easing	3.27979e+08
United States	2020-03-17	40.1177	40.1177	40.1177	mandates easing	3.27979e+08
United States	2020-03-18	49.7559	49.7559	49.7559	mandates easing	3.27979e+08
United States	2020-03-19	62.7145	62.7145	62.7145	mandates easing	3.27979e+08
United States	2020-03-20	78.8203	78.8203	78.8203	mandates easing	3.27979e+08
United States	2020-03-21	99.5439	99.5439	99.5439	mandates easing	3.27979e+08
United States	2020-03-22	126.116	126.116	126.116	mandates easing	3.27979e+08
United States	2020-03-23	159.981	159.981	159.981	mandates easing	3.27979e+08
United States	2020-03-24	202.748	202.748	202.748	mandates easing	3.27979e+08
United States	2020-03-25	256.098	256.098	256.098	mandates easing	3.27979e+08
United States	2020-03-26	321.638	321.638	321.638	mandates easing	3.27979e+08
United States	2020-03-27	400.748	400.748	400.748	mandates easing	3.27979e+08
United States	2020-03-28	494.382	494.382	494.382	mandates easing	3.27979e+08
United States	2020-03-29	602.877	602.877	602.877	mandates easing	3.27979e+08
United States	2020-03-30	725.827	725.827	725.827	mandates easing	3.27979e+08
United States	2020-03-31	861.92	861.92	861.92	mandates easing	3.27979e+08
United States	2020-04-01	1010.68	1010.68	1010.68	mandates easing	3.27979e+08
United States	2020-04-02	1165.42	1165.42	1165.42	mandates easing	3.27979e+08
United States	2020-04-03	1323.64	1323.64	1323.64	mandates easing	3.27979e+08
United States	2020-04-04	1480.65	1480.65	1480.65	mandates easing	3.27979e+08
United States	2020-04-05	1631.58	1631.58	1631.58	mandates easing	3.27979e+08
United States	2020-04-06	1771.88	1771.88	1771.88	mandates easing	3.27979e+08
United States	2020-04-07	1897.79	1897.79	1897.79	mandates easing	3.27979e+08
United States	2020-04-08	2006.61	2006.61	2006.61	mandates easing	3.27979e+08
United States	2020-04-09	2096.92	2096.92	2096.92	mandates easing	3.27979e+08
United States	2020-04-10	2168.49	2168.49	2168.49	mandates easing	3.27979e+08
United States	2020-04-11	2222.05	2222.05	2222.05	mandates easing	3.27979e+08
United States	2020-04-12	2259.08	2259.08	2259.08	mandates easing	3.27979e+08
United States	2020-04-13	2281.53	2281.53	2281.53	mandates easing	3.27979e+08
United States	2020-04-14	2291.6	2291.6	2291.6	mandates easing	3.27979e+08
United States	2020-04-15	2291.59	2291.59	2291.59	mandates easing	3.27979e+08
United States	2020-04-16	2283.68	2283.68	2283.68	mandates easing	3.27979e+08
United States	2020-04-17	2269.87	2269.87	2269.87	mandates easing	3.27979e+08
United States	2020-04-18	2251.86	2251.86	2251.86	mandates easing	3.27979e+08
United States	2020-04-19	2231.02	2231.02	2231.02	mandates easing	3.27979e+08
United States	2020-04-20	2208.36	2208.36	2208.36	mandates easing	3.27979e+08
United States	2020-04-21	2184.62	2184.62	2184.62	mandates easing	3.27979e+08
United States	2020-04-22	2160.27	2160.27	2160.27	mandates easing	3.27979e+08
United States	2020-04-23	2135.6	2135.6	2135.6	mandates easing	3.27979e+08
United States	2020-04-24	2110.76	2110.76	2110.76	mandates easing	3.27979e+08
United States	2020-04-25	2085.82	2085.82	2085.82	mandates easing	3.27979e+08
United States	2020-04-26	2060.74	2060.74	2060.74	mandates easing	3.27979e+08
United States	2020-04-27	2035.41	2035.41	2035.41	mandates easing	3.27979e+08
United States	2020-04-28	2009.67	2009.67	2009.67	mandates easing	3.27979e+08
United States	2020-04-29	1983.32	1983.32	1983.32	mandates easing	3.27979e+08
United States	2020-04-30	1956.09	1956.09	1956.09	mandates easing	3.27979e+08
United States	2020-05-01	1927.76	1927.76	1927.76	mandates easing	3.27979e+08
United States	2020-05-02	1898.12	1898.12	1898.12	mandates easing	3.27979e+08
United States	2020-05-03	1866.98	1866.98	1866.98	mandates easing	3.27979e+08
United States	2020-05-04	1834.25	1834.25	1834.25	mandates easing	3.27979e+08
United States	2020-05-05	1799.88	1799.88	1799.88	mandates easing	3.27979e+08
United States	2020-05-06	1763.89	1763.89	1763.89	mandates easing	3.27979e+08
United States	2020-05-07	1726.35	1726.35	1726.35	mandates easing	3.27979e+08
United States	2020-05-08	1687.38	1687.38	1687.38	mandates easing	3.27979e+08
United States	2020-05-09	1647.15	1647.15	1647.15	mandates easing	3.27979e+08
United States	2020-05-10	1605.87	1605.87	1605.87	mandates easing	3.27979e+08
United States	2020-05-11	1563.79	1563.79	1563.79	mandates easing	3.27979e+08
United States	2020-05-12	1521.2	1521.2	1521.2	mandates easing	3.27979e+08
United States	2020-05-13	1478.43	1478.43	1478.43	mandates easing	3.27979e+08
United States	2020-05-14	1435.8	1435.8	1435.8	mandates easing	3.27979e+08
United States	2020-05-15	1393.66	1393.66	1393.66	mandates easing	3.27979e+08
United States	2020-05-16	1352.32	1352.32	1352.32	mandates easing	3.27979e+08
United States	2020-05-17	1312.08	1312.08	1312.08	mandates easing	3.27979e+08
United States	2020-05-18	1273.2	1273.2	1273.2	mandates easing	3.27979e+08
United States	2020-05-19	1235.91	1235.91	1235.91	mandates easing	3.27979e+08
United States	2020-05-20	1200.37	1200.37	1200.37	mandates easing	3.27979e+08
United States	2020-05-21	1166.71	1166.71	1166.71	mandates easing	3.27979e+08
United States	2020-05-22	1134.99	1134.99	1134.99	mandates easing	3.27979e+08
United States	2020-05-23	1105.24	1105.24	1105.24	mandates easing	3.27979e+08
United States	2020-05-24	1077.43	1077.43	1077.43	mandates easing	3.27979e+08
United States	2020-05-25	1051.5	1051.5	1051.5	mandates easing	3.27979e+08
United States	2020-05-26	1027.34	1027.34	1027.34	mandates easing	3.27979e+08
United States	2020-05-27	1004.79	1004.79	1004.79	mandates easing	3.27979e+08
United States	2020-05-28	983.656	983.656	983.656	mandates easing	3.27979e+08
United States	2020-05-29	963.755	963.755	963.755	mandates easing	3.27979e+08
United States	2020-05-30	944.902	944.902	944.902	mandates easing	3.27979e+08
United States	2020-05-31	926.913	926.913	926.913	mandates easing	3.27979e+08
United States	2020-06-01	909.606	909.606	909.606	mandates easing	3.27979e+08
United States	2020-06-02	892.802	892.802	892.802	mandates easing	3.27979e+08
United States	2020-06-03	876.32	876.32	876.32	mandates easing	3.27979e+08
United States	2020-06-04	859.985	859.985	859.985	mandates easing	3.27979e+08
United States	2020-06-05	843.639	843.639	843.639	mandates easing	3.27979e+08
United States	2020-06-06	827.157	827.157	827.157	mandates easing	3.27979e+08
United States	2020-06-07	810.463	810.463	810.463	mandates easing	3.27979e+08
United States	2020-06-08	793.531	793.531	793.531	mandates easing	3.27979e+08
United States	2020-06-09	776.397	776.397	776.397	mandates easing	3.27979e+08
United States	2020-06-10	759.138	759.138	759.138	mandates easing	3.27979e+08
United States	2020-06-11	741.847	741.847	741.847	mandates easing	3.27979e+08
United States	2020-06-12	724.613	724.613	724.613	mandates easing	3.27979e+08
United States	2020-06-13	707.52	707.52	707.52	mandates easing	3.27979e+08
United States	2020-06-14	690.643	690.643	690.643	mandates easing	3.27979e+08
United States	2020-06-15	674.06	674.06	674.06	mandates easing	3.27979e+08
United States	2020-06-16	657.86	657.86	657.86	mandates easing	3.27979e+08
United States	2020-06-17	642.152	642.152	642.152	mandates easing	3.27979e+08
United States	2020-06-18	627.068	627.068	627.068	mandates easing	3.27979e+08
United States	2020-06-19	612.759	612.759	612.759	mandates easing	3.27979e+08
United States	2020-06-20	599.385	599.385	599.385	mandates easing	3.27979e+08
United States	2020-06-21	587.107	587.107	587.107	mandates easing	3.27979e+08
United States	2020-06-22	576.075	576.075	576.075	mandates easing	3.27979e+08
United States	2020-06-23	566.417	566.417	566.417	mandates easing	3.27979e+08
United States	2020-06-24	558.244	558.244	558.244	mandates easing	3.27979e+08
United States	2020-06-25	551.648	551.648	551.648	mandates easing	3.27979e+08
United States	2020-06-26	546.71	546.71	546.71	mandates easing	3.27979e+08
United States	2020-06-27	543.5	543.5	543.5	mandates easing	3.27979e+08
United States	2020-06-28	542.078	542.078	542.078	mandates easing	3.27979e+08
United States	2020-06-29	542.498	542.498	542.498	mandates easing	3.27979e+08
United States	2020-06-30	544.797	544.797	544.797	mandates easing	3.27979e+08
United States	2020-07-01	548.999	548.999	548.999	mandates easing	3.27979e+08
United States	2020-07-02	555.114	555.114	555.114	mandates easing	3.27979e+08
United States	2020-07-03	563.135	563.135	563.135	mandates easing	3.27979e+08
United States	2020-07-04	573.042	573.042	573.042	mandates easing	3.27979e+08
United States	2020-07-05	584.803	584.803	584.803	mandates easing	3.27979e+08
United States	2020-07-06	598.369	598.369	598.369	mandates easing	3.27979e+08
United States	2020-07-07	613.676	613.676	613.676	mandates easing	3.27979e+08
United States	2020-07-08	630.638	630.638	630.638	mandates easing	3.27979e+08
United States	2020-07-09	649.151	649.151	649.151	mandates easing	3.27979e+08
United States	2020-07-10	669.079	669.079	669.079	mandates easing	3.27979e+08
United States	2020-07-11	690.243	690.243	690.243	mandates easing	3.27979e+08
United States	2020-07-12	712.422	712.422	712.422	mandates easing	3.27979e+08
United States	2020-07-13	735.356	735.356	735.356	mandates easing	3.27979e+08
United States	2020-07-14	758.752	758.752	758.752	mandates easing	3.27979e+08
United States	2020-07-15	782.298	782.298	782.298	mandates easing	3.27979e+08
United States	2020-07-16	805.677	805.677	805.677	mandates easing	3.27979e+08
United States	2020-07-17	828.599	828.599	828.599	mandates easing	3.27979e+08
United States	2020-07-18	850.802	850.802	850.802	mandates easing	3.27979e+08
United States	2020-07-19	872.072	872.072	872.072	mandates easing	3.27979e+08
United States	2020-07-20	892.238	892.238	892.238	mandates easing	3.27979e+08
United States	2020-07-21	911.177	911.177	911.177	mandates easing	3.27979e+08
United States	2020-07-22	928.807	928.807	928.807	mandates easing	3.27979e+08
United States	2020-07-23	945.089	945.089	945.089	mandates easing	3.27979e+08
United States	2020-07-24	960.012	960.012	960.012	mandates easing	3.27979e+08
United States	2020-07-25	973.594	973.594	973.594	mandates easing	3.27979e+08
United States	2020-07-26	985.878	985.878	985.878	mandates easing	3.27979e+08
United States	2020-07-27	996.928	996.928	996.928	mandates easing	3.27979e+08
United States	2020-07-28	1006.82	1006.82	1006.82	mandates easing	3.27979e+08
United States	2020-07-29	1015.65	1015.65	1015.65	mandates easing	3.27979e+08
United States	2020-07-30	1023.48	1023.48	1023.48	mandates easing	3.27979e+08
United States	2020-07-31	1030.39	1030.39	1030.39	mandates easing	3.27979e+08
United States	2020-08-01	1036.46	1036.46	1036.46	mandates easing	3.27979e+08
United States	2020-08-02	1041.74	1041.74	1041.74	mandates easing	3.27979e+08
United States	2020-08-03	1046.27	1046.27	1046.27	mandates easing	3.27979e+08
United States	2020-08-04	1050.07	1050.07	1050.07	mandates easing	3.27979e+08
United States	2020-08-05	1053.16	1053.16	1053.16	mandates easing	3.27979e+08
United States	2020-08-06	1055.52	1055.52	1055.52	mandates easing	3.27979e+08
United States	2020-08-07	1057.11	1057.11	1057.11	mandates easing	3.27979e+08
United States	2020-08-08	1057.91	1057.91	1057.91	mandates easing	3.27979e+08
United States	2020-08-09	1057.85	1057.85	1057.85	mandates easing	3.27979e+08
United States	2020-08-10	1056.87	1056.87	1056.87	mandates easing	3.27979e+08
United States	2020-08-11	1054.93	1054.93	1054.93	mandates easing	3.27979e+08
United States	2020-08-12	1051.95	1051.95	1051.95	mandates easing	3.27979e+08
United States	2020-08-13	1047.92	1047.92	1047.92	mandates easing	3.27979e+08
United States	2020-08-14	1042.8	1042.8	1042.8	mandates easing	3.27979e+08
United States	2020-08-15	1036.62	1036.62	1036.62	mandates easing	3.27979e+08
United States	2020-08-16	1029.38	1029.38	1029.38	mandates easing	3.27979e+08
United States	2020-08-17	1021.13	1021.13	1021.13	mandates easing	3.27979e+08
United States	2020-08-18	1011.93	1011.93	1011.93	mandates easing	3.27979e+08
United States	2020-08-19	1001.85	1001.85	1001.85	mandates easing	3.27979e+08
United States	2020-08-20	990.961	990.961	990.961	mandates easing	3.27979e+08
United States	2020-08-21	979.328	979.328	979.328	mandates easing	3.27979e+08
United States	2020-08-22	967.025	967.025	967.025	mandates easing	3.27979e+08
United States	2020-08-23	954.117	954.117	954.117	mandates easing	3.27979e+08
United States	2020-08-24	940.674	940.674	940.674	mandates easing	3.27979e+08
United States	2020-08-25	926.773	926.773	926.773	mandates easing	3.27979e+08
United States	2020-08-26	912.505	912.505	912.505	mandates easing	3.27979e+08
United States	2020-08-27	897.972	897.972	897.972	mandates easing	3.27979e+08
United States	2020-08-28	883.294	883.294	883.294	mandates easing	3.27979e+08
United States	2020-08-29	868.601	868.601	868.601	mandates easing	3.27979e+08
United States	2020-08-30	854.034	854.034	854.034	mandates easing	3.27979e+08
United States	2020-08-31	839.734	839.734	839.734	mandates easing	3.27979e+08
United States	2020-09-01	825.838	825.838	825.838	mandates easing	3.27979e+08
United States	2020-09-02	812.466	812.466	812.466	mandates easing	3.27979e+08
United States	2020-09-03	799.729	799.729	799.729	mandates easing	3.27979e+08
United States	2020-09-04	787.721	787.721	787.721	mandates easing	3.27979e+08
United States	2020-09-05	776.524	776.524	776.524	mandates easing	3.27979e+08
United States	2020-09-06	766.204	766.204	766.204	mandates easing	3.27979e+08
United States	2020-09-07	756.813	756.813	756.813	mandates easing	3.27979e+08
United States	2020-09-08	748.382	748.382	748.382	mandates easing	3.27979e+08
United States	2020-09-09	740.925	740.925	740.925	mandates easing	3.27979e+08
United States	2020-09-10	734.437	734.437	734.437	mandates easing	3.27979e+08
United States	2020-09-11	728.896	728.896	728.896	mandates easing	3.27979e+08
United States	2020-09-12	724.27	724.27	724.27	mandates easing	3.27979e+08
United States	2020-09-13	720.521	720.521	720.521	mandates easing	3.27979e+08
United States	2020-09-14	717.607	717.607	717.607	mandates easing	3.27979e+08
United States	2020-09-15	715.477	715.477	715.477	mandates easing	3.27979e+08
United States	2020-09-16	714.077	714.077	714.077	mandates easing	3.27979e+08
United States	2020-09-17	713.355	713.355	713.355	mandates easing	3.27979e+08
United States	2020-09-18	713.253	713.253	713.253	mandates easing	3.27979e+08
United States	2020-09-19	713.71	713.71	713.71	mandates easing	3.27979e+08
United States	2020-09-20	714.639	714.639	714.639	mandates easing	3.27979e+08
United States	2020-09-21	715.911	715.911	715.911	mandates easing	3.27979e+08
United States	2020-09-22	717.554	715.214	720.051	mandates easing	3.27979e+08
United States	2020-09-23	719.225	716.832	721.905	mandates easing	3.27979e+08
United States	2020-09-24	721.028	718.628	723.932	mandates easing	3.27979e+08
United States	2020-09-25	722.937	720.145	726.23	mandates easing	3.27979e+08
United States	2020-09-26	725.054	722.245	728.468	mandates easing	3.27979e+08
United States	2020-09-27	727.362	724.403	730.835	mandates easing	3.27979e+08
United States	2020-09-28	729.745	725.852	735.018	mandates easing	3.27979e+08
United States	2020-09-29	733.829	668.833	789.009	mandates easing	3.27979e+08
United States	2020-09-30	738.108	666.341	797.948	mandates easing	3.27979e+08
United States	2020-10-01	743.104	666.642	808.607	mandates easing	3.27979e+08
United States	2020-10-02	748.93	664.938	822.968	mandates easing	3.27979e+08
United States	2020-10-03	755.538	666.252	834.877	mandates easing	3.27979e+08
United States	2020-10-04	762.994	669.217	847.703	mandates easing	3.27979e+08
United States	2020-10-05	771.362	672.643	859.819	mandates easing	3.27979e+08
United States	2020-10-06	780.384	676.035	875.112	mandates easing	3.27979e+08
United States	2020-10-07	789.028	679.717	890.389	mandates easing	3.27979e+08
United States	2020-10-08	798.097	682.681	906.044	mandates easing	3.27979e+08
United States	2020-10-09	807.335	685.612	922.159	mandates easing	3.27979e+08
United States	2020-10-10	816.593	689.251	936.895	mandates easing	3.27979e+08
United States	2020-10-11	826.262	692.794	953.677	mandates easing	3.27979e+08
United States	2020-10-12	836.731	697.095	971.764	mandates easing	3.27979e+08
United States	2020-10-13	848.124	704.418	990.94	mandates easing	3.27979e+08
United States	2020-10-14	860.624	711.281	1012.56	mandates easing	3.27979e+08
United States	2020-10-15	874.343	718.809	1032.67	mandates easing	3.27979e+08
United States	2020-10-16	888.7	726.356	1054.51	mandates easing	3.27979e+08
United States	2020-10-17	903.108	735.956	1076.78	mandates easing	3.27979e+08
United States	2020-10-18	917.719	745.617	1098.19	mandates easing	3.27979e+08
United States	2020-10-19	932.71	754.55	1120.54	mandates easing	3.27979e+08
United States	2020-10-20	948.063	764.804	1146.63	mandates easing	3.27979e+08
United States	2020-10-21	964.021	775.66	1171.72	mandates easing	3.27979e+08
United States	2020-10-22	980.854	785.841	1198.44	mandates easing	3.27979e+08
United States	2020-10-23	998.21	798.724	1227.71	mandates easing	3.27979e+08
United States	2020-10-24	1015.78	811.541	1254.85	mandates easing	3.27979e+08
United States	2020-10-25	1033.82	823.128	1283.74	mandates easing	3.27979e+08
United States	2020-10-26	1052.59	835.847	1312.87	mandates easing	3.27979e+08
United States	2020-10-27	1072.13	847.761	1341.51	mandates easing	3.27979e+08
United States	2020-10-28	1092.62	860.355	1375.71	mandates easing	3.27979e+08
United States	2020-10-29	1114.23	875	1408.11	mandates easing	3.27979e+08
United States	2020-10-30	1136.53	889.432	1447.96	mandates easing	3.27979e+08
United States	2020-10-31	1159.11	906.807	1480.98	mandates easing	3.27979e+08
United States	2020-11-01	1182.28	923.412	1519.89	mandates easing	3.27979e+08
United States	2020-11-02	1206.36	939.87	1556.29	mandates easing	3.27979e+08
United States	2020-11-03	1231.39	955.519	1591.84	mandates easing	3.27979e+08
United States	2020-11-04	1257.61	972.462	1628.92	mandates easing	3.27979e+08
United States	2020-11-05	1285.25	991.006	1681.89	mandates easing	3.27979e+08
United States	2020-11-06	1313.83	1009.64	1728.71	mandates easing	3.27979e+08
United States	2020-11-07	1342.86	1028.34	1769.74	mandates easing	3.27979e+08
United States	2020-11-08	1372.73	1047.11	1831.22	mandates easing	3.27979e+08
United States	2020-11-09	1403.83	1070.87	1883.35	mandates easing	3.27979e+08
United States	2020-11-10	1436.39	1093.04	1944.54	mandates easing	3.27979e+08
United States	2020-11-11	1470.83	1112.72	2001.26	mandates easing	3.27979e+08
United States	2020-11-12	1507.46	1136.5	2061.63	mandates easing	3.27979e+08
United States	2020-11-13	1545.73	1162.16	2129.53	mandates easing	3.27979e+08
United States	2020-11-14	1585.06	1187.34	2189.53	mandates easing	3.27979e+08
United States	2020-11-15	1625.98	1213.88	2256.32	mandates easing	3.27979e+08
United States	2020-11-16	1669	1242.45	2319.5	mandates easing	3.27979e+08
United States	2020-11-17	1714.27	1270.41	2395.17	mandates easing	3.27979e+08
United States	2020-11-18	1762.1	1297.76	2482.59	mandates easing	3.27979e+08
United States	2020-11-19	1812.82	1326.1	2580.23	mandates easing	3.27979e+08
United States	2020-11-20	1865.74	1356.85	2674.23	mandates easing	3.27979e+08
United States	2020-11-21	1920.13	1386	2769.66	mandates easing	3.27979e+08
United States	2020-11-22	1976.56	1419.37	2866.02	mandates easing	3.27979e+08
United States	2020-11-23	2035.68	1456.46	2972.6	mandates easing	3.27979e+08
United States	2020-11-24	2097.63	1491.16	3101.09	mandates easing	3.27979e+08
United States	2020-11-25	2162.89	1524.75	3228.7	mandates easing	3.27979e+08
United States	2020-11-26	2231.93	1561.4	3358.83	mandates easing	3.27979e+08
United States	2020-11-27	2303.89	1599.52	3495.26	mandates easing	3.27979e+08
United States	2020-11-28	2377.83	1640.12	3634.24	mandates easing	3.27979e+08
United States	2020-11-29	2454.48	1682.13	3772.48	mandates easing	3.27979e+08
United States	2020-11-30	2534.63	1724.9	3898.78	mandates easing	3.27979e+08
United States	2020-12-01	2618.46	1766.31	4062.1	mandates easing	3.27979e+08
United States	2020-12-02	2706.56	1810.92	4250.83	mandates easing	3.27979e+08
United States	2020-12-03	2799.5	1857.92	4434.03	mandates easing	3.27979e+08
United States	2020-12-04	2896.18	1911.63	4618.32	mandates easing	3.27979e+08
United States	2020-12-05	2995.38	1966.59	4804.91	mandates easing	3.27979e+08
United States	2020-12-06	3098	2021.4	4994.75	mandates easing	3.27979e+08
United States	2020-12-07	3204.99	2079.13	5197.17	mandates easing	3.27979e+08
United States	2020-12-08	3316.55	2134.16	5420.69	mandates easing	3.27979e+08
United States	2020-12-09	3433.37	2193.37	5636.5	mandates easing	3.27979e+08
United States	2020-12-10	3556.13	2257.54	5875.28	mandates easing	3.27979e+08
United States	2020-12-11	3683.38	2319.3	6146.07	mandates easing	3.27979e+08
United States	2020-12-12	3813.56	2379.45	6419.36	mandates easing	3.27979e+08
United States	2020-12-13	3947.68	2443.55	6674.66	mandates easing	3.27979e+08
United States	2020-12-14	4086.88	2513.61	6942.28	mandates easing	3.27979e+08
United States	2020-12-15	4231.33	2584.19	7191.06	mandates easing	3.27979e+08
United States	2020-12-16	4381.78	2653.67	7447.94	mandates easing	3.27979e+08
United States	2020-12-17	4538.96	2725.98	7760.31	mandates easing	3.27979e+08
United States	2020-12-18	4701.04	2802.94	8087.88	mandates easing	3.27979e+08
United States	2020-12-19	4865.95	2891.59	8431.44	mandates easing	3.27979e+08
United States	2020-12-20	5034.8	2977.43	8762.49	mandates easing	3.27979e+08
United States	2020-12-21	5208.84	3065.82	9131.19	mandates easing	3.27979e+08
United States	2020-12-22	5388.15	3154.53	9511.7	mandates easing	3.27979e+08
United States	2020-12-23	5573.48	3233.55	9904.59	mandates easing	3.27979e+08
United States	2020-12-24	5765.57	3324.84	10342.3	mandates easing	3.27979e+08
United States	2020-12-25	5962.08	3423.63	10661.5	mandates easing	3.27979e+08
United States	2020-12-26	6160.37	3520.02	10969.4	mandates easing	3.27979e+08
United States	2020-12-27	6361.52	3614.55	11322	mandates easing	3.27979e+08
United States	2020-12-28	6566.82	3708.89	11724.5	mandates easing	3.27979e+08
United States	2020-12-29	6776.17	3802.44	12146.5	mandates easing	3.27979e+08
United States	2020-12-30	6990.21	3903.6	12589.6	mandates easing	3.27979e+08
United States	2020-12-31	7209.61	4012.53	13048.5	mandates easing	3.27979e+08
United States	2021-01-01	7431.54	4126.77	13502.4	mandates easing	3.27979e+08
United States	2021-01-02	7652.78	4235.18	13937.2	mandates easing	3.27979e+08
United States	2021-01-03	7874.23	4349.62	14290.9	mandates easing	3.27979e+08
United States	2021-01-04	8097.07	4461.92	14628.9	mandates easing	3.27979e+08
United States	2021-01-05	8320.93	4572.53	15055.7	mandates easing	3.27979e+08
United States	2021-01-06	8546.28	4694.43	15461.2	mandates easing	3.27979e+08
United States	2021-01-07	8773.61	4821.2	15846.3	mandates easing	3.27979e+08
United States	2021-01-08	8999.77	4947.51	16252.4	mandates easing	3.27979e+08
United States	2021-01-09	9221.16	5069.76	16732.7	mandates easing	3.27979e+08
United States	2021-01-10	9438.45	5196.74	17068.2	mandates easing	3.27979e+08
United States	2021-01-11	9652.64	5299.01	17430.1	mandates easing	3.27979e+08
United States	2021-01-12	9863.23	5406.3	17679.4	mandates easing	3.27979e+08
United States	2021-01-13	10070.6	5512.01	17992.3	mandates easing	3.27979e+08
United States	2021-01-14	10275.1	5640.21	18271.2	mandates easing	3.27979e+08
United States	2021-01-15	10473.9	5777.73	18583.7	mandates easing	3.27979e+08
United States	2021-01-16	10663.4	5916.5	18790.2	mandates easing	3.27979e+08
United States	2021-01-17	10844.1	6038.14	18950.3	mandates easing	3.27979e+08
United States	2021-01-18	11000.9	6153.38	19130.8	mandates easing	3.27979e+08
United States	2021-01-19	11133.7	6283.45	19180.2	mandates easing	3.27979e+08
United States	2021-01-20	11258.7	6373.57	19266.2	mandates easing	3.27979e+08
United States	2021-01-21	11376.3	6475.27	19356.8	mandates easing	3.27979e+08
United States	2021-01-22	11485.5	6548.97	19516	mandates easing	3.27979e+08
United States	2021-01-23	11593.2	6613.55	19625.2	mandates easing	3.27979e+08
United States	2021-01-24	11696.8	6712.51	19653.9	mandates easing	3.27979e+08
United States	2021-01-25	11785.7	6797.68	19695.5	mandates easing	3.27979e+08
United States	2021-01-26	11861.4	6869.27	19766.5	mandates easing	3.27979e+08
United States	2021-01-27	11925.6	6956.24	19751.5	mandates easing	3.27979e+08
United States	2021-01-28	11978.3	7031.35	19623.8	mandates easing	3.27979e+08
United States	2021-01-29	12020.6	7101.39	19451	mandates easing	3.27979e+08
United States	2021-01-30	12053.5	7150.86	19340.1	mandates easing	3.27979e+08
United States	2021-01-31	12075.2	7210.84	19149.9	mandates easing	3.27979e+08
United States	2021-02-01	12083.6	7287.59	19083.1	mandates easing	3.27979e+08
United States	2021-02-02	12079.3	7320.33	18958.2	mandates easing	3.27979e+08
United States	2021-02-03	12063.6	7348.31	18735.1	mandates easing	3.27979e+08
United States	2021-02-04	12036.6	7410.53	18562.6	mandates easing	3.27979e+08
United States	2021-02-05	11999.5	7469.53	18375.8	mandates easing	3.27979e+08
United States	2021-02-06	11953.3	7477.54	18164.5	mandates easing	3.27979e+08
United States	2021-02-07	11897.2	7525.72	17937.3	mandates easing	3.27979e+08
United States	2021-02-08	11829.9	7556.75	17639.3	mandates easing	3.27979e+08
United States	2021-02-09	11751.9	7589.09	17354	mandates easing	3.27979e+08
United States	2021-02-10	11664.2	7587.78	17050.2	mandates easing	3.27979e+08
United States	2021-02-11	11567.2	7595.29	16734.3	mandates easing	3.27979e+08
United States	2021-02-12	11461.8	7630.85	16487.8	mandates easing	3.27979e+08
United States	2021-02-13	11349.3	7577.41	16203.7	mandates easing	3.27979e+08
United States	2021-02-14	11229.6	7574.99	15908.9	mandates easing	3.27979e+08
United States	2021-02-15	11102.2	7566.57	15604.1	mandates easing	3.27979e+08
United States	2021-02-16	10967.4	7545.73	15297.3	mandates easing	3.27979e+08
United States	2021-02-17	10825.7	7517.35	14980	mandates easing	3.27979e+08
United States	2021-02-18	10677.8	7493.99	14688.8	mandates easing	3.27979e+08
United States	2021-02-19	10524.3	7464.76	14375.5	mandates easing	3.27979e+08
United States	2021-02-20	10366.2	7370.34	14065.8	mandates easing	3.27979e+08
United States	2021-02-21	10204.1	7328.65	13780.6	mandates easing	3.27979e+08
United States	2021-02-22	10038.2	7237.17	13528.1	mandates easing	3.27979e+08
United States	2021-02-23	9868.29	7160.56	13272.8	mandates easing	3.27979e+08
United States	2021-02-24	9694.71	7097.65	12966.7	mandates easing	3.27979e+08
United States	2021-02-25	9517.94	7000.19	12642.9	mandates easing	3.27979e+08
United States	2021-02-26	9338.46	6903.11	12338.3	mandates easing	3.27979e+08
United States	2021-02-27	9156.93	6804.32	12090.6	mandates easing	3.27979e+08
United States	2021-02-28	8974.31	6709.93	11825.8	mandates easing	3.27979e+08
United States	2020-02-01	0.0507338	0.0507338	0.0507338	universal masks	3.27979e+08
United States	2020-02-02	1.18838	1.18838	1.18838	universal masks	3.27979e+08
United States	2020-02-03	1.19266	1.19266	1.19266	universal masks	3.27979e+08
United States	2020-02-04	1.16459	1.16459	1.16459	universal masks	3.27979e+08
United States	2020-02-05	1.11417	1.11417	1.11417	universal masks	3.27979e+08
United States	2020-02-06	1.03371	1.03371	1.03371	universal masks	3.27979e+08
United States	2020-02-07	0.937139	0.937139	0.937139	universal masks	3.27979e+08
United States	2020-02-08	0.832327	0.832327	0.832327	universal masks	3.27979e+08
United States	2020-02-09	0.726849	0.726849	0.726849	universal masks	3.27979e+08
United States	2020-02-10	0.627258	0.627258	0.627258	universal masks	3.27979e+08
United States	2020-02-11	0.538628	0.538628	0.538628	universal masks	3.27979e+08
United States	2020-02-12	0.464441	0.464441	0.464441	universal masks	3.27979e+08
United States	2020-02-13	0.419797	0.419797	0.419797	universal masks	3.27979e+08
United States	2020-02-14	0.379475	0.379475	0.379475	universal masks	3.27979e+08
United States	2020-02-15	0.356176	0.356176	0.356176	universal masks	3.27979e+08
United States	2020-02-16	0.34865	0.34865	0.34865	universal masks	3.27979e+08
United States	2020-02-17	0.355331	0.355331	0.355331	universal masks	3.27979e+08
United States	2020-02-18	0.374771	0.374771	0.374771	universal masks	3.27979e+08
United States	2020-02-19	0.405899	0.405899	0.405899	universal masks	3.27979e+08
United States	2020-02-20	0.448118	0.448118	0.448118	universal masks	3.27979e+08
United States	2020-02-21	0.501312	0.501312	0.501312	universal masks	3.27979e+08
United States	2020-02-22	0.565795	0.565795	0.565795	universal masks	3.27979e+08
United States	2020-02-23	0.642232	0.642232	0.642232	universal masks	3.27979e+08
United States	2020-02-24	0.731548	0.731548	0.731548	universal masks	3.27979e+08
United States	2020-02-25	0.834846	0.834846	0.834846	universal masks	3.27979e+08
United States	2020-02-26	0.953337	0.953337	0.953337	universal masks	3.27979e+08
United States	2020-02-27	1.0883	1.0883	1.0883	universal masks	3.27979e+08
United States	2020-02-28	1.24107	1.24107	1.24107	universal masks	3.27979e+08
United States	2020-02-29	1.42456	1.42456	1.42456	universal masks	3.27979e+08
United States	2020-03-01	2.50815	2.50815	2.50815	universal masks	3.27979e+08
United States	2020-03-02	2.95699	2.95699	2.95699	universal masks	3.27979e+08
United States	2020-03-03	3.36861	3.36861	3.36861	universal masks	3.27979e+08
United States	2020-03-04	3.73276	3.73276	3.73276	universal masks	3.27979e+08
United States	2020-03-05	4.59922	4.59922	4.59922	universal masks	3.27979e+08
United States	2020-03-06	5.46269	5.46269	5.46269	universal masks	3.27979e+08
United States	2020-03-07	6.21127	6.21127	6.21127	universal masks	3.27979e+08
United States	2020-03-08	7.38222	7.38222	7.38222	universal masks	3.27979e+08
United States	2020-03-09	8.90483	8.90483	8.90483	universal masks	3.27979e+08
United States	2020-03-10	11.4478	11.4478	11.4478	universal masks	3.27979e+08
United States	2020-03-11	13.2891	13.2891	13.2891	universal masks	3.27979e+08
United States	2020-03-12	15.5712	15.5712	15.5712	universal masks	3.27979e+08
United States	2020-03-13	18.4474	18.4474	18.4474	universal masks	3.27979e+08
United States	2020-03-14	22.0443	22.0443	22.0443	universal masks	3.27979e+08
United States	2020-03-15	26.6028	26.6028	26.6028	universal masks	3.27979e+08
United States	2020-03-16	32.6004	32.6004	32.6004	universal masks	3.27979e+08
United States	2020-03-17	40.0961	40.0961	40.0961	universal masks	3.27979e+08
United States	2020-03-18	49.7321	49.7321	49.7321	universal masks	3.27979e+08
United States	2020-03-19	62.6888	62.6888	62.6888	universal masks	3.27979e+08
United States	2020-03-20	78.7933	78.7933	78.7933	universal masks	3.27979e+08
United States	2020-03-21	99.5165	99.5165	99.5165	universal masks	3.27979e+08
United States	2020-03-22	126.09	126.09	126.09	universal masks	3.27979e+08
United States	2020-03-23	159.958	159.958	159.958	universal masks	3.27979e+08
United States	2020-03-24	202.73	202.73	202.73	universal masks	3.27979e+08
United States	2020-03-25	256.087	256.087	256.087	universal masks	3.27979e+08
United States	2020-03-26	321.637	321.637	321.637	universal masks	3.27979e+08
United States	2020-03-27	400.762	400.762	400.762	universal masks	3.27979e+08
United States	2020-03-28	494.412	494.412	494.412	universal masks	3.27979e+08
United States	2020-03-29	602.926	602.926	602.926	universal masks	3.27979e+08
United States	2020-03-30	725.896	725.896	725.896	universal masks	3.27979e+08
United States	2020-03-31	862.008	862.008	862.008	universal masks	3.27979e+08
United States	2020-04-01	1010.79	1010.79	1010.79	universal masks	3.27979e+08
United States	2020-04-02	1165.54	1165.54	1165.54	universal masks	3.27979e+08
United States	2020-04-03	1323.76	1323.76	1323.76	universal masks	3.27979e+08
United States	2020-04-04	1480.76	1480.76	1480.76	universal masks	3.27979e+08
United States	2020-04-05	1631.67	1631.67	1631.67	universal masks	3.27979e+08
United States	2020-04-06	1771.95	1771.95	1771.95	universal masks	3.27979e+08
United States	2020-04-07	1897.83	1897.83	1897.83	universal masks	3.27979e+08
United States	2020-04-08	2006.6	2006.6	2006.6	universal masks	3.27979e+08
United States	2020-04-09	2096.85	2096.85	2096.85	universal masks	3.27979e+08
United States	2020-04-10	2168.36	2168.36	2168.36	universal masks	3.27979e+08
United States	2020-04-11	2221.85	2221.85	2221.85	universal masks	3.27979e+08
United States	2020-04-12	2258.81	2258.81	2258.81	universal masks	3.27979e+08
United States	2020-04-13	2281.2	2281.2	2281.2	universal masks	3.27979e+08
United States	2020-04-14	2291.22	2291.22	2291.22	universal masks	3.27979e+08
United States	2020-04-15	2291.17	2291.17	2291.17	universal masks	3.27979e+08
United States	2020-04-16	2283.24	2283.24	2283.24	universal masks	3.27979e+08
United States	2020-04-17	2269.45	2269.45	2269.45	universal masks	3.27979e+08
United States	2020-04-18	2251.47	2251.47	2251.47	universal masks	3.27979e+08
United States	2020-04-19	2230.69	2230.69	2230.69	universal masks	3.27979e+08
United States	2020-04-20	2208.12	2208.12	2208.12	universal masks	3.27979e+08
United States	2020-04-21	2184.49	2184.49	2184.49	universal masks	3.27979e+08
United States	2020-04-22	2160.26	2160.26	2160.26	universal masks	3.27979e+08
United States	2020-04-23	2135.73	2135.73	2135.73	universal masks	3.27979e+08
United States	2020-04-24	2111.04	2111.04	2111.04	universal masks	3.27979e+08
United States	2020-04-25	2086.24	2086.24	2086.24	universal masks	3.27979e+08
United States	2020-04-26	2061.28	2061.28	2061.28	universal masks	3.27979e+08
United States	2020-04-27	2036.06	2036.06	2036.06	universal masks	3.27979e+08
United States	2020-04-28	2010.4	2010.4	2010.4	universal masks	3.27979e+08
United States	2020-04-29	1984.09	1984.09	1984.09	universal masks	3.27979e+08
United States	2020-04-30	1956.88	1956.88	1956.88	universal masks	3.27979e+08
United States	2020-05-01	1928.51	1928.51	1928.51	universal masks	3.27979e+08
United States	2020-05-02	1898.79	1898.79	1898.79	universal masks	3.27979e+08
United States	2020-05-03	1867.54	1867.54	1867.54	universal masks	3.27979e+08
United States	2020-05-04	1834.65	1834.65	1834.65	universal masks	3.27979e+08
United States	2020-05-05	1800.1	1800.1	1800.1	universal masks	3.27979e+08
United States	2020-05-06	1763.9	1763.9	1763.9	universal masks	3.27979e+08
United States	2020-05-07	1726.13	1726.13	1726.13	universal masks	3.27979e+08
United States	2020-05-08	1686.93	1686.93	1686.93	universal masks	3.27979e+08
United States	2020-05-09	1646.47	1646.47	1646.47	universal masks	3.27979e+08
United States	2020-05-10	1604.97	1604.97	1604.97	universal masks	3.27979e+08
United States	2020-05-11	1562.7	1562.7	1562.7	universal masks	3.27979e+08
United States	2020-05-12	1519.95	1519.95	1519.95	universal masks	3.27979e+08
United States	2020-05-13	1477.05	1477.05	1477.05	universal masks	3.27979e+08
United States	2020-05-14	1434.35	1434.35	1434.35	universal masks	3.27979e+08
United States	2020-05-15	1392.2	1392.2	1392.2	universal masks	3.27979e+08
United States	2020-05-16	1350.9	1350.9	1350.9	universal masks	3.27979e+08
United States	2020-05-17	1310.77	1310.77	1310.77	universal masks	3.27979e+08
United States	2020-05-18	1272.06	1272.06	1272.06	universal masks	3.27979e+08
United States	2020-05-19	1234.99	1234.99	1234.99	universal masks	3.27979e+08
United States	2020-05-20	1199.73	1199.73	1199.73	universal masks	3.27979e+08
United States	2020-05-21	1166.38	1166.38	1166.38	universal masks	3.27979e+08
United States	2020-05-22	1134.99	1134.99	1134.99	universal masks	3.27979e+08
United States	2020-05-23	1105.57	1105.57	1105.57	universal masks	3.27979e+08
United States	2020-05-24	1078.08	1078.08	1078.08	universal masks	3.27979e+08
United States	2020-05-25	1052.42	1052.42	1052.42	universal masks	3.27979e+08
United States	2020-05-26	1028.48	1028.48	1028.48	universal masks	3.27979e+08
United States	2020-05-27	1006.08	1006.08	1006.08	universal masks	3.27979e+08
United States	2020-05-28	985.03	985.03	985.03	universal masks	3.27979e+08
United States	2020-05-29	965.14	965.14	965.14	universal masks	3.27979e+08
United States	2020-05-30	946.234	946.234	946.234	universal masks	3.27979e+08
United States	2020-05-31	928.14	928.14	928.14	universal masks	3.27979e+08
United States	2020-06-01	910.691	910.691	910.691	universal masks	3.27979e+08
United States	2020-06-02	893.723	893.723	893.723	universal masks	3.27979e+08
United States	2020-06-03	877.068	877.068	877.068	universal masks	3.27979e+08
United States	2020-06-04	860.554	860.554	860.554	universal masks	3.27979e+08
United States	2020-06-05	844.026	844.026	844.026	universal masks	3.27979e+08
United States	2020-06-06	827.36	827.36	827.36	universal masks	3.27979e+08
United States	2020-06-07	810.481	810.481	810.481	universal masks	3.27979e+08
United States	2020-06-08	793.367	793.367	793.367	universal masks	3.27979e+08
United States	2020-06-09	776.056	776.056	776.056	universal masks	3.27979e+08
United States	2020-06-10	758.628	758.628	758.628	universal masks	3.27979e+08
United States	2020-06-11	741.174	741.174	741.174	universal masks	3.27979e+08
United States	2020-06-12	723.783	723.783	723.783	universal masks	3.27979e+08
United States	2020-06-13	706.535	706.535	706.535	universal masks	3.27979e+08
United States	2020-06-14	689.508	689.508	689.508	universal masks	3.27979e+08
United States	2020-06-15	672.783	672.783	672.783	universal masks	3.27979e+08
United States	2020-06-16	656.459	656.459	656.459	universal masks	3.27979e+08
United States	2020-06-17	640.656	640.656	640.656	universal masks	3.27979e+08
United States	2020-06-18	625.525	625.525	625.525	universal masks	3.27979e+08
United States	2020-06-19	611.237	611.237	611.237	universal masks	3.27979e+08
United States	2020-06-20	597.969	597.969	597.969	universal masks	3.27979e+08
United States	2020-06-21	585.898	585.898	585.898	universal masks	3.27979e+08
United States	2020-06-22	575.183	575.183	575.183	universal masks	3.27979e+08
United States	2020-06-23	565.956	565.956	565.956	universal masks	3.27979e+08
United States	2020-06-24	558.323	558.323	558.323	universal masks	3.27979e+08
United States	2020-06-25	552.36	552.36	552.36	universal masks	3.27979e+08
United States	2020-06-26	548.115	548.115	548.115	universal masks	3.27979e+08
United States	2020-06-27	545.61	545.61	545.61	universal masks	3.27979e+08
United States	2020-06-28	544.842	544.842	544.842	universal masks	3.27979e+08
United States	2020-06-29	545.785	545.785	545.785	universal masks	3.27979e+08
United States	2020-06-30	548.4	548.4	548.4	universal masks	3.27979e+08
United States	2020-07-01	552.656	552.656	552.656	universal masks	3.27979e+08
United States	2020-07-02	558.548	558.548	558.548	universal masks	3.27979e+08
United States	2020-07-03	566.094	566.094	566.094	universal masks	3.27979e+08
United States	2020-07-04	575.328	575.328	575.328	universal masks	3.27979e+08
United States	2020-07-05	586.29	586.29	586.29	universal masks	3.27979e+08
United States	2020-07-06	599.005	599.005	599.005	universal masks	3.27979e+08
United States	2020-07-07	613.472	613.472	613.472	universal masks	3.27979e+08
United States	2020-07-08	629.655	629.655	629.655	universal masks	3.27979e+08
United States	2020-07-09	647.481	647.481	647.481	universal masks	3.27979e+08
United States	2020-07-10	666.834	666.834	666.834	universal masks	3.27979e+08
United States	2020-07-11	687.546	687.546	687.546	universal masks	3.27979e+08
United States	2020-07-12	709.396	709.396	709.396	universal masks	3.27979e+08
United States	2020-07-13	732.125	732.125	732.125	universal masks	3.27979e+08
United States	2020-07-14	755.435	755.435	755.435	universal masks	3.27979e+08
United States	2020-07-15	779.004	779.004	779.004	universal masks	3.27979e+08
United States	2020-07-16	802.512	802.512	802.512	universal masks	3.27979e+08
United States	2020-07-17	825.664	825.664	825.664	universal masks	3.27979e+08
United States	2020-07-18	848.195	848.195	848.195	universal masks	3.27979e+08
United States	2020-07-19	869.882	869.882	869.882	universal masks	3.27979e+08
United States	2020-07-20	890.547	890.547	890.547	universal masks	3.27979e+08
United States	2020-07-21	910.055	910.055	910.055	universal masks	3.27979e+08
United States	2020-07-22	928.312	928.312	928.312	universal masks	3.27979e+08
United States	2020-07-23	945.258	945.258	945.258	universal masks	3.27979e+08
United States	2020-07-24	960.86	960.86	960.86	universal masks	3.27979e+08
United States	2020-07-25	975.105	975.105	975.105	universal masks	3.27979e+08
United States	2020-07-26	987.999	987.999	987.999	universal masks	3.27979e+08
United States	2020-07-27	999.571	999.571	999.571	universal masks	3.27979e+08
United States	2020-07-28	1009.87	1009.87	1009.87	universal masks	3.27979e+08
United States	2020-07-29	1018.95	1018.95	1018.95	universal masks	3.27979e+08
United States	2020-07-30	1026.88	1026.88	1026.88	universal masks	3.27979e+08
United States	2020-07-31	1033.72	1033.72	1033.72	universal masks	3.27979e+08
United States	2020-08-01	1039.57	1039.57	1039.57	universal masks	3.27979e+08
United States	2020-08-02	1044.49	1044.49	1044.49	universal masks	3.27979e+08
United States	2020-08-03	1048.55	1048.55	1048.55	universal masks	3.27979e+08
United States	2020-08-04	1051.82	1051.82	1051.82	universal masks	3.27979e+08
United States	2020-08-05	1054.33	1054.33	1054.33	universal masks	3.27979e+08
United States	2020-08-06	1056.09	1056.09	1056.09	universal masks	3.27979e+08
United States	2020-08-07	1057.11	1057.11	1057.11	universal masks	3.27979e+08
United States	2020-08-08	1057.36	1057.36	1057.36	universal masks	3.27979e+08
United States	2020-08-09	1056.81	1056.81	1056.81	universal masks	3.27979e+08
United States	2020-08-10	1055.42	1055.42	1055.42	universal masks	3.27979e+08
United States	2020-08-11	1053.14	1053.14	1053.14	universal masks	3.27979e+08
United States	2020-08-12	1049.91	1049.91	1049.91	universal masks	3.27979e+08
United States	2020-08-13	1045.71	1045.71	1045.71	universal masks	3.27979e+08
United States	2020-08-14	1040.51	1040.51	1040.51	universal masks	3.27979e+08
United States	2020-08-15	1034.33	1034.33	1034.33	universal masks	3.27979e+08
United States	2020-08-16	1027.17	1027.17	1027.17	universal masks	3.27979e+08
United States	2020-08-17	1019.07	1019.07	1019.07	universal masks	3.27979e+08
United States	2020-08-18	1010.08	1010.08	1010.08	universal masks	3.27979e+08
United States	2020-08-19	1000.25	1000.25	1000.25	universal masks	3.27979e+08
United States	2020-08-20	989.658	989.658	989.658	universal masks	3.27979e+08
United States	2020-08-21	978.346	978.346	978.346	universal masks	3.27979e+08
United States	2020-08-22	966.378	966.378	966.378	universal masks	3.27979e+08
United States	2020-08-23	953.804	953.804	953.804	universal masks	3.27979e+08
United States	2020-08-24	940.679	940.679	940.679	universal masks	3.27979e+08
United States	2020-08-25	927.065	927.065	927.065	universal masks	3.27979e+08
United States	2020-08-26	913.038	913.038	913.038	universal masks	3.27979e+08
United States	2020-08-27	898.696	898.696	898.696	universal masks	3.27979e+08
United States	2020-08-28	884.152	884.152	884.152	universal masks	3.27979e+08
United States	2020-08-29	869.539	869.539	869.539	universal masks	3.27979e+08
United States	2020-08-30	854.999	854.999	854.999	universal masks	3.27979e+08
United States	2020-08-31	840.681	840.681	840.681	universal masks	3.27979e+08
United States	2020-09-01	826.727	826.727	826.727	universal masks	3.27979e+08
United States	2020-09-02	813.268	813.268	813.268	universal masks	3.27979e+08
United States	2020-09-03	800.424	800.424	800.424	universal masks	3.27979e+08
United States	2020-09-04	788.3	788.3	788.3	universal masks	3.27979e+08
United States	2020-09-05	776.989	776.989	776.989	universal masks	3.27979e+08
United States	2020-09-06	766.566	766.566	766.566	universal masks	3.27979e+08
United States	2020-09-07	757.096	757.096	757.096	universal masks	3.27979e+08
United States	2020-09-08	748.622	748.622	748.622	universal masks	3.27979e+08
United States	2020-09-09	741.168	741.168	741.168	universal masks	3.27979e+08
United States	2020-09-10	734.733	734.733	734.733	universal masks	3.27979e+08
United States	2020-09-11	729.301	729.301	729.301	universal masks	3.27979e+08
United States	2020-09-12	724.84	724.84	724.84	universal masks	3.27979e+08
United States	2020-09-13	721.311	721.311	721.311	universal masks	3.27979e+08
United States	2020-09-14	718.669	718.669	718.669	universal masks	3.27979e+08
United States	2020-09-15	716.865	716.865	716.865	universal masks	3.27979e+08
United States	2020-09-16	715.851	715.851	715.851	universal masks	3.27979e+08
United States	2020-09-17	715.579	715.579	715.579	universal masks	3.27979e+08
United States	2020-09-18	716.001	716.001	716.001	universal masks	3.27979e+08
United States	2020-09-19	717.072	717.072	717.072	universal masks	3.27979e+08
United States	2020-09-20	718.714	718.714	718.714	universal masks	3.27979e+08
United States	2020-09-21	720.785	720.785	720.785	universal masks	3.27979e+08
United States	2020-09-22	723.15	723.15	723.15	universal masks	3.27979e+08
United States	2020-09-23	725.725	725.725	725.725	universal masks	3.27979e+08
United States	2020-09-24	728.473	728.473	728.473	universal masks	3.27979e+08
United States	2020-09-25	731.358	730.365	732.493	universal masks	3.27979e+08
United States	2020-09-26	734.483	733.422	735.699	universal masks	3.27979e+08
United States	2020-09-27	737.835	736.715	739.13	universal masks	3.27979e+08
United States	2020-09-28	741.3	737.512	747.2	universal masks	3.27979e+08
United States	2020-09-29	746.078	679.278	801.752	universal masks	3.27979e+08
United States	2020-09-30	751.544	679.147	811.75	universal masks	3.27979e+08
United States	2020-10-01	757.77	679.121	825.265	universal masks	3.27979e+08
United States	2020-10-02	764.884	680.513	839.109	universal masks	3.27979e+08
United States	2020-10-03	772.836	683.851	853.938	universal masks	3.27979e+08
United States	2020-10-04	781.697	687.485	868.764	universal masks	3.27979e+08
United States	2020-10-05	791.526	692.526	884.087	universal masks	3.27979e+08
United States	2020-10-06	802.05	696.879	899.857	universal masks	3.27979e+08
United States	2020-10-07	812.189	700.561	915.4	universal masks	3.27979e+08
United States	2020-10-08	822.801	705.01	930.911	universal masks	3.27979e+08
United States	2020-10-09	833.62	710.262	948.461	universal masks	3.27979e+08
United States	2020-10-10	844.491	713.39	964.909	universal masks	3.27979e+08
United States	2020-10-11	855.811	718.547	984.338	universal masks	3.27979e+08
United States	2020-10-12	867.977	725.634	1005.97	universal masks	3.27979e+08
United States	2020-10-13	881.114	733.622	1025.72	universal masks	3.27979e+08
United States	2020-10-14	895.411	740.545	1047.26	universal masks	3.27979e+08
United States	2020-10-15	910.979	749.231	1072.03	universal masks	3.27979e+08
United States	2020-10-16	924.186	758.547	1092.98	universal masks	3.27979e+08
United States	2020-10-17	931.038	754.914	1103.92	universal masks	3.27979e+08
United States	2020-10-18	931.036	747.845	1119.22	universal masks	3.27979e+08
United States	2020-10-19	923.935	732.025	1124.17	universal masks	3.27979e+08
United States	2020-10-20	909.263	713.269	1118.29	universal masks	3.27979e+08
United States	2020-10-21	888.954	692.698	1100.88	universal masks	3.27979e+08
United States	2020-10-22	865.721	666.795	1081.69	universal masks	3.27979e+08
United States	2020-10-23	842.107	645.744	1057.55	universal masks	3.27979e+08
United States	2020-10-24	820.731	630.917	1026.85	universal masks	3.27979e+08
United States	2020-10-25	802.198	620.827	1001.89	universal masks	3.27979e+08
United States	2020-10-26	787.289	605.084	982.522	universal masks	3.27979e+08
United States	2020-10-27	776.481	598.067	968.191	universal masks	3.27979e+08
United States	2020-10-28	767.526	591.775	964.172	universal masks	3.27979e+08
United States	2020-10-29	758.532	583.397	957.138	universal masks	3.27979e+08
United States	2020-10-30	749.305	575.111	943.635	universal masks	3.27979e+08
United States	2020-10-31	739.827	568.046	926.602	universal masks	3.27979e+08
United States	2020-11-01	730.636	561.413	919.067	universal masks	3.27979e+08
United States	2020-11-02	721.796	554.842	911.418	universal masks	3.27979e+08
United States	2020-11-03	713.423	546.7	903.72	universal masks	3.27979e+08
United States	2020-11-04	705.786	542.616	895.895	universal masks	3.27979e+08
United States	2020-11-05	698.981	535.985	890.685	universal masks	3.27979e+08
United States	2020-11-06	692.74	531.911	886.514	universal masks	3.27979e+08
United States	2020-11-07	686.754	525.478	884.015	universal masks	3.27979e+08
United States	2020-11-08	681.193	520.881	878.514	universal masks	3.27979e+08
United States	2020-11-09	676.299	514.892	873.617	universal masks	3.27979e+08
United States	2020-11-10	672.159	512.672	870.677	universal masks	3.27979e+08
United States	2020-11-11	668.87	507.846	868.399	universal masks	3.27979e+08
United States	2020-11-12	666.5	502.634	869.912	universal masks	3.27979e+08
United States	2020-11-13	664.742	500.495	874.468	universal masks	3.27979e+08
United States	2020-11-14	663.324	497.089	879.217	universal masks	3.27979e+08
United States	2020-11-15	662.382	493.191	882.262	universal masks	3.27979e+08
United States	2020-11-16	661.976	488.392	888.601	universal masks	3.27979e+08
United States	2020-11-17	662.179	487.38	892.263	universal masks	3.27979e+08
United States	2020-11-18	663.113	483.295	892.222	universal masks	3.27979e+08
United States	2020-11-19	664.877	481.032	897.854	universal masks	3.27979e+08
United States	2020-11-20	667.111	479.035	904.166	universal masks	3.27979e+08
United States	2020-11-21	669.596	476.996	910.382	universal masks	3.27979e+08
United States	2020-11-22	672.544	475.868	917.595	universal masks	3.27979e+08
United States	2020-11-23	676.054	476.283	924.193	universal masks	3.27979e+08
United States	2020-11-24	680.164	476.88	931.482	universal masks	3.27979e+08
United States	2020-11-25	684.923	478.962	937.126	universal masks	3.27979e+08
United States	2020-11-26	690.584	482.083	949.172	universal masks	3.27979e+08
United States	2020-11-27	696.743	484.173	960.523	universal masks	3.27979e+08
United States	2020-11-28	702.927	485.23	971.853	universal masks	3.27979e+08
United States	2020-11-29	709.424	486.295	983.61	universal masks	3.27979e+08
United States	2020-11-30	716.56	489.057	997.856	universal masks	3.27979e+08
United States	2020-12-01	724.436	491.268	1011.03	universal masks	3.27979e+08
United States	2020-12-02	733.033	494.379	1022.76	universal masks	3.27979e+08
United States	2020-12-03	742.23	496.684	1041.73	universal masks	3.27979e+08
United States	2020-12-04	751.792	498.424	1059.58	universal masks	3.27979e+08
United States	2020-12-05	761.51	501.779	1080.18	universal masks	3.27979e+08
United States	2020-12-06	771.672	508.723	1092.25	universal masks	3.27979e+08
United States	2020-12-07	782.471	514.616	1107.04	universal masks	3.27979e+08
United States	2020-12-08	794.006	517.727	1129.48	universal masks	3.27979e+08
United States	2020-12-09	806.401	523.566	1149.05	universal masks	3.27979e+08
United States	2020-12-10	819.607	527.29	1173.74	universal masks	3.27979e+08
United States	2020-12-11	833.587	531.868	1199.16	universal masks	3.27979e+08
United States	2020-12-12	847.804	536.849	1222.25	universal masks	3.27979e+08
United States	2020-12-13	862.13	542.279	1247.45	universal masks	3.27979e+08
United States	2020-12-14	877.366	548.617	1270.64	universal masks	3.27979e+08
United States	2020-12-15	892.946	555.65	1293.46	universal masks	3.27979e+08
United States	2020-12-16	908.734	561.931	1316.88	universal masks	3.27979e+08
United States	2020-12-17	925.619	569.628	1344.87	universal masks	3.27979e+08
United States	2020-12-18	943.334	580.302	1363.14	universal masks	3.27979e+08
United States	2020-12-19	961.332	591.048	1388.21	universal masks	3.27979e+08
United States	2020-12-20	979.787	601.806	1412.44	universal masks	3.27979e+08
United States	2020-12-21	998.483	612.55	1447.11	universal masks	3.27979e+08
United States	2020-12-22	1017.94	617.156	1474.17	universal masks	3.27979e+08
United States	2020-12-23	1038.89	622.814	1504.41	universal masks	3.27979e+08
United States	2020-12-24	1060.71	633.968	1547.43	universal masks	3.27979e+08
United States	2020-12-25	1082.6	647.837	1578.24	universal masks	3.27979e+08
United States	2020-12-26	1104.41	661.703	1602.25	universal masks	3.27979e+08
United States	2020-12-27	1126.36	675.441	1634.85	universal masks	3.27979e+08
United States	2020-12-28	1148.64	690.148	1668.71	universal masks	3.27979e+08
United States	2020-12-29	1171.35	703.984	1705.52	universal masks	3.27979e+08
United States	2020-12-30	1194.86	718.198	1735.07	universal masks	3.27979e+08
United States	2020-12-31	1219.88	725.384	1771.68	universal masks	3.27979e+08
United States	2021-01-01	1244.85	743.25	1816.33	universal masks	3.27979e+08
United States	2021-01-02	1269.43	761.412	1841.78	universal masks	3.27979e+08
United States	2021-01-03	1293.52	780.458	1840.2	universal masks	3.27979e+08
United States	2021-01-04	1317.96	782.889	1873.23	universal masks	3.27979e+08
United States	2021-01-05	1343.97	799.949	1927.98	universal masks	3.27979e+08
United States	2021-01-06	1370.53	816.78	1968.38	universal masks	3.27979e+08
United States	2021-01-07	1397.93	835.897	2001.34	universal masks	3.27979e+08
United States	2021-01-08	1425	856.484	2011.26	universal masks	3.27979e+08
United States	2021-01-09	1450.95	871.803	2045.4	universal masks	3.27979e+08
United States	2021-01-10	1476.99	887.417	2080.77	universal masks	3.27979e+08
United States	2021-01-11	1503.26	903.865	2101.7	universal masks	3.27979e+08
United States	2021-01-12	1529.23	925.132	2130.19	universal masks	3.27979e+08
United States	2021-01-13	1555.36	945.026	2167.12	universal masks	3.27979e+08
United States	2021-01-14	1581.33	968.532	2184.76	universal masks	3.27979e+08
United States	2021-01-15	1605.86	989.904	2208.46	universal masks	3.27979e+08
United States	2021-01-16	1629.83	1012.19	2234.6	universal masks	3.27979e+08
United States	2021-01-17	1654.7	1029.02	2259.79	universal masks	3.27979e+08
United States	2021-01-18	1676.54	1038.13	2276.27	universal masks	3.27979e+08
United States	2021-01-19	1694.64	1059.09	2302.15	universal masks	3.27979e+08
United States	2021-01-20	1712.01	1078.7	2330.84	universal masks	3.27979e+08
United States	2021-01-21	1728.5	1087.27	2346.08	universal masks	3.27979e+08
United States	2021-01-22	1745.13	1107.26	2359.16	universal masks	3.27979e+08
United States	2021-01-23	1761.36	1127.57	2371.83	universal masks	3.27979e+08
United States	2021-01-24	1777.06	1149.81	2379.8	universal masks	3.27979e+08
United States	2021-01-25	1792.5	1164.98	2381.49	universal masks	3.27979e+08
United States	2021-01-26	1806.7	1179.91	2391.26	universal masks	3.27979e+08
United States	2021-01-27	1819.69	1194.84	2394.92	universal masks	3.27979e+08
United States	2021-01-28	1830.29	1209.11	2394.91	universal masks	3.27979e+08
United States	2021-01-29	1839.48	1221.37	2393.05	universal masks	3.27979e+08
United States	2021-01-30	1849.44	1225.92	2404.59	universal masks	3.27979e+08
United States	2021-01-31	1858.79	1241.19	2403.51	universal masks	3.27979e+08
United States	2021-02-01	1866.45	1254.6	2409.65	universal masks	3.27979e+08
United States	2021-02-02	1872.24	1268.83	2405.34	universal masks	3.27979e+08
United States	2021-02-03	1876.7	1286.3	2402.68	universal masks	3.27979e+08
United States	2021-02-04	1880.88	1299.21	2399.69	universal masks	3.27979e+08
United States	2021-02-05	1884.06	1304.96	2408.57	universal masks	3.27979e+08
United States	2021-02-06	1885.15	1309.71	2405.8	universal masks	3.27979e+08
United States	2021-02-07	1884.92	1318.63	2375.14	universal masks	3.27979e+08
United States	2021-02-08	1885.29	1331.28	2375.09	universal masks	3.27979e+08
United States	2021-02-09	1884.12	1344.19	2348.28	universal masks	3.27979e+08
United States	2021-02-10	1881.72	1350.53	2332.06	universal masks	3.27979e+08
United States	2021-02-11	1878.79	1362.19	2339.55	universal masks	3.27979e+08
United States	2021-02-12	1874.57	1357.36	2326.45	universal masks	3.27979e+08
United States	2021-02-13	1870.01	1372.84	2314.26	universal masks	3.27979e+08
United States	2021-02-14	1864.18	1392.62	2306.96	universal masks	3.27979e+08
United States	2021-02-15	1856.79	1390.25	2284.86	universal masks	3.27979e+08
United States	2021-02-16	1847.61	1393.57	2257.59	universal masks	3.27979e+08
United States	2021-02-17	1837.32	1398.53	2250.18	universal masks	3.27979e+08
United States	2021-02-18	1826.32	1395.8	2229.66	universal masks	3.27979e+08
United States	2021-02-19	1814.6	1402.63	2199.76	universal masks	3.27979e+08
United States	2021-02-20	1801.83	1404.16	2190.17	universal masks	3.27979e+08
United States	2021-02-21	1788.29	1404.33	2173.38	universal masks	3.27979e+08
United States	2021-02-22	1775.55	1406.68	2132.62	universal masks	3.27979e+08
United States	2021-02-23	1762.41	1392.15	2122.41	universal masks	3.27979e+08
United States	2021-02-24	1747.84	1389.16	2100.76	universal masks	3.27979e+08
United States	2021-02-25	1732.44	1386.46	2061.05	universal masks	3.27979e+08
United States	2021-02-26	1716.29	1380.06	2035.18	universal masks	3.27979e+08
United States	2021-02-27	1699.8	1371.41	2015.73	universal masks	3.27979e+08
United States	2021-02-28	1683.33	1358.74	1990.74	universal masks	3.27979e+08
United States	2020-02-01	0.0507338	0.0507338	0.0507338	plausible reference + 85%_masks	3.27979e+08
United States	2020-02-02	1.18838	1.18838	1.18838	plausible reference + 85%_masks	3.27979e+08
United States	2020-02-03	1.19266	1.19266	1.19266	plausible reference + 85%_masks	3.27979e+08
United States	2020-02-04	1.16459	1.16459	1.16459	plausible reference + 85%_masks	3.27979e+08
United States	2020-02-05	1.11417	1.11417	1.11417	plausible reference + 85%_masks	3.27979e+08
United States	2020-02-06	1.03371	1.03371	1.03371	plausible reference + 85%_masks	3.27979e+08
United States	2020-02-07	0.937139	0.937139	0.937139	plausible reference + 85%_masks	3.27979e+08
United States	2020-02-08	0.832327	0.832327	0.832327	plausible reference + 85%_masks	3.27979e+08
United States	2020-02-09	0.726849	0.726849	0.726849	plausible reference + 85%_masks	3.27979e+08
United States	2020-02-10	0.627258	0.627258	0.627258	plausible reference + 85%_masks	3.27979e+08
United States	2020-02-11	0.538628	0.538628	0.538628	plausible reference + 85%_masks	3.27979e+08
United States	2020-02-12	0.464441	0.464441	0.464441	plausible reference + 85%_masks	3.27979e+08
United States	2020-02-13	0.419797	0.419797	0.419797	plausible reference + 85%_masks	3.27979e+08
United States	2020-02-14	0.379475	0.379475	0.379475	plausible reference + 85%_masks	3.27979e+08
United States	2020-02-15	0.356176	0.356176	0.356176	plausible reference + 85%_masks	3.27979e+08
United States	2020-02-16	0.34865	0.34865	0.34865	plausible reference + 85%_masks	3.27979e+08
United States	2020-02-17	0.355331	0.355331	0.355331	plausible reference + 85%_masks	3.27979e+08
United States	2020-02-18	0.374771	0.374771	0.374771	plausible reference + 85%_masks	3.27979e+08
United States	2020-02-19	0.405899	0.405899	0.405899	plausible reference + 85%_masks	3.27979e+08
United States	2020-02-20	0.448118	0.448118	0.448118	plausible reference + 85%_masks	3.27979e+08
United States	2020-02-21	0.501312	0.501312	0.501312	plausible reference + 85%_masks	3.27979e+08
United States	2020-02-22	0.565795	0.565795	0.565795	plausible reference + 85%_masks	3.27979e+08
United States	2020-02-23	0.642232	0.642232	0.642232	plausible reference + 85%_masks	3.27979e+08
United States	2020-02-24	0.731548	0.731548	0.731548	plausible reference + 85%_masks	3.27979e+08
United States	2020-02-25	0.834846	0.834846	0.834846	plausible reference + 85%_masks	3.27979e+08
United States	2020-02-26	0.953337	0.953337	0.953337	plausible reference + 85%_masks	3.27979e+08
United States	2020-02-27	1.0883	1.0883	1.0883	plausible reference + 85%_masks	3.27979e+08
United States	2020-02-28	1.24107	1.24107	1.24107	plausible reference + 85%_masks	3.27979e+08
United States	2020-02-29	1.42456	1.42456	1.42456	plausible reference + 85%_masks	3.27979e+08
United States	2020-03-01	2.50815	2.50815	2.50815	plausible reference + 85%_masks	3.27979e+08
United States	2020-03-02	2.95699	2.95699	2.95699	plausible reference + 85%_masks	3.27979e+08
United States	2020-03-03	3.36861	3.36861	3.36861	plausible reference + 85%_masks	3.27979e+08
United States	2020-03-04	3.73276	3.73276	3.73276	plausible reference + 85%_masks	3.27979e+08
United States	2020-03-05	4.59922	4.59922	4.59922	plausible reference + 85%_masks	3.27979e+08
United States	2020-03-06	5.46269	5.46269	5.46269	plausible reference + 85%_masks	3.27979e+08
United States	2020-03-07	6.21127	6.21127	6.21127	plausible reference + 85%_masks	3.27979e+08
United States	2020-03-08	7.38222	7.38222	7.38222	plausible reference + 85%_masks	3.27979e+08
United States	2020-03-09	8.90483	8.90483	8.90483	plausible reference + 85%_masks	3.27979e+08
United States	2020-03-10	11.4478	11.4478	11.4478	plausible reference + 85%_masks	3.27979e+08
United States	2020-03-11	13.2891	13.2891	13.2891	plausible reference + 85%_masks	3.27979e+08
United States	2020-03-12	15.5712	15.5712	15.5712	plausible reference + 85%_masks	3.27979e+08
United States	2020-03-13	18.4474	18.4474	18.4474	plausible reference + 85%_masks	3.27979e+08
United States	2020-03-14	22.0443	22.0443	22.0443	plausible reference + 85%_masks	3.27979e+08
United States	2020-03-15	26.6028	26.6028	26.6028	plausible reference + 85%_masks	3.27979e+08
United States	2020-03-16	32.6004	32.6004	32.6004	plausible reference + 85%_masks	3.27979e+08
United States	2020-03-17	40.0961	40.0961	40.0961	plausible reference + 85%_masks	3.27979e+08
United States	2020-03-18	49.7321	49.7321	49.7321	plausible reference + 85%_masks	3.27979e+08
United States	2020-03-19	62.6888	62.6888	62.6888	plausible reference + 85%_masks	3.27979e+08
United States	2020-03-20	78.7933	78.7933	78.7933	plausible reference + 85%_masks	3.27979e+08
United States	2020-03-21	99.5165	99.5165	99.5165	plausible reference + 85%_masks	3.27979e+08
United States	2020-03-22	126.09	126.09	126.09	plausible reference + 85%_masks	3.27979e+08
United States	2020-03-23	159.958	159.958	159.958	plausible reference + 85%_masks	3.27979e+08
United States	2020-03-24	202.73	202.73	202.73	plausible reference + 85%_masks	3.27979e+08
United States	2020-03-25	256.087	256.087	256.087	plausible reference + 85%_masks	3.27979e+08
United States	2020-03-26	321.637	321.637	321.637	plausible reference + 85%_masks	3.27979e+08
United States	2020-03-27	400.762	400.762	400.762	plausible reference + 85%_masks	3.27979e+08
United States	2020-03-28	494.412	494.412	494.412	plausible reference + 85%_masks	3.27979e+08
United States	2020-03-29	602.926	602.926	602.926	plausible reference + 85%_masks	3.27979e+08
United States	2020-03-30	725.896	725.896	725.896	plausible reference + 85%_masks	3.27979e+08
United States	2020-03-31	862.008	862.008	862.008	plausible reference + 85%_masks	3.27979e+08
United States	2020-04-01	1010.79	1010.79	1010.79	plausible reference + 85%_masks	3.27979e+08
United States	2020-04-02	1165.54	1165.54	1165.54	plausible reference + 85%_masks	3.27979e+08
United States	2020-04-03	1323.76	1323.76	1323.76	plausible reference + 85%_masks	3.27979e+08
United States	2020-04-04	1480.76	1480.76	1480.76	plausible reference + 85%_masks	3.27979e+08
United States	2020-04-05	1631.67	1631.67	1631.67	plausible reference + 85%_masks	3.27979e+08
United States	2020-04-06	1771.95	1771.95	1771.95	plausible reference + 85%_masks	3.27979e+08
United States	2020-04-07	1897.83	1897.83	1897.83	plausible reference + 85%_masks	3.27979e+08
United States	2020-04-08	2006.6	2006.6	2006.6	plausible reference + 85%_masks	3.27979e+08
United States	2020-04-09	2096.85	2096.85	2096.85	plausible reference + 85%_masks	3.27979e+08
United States	2020-04-10	2168.36	2168.36	2168.36	plausible reference + 85%_masks	3.27979e+08
United States	2020-04-11	2221.85	2221.85	2221.85	plausible reference + 85%_masks	3.27979e+08
United States	2020-04-12	2258.81	2258.81	2258.81	plausible reference + 85%_masks	3.27979e+08
United States	2020-04-13	2281.2	2281.2	2281.2	plausible reference + 85%_masks	3.27979e+08
United States	2020-04-14	2291.22	2291.22	2291.22	plausible reference + 85%_masks	3.27979e+08
United States	2020-04-15	2291.17	2291.17	2291.17	plausible reference + 85%_masks	3.27979e+08
United States	2020-04-16	2283.24	2283.24	2283.24	plausible reference + 85%_masks	3.27979e+08
United States	2020-04-17	2269.45	2269.45	2269.45	plausible reference + 85%_masks	3.27979e+08
United States	2020-04-18	2251.47	2251.47	2251.47	plausible reference + 85%_masks	3.27979e+08
United States	2020-04-19	2230.69	2230.69	2230.69	plausible reference + 85%_masks	3.27979e+08
United States	2020-04-20	2208.12	2208.12	2208.12	plausible reference + 85%_masks	3.27979e+08
United States	2020-04-21	2184.49	2184.49	2184.49	plausible reference + 85%_masks	3.27979e+08
United States	2020-04-22	2160.26	2160.26	2160.26	plausible reference + 85%_masks	3.27979e+08
United States	2020-04-23	2135.73	2135.73	2135.73	plausible reference + 85%_masks	3.27979e+08
United States	2020-04-24	2111.04	2111.04	2111.04	plausible reference + 85%_masks	3.27979e+08
United States	2020-04-25	2086.24	2086.24	2086.24	plausible reference + 85%_masks	3.27979e+08
United States	2020-04-26	2061.28	2061.28	2061.28	plausible reference + 85%_masks	3.27979e+08
United States	2020-04-27	2036.06	2036.06	2036.06	plausible reference + 85%_masks	3.27979e+08
United States	2020-04-28	2010.4	2010.4	2010.4	plausible reference + 85%_masks	3.27979e+08
United States	2020-04-29	1984.09	1984.09	1984.09	plausible reference + 85%_masks	3.27979e+08
United States	2020-04-30	1956.88	1956.88	1956.88	plausible reference + 85%_masks	3.27979e+08
United States	2020-05-01	1928.51	1928.51	1928.51	plausible reference + 85%_masks	3.27979e+08
United States	2020-05-02	1898.79	1898.79	1898.79	plausible reference + 85%_masks	3.27979e+08
United States	2020-05-03	1867.54	1867.54	1867.54	plausible reference + 85%_masks	3.27979e+08
United States	2020-05-04	1834.65	1834.65	1834.65	plausible reference + 85%_masks	3.27979e+08
United States	2020-05-05	1800.1	1800.1	1800.1	plausible reference + 85%_masks	3.27979e+08
United States	2020-05-06	1763.9	1763.9	1763.9	plausible reference + 85%_masks	3.27979e+08
United States	2020-05-07	1726.13	1726.13	1726.13	plausible reference + 85%_masks	3.27979e+08
United States	2020-05-08	1686.93	1686.93	1686.93	plausible reference + 85%_masks	3.27979e+08
United States	2020-05-09	1646.47	1646.47	1646.47	plausible reference + 85%_masks	3.27979e+08
United States	2020-05-10	1604.97	1604.97	1604.97	plausible reference + 85%_masks	3.27979e+08
United States	2020-05-11	1562.7	1562.7	1562.7	plausible reference + 85%_masks	3.27979e+08
United States	2020-05-12	1519.95	1519.95	1519.95	plausible reference + 85%_masks	3.27979e+08
United States	2020-05-13	1477.05	1477.05	1477.05	plausible reference + 85%_masks	3.27979e+08
United States	2020-05-14	1434.35	1434.35	1434.35	plausible reference + 85%_masks	3.27979e+08
United States	2020-05-15	1392.2	1392.2	1392.2	plausible reference + 85%_masks	3.27979e+08
United States	2020-05-16	1350.9	1350.9	1350.9	plausible reference + 85%_masks	3.27979e+08
United States	2020-05-17	1310.77	1310.77	1310.77	plausible reference + 85%_masks	3.27979e+08
United States	2020-05-18	1272.06	1272.06	1272.06	plausible reference + 85%_masks	3.27979e+08
United States	2020-05-19	1234.99	1234.99	1234.99	plausible reference + 85%_masks	3.27979e+08
United States	2020-05-20	1199.73	1199.73	1199.73	plausible reference + 85%_masks	3.27979e+08
United States	2020-05-21	1166.38	1166.38	1166.38	plausible reference + 85%_masks	3.27979e+08
United States	2020-05-22	1134.99	1134.99	1134.99	plausible reference + 85%_masks	3.27979e+08
United States	2020-05-23	1105.57	1105.57	1105.57	plausible reference + 85%_masks	3.27979e+08
United States	2020-05-24	1078.08	1078.08	1078.08	plausible reference + 85%_masks	3.27979e+08
United States	2020-05-25	1052.42	1052.42	1052.42	plausible reference + 85%_masks	3.27979e+08
United States	2020-05-26	1028.48	1028.48	1028.48	plausible reference + 85%_masks	3.27979e+08
United States	2020-05-27	1006.08	1006.08	1006.08	plausible reference + 85%_masks	3.27979e+08
United States	2020-05-28	985.03	985.03	985.03	plausible reference + 85%_masks	3.27979e+08
United States	2020-05-29	965.14	965.14	965.14	plausible reference + 85%_masks	3.27979e+08
United States	2020-05-30	946.234	946.234	946.234	plausible reference + 85%_masks	3.27979e+08
United States	2020-05-31	928.14	928.14	928.14	plausible reference + 85%_masks	3.27979e+08
United States	2020-06-01	910.691	910.691	910.691	plausible reference + 85%_masks	3.27979e+08
United States	2020-06-02	893.723	893.723	893.723	plausible reference + 85%_masks	3.27979e+08
United States	2020-06-03	877.068	877.068	877.068	plausible reference + 85%_masks	3.27979e+08
United States	2020-06-04	860.554	860.554	860.554	plausible reference + 85%_masks	3.27979e+08
United States	2020-06-05	844.026	844.026	844.026	plausible reference + 85%_masks	3.27979e+08
United States	2020-06-06	827.36	827.36	827.36	plausible reference + 85%_masks	3.27979e+08
United States	2020-06-07	810.481	810.481	810.481	plausible reference + 85%_masks	3.27979e+08
United States	2020-06-08	793.367	793.367	793.367	plausible reference + 85%_masks	3.27979e+08
United States	2020-06-09	776.056	776.056	776.056	plausible reference + 85%_masks	3.27979e+08
United States	2020-06-10	758.628	758.628	758.628	plausible reference + 85%_masks	3.27979e+08
United States	2020-06-11	741.174	741.174	741.174	plausible reference + 85%_masks	3.27979e+08
United States	2020-06-12	723.783	723.783	723.783	plausible reference + 85%_masks	3.27979e+08
United States	2020-06-13	706.535	706.535	706.535	plausible reference + 85%_masks	3.27979e+08
United States	2020-06-14	689.508	689.508	689.508	plausible reference + 85%_masks	3.27979e+08
United States	2020-06-15	672.783	672.783	672.783	plausible reference + 85%_masks	3.27979e+08
United States	2020-06-16	656.459	656.459	656.459	plausible reference + 85%_masks	3.27979e+08
United States	2020-06-17	640.656	640.656	640.656	plausible reference + 85%_masks	3.27979e+08
United States	2020-06-18	625.525	625.525	625.525	plausible reference + 85%_masks	3.27979e+08
United States	2020-06-19	611.237	611.237	611.237	plausible reference + 85%_masks	3.27979e+08
United States	2020-06-20	597.969	597.969	597.969	plausible reference + 85%_masks	3.27979e+08
United States	2020-06-21	585.898	585.898	585.898	plausible reference + 85%_masks	3.27979e+08
United States	2020-06-22	575.183	575.183	575.183	plausible reference + 85%_masks	3.27979e+08
United States	2020-06-23	565.956	565.956	565.956	plausible reference + 85%_masks	3.27979e+08
United States	2020-06-24	558.323	558.323	558.323	plausible reference + 85%_masks	3.27979e+08
United States	2020-06-25	552.36	552.36	552.36	plausible reference + 85%_masks	3.27979e+08
United States	2020-06-26	548.115	548.115	548.115	plausible reference + 85%_masks	3.27979e+08
United States	2020-06-27	545.61	545.61	545.61	plausible reference + 85%_masks	3.27979e+08
United States	2020-06-28	544.842	544.842	544.842	plausible reference + 85%_masks	3.27979e+08
United States	2020-06-29	545.785	545.785	545.785	plausible reference + 85%_masks	3.27979e+08
United States	2020-06-30	548.4	548.4	548.4	plausible reference + 85%_masks	3.27979e+08
United States	2020-07-01	552.656	552.656	552.656	plausible reference + 85%_masks	3.27979e+08
United States	2020-07-02	558.548	558.548	558.548	plausible reference + 85%_masks	3.27979e+08
United States	2020-07-03	566.094	566.094	566.094	plausible reference + 85%_masks	3.27979e+08
United States	2020-07-04	575.328	575.328	575.328	plausible reference + 85%_masks	3.27979e+08
United States	2020-07-05	586.29	586.29	586.29	plausible reference + 85%_masks	3.27979e+08
United States	2020-07-06	599.005	599.005	599.005	plausible reference + 85%_masks	3.27979e+08
United States	2020-07-07	613.472	613.472	613.472	plausible reference + 85%_masks	3.27979e+08
United States	2020-07-08	629.655	629.655	629.655	plausible reference + 85%_masks	3.27979e+08
United States	2020-07-09	647.481	647.481	647.481	plausible reference + 85%_masks	3.27979e+08
United States	2020-07-10	666.834	666.834	666.834	plausible reference + 85%_masks	3.27979e+08
United States	2020-07-11	687.546	687.546	687.546	plausible reference + 85%_masks	3.27979e+08
United States	2020-07-12	709.396	709.396	709.396	plausible reference + 85%_masks	3.27979e+08
United States	2020-07-13	732.125	732.125	732.125	plausible reference + 85%_masks	3.27979e+08
United States	2020-07-14	755.435	755.435	755.435	plausible reference + 85%_masks	3.27979e+08
United States	2020-07-15	779.004	779.004	779.004	plausible reference + 85%_masks	3.27979e+08
United States	2020-07-16	802.512	802.512	802.512	plausible reference + 85%_masks	3.27979e+08
United States	2020-07-17	825.664	825.664	825.664	plausible reference + 85%_masks	3.27979e+08
United States	2020-07-18	848.195	848.195	848.195	plausible reference + 85%_masks	3.27979e+08
United States	2020-07-19	869.882	869.882	869.882	plausible reference + 85%_masks	3.27979e+08
United States	2020-07-20	890.547	890.547	890.547	plausible reference + 85%_masks	3.27979e+08
United States	2020-07-21	910.055	910.055	910.055	plausible reference + 85%_masks	3.27979e+08
United States	2020-07-22	928.312	928.312	928.312	plausible reference + 85%_masks	3.27979e+08
United States	2020-07-23	945.258	945.258	945.258	plausible reference + 85%_masks	3.27979e+08
United States	2020-07-24	960.86	960.86	960.86	plausible reference + 85%_masks	3.27979e+08
United States	2020-07-25	975.105	975.105	975.105	plausible reference + 85%_masks	3.27979e+08
United States	2020-07-26	987.999	987.999	987.999	plausible reference + 85%_masks	3.27979e+08
United States	2020-07-27	999.571	999.571	999.571	plausible reference + 85%_masks	3.27979e+08
United States	2020-07-28	1009.87	1009.87	1009.87	plausible reference + 85%_masks	3.27979e+08
United States	2020-07-29	1018.95	1018.95	1018.95	plausible reference + 85%_masks	3.27979e+08
United States	2020-07-30	1026.88	1026.88	1026.88	plausible reference + 85%_masks	3.27979e+08
United States	2020-07-31	1033.72	1033.72	1033.72	plausible reference + 85%_masks	3.27979e+08
United States	2020-08-01	1039.57	1039.57	1039.57	plausible reference + 85%_masks	3.27979e+08
United States	2020-08-02	1044.49	1044.49	1044.49	plausible reference + 85%_masks	3.27979e+08
United States	2020-08-03	1048.55	1048.55	1048.55	plausible reference + 85%_masks	3.27979e+08
United States	2020-08-04	1051.82	1051.82	1051.82	plausible reference + 85%_masks	3.27979e+08
United States	2020-08-05	1054.33	1054.33	1054.33	plausible reference + 85%_masks	3.27979e+08
United States	2020-08-06	1056.09	1056.09	1056.09	plausible reference + 85%_masks	3.27979e+08
United States	2020-08-07	1057.11	1057.11	1057.11	plausible reference + 85%_masks	3.27979e+08
United States	2020-08-08	1057.36	1057.36	1057.36	plausible reference + 85%_masks	3.27979e+08
United States	2020-08-09	1056.81	1056.81	1056.81	plausible reference + 85%_masks	3.27979e+08
United States	2020-08-10	1055.42	1055.42	1055.42	plausible reference + 85%_masks	3.27979e+08
United States	2020-08-11	1053.14	1053.14	1053.14	plausible reference + 85%_masks	3.27979e+08
United States	2020-08-12	1049.91	1049.91	1049.91	plausible reference + 85%_masks	3.27979e+08
United States	2020-08-13	1045.71	1045.71	1045.71	plausible reference + 85%_masks	3.27979e+08
United States	2020-08-14	1040.51	1040.51	1040.51	plausible reference + 85%_masks	3.27979e+08
United States	2020-08-15	1034.33	1034.33	1034.33	plausible reference + 85%_masks	3.27979e+08
United States	2020-08-16	1027.17	1027.17	1027.17	plausible reference + 85%_masks	3.27979e+08
United States	2020-08-17	1019.07	1019.07	1019.07	plausible reference + 85%_masks	3.27979e+08
United States	2020-08-18	1010.08	1010.08	1010.08	plausible reference + 85%_masks	3.27979e+08
United States	2020-08-19	1000.25	1000.25	1000.25	plausible reference + 85%_masks	3.27979e+08
United States	2020-08-20	989.658	989.658	989.658	plausible reference + 85%_masks	3.27979e+08
United States	2020-08-21	978.346	978.346	978.346	plausible reference + 85%_masks	3.27979e+08
United States	2020-08-22	966.378	966.378	966.378	plausible reference + 85%_masks	3.27979e+08
United States	2020-08-23	953.804	953.804	953.804	plausible reference + 85%_masks	3.27979e+08
United States	2020-08-24	940.679	940.679	940.679	plausible reference + 85%_masks	3.27979e+08
United States	2020-08-25	927.065	927.065	927.065	plausible reference + 85%_masks	3.27979e+08
United States	2020-08-26	913.038	913.038	913.038	plausible reference + 85%_masks	3.27979e+08
United States	2020-08-27	898.696	898.696	898.696	plausible reference + 85%_masks	3.27979e+08
United States	2020-08-28	884.152	884.152	884.152	plausible reference + 85%_masks	3.27979e+08
United States	2020-08-29	869.539	869.539	869.539	plausible reference + 85%_masks	3.27979e+08
United States	2020-08-30	854.999	854.999	854.999	plausible reference + 85%_masks	3.27979e+08
United States	2020-08-31	840.681	840.681	840.681	plausible reference + 85%_masks	3.27979e+08
United States	2020-09-01	826.727	826.727	826.727	plausible reference + 85%_masks	3.27979e+08
United States	2020-09-02	813.268	813.268	813.268	plausible reference + 85%_masks	3.27979e+08
United States	2020-09-03	800.424	800.424	800.424	plausible reference + 85%_masks	3.27979e+08
United States	2020-09-04	788.3	788.3	788.3	plausible reference + 85%_masks	3.27979e+08
United States	2020-09-05	776.989	776.989	776.989	plausible reference + 85%_masks	3.27979e+08
United States	2020-09-06	766.566	766.566	766.566	plausible reference + 85%_masks	3.27979e+08
United States	2020-09-07	757.096	757.096	757.096	plausible reference + 85%_masks	3.27979e+08
United States	2020-09-08	748.622	748.622	748.622	plausible reference + 85%_masks	3.27979e+08
United States	2020-09-09	741.168	741.168	741.168	plausible reference + 85%_masks	3.27979e+08
United States	2020-09-10	734.733	734.733	734.733	plausible reference + 85%_masks	3.27979e+08
United States	2020-09-11	729.301	729.301	729.301	plausible reference + 85%_masks	3.27979e+08
United States	2020-09-12	724.84	724.84	724.84	plausible reference + 85%_masks	3.27979e+08
United States	2020-09-13	721.311	721.311	721.311	plausible reference + 85%_masks	3.27979e+08
United States	2020-09-14	718.669	718.669	718.669	plausible reference + 85%_masks	3.27979e+08
United States	2020-09-15	716.865	716.865	716.865	plausible reference + 85%_masks	3.27979e+08
United States	2020-09-16	715.851	715.851	715.851	plausible reference + 85%_masks	3.27979e+08
United States	2020-09-17	715.579	715.579	715.579	plausible reference + 85%_masks	3.27979e+08
United States	2020-09-18	716.001	716.001	716.001	plausible reference + 85%_masks	3.27979e+08
United States	2020-09-19	717.072	717.072	717.072	plausible reference + 85%_masks	3.27979e+08
United States	2020-09-20	718.714	718.714	718.714	plausible reference + 85%_masks	3.27979e+08
United States	2020-09-21	720.785	720.785	720.785	plausible reference + 85%_masks	3.27979e+08
United States	2020-09-22	723.15	723.15	723.15	plausible reference + 85%_masks	3.27979e+08
United States	2020-09-23	725.725	725.725	725.725	plausible reference + 85%_masks	3.27979e+08
United States	2020-09-24	728.473	728.473	728.473	plausible reference + 85%_masks	3.27979e+08
United States	2020-09-25	731.358	730.365	732.493	plausible reference + 85%_masks	3.27979e+08
United States	2020-09-26	734.483	733.422	735.699	plausible reference + 85%_masks	3.27979e+08
United States	2020-09-27	737.835	736.715	739.13	plausible reference + 85%_masks	3.27979e+08
United States	2020-09-28	741.3	737.512	747.2	plausible reference + 85%_masks	3.27979e+08
United States	2020-09-29	746.078	679.278	801.752	plausible reference + 85%_masks	3.27979e+08
United States	2020-09-30	751.544	679.147	811.75	plausible reference + 85%_masks	3.27979e+08
United States	2020-10-01	757.77	679.121	825.265	plausible reference + 85%_masks	3.27979e+08
United States	2020-10-02	764.884	680.513	839.109	plausible reference + 85%_masks	3.27979e+08
United States	2020-10-03	772.836	683.851	853.938	plausible reference + 85%_masks	3.27979e+08
United States	2020-10-04	781.697	687.485	868.764	plausible reference + 85%_masks	3.27979e+08
United States	2020-10-05	791.526	692.526	884.087	plausible reference + 85%_masks	3.27979e+08
United States	2020-10-06	802.05	696.879	899.857	plausible reference + 85%_masks	3.27979e+08
United States	2020-10-07	812.189	700.561	915.4	plausible reference + 85%_masks	3.27979e+08
United States	2020-10-08	822.801	705.01	930.911	plausible reference + 85%_masks	3.27979e+08
United States	2020-10-09	833.62	710.262	948.461	plausible reference + 85%_masks	3.27979e+08
United States	2020-10-10	844.491	713.39	964.909	plausible reference + 85%_masks	3.27979e+08
United States	2020-10-11	855.812	718.547	984.338	plausible reference + 85%_masks	3.27979e+08
United States	2020-10-12	867.977	725.634	1005.97	plausible reference + 85%_masks	3.27979e+08
United States	2020-10-13	881.114	733.622	1025.72	plausible reference + 85%_masks	3.27979e+08
United States	2020-10-14	895.411	740.545	1047.26	plausible reference + 85%_masks	3.27979e+08
United States	2020-10-15	910.979	749.231	1072.03	plausible reference + 85%_masks	3.27979e+08
United States	2020-10-16	927.225	760.218	1095.22	plausible reference + 85%_masks	3.27979e+08
United States	2020-10-17	943.552	771.01	1117.06	plausible reference + 85%_masks	3.27979e+08
United States	2020-10-18	960.114	781.624	1145.98	plausible reference + 85%_masks	3.27979e+08
United States	2020-10-19	977.099	792.273	1176.03	plausible reference + 85%_masks	3.27979e+08
United States	2020-10-20	994.486	803.466	1203.18	plausible reference + 85%_masks	3.27979e+08
United States	2020-10-21	1011.78	814.708	1229.71	plausible reference + 85%_masks	3.27979e+08
United States	2020-10-22	1029.05	824.742	1254.18	plausible reference + 85%_masks	3.27979e+08
United States	2020-10-23	1046.41	835.052	1283.91	plausible reference + 85%_masks	3.27979e+08
United States	2020-10-24	1063.7	846.533	1311.63	plausible reference + 85%_masks	3.27979e+08
United States	2020-10-25	1078.32	856.722	1327.62	plausible reference + 85%_masks	3.27979e+08
United States	2020-10-26	1087.72	858.042	1345.63	plausible reference + 85%_masks	3.27979e+08
United States	2020-10-27	1091.54	854.119	1355.95	plausible reference + 85%_masks	3.27979e+08
United States	2020-10-28	1088.95	846.331	1359.03	plausible reference + 85%_masks	3.27979e+08
United States	2020-10-29	1079.64	839.789	1350.87	plausible reference + 85%_masks	3.27979e+08
United States	2020-10-30	1064.92	825.784	1337.66	plausible reference + 85%_masks	3.27979e+08
United States	2020-10-31	1046.79	811.243	1318.01	plausible reference + 85%_masks	3.27979e+08
United States	2020-11-01	1027.96	795.52	1291.83	plausible reference + 85%_masks	3.27979e+08
United States	2020-11-02	1011.18	780.476	1268.71	plausible reference + 85%_masks	3.27979e+08
United States	2020-11-03	997.193	773.739	1248.88	plausible reference + 85%_masks	3.27979e+08
United States	2020-11-04	986.263	767.441	1233.49	plausible reference + 85%_masks	3.27979e+08
United States	2020-11-05	978.897	765.39	1234.76	plausible reference + 85%_masks	3.27979e+08
United States	2020-11-06	973.038	761.123	1222.43	plausible reference + 85%_masks	3.27979e+08
United States	2020-11-07	966.299	755.088	1215.96	plausible reference + 85%_masks	3.27979e+08
United States	2020-11-08	959.383	747.485	1212.63	plausible reference + 85%_masks	3.27979e+08
United States	2020-11-09	952.704	743.863	1213.71	plausible reference + 85%_masks	3.27979e+08
United States	2020-11-10	946.856	736.162	1209.22	plausible reference + 85%_masks	3.27979e+08
United States	2020-11-11	941.815	732.999	1206.36	plausible reference + 85%_masks	3.27979e+08
United States	2020-11-12	937.7	733.644	1195.85	plausible reference + 85%_masks	3.27979e+08
United States	2020-11-13	934.56	731.061	1199.6	plausible reference + 85%_masks	3.27979e+08
United States	2020-11-14	932.016	726.63	1203.91	plausible reference + 85%_masks	3.27979e+08
United States	2020-11-15	930.409	723.537	1205.23	plausible reference + 85%_masks	3.27979e+08
United States	2020-11-16	929.825	721.33	1209.62	plausible reference + 85%_masks	3.27979e+08
United States	2020-11-17	930.243	720.681	1217.91	plausible reference + 85%_masks	3.27979e+08
United States	2020-11-18	931.849	716.675	1227.48	plausible reference + 85%_masks	3.27979e+08
United States	2020-11-19	934.851	714.109	1220	plausible reference + 85%_masks	3.27979e+08
United States	2020-11-20	938.721	710.283	1233.47	plausible reference + 85%_masks	3.27979e+08
United States	2020-11-21	942.858	710.519	1243.96	plausible reference + 85%_masks	3.27979e+08
United States	2020-11-22	947.365	711.617	1246.71	plausible reference + 85%_masks	3.27979e+08
United States	2020-11-23	952.597	711.71	1250.34	plausible reference + 85%_masks	3.27979e+08
United States	2020-11-24	958.696	713.998	1261.36	plausible reference + 85%_masks	3.27979e+08
United States	2020-11-25	965.727	714.032	1271.85	plausible reference + 85%_masks	3.27979e+08
United States	2020-11-26	973.942	717.366	1284.37	plausible reference + 85%_masks	3.27979e+08
United States	2020-11-27	983.089	720.745	1294.48	plausible reference + 85%_masks	3.27979e+08
United States	2020-11-28	992.312	722.938	1308.99	plausible reference + 85%_masks	3.27979e+08
United States	2020-11-29	1001.61	722.377	1330.7	plausible reference + 85%_masks	3.27979e+08
United States	2020-11-30	1011.61	720.786	1354.21	plausible reference + 85%_masks	3.27979e+08
United States	2020-12-01	1022.64	723.913	1372.75	plausible reference + 85%_masks	3.27979e+08
United States	2020-12-02	1034.86	730.917	1392.6	plausible reference + 85%_masks	3.27979e+08
United States	2020-12-03	1048.15	739.515	1419.4	plausible reference + 85%_masks	3.27979e+08
United States	2020-12-04	1062.05	748.123	1445.76	plausible reference + 85%_masks	3.27979e+08
United States	2020-12-05	1076.21	754.881	1473.95	plausible reference + 85%_masks	3.27979e+08
United States	2020-12-06	1090.3	760.453	1495	plausible reference + 85%_masks	3.27979e+08
United States	2020-12-07	1105.01	770.184	1510.1	plausible reference + 85%_masks	3.27979e+08
United States	2020-12-08	1120.39	779.734	1536.8	plausible reference + 85%_masks	3.27979e+08
United States	2020-12-09	1136.19	787.947	1561.11	plausible reference + 85%_masks	3.27979e+08
United States	2020-12-10	1153.32	796.861	1582.01	plausible reference + 85%_masks	3.27979e+08
United States	2020-12-11	1171.22	807.041	1604.93	plausible reference + 85%_masks	3.27979e+08
United States	2020-12-12	1188.8	817.845	1637.12	plausible reference + 85%_masks	3.27979e+08
United States	2020-12-13	1207.08	829.284	1652.93	plausible reference + 85%_masks	3.27979e+08
United States	2020-12-14	1226.44	841.39	1690.23	plausible reference + 85%_masks	3.27979e+08
United States	2020-12-15	1246.02	853.469	1715.41	plausible reference + 85%_masks	3.27979e+08
United States	2020-12-16	1266.62	865.497	1742.58	plausible reference + 85%_masks	3.27979e+08
United States	2020-12-17	1288.77	884.518	1785.15	plausible reference + 85%_masks	3.27979e+08
United States	2020-12-18	1311.61	893.229	1812.65	plausible reference + 85%_masks	3.27979e+08
United States	2020-12-19	1334.44	907.557	1848.13	plausible reference + 85%_masks	3.27979e+08
United States	2020-12-20	1357.19	923.577	1868.39	plausible reference + 85%_masks	3.27979e+08
United States	2020-12-21	1380.11	939.611	1880.83	plausible reference + 85%_masks	3.27979e+08
United States	2020-12-22	1403.56	957.318	1911.96	plausible reference + 85%_masks	3.27979e+08
United States	2020-12-23	1427.57	975.665	1955.63	plausible reference + 85%_masks	3.27979e+08
United States	2020-12-24	1452.96	995.185	1985.38	plausible reference + 85%_masks	3.27979e+08
United States	2020-12-25	1478.91	1013.87	2021.69	plausible reference + 85%_masks	3.27979e+08
United States	2020-12-26	1503.86	1031.95	2049.32	plausible reference + 85%_masks	3.27979e+08
United States	2020-12-27	1529.08	1051.15	2069.12	plausible reference + 85%_masks	3.27979e+08
United States	2020-12-28	1555.07	1069.4	2099.51	plausible reference + 85%_masks	3.27979e+08
United States	2020-12-29	1581.2	1088.25	2119.52	plausible reference + 85%_masks	3.27979e+08
United States	2020-12-30	1606.56	1100.65	2159.22	plausible reference + 85%_masks	3.27979e+08
United States	2020-12-31	1633	1116.46	2186.22	plausible reference + 85%_masks	3.27979e+08
United States	2021-01-01	1659.99	1140.58	2230.15	plausible reference + 85%_masks	3.27979e+08
United States	2021-01-02	1685.32	1165.94	2254.94	plausible reference + 85%_masks	3.27979e+08
United States	2021-01-03	1710.9	1168.54	2286.43	plausible reference + 85%_masks	3.27979e+08
United States	2021-01-04	1736.31	1195.51	2305.09	plausible reference + 85%_masks	3.27979e+08
United States	2021-01-05	1760.9	1217.6	2342.03	plausible reference + 85%_masks	3.27979e+08
United States	2021-01-06	1785.67	1231.32	2380.14	plausible reference + 85%_masks	3.27979e+08
United States	2021-01-07	1810.72	1249.91	2398.72	plausible reference + 85%_masks	3.27979e+08
United States	2021-01-08	1834.88	1271.07	2429.01	plausible reference + 85%_masks	3.27979e+08
United States	2021-01-09	1858.01	1300.04	2437.34	plausible reference + 85%_masks	3.27979e+08
United States	2021-01-10	1879.91	1317.06	2460.74	plausible reference + 85%_masks	3.27979e+08
United States	2021-01-11	1900.8	1337.52	2469.76	plausible reference + 85%_masks	3.27979e+08
United States	2021-01-12	1921.07	1355.84	2482.53	plausible reference + 85%_masks	3.27979e+08
United States	2021-01-13	1940.32	1377.26	2492.76	plausible reference + 85%_masks	3.27979e+08
United States	2021-01-14	1958.51	1403.53	2511.11	plausible reference + 85%_masks	3.27979e+08
United States	2021-01-15	1976.46	1408.86	2530.35	plausible reference + 85%_masks	3.27979e+08
United States	2021-01-16	1993.14	1431.47	2545.12	plausible reference + 85%_masks	3.27979e+08
United States	2021-01-17	2007.61	1449.36	2549.27	plausible reference + 85%_masks	3.27979e+08
United States	2021-01-18	2018.23	1471.28	2571.72	plausible reference + 85%_masks	3.27979e+08
United States	2021-01-19	2026.23	1474.77	2549.96	plausible reference + 85%_masks	3.27979e+08
United States	2021-01-20	2032.89	1493.08	2555.57	plausible reference + 85%_masks	3.27979e+08
United States	2021-01-21	2037.85	1496.43	2557.95	plausible reference + 85%_masks	3.27979e+08
United States	2021-01-22	2042.22	1519.37	2573.81	plausible reference + 85%_masks	3.27979e+08
United States	2021-01-23	2045.56	1520.99	2549.93	plausible reference + 85%_masks	3.27979e+08
United States	2021-01-24	2048.2	1518.95	2534.68	plausible reference + 85%_masks	3.27979e+08
United States	2021-01-25	2050.25	1529.18	2530.48	plausible reference + 85%_masks	3.27979e+08
United States	2021-01-26	2051.14	1543.52	2508.88	plausible reference + 85%_masks	3.27979e+08
United States	2021-01-27	2050.06	1552.6	2507.69	plausible reference + 85%_masks	3.27979e+08
United States	2021-01-28	2048.93	1565.68	2506.81	plausible reference + 85%_masks	3.27979e+08
United States	2021-01-29	2046.76	1572.86	2508.69	plausible reference + 85%_masks	3.27979e+08
United States	2021-01-30	2042.57	1573.09	2496.5	plausible reference + 85%_masks	3.27979e+08
United States	2021-01-31	2038.16	1576.07	2476.56	plausible reference + 85%_masks	3.27979e+08
United States	2021-02-01	2032.46	1583.56	2463.42	plausible reference + 85%_masks	3.27979e+08
United States	2021-02-02	2025.3	1590.67	2454.65	plausible reference + 85%_masks	3.27979e+08
United States	2021-02-03	2017.43	1586.17	2430.01	plausible reference + 85%_masks	3.27979e+08
United States	2021-02-04	2008.03	1590.09	2415.11	plausible reference + 85%_masks	3.27979e+08
United States	2021-02-05	1998.04	1588.86	2390.82	plausible reference + 85%_masks	3.27979e+08
United States	2021-02-06	1988.34	1583.4	2378.17	plausible reference + 85%_masks	3.27979e+08
United States	2021-02-07	1978.59	1577.6	2373.99	plausible reference + 85%_masks	3.27979e+08
United States	2021-02-08	1967.75	1569.84	2363.22	plausible reference + 85%_masks	3.27979e+08
United States	2021-02-09	1955.27	1569.09	2339.43	plausible reference + 85%_masks	3.27979e+08
United States	2021-02-10	1942.84	1566.72	2325.25	plausible reference + 85%_masks	3.27979e+08
United States	2021-02-11	1929.88	1565.06	2305.08	plausible reference + 85%_masks	3.27979e+08
United States	2021-02-12	1915.17	1553.39	2268.96	plausible reference + 85%_masks	3.27979e+08
United States	2021-02-13	1899.6	1551.82	2238.71	plausible reference + 85%_masks	3.27979e+08
United States	2021-02-14	1883.36	1533.2	2222.18	plausible reference + 85%_masks	3.27979e+08
United States	2021-02-15	1867.12	1514.48	2205.78	plausible reference + 85%_masks	3.27979e+08
United States	2021-02-16	1850.44	1503.76	2183.68	plausible reference + 85%_masks	3.27979e+08
United States	2021-02-17	1833.17	1492.4	2168.19	plausible reference + 85%_masks	3.27979e+08
United States	2021-02-18	1814.7	1471.31	2146.09	plausible reference + 85%_masks	3.27979e+08
United States	2021-02-19	1795.63	1454.61	2140.04	plausible reference + 85%_masks	3.27979e+08
United States	2021-02-20	1776.76	1446.19	2123.03	plausible reference + 85%_masks	3.27979e+08
United States	2021-02-21	1756.75	1430.66	2089.45	plausible reference + 85%_masks	3.27979e+08
United States	2021-02-22	1736.16	1413.65	2079.14	plausible reference + 85%_masks	3.27979e+08
United States	2021-02-23	1715.1	1398.64	2026.17	plausible reference + 85%_masks	3.27979e+08
United States	2021-02-24	1693.7	1381.91	2001.31	plausible reference + 85%_masks	3.27979e+08
United States	2021-02-25	1673.25	1366.19	1986.92	plausible reference + 85%_masks	3.27979e+08
United States	2021-02-26	1652.62	1343.43	1959.91	plausible reference + 85%_masks	3.27979e+08
United States	2021-02-27	1631.04	1325.86	1928.81	plausible reference + 85%_masks	3.27979e+08
United States	2021-02-28	1609.56	1302.16	1898.46	plausible reference + 85%_masks	3.27979e+08
United States	2020-02-01	0.0507338	0.0507338	0.0507338	mandates easing + universal masks	3.27979e+08
United States	2020-02-02	1.18838	1.18838	1.18838	mandates easing + universal masks	3.27979e+08
United States	2020-02-03	1.19266	1.19266	1.19266	mandates easing + universal masks	3.27979e+08
United States	2020-02-04	1.16459	1.16459	1.16459	mandates easing + universal masks	3.27979e+08
United States	2020-02-05	1.11417	1.11417	1.11417	mandates easing + universal masks	3.27979e+08
United States	2020-02-06	1.03371	1.03371	1.03371	mandates easing + universal masks	3.27979e+08
United States	2020-02-07	0.937139	0.937139	0.937139	mandates easing + universal masks	3.27979e+08
United States	2020-02-08	0.832327	0.832327	0.832327	mandates easing + universal masks	3.27979e+08
United States	2020-02-09	0.726849	0.726849	0.726849	mandates easing + universal masks	3.27979e+08
United States	2020-02-10	0.627258	0.627258	0.627258	mandates easing + universal masks	3.27979e+08
United States	2020-02-11	0.538628	0.538628	0.538628	mandates easing + universal masks	3.27979e+08
United States	2020-02-12	0.464441	0.464441	0.464441	mandates easing + universal masks	3.27979e+08
United States	2020-02-13	0.419797	0.419797	0.419797	mandates easing + universal masks	3.27979e+08
United States	2020-02-14	0.379475	0.379475	0.379475	mandates easing + universal masks	3.27979e+08
United States	2020-02-15	0.356176	0.356176	0.356176	mandates easing + universal masks	3.27979e+08
United States	2020-02-16	0.34865	0.34865	0.34865	mandates easing + universal masks	3.27979e+08
United States	2020-02-17	0.355331	0.355331	0.355331	mandates easing + universal masks	3.27979e+08
United States	2020-02-18	0.374771	0.374771	0.374771	mandates easing + universal masks	3.27979e+08
United States	2020-02-19	0.405899	0.405899	0.405899	mandates easing + universal masks	3.27979e+08
United States	2020-02-20	0.448118	0.448118	0.448118	mandates easing + universal masks	3.27979e+08
United States	2020-02-21	0.501312	0.501312	0.501312	mandates easing + universal masks	3.27979e+08
United States	2020-02-22	0.565795	0.565795	0.565795	mandates easing + universal masks	3.27979e+08
United States	2020-02-23	0.642232	0.642232	0.642232	mandates easing + universal masks	3.27979e+08
United States	2020-02-24	0.731548	0.731548	0.731548	mandates easing + universal masks	3.27979e+08
United States	2020-02-25	0.834846	0.834846	0.834846	mandates easing + universal masks	3.27979e+08
United States	2020-02-26	0.953337	0.953337	0.953337	mandates easing + universal masks	3.27979e+08
United States	2020-02-27	1.0883	1.0883	1.0883	mandates easing + universal masks	3.27979e+08
United States	2020-02-28	1.24107	1.24107	1.24107	mandates easing + universal masks	3.27979e+08
United States	2020-02-29	1.42456	1.42456	1.42456	mandates easing + universal masks	3.27979e+08
United States	2020-03-01	2.50815	2.50815	2.50815	mandates easing + universal masks	3.27979e+08
United States	2020-03-02	2.95699	2.95699	2.95699	mandates easing + universal masks	3.27979e+08
United States	2020-03-03	3.36861	3.36861	3.36861	mandates easing + universal masks	3.27979e+08
United States	2020-03-04	3.73276	3.73276	3.73276	mandates easing + universal masks	3.27979e+08
United States	2020-03-05	4.59922	4.59922	4.59922	mandates easing + universal masks	3.27979e+08
United States	2020-03-06	5.46269	5.46269	5.46269	mandates easing + universal masks	3.27979e+08
United States	2020-03-07	6.21127	6.21127	6.21127	mandates easing + universal masks	3.27979e+08
United States	2020-03-08	7.38222	7.38222	7.38222	mandates easing + universal masks	3.27979e+08
United States	2020-03-09	8.90483	8.90483	8.90483	mandates easing + universal masks	3.27979e+08
United States	2020-03-10	11.4478	11.4478	11.4478	mandates easing + universal masks	3.27979e+08
United States	2020-03-11	13.2891	13.2891	13.2891	mandates easing + universal masks	3.27979e+08
United States	2020-03-12	15.5712	15.5712	15.5712	mandates easing + universal masks	3.27979e+08
United States	2020-03-13	18.4474	18.4474	18.4474	mandates easing + universal masks	3.27979e+08
United States	2020-03-14	22.0443	22.0443	22.0443	mandates easing + universal masks	3.27979e+08
United States	2020-03-15	26.6028	26.6028	26.6028	mandates easing + universal masks	3.27979e+08
United States	2020-03-16	32.6004	32.6004	32.6004	mandates easing + universal masks	3.27979e+08
United States	2020-03-17	40.0961	40.0961	40.0961	mandates easing + universal masks	3.27979e+08
United States	2020-03-18	49.7321	49.7321	49.7321	mandates easing + universal masks	3.27979e+08
United States	2020-03-19	62.6888	62.6888	62.6888	mandates easing + universal masks	3.27979e+08
United States	2020-03-20	78.7933	78.7933	78.7933	mandates easing + universal masks	3.27979e+08
United States	2020-03-21	99.5165	99.5165	99.5165	mandates easing + universal masks	3.27979e+08
United States	2020-03-22	126.09	126.09	126.09	mandates easing + universal masks	3.27979e+08
United States	2020-03-23	159.958	159.958	159.958	mandates easing + universal masks	3.27979e+08
United States	2020-03-24	202.73	202.73	202.73	mandates easing + universal masks	3.27979e+08
United States	2020-03-25	256.087	256.087	256.087	mandates easing + universal masks	3.27979e+08
United States	2020-03-26	321.637	321.637	321.637	mandates easing + universal masks	3.27979e+08
United States	2020-03-27	400.762	400.762	400.762	mandates easing + universal masks	3.27979e+08
United States	2020-03-28	494.412	494.412	494.412	mandates easing + universal masks	3.27979e+08
United States	2020-03-29	602.926	602.926	602.926	mandates easing + universal masks	3.27979e+08
United States	2020-03-30	725.896	725.896	725.896	mandates easing + universal masks	3.27979e+08
United States	2020-03-31	862.008	862.008	862.008	mandates easing + universal masks	3.27979e+08
United States	2020-04-01	1010.79	1010.79	1010.79	mandates easing + universal masks	3.27979e+08
United States	2020-04-02	1165.54	1165.54	1165.54	mandates easing + universal masks	3.27979e+08
United States	2020-04-03	1323.76	1323.76	1323.76	mandates easing + universal masks	3.27979e+08
United States	2020-04-04	1480.76	1480.76	1480.76	mandates easing + universal masks	3.27979e+08
United States	2020-04-05	1631.67	1631.67	1631.67	mandates easing + universal masks	3.27979e+08
United States	2020-04-06	1771.95	1771.95	1771.95	mandates easing + universal masks	3.27979e+08
United States	2020-04-07	1897.83	1897.83	1897.83	mandates easing + universal masks	3.27979e+08
United States	2020-04-08	2006.6	2006.6	2006.6	mandates easing + universal masks	3.27979e+08
United States	2020-04-09	2096.85	2096.85	2096.85	mandates easing + universal masks	3.27979e+08
United States	2020-04-10	2168.36	2168.36	2168.36	mandates easing + universal masks	3.27979e+08
United States	2020-04-11	2221.85	2221.85	2221.85	mandates easing + universal masks	3.27979e+08
United States	2020-04-12	2258.81	2258.81	2258.81	mandates easing + universal masks	3.27979e+08
United States	2020-04-13	2281.2	2281.2	2281.2	mandates easing + universal masks	3.27979e+08
United States	2020-04-14	2291.22	2291.22	2291.22	mandates easing + universal masks	3.27979e+08
United States	2020-04-15	2291.17	2291.17	2291.17	mandates easing + universal masks	3.27979e+08
United States	2020-04-16	2283.24	2283.24	2283.24	mandates easing + universal masks	3.27979e+08
United States	2020-04-17	2269.45	2269.45	2269.45	mandates easing + universal masks	3.27979e+08
United States	2020-04-18	2251.47	2251.47	2251.47	mandates easing + universal masks	3.27979e+08
United States	2020-04-19	2230.69	2230.69	2230.69	mandates easing + universal masks	3.27979e+08
United States	2020-04-20	2208.12	2208.12	2208.12	mandates easing + universal masks	3.27979e+08
United States	2020-04-21	2184.49	2184.49	2184.49	mandates easing + universal masks	3.27979e+08
United States	2020-04-22	2160.26	2160.26	2160.26	mandates easing + universal masks	3.27979e+08
United States	2020-04-23	2135.73	2135.73	2135.73	mandates easing + universal masks	3.27979e+08
United States	2020-04-24	2111.04	2111.04	2111.04	mandates easing + universal masks	3.27979e+08
United States	2020-04-25	2086.24	2086.24	2086.24	mandates easing + universal masks	3.27979e+08
United States	2020-04-26	2061.28	2061.28	2061.28	mandates easing + universal masks	3.27979e+08
United States	2020-04-27	2036.06	2036.06	2036.06	mandates easing + universal masks	3.27979e+08
United States	2020-04-28	2010.4	2010.4	2010.4	mandates easing + universal masks	3.27979e+08
United States	2020-04-29	1984.09	1984.09	1984.09	mandates easing + universal masks	3.27979e+08
United States	2020-04-30	1956.88	1956.88	1956.88	mandates easing + universal masks	3.27979e+08
United States	2020-05-01	1928.51	1928.51	1928.51	mandates easing + universal masks	3.27979e+08
United States	2020-05-02	1898.79	1898.79	1898.79	mandates easing + universal masks	3.27979e+08
United States	2020-05-03	1867.54	1867.54	1867.54	mandates easing + universal masks	3.27979e+08
United States	2020-05-04	1834.65	1834.65	1834.65	mandates easing + universal masks	3.27979e+08
United States	2020-05-05	1800.1	1800.1	1800.1	mandates easing + universal masks	3.27979e+08
United States	2020-05-06	1763.9	1763.9	1763.9	mandates easing + universal masks	3.27979e+08
United States	2020-05-07	1726.13	1726.13	1726.13	mandates easing + universal masks	3.27979e+08
United States	2020-05-08	1686.93	1686.93	1686.93	mandates easing + universal masks	3.27979e+08
United States	2020-05-09	1646.47	1646.47	1646.47	mandates easing + universal masks	3.27979e+08
United States	2020-05-10	1604.97	1604.97	1604.97	mandates easing + universal masks	3.27979e+08
United States	2020-05-11	1562.7	1562.7	1562.7	mandates easing + universal masks	3.27979e+08
United States	2020-05-12	1519.95	1519.95	1519.95	mandates easing + universal masks	3.27979e+08
United States	2020-05-13	1477.05	1477.05	1477.05	mandates easing + universal masks	3.27979e+08
United States	2020-05-14	1434.35	1434.35	1434.35	mandates easing + universal masks	3.27979e+08
United States	2020-05-15	1392.2	1392.2	1392.2	mandates easing + universal masks	3.27979e+08
United States	2020-05-16	1350.9	1350.9	1350.9	mandates easing + universal masks	3.27979e+08
United States	2020-05-17	1310.77	1310.77	1310.77	mandates easing + universal masks	3.27979e+08
United States	2020-05-18	1272.06	1272.06	1272.06	mandates easing + universal masks	3.27979e+08
United States	2020-05-19	1234.99	1234.99	1234.99	mandates easing + universal masks	3.27979e+08
United States	2020-05-20	1199.73	1199.73	1199.73	mandates easing + universal masks	3.27979e+08
United States	2020-05-21	1166.38	1166.38	1166.38	mandates easing + universal masks	3.27979e+08
United States	2020-05-22	1134.99	1134.99	1134.99	mandates easing + universal masks	3.27979e+08
United States	2020-05-23	1105.57	1105.57	1105.57	mandates easing + universal masks	3.27979e+08
United States	2020-05-24	1078.08	1078.08	1078.08	mandates easing + universal masks	3.27979e+08
United States	2020-05-25	1052.42	1052.42	1052.42	mandates easing + universal masks	3.27979e+08
United States	2020-05-26	1028.48	1028.48	1028.48	mandates easing + universal masks	3.27979e+08
United States	2020-05-27	1006.08	1006.08	1006.08	mandates easing + universal masks	3.27979e+08
United States	2020-05-28	985.03	985.03	985.03	mandates easing + universal masks	3.27979e+08
United States	2020-05-29	965.14	965.14	965.14	mandates easing + universal masks	3.27979e+08
United States	2020-05-30	946.234	946.234	946.234	mandates easing + universal masks	3.27979e+08
United States	2020-05-31	928.14	928.14	928.14	mandates easing + universal masks	3.27979e+08
United States	2020-06-01	910.691	910.691	910.691	mandates easing + universal masks	3.27979e+08
United States	2020-06-02	893.723	893.723	893.723	mandates easing + universal masks	3.27979e+08
United States	2020-06-03	877.068	877.068	877.068	mandates easing + universal masks	3.27979e+08
United States	2020-06-04	860.554	860.554	860.554	mandates easing + universal masks	3.27979e+08
United States	2020-06-05	844.026	844.026	844.026	mandates easing + universal masks	3.27979e+08
United States	2020-06-06	827.36	827.36	827.36	mandates easing + universal masks	3.27979e+08
United States	2020-06-07	810.481	810.481	810.481	mandates easing + universal masks	3.27979e+08
United States	2020-06-08	793.367	793.367	793.367	mandates easing + universal masks	3.27979e+08
United States	2020-06-09	776.056	776.056	776.056	mandates easing + universal masks	3.27979e+08
United States	2020-06-10	758.628	758.628	758.628	mandates easing + universal masks	3.27979e+08
United States	2020-06-11	741.174	741.174	741.174	mandates easing + universal masks	3.27979e+08
United States	2020-06-12	723.783	723.783	723.783	mandates easing + universal masks	3.27979e+08
United States	2020-06-13	706.535	706.535	706.535	mandates easing + universal masks	3.27979e+08
United States	2020-06-14	689.508	689.508	689.508	mandates easing + universal masks	3.27979e+08
United States	2020-06-15	672.783	672.783	672.783	mandates easing + universal masks	3.27979e+08
United States	2020-06-16	656.459	656.459	656.459	mandates easing + universal masks	3.27979e+08
United States	2020-06-17	640.656	640.656	640.656	mandates easing + universal masks	3.27979e+08
United States	2020-06-18	625.525	625.525	625.525	mandates easing + universal masks	3.27979e+08
United States	2020-06-19	611.237	611.237	611.237	mandates easing + universal masks	3.27979e+08
United States	2020-06-20	597.969	597.969	597.969	mandates easing + universal masks	3.27979e+08
United States	2020-06-21	585.898	585.898	585.898	mandates easing + universal masks	3.27979e+08
United States	2020-06-22	575.183	575.183	575.183	mandates easing + universal masks	3.27979e+08
United States	2020-06-23	565.956	565.956	565.956	mandates easing + universal masks	3.27979e+08
United States	2020-06-24	558.323	558.323	558.323	mandates easing + universal masks	3.27979e+08
United States	2020-06-25	552.36	552.36	552.36	mandates easing + universal masks	3.27979e+08
United States	2020-06-26	548.115	548.115	548.115	mandates easing + universal masks	3.27979e+08
United States	2020-06-27	545.61	545.61	545.61	mandates easing + universal masks	3.27979e+08
United States	2020-06-28	544.842	544.842	544.842	mandates easing + universal masks	3.27979e+08
United States	2020-06-29	545.785	545.785	545.785	mandates easing + universal masks	3.27979e+08
United States	2020-06-30	548.4	548.4	548.4	mandates easing + universal masks	3.27979e+08
United States	2020-07-01	552.656	552.656	552.656	mandates easing + universal masks	3.27979e+08
United States	2020-07-02	558.548	558.548	558.548	mandates easing + universal masks	3.27979e+08
United States	2020-07-03	566.094	566.094	566.094	mandates easing + universal masks	3.27979e+08
United States	2020-07-04	575.328	575.328	575.328	mandates easing + universal masks	3.27979e+08
United States	2020-07-05	586.29	586.29	586.29	mandates easing + universal masks	3.27979e+08
United States	2020-07-06	599.005	599.005	599.005	mandates easing + universal masks	3.27979e+08
United States	2020-07-07	613.472	613.472	613.472	mandates easing + universal masks	3.27979e+08
United States	2020-07-08	629.655	629.655	629.655	mandates easing + universal masks	3.27979e+08
United States	2020-07-09	647.481	647.481	647.481	mandates easing + universal masks	3.27979e+08
United States	2020-07-10	666.834	666.834	666.834	mandates easing + universal masks	3.27979e+08
United States	2020-07-11	687.546	687.546	687.546	mandates easing + universal masks	3.27979e+08
United States	2020-07-12	709.396	709.396	709.396	mandates easing + universal masks	3.27979e+08
United States	2020-07-13	732.125	732.125	732.125	mandates easing + universal masks	3.27979e+08
United States	2020-07-14	755.435	755.435	755.435	mandates easing + universal masks	3.27979e+08
United States	2020-07-15	779.004	779.004	779.004	mandates easing + universal masks	3.27979e+08
United States	2020-07-16	802.512	802.512	802.512	mandates easing + universal masks	3.27979e+08
United States	2020-07-17	825.664	825.664	825.664	mandates easing + universal masks	3.27979e+08
United States	2020-07-18	848.195	848.195	848.195	mandates easing + universal masks	3.27979e+08
United States	2020-07-19	869.882	869.882	869.882	mandates easing + universal masks	3.27979e+08
United States	2020-07-20	890.547	890.547	890.547	mandates easing + universal masks	3.27979e+08
United States	2020-07-21	910.055	910.055	910.055	mandates easing + universal masks	3.27979e+08
United States	2020-07-22	928.312	928.312	928.312	mandates easing + universal masks	3.27979e+08
United States	2020-07-23	945.258	945.258	945.258	mandates easing + universal masks	3.27979e+08
United States	2020-07-24	960.86	960.86	960.86	mandates easing + universal masks	3.27979e+08
United States	2020-07-25	975.105	975.105	975.105	mandates easing + universal masks	3.27979e+08
United States	2020-07-26	987.999	987.999	987.999	mandates easing + universal masks	3.27979e+08
United States	2020-07-27	999.571	999.571	999.571	mandates easing + universal masks	3.27979e+08
United States	2020-07-28	1009.87	1009.87	1009.87	mandates easing + universal masks	3.27979e+08
United States	2020-07-29	1018.95	1018.95	1018.95	mandates easing + universal masks	3.27979e+08
United States	2020-07-30	1026.88	1026.88	1026.88	mandates easing + universal masks	3.27979e+08
United States	2020-07-31	1033.72	1033.72	1033.72	mandates easing + universal masks	3.27979e+08
United States	2020-08-01	1039.57	1039.57	1039.57	mandates easing + universal masks	3.27979e+08
United States	2020-08-02	1044.49	1044.49	1044.49	mandates easing + universal masks	3.27979e+08
United States	2020-08-03	1048.55	1048.55	1048.55	mandates easing + universal masks	3.27979e+08
United States	2020-08-04	1051.82	1051.82	1051.82	mandates easing + universal masks	3.27979e+08
United States	2020-08-05	1054.33	1054.33	1054.33	mandates easing + universal masks	3.27979e+08
United States	2020-08-06	1056.09	1056.09	1056.09	mandates easing + universal masks	3.27979e+08
United States	2020-08-07	1057.11	1057.11	1057.11	mandates easing + universal masks	3.27979e+08
United States	2020-08-08	1057.36	1057.36	1057.36	mandates easing + universal masks	3.27979e+08
United States	2020-08-09	1056.81	1056.81	1056.81	mandates easing + universal masks	3.27979e+08
United States	2020-08-10	1055.42	1055.42	1055.42	mandates easing + universal masks	3.27979e+08
United States	2020-08-11	1053.14	1053.14	1053.14	mandates easing + universal masks	3.27979e+08
United States	2020-08-12	1049.91	1049.91	1049.91	mandates easing + universal masks	3.27979e+08
United States	2020-08-13	1045.71	1045.71	1045.71	mandates easing + universal masks	3.27979e+08
United States	2020-08-14	1040.51	1040.51	1040.51	mandates easing + universal masks	3.27979e+08
United States	2020-08-15	1034.33	1034.33	1034.33	mandates easing + universal masks	3.27979e+08
United States	2020-08-16	1027.17	1027.17	1027.17	mandates easing + universal masks	3.27979e+08
United States	2020-08-17	1019.07	1019.07	1019.07	mandates easing + universal masks	3.27979e+08
United States	2020-08-18	1010.08	1010.08	1010.08	mandates easing + universal masks	3.27979e+08
United States	2020-08-19	1000.25	1000.25	1000.25	mandates easing + universal masks	3.27979e+08
United States	2020-08-20	989.658	989.658	989.658	mandates easing + universal masks	3.27979e+08
United States	2020-08-21	978.346	978.346	978.346	mandates easing + universal masks	3.27979e+08
United States	2020-08-22	966.378	966.378	966.378	mandates easing + universal masks	3.27979e+08
United States	2020-08-23	953.804	953.804	953.804	mandates easing + universal masks	3.27979e+08
United States	2020-08-24	940.679	940.679	940.679	mandates easing + universal masks	3.27979e+08
United States	2020-08-25	927.065	927.065	927.065	mandates easing + universal masks	3.27979e+08
United States	2020-08-26	913.038	913.038	913.038	mandates easing + universal masks	3.27979e+08
United States	2020-08-27	898.696	898.696	898.696	mandates easing + universal masks	3.27979e+08
United States	2020-08-28	884.152	884.152	884.152	mandates easing + universal masks	3.27979e+08
United States	2020-08-29	869.539	869.539	869.539	mandates easing + universal masks	3.27979e+08
United States	2020-08-30	854.999	854.999	854.999	mandates easing + universal masks	3.27979e+08
United States	2020-08-31	840.681	840.681	840.681	mandates easing + universal masks	3.27979e+08
United States	2020-09-01	826.727	826.727	826.727	mandates easing + universal masks	3.27979e+08
United States	2020-09-02	813.268	813.268	813.268	mandates easing + universal masks	3.27979e+08
United States	2020-09-03	800.424	800.424	800.424	mandates easing + universal masks	3.27979e+08
United States	2020-09-04	788.3	788.3	788.3	mandates easing + universal masks	3.27979e+08
United States	2020-09-05	776.989	776.989	776.989	mandates easing + universal masks	3.27979e+08
United States	2020-09-06	766.566	766.566	766.566	mandates easing + universal masks	3.27979e+08
United States	2020-09-07	757.096	757.096	757.096	mandates easing + universal masks	3.27979e+08
United States	2020-09-08	748.622	748.622	748.622	mandates easing + universal masks	3.27979e+08
United States	2020-09-09	741.168	741.168	741.168	mandates easing + universal masks	3.27979e+08
United States	2020-09-10	734.733	734.733	734.733	mandates easing + universal masks	3.27979e+08
United States	2020-09-11	729.301	729.301	729.301	mandates easing + universal masks	3.27979e+08
United States	2020-09-12	724.84	724.84	724.84	mandates easing + universal masks	3.27979e+08
United States	2020-09-13	721.311	721.311	721.311	mandates easing + universal masks	3.27979e+08
United States	2020-09-14	718.669	718.669	718.669	mandates easing + universal masks	3.27979e+08
United States	2020-09-15	716.865	716.865	716.865	mandates easing + universal masks	3.27979e+08
United States	2020-09-16	715.851	715.851	715.851	mandates easing + universal masks	3.27979e+08
United States	2020-09-17	715.579	715.579	715.579	mandates easing + universal masks	3.27979e+08
United States	2020-09-18	716.001	716.001	716.001	mandates easing + universal masks	3.27979e+08
United States	2020-09-19	717.072	717.072	717.072	mandates easing + universal masks	3.27979e+08
United States	2020-09-20	718.714	718.714	718.714	mandates easing + universal masks	3.27979e+08
United States	2020-09-21	720.785	720.785	720.785	mandates easing + universal masks	3.27979e+08
United States	2020-09-22	723.15	723.15	723.15	mandates easing + universal masks	3.27979e+08
United States	2020-09-23	725.725	725.725	725.725	mandates easing + universal masks	3.27979e+08
United States	2020-09-24	728.473	728.473	728.473	mandates easing + universal masks	3.27979e+08
United States	2020-09-25	731.357	730.366	732.485	mandates easing + universal masks	3.27979e+08
United States	2020-09-26	734.482	733.43	735.679	mandates easing + universal masks	3.27979e+08
United States	2020-09-27	737.835	736.735	739.111	mandates easing + universal masks	3.27979e+08
United States	2020-09-28	741.267	737.512	746.925	mandates easing + universal masks	3.27979e+08
United States	2020-09-29	745.588	677.378	801.633	mandates easing + universal masks	3.27979e+08
United States	2020-09-30	751.014	675.855	811.089	mandates easing + universal masks	3.27979e+08
United States	2020-10-01	757.201	676.59	822.808	mandates easing + universal masks	3.27979e+08
United States	2020-10-02	764.267	679.018	836.262	mandates easing + universal masks	3.27979e+08
United States	2020-10-03	772.18	681.919	850.488	mandates easing + universal masks	3.27979e+08
United States	2020-10-04	780.969	686.251	865.85	mandates easing + universal masks	3.27979e+08
United States	2020-10-05	790.706	691.373	881.222	mandates easing + universal masks	3.27979e+08
United States	2020-10-06	801.155	696.733	896.797	mandates easing + universal masks	3.27979e+08
United States	2020-10-07	811.208	698.617	913.519	mandates easing + universal masks	3.27979e+08
United States	2020-10-08	821.728	703.171	929.07	mandates easing + universal masks	3.27979e+08
United States	2020-10-09	832.45	708.089	946.5	mandates easing + universal masks	3.27979e+08
United States	2020-10-10	843.219	712.484	964.216	mandates easing + universal masks	3.27979e+08
United States	2020-10-11	854.437	716.469	982.58	mandates easing + universal masks	3.27979e+08
United States	2020-10-12	866.489	722.57	1000.29	mandates easing + universal masks	3.27979e+08
United States	2020-10-13	879.492	730.746	1021.81	mandates easing + universal masks	3.27979e+08
United States	2020-10-14	893.643	739.47	1044.22	mandates easing + universal masks	3.27979e+08
United States	2020-10-15	909.061	748.721	1064.52	mandates easing + universal masks	3.27979e+08
United States	2020-10-16	925.149	758.686	1087.6	mandates easing + universal masks	3.27979e+08
United States	2020-10-17	941.31	768.343	1110.23	mandates easing + universal masks	3.27979e+08
United States	2020-10-18	957.71	777.229	1138.76	mandates easing + universal masks	3.27979e+08
United States	2020-10-19	974.524	786.893	1164.14	mandates easing + universal masks	3.27979e+08
United States	2020-10-20	991.722	799.648	1193.07	mandates easing + universal masks	3.27979e+08
United States	2020-10-21	1009.55	811.612	1223.25	mandates easing + universal masks	3.27979e+08
United States	2020-10-22	1024.88	822.359	1249	mandates easing + universal masks	3.27979e+08
United States	2020-10-23	1033.55	819.08	1252.57	mandates easing + universal masks	3.27979e+08
United States	2020-10-24	1034.55	813.374	1263.95	mandates easing + universal masks	3.27979e+08
United States	2020-10-25	1027.65	801.557	1272.8	mandates easing + universal masks	3.27979e+08
United States	2020-10-26	1012.56	783.465	1261.61	mandates easing + universal masks	3.27979e+08
United States	2020-10-27	991.782	762.325	1238.69	mandates easing + universal masks	3.27979e+08
United States	2020-10-28	968.331	739.164	1217.31	mandates easing + universal masks	3.27979e+08
United States	2020-10-29	945.117	720.19	1201.42	mandates easing + universal masks	3.27979e+08
United States	2020-10-30	924.819	707.227	1176.03	mandates easing + universal masks	3.27979e+08
United States	2020-10-31	907.571	697.476	1150.37	mandates easing + universal masks	3.27979e+08
United States	2020-11-01	893.927	690.262	1132.38	mandates easing + universal masks	3.27979e+08
United States	2020-11-02	884.459	681.997	1127.27	mandates easing + universal masks	3.27979e+08
United States	2020-11-03	877.028	675.209	1124.36	mandates easing + universal masks	3.27979e+08
United States	2020-11-04	869.57	669.749	1119.79	mandates easing + universal masks	3.27979e+08
United States	2020-11-05	862.583	662.684	1115.63	mandates easing + universal masks	3.27979e+08
United States	2020-11-06	855.901	657.63	1113.08	mandates easing + universal masks	3.27979e+08
United States	2020-11-07	849.286	648.975	1114.99	mandates easing + universal masks	3.27979e+08
United States	2020-11-08	842.997	646.163	1115.39	mandates easing + universal masks	3.27979e+08
United States	2020-11-09	837.263	640.788	1116.18	mandates easing + universal masks	3.27979e+08
United States	2020-11-10	832.185	635.851	1114.83	mandates easing + universal masks	3.27979e+08
United States	2020-11-11	827.994	630.264	1113.73	mandates easing + universal masks	3.27979e+08
United States	2020-11-12	824.831	626.057	1117.55	mandates easing + universal masks	3.27979e+08
United States	2020-11-13	822.335	622.27	1118.09	mandates easing + universal masks	3.27979e+08
United States	2020-11-14	820.171	618.543	1122.56	mandates easing + universal masks	3.27979e+08
United States	2020-11-15	818.573	616.085	1124.34	mandates easing + universal masks	3.27979e+08
United States	2020-11-16	817.753	613.855	1122.44	mandates easing + universal masks	3.27979e+08
United States	2020-11-17	817.703	611.439	1122.12	mandates easing + universal masks	3.27979e+08
United States	2020-11-18	818.516	610.583	1125.15	mandates easing + universal masks	3.27979e+08
United States	2020-11-19	820.3	607.766	1136	mandates easing + universal masks	3.27979e+08
United States	2020-11-20	822.698	607.221	1144.13	mandates easing + universal masks	3.27979e+08
United States	2020-11-21	825.348	606.539	1157.89	mandates easing + universal masks	3.27979e+08
United States	2020-11-22	828.46	605.026	1166.24	mandates easing + universal masks	3.27979e+08
United States	2020-11-23	832.244	603.8	1180.06	mandates easing + universal masks	3.27979e+08
United States	2020-11-24	836.711	604.151	1193.28	mandates easing + universal masks	3.27979e+08
United States	2020-11-25	842.021	605.517	1213.59	mandates easing + universal masks	3.27979e+08
United States	2020-11-26	848.341	607.95	1233.13	mandates easing + universal masks	3.27979e+08
United States	2020-11-27	855.298	609.779	1256.84	mandates easing + universal masks	3.27979e+08
United States	2020-11-28	862.514	608.97	1269.92	mandates easing + universal masks	3.27979e+08
United States	2020-11-29	870.218	611.066	1283.05	mandates easing + universal masks	3.27979e+08
United States	2020-11-30	878.641	613.609	1301.07	mandates easing + universal masks	3.27979e+08
United States	2020-12-01	887.799	618.028	1319.17	mandates easing + universal masks	3.27979e+08
United States	2020-12-02	897.871	621.144	1339.66	mandates easing + universal masks	3.27979e+08
United States	2020-12-03	909.046	623.675	1359.53	mandates easing + universal masks	3.27979e+08
United States	2020-12-04	920.933	626.778	1380.04	mandates easing + universal masks	3.27979e+08
United States	2020-12-05	933.131	630.171	1404.01	mandates easing + universal masks	3.27979e+08
United States	2020-12-06	945.89	634.134	1428.31	mandates easing + universal masks	3.27979e+08
United States	2020-12-07	959.462	641.373	1456.64	mandates easing + universal masks	3.27979e+08
United States	2020-12-08	973.876	647.759	1483.73	mandates easing + universal masks	3.27979e+08
United States	2020-12-09	989.332	654.24	1514.53	mandates easing + universal masks	3.27979e+08
United States	2020-12-10	1006.04	660.054	1546.55	mandates easing + universal masks	3.27979e+08
United States	2020-12-11	1023.59	667.273	1580.11	mandates easing + universal masks	3.27979e+08
United States	2020-12-12	1041.54	675.076	1612.93	mandates easing + universal masks	3.27979e+08
United States	2020-12-13	1060.17	681.799	1644.8	mandates easing + universal masks	3.27979e+08
United States	2020-12-14	1079.76	692.034	1685.04	mandates easing + universal masks	3.27979e+08
United States	2020-12-15	1100.34	702.059	1727.34	mandates easing + universal masks	3.27979e+08
United States	2020-12-16	1122.14	711.463	1769.96	mandates easing + universal masks	3.27979e+08
United States	2020-12-17	1145.39	721.11	1805.53	mandates easing + universal masks	3.27979e+08
United States	2020-12-18	1169.66	731.352	1851.77	mandates easing + universal masks	3.27979e+08
United States	2020-12-19	1194.45	741.6	1899.71	mandates easing + universal masks	3.27979e+08
United States	2020-12-20	1220.08	751.323	1945.69	mandates easing + universal masks	3.27979e+08
United States	2020-12-21	1246.84	761.29	1992.73	mandates easing + universal masks	3.27979e+08
United States	2020-12-22	1274.78	771.396	2044.73	mandates easing + universal masks	3.27979e+08
United States	2020-12-23	1304.15	782.404	2099.5	mandates easing + universal masks	3.27979e+08
United States	2020-12-24	1335.21	794.466	2155.82	mandates easing + universal masks	3.27979e+08
United States	2020-12-25	1367.49	806.558	2213.96	mandates easing + universal masks	3.27979e+08
United States	2020-12-26	1400.44	818.344	2279.17	mandates easing + universal masks	3.27979e+08
United States	2020-12-27	1434.38	834.213	2358.49	mandates easing + universal masks	3.27979e+08
United States	2020-12-28	1469.64	848.971	2417.48	mandates easing + universal masks	3.27979e+08
United States	2020-12-29	1506.26	864.656	2487.71	mandates easing + universal masks	3.27979e+08
United States	2020-12-30	1544.52	879.327	2561.02	mandates easing + universal masks	3.27979e+08
United States	2020-12-31	1584.69	894.394	2648.47	mandates easing + universal masks	3.27979e+08
United States	2021-01-01	1626.26	911.606	2733.03	mandates easing + universal masks	3.27979e+08
United States	2021-01-02	1668.64	929.436	2811.2	mandates easing + universal masks	3.27979e+08
United States	2021-01-03	1712.13	948.053	2883.96	mandates easing + universal masks	3.27979e+08
United States	2021-01-04	1757.08	966.887	2978.75	mandates easing + universal masks	3.27979e+08
United States	2021-01-05	1803.52	986.004	3070.41	mandates easing + universal masks	3.27979e+08
United States	2021-01-06	1851.7	1007.47	3172.31	mandates easing + universal masks	3.27979e+08
United States	2021-01-07	1901.9	1027.7	3278.26	mandates easing + universal masks	3.27979e+08
United States	2021-01-08	1953.58	1050.07	3390.29	mandates easing + universal masks	3.27979e+08
United States	2021-01-09	2006.1	1076.26	3502.88	mandates easing + universal masks	3.27979e+08
United States	2021-01-10	2059.72	1101.65	3615.87	mandates easing + universal masks	3.27979e+08
United States	2021-01-11	2114.78	1126.64	3737.77	mandates easing + universal masks	3.27979e+08
United States	2021-01-12	2171.3	1153.09	3847.78	mandates easing + universal masks	3.27979e+08
United States	2021-01-13	2229.51	1179.53	3960	mandates easing + universal masks	3.27979e+08
United States	2021-01-14	2289.69	1208.47	4096.15	mandates easing + universal masks	3.27979e+08
United States	2021-01-15	2351.3	1237.51	4243.53	mandates easing + universal masks	3.27979e+08
United States	2021-01-16	2413.66	1266.84	4327.4	mandates easing + universal masks	3.27979e+08
United States	2021-01-17	2476.99	1296.3	4456.77	mandates easing + universal masks	3.27979e+08
United States	2021-01-18	2537.58	1326.86	4558.51	mandates easing + universal masks	3.27979e+08
United States	2021-01-19	2595.45	1352.31	4664.5	mandates easing + universal masks	3.27979e+08
United States	2021-01-20	2654.52	1377.87	4785.71	mandates easing + universal masks	3.27979e+08
United States	2021-01-21	2714.8	1409.73	4906.81	mandates easing + universal masks	3.27979e+08
United States	2021-01-22	2776.25	1441.86	5035.13	mandates easing + universal masks	3.27979e+08
United States	2021-01-23	2840.61	1474.68	5163.75	mandates easing + universal masks	3.27979e+08
United States	2021-01-24	2907.34	1508.37	5295.01	mandates easing + universal masks	3.27979e+08
United States	2021-01-25	2973.76	1542.11	5426.8	mandates easing + universal masks	3.27979e+08
United States	2021-01-26	3040.23	1575.67	5546.54	mandates easing + universal masks	3.27979e+08
United States	2021-01-27	3107.13	1610.28	5690.51	mandates easing + universal masks	3.27979e+08
United States	2021-01-28	3174.47	1646.12	5846.99	mandates easing + universal masks	3.27979e+08
United States	2021-01-29	3242.44	1682.65	6014.73	mandates easing + universal masks	3.27979e+08
United States	2021-01-30	3311.26	1716.64	6164.5	mandates easing + universal masks	3.27979e+08
United States	2021-01-31	3380.35	1747.81	6309.68	mandates easing + universal masks	3.27979e+08
United States	2021-02-01	3448.92	1785.55	6412.35	mandates easing + universal masks	3.27979e+08
United States	2021-02-02	3517.11	1824.15	6511.38	mandates easing + universal masks	3.27979e+08
United States	2021-02-03	3585.11	1863.13	6650.85	mandates easing + universal masks	3.27979e+08
United States	2021-02-04	3652.85	1897.39	6831.48	mandates easing + universal masks	3.27979e+08
United States	2021-02-05	3720.46	1931.93	6926.36	mandates easing + universal masks	3.27979e+08
United States	2021-02-06	3788.11	1967.35	7068.78	mandates easing + universal masks	3.27979e+08
United States	2021-02-07	3855.29	2003.12	7217.4	mandates easing + universal masks	3.27979e+08
United States	2021-02-08	3921.32	2039.15	7358.74	mandates easing + universal masks	3.27979e+08
United States	2021-02-09	3986.19	2075.44	7491.42	mandates easing + universal masks	3.27979e+08
United States	2021-02-10	4049.99	2114.86	7605.5	mandates easing + universal masks	3.27979e+08
United States	2021-02-11	4112.65	2156.89	7690.12	mandates easing + universal masks	3.27979e+08
United States	2021-02-12	4174.22	2200.63	7818.48	mandates easing + universal masks	3.27979e+08
United States	2021-02-13	4234.84	2243.41	7981.65	mandates easing + universal masks	3.27979e+08
United States	2021-02-14	4294.19	2275.47	8121.05	mandates easing + universal masks	3.27979e+08
United States	2021-02-15	4351.75	2307.16	8241.73	mandates easing + universal masks	3.27979e+08
United States	2021-02-16	4407.34	2347.43	8350.58	mandates easing + universal masks	3.27979e+08
United States	2021-02-17	4460.95	2391.37	8434.87	mandates easing + universal masks	3.27979e+08
United States	2021-02-18	4512.49	2425.36	8529	mandates easing + universal masks	3.27979e+08
United States	2021-02-19	4562	2458.37	8617.12	mandates easing + universal masks	3.27979e+08
United States	2021-02-20	4609.56	2487.64	8667.03	mandates easing + universal masks	3.27979e+08
United States	2021-02-21	4655.13	2513.7	8753.75	mandates easing + universal masks	3.27979e+08
United States	2021-02-22	4698.41	2538.87	8815.05	mandates easing + universal masks	3.27979e+08
United States	2021-02-23	4739.06	2569.18	8849.66	mandates easing + universal masks	3.27979e+08
United States	2021-02-24	4776.92	2611.09	8875.45	mandates easing + universal masks	3.27979e+08
United States	2021-02-25	4811.97	2645.41	8890.63	mandates easing + universal masks	3.27979e+08
United States	2021-02-26	4844.21	2675.62	8898.99	mandates easing + universal masks	3.27979e+08
United States	2021-02-27	4873.7	2703.63	8889.34	mandates easing + universal masks	3.27979e+08
United States	2021-02-28	4900.7	2730.89	8870.31	mandates easing + universal masks	3.27979e+08
Alabama	2020-02-01	0	0	0	plausible reference	4.97769e+06
Alabama	2020-02-02	0	0	0	plausible reference	4.97769e+06
Alabama	2020-02-03	0	0	0	plausible reference	4.97769e+06
Alabama	2020-02-04	0	0	0	plausible reference	4.97769e+06
Alabama	2020-02-05	0	0	0	plausible reference	4.97769e+06
Alabama	2020-02-06	0	0	0	plausible reference	4.97769e+06
Alabama	2020-02-07	0	0	0	plausible reference	4.97769e+06
Alabama	2020-02-08	0	0	0	plausible reference	4.97769e+06
Alabama	2020-02-09	0	0	0	plausible reference	4.97769e+06
Alabama	2020-02-10	0	0	0	plausible reference	4.97769e+06
Alabama	2020-02-11	0	0	0	plausible reference	4.97769e+06
Alabama	2020-02-12	0	0	0	plausible reference	4.97769e+06
Alabama	2020-02-13	0	0	0	plausible reference	4.97769e+06
Alabama	2020-02-14	0	0	0	plausible reference	4.97769e+06
Alabama	2020-02-15	0	0	0	plausible reference	4.97769e+06
Alabama	2020-02-16	0	0	0	plausible reference	4.97769e+06
Alabama	2020-02-17	0	0	0	plausible reference	4.97769e+06
Alabama	2020-02-18	0	0	0	plausible reference	4.97769e+06
Alabama	2020-02-19	0	0	0	plausible reference	4.97769e+06
Alabama	2020-02-20	0	0	0	plausible reference	4.97769e+06
Alabama	2020-02-21	0	0	0	plausible reference	4.97769e+06
Alabama	2020-02-22	0	0	0	plausible reference	4.97769e+06
Alabama	2020-02-23	0	0	0	plausible reference	4.97769e+06
Alabama	2020-02-24	0	0	0	plausible reference	4.97769e+06
Alabama	2020-02-25	0	0	0	plausible reference	4.97769e+06
Alabama	2020-02-26	0	0	0	plausible reference	4.97769e+06
Alabama	2020-02-27	0	0	0	plausible reference	4.97769e+06
Alabama	2020-02-28	0	0	0	plausible reference	4.97769e+06
Alabama	2020-02-29	0	0	0	plausible reference	4.97769e+06
[truncated: 100,441 more rows]
