# Supplementary material for: Modeling COVID-19 scenarios for the United States
Source: Nat Med. 2020 Oct 23;27(1):94–105. doi: 10.1038/s41591-020-1132-9 (PMC7806509; doi:10.1038/s41591-020-1132-9)
Supplement: Source Data Fig. 4 — Statistical source data. [file 41591_2020_1132_MOESM11_ESM.xlsx]

## Sheet: NMED-A109010-T_maintext_SourceD
Location_Name	Date	Mean	Lower	Upper	Model_V	Population
Alabama	2020-03-01	13.7471	21.5097	6.6889	plausible reference	4.97769e+06
Alabama	2020-03-02	11.4694	20.8899	5.13921	plausible reference	4.97769e+06
Alabama	2020-03-03	9.92042	20.0689	4.2584	plausible reference	4.97769e+06
Alabama	2020-03-04	8.47516	18.8339	3.64051	plausible reference	4.97769e+06
Alabama	2020-03-05	7.3645	17.6279	3.27122	plausible reference	4.97769e+06
Alabama	2020-03-06	5.60139	13.684	2.99114	plausible reference	4.97769e+06
Alabama	2020-03-07	4.43799	7.99344	2.77912	plausible reference	4.97769e+06
Alabama	2020-03-08	3.82571	5.97442	2.61071	plausible reference	4.97769e+06
Alabama	2020-03-09	3.43957	4.92707	2.46731	plausible reference	4.97769e+06
Alabama	2020-03-10	3.16379	4.34007	2.33937	plausible reference	4.97769e+06
Alabama	2020-03-11	2.94792	3.91005	2.22166	plausible reference	4.97769e+06
Alabama	2020-03-12	2.76681	3.61707	2.09539	plausible reference	4.97769e+06
Alabama	2020-03-13	2.60704	3.37824	1.98737	plausible reference	4.97769e+06
Alabama	2020-03-14	2.46121	3.18051	1.88029	plausible reference	4.97769e+06
Alabama	2020-03-15	2.32519	3.00405	1.78394	plausible reference	4.97769e+06
Alabama	2020-03-16	2.19672	2.83547	1.67766	plausible reference	4.97769e+06
Alabama	2020-03-17	2.0746	2.6843	1.58639	plausible reference	4.97769e+06
Alabama	2020-03-18	1.95831	2.53365	1.50664	plausible reference	4.97769e+06
Alabama	2020-03-19	1.84777	2.39968	1.42143	plausible reference	4.97769e+06
Alabama	2020-03-20	1.74321	2.26306	1.35635	plausible reference	4.97769e+06
Alabama	2020-03-21	1.64503	2.12458	1.29847	plausible reference	4.97769e+06
Alabama	2020-03-22	1.5537	2.00608	1.23571	plausible reference	4.97769e+06
Alabama	2020-03-23	1.46965	1.8849	1.17099	plausible reference	4.97769e+06
Alabama	2020-03-24	1.39326	1.77253	1.12154	plausible reference	4.97769e+06
Alabama	2020-03-25	1.32478	1.67872	1.07054	plausible reference	4.97769e+06
Alabama	2020-03-26	1.2643	1.59949	1.02306	plausible reference	4.97769e+06
Alabama	2020-03-27	1.21179	1.51301	0.984075	plausible reference	4.97769e+06
Alabama	2020-03-28	1.16715	1.43158	0.941843	plausible reference	4.97769e+06
Alabama	2020-03-29	1.13018	1.38721	0.908336	plausible reference	4.97769e+06
Alabama	2020-03-30	1.10065	1.34689	0.895702	plausible reference	4.97769e+06
Alabama	2020-03-31	1.07824	1.30595	0.880684	plausible reference	4.97769e+06
Alabama	2020-04-01	1.06252	1.27399	0.870751	plausible reference	4.97769e+06
Alabama	2020-04-02	1.05296	1.25551	0.869562	plausible reference	4.97769e+06
Alabama	2020-04-03	1.04887	1.2446	0.872866	plausible reference	4.97769e+06
Alabama	2020-04-04	1.04948	1.24111	0.877568	plausible reference	4.97769e+06
Alabama	2020-04-05	1.0539	1.24827	0.881657	plausible reference	4.97769e+06
Alabama	2020-04-06	1.06116	1.25314	0.889227	plausible reference	4.97769e+06
Alabama	2020-04-07	1.07025	1.25211	0.900643	plausible reference	4.97769e+06
Alabama	2020-04-08	1.08017	1.2683	0.911545	plausible reference	4.97769e+06
Alabama	2020-04-09	1.08996	1.28156	0.925626	plausible reference	4.97769e+06
Alabama	2020-04-10	1.09878	1.29717	0.931851	plausible reference	4.97769e+06
Alabama	2020-04-11	1.10586	1.29976	0.943243	plausible reference	4.97769e+06
Alabama	2020-04-12	1.1106	1.30169	0.944872	plausible reference	4.97769e+06
Alabama	2020-04-13	1.11251	1.3043	0.945097	plausible reference	4.97769e+06
Alabama	2020-04-14	1.1113	1.30363	0.945087	plausible reference	4.97769e+06
Alabama	2020-04-15	1.10685	1.29933	0.948052	plausible reference	4.97769e+06
Alabama	2020-04-16	1.09922	1.28815	0.940015	plausible reference	4.97769e+06
Alabama	2020-04-17	1.08859	1.27811	0.929473	plausible reference	4.97769e+06
Alabama	2020-04-18	1.0753	1.26371	0.915983	plausible reference	4.97769e+06
Alabama	2020-04-19	1.05974	1.24718	0.903016	plausible reference	4.97769e+06
Alabama	2020-04-20	1.04238	1.22193	0.884155	plausible reference	4.97769e+06
Alabama	2020-04-21	1.02369	1.20599	0.865905	plausible reference	4.97769e+06
Alabama	2020-04-22	1.00414	1.18969	0.847549	plausible reference	4.97769e+06
Alabama	2020-04-23	0.984212	1.1677	0.831109	plausible reference	4.97769e+06
Alabama	2020-04-24	0.964334	1.14527	0.810091	plausible reference	4.97769e+06
Alabama	2020-04-25	0.944922	1.11719	0.791969	plausible reference	4.97769e+06
Alabama	2020-04-26	0.926362	1.09037	0.778368	plausible reference	4.97769e+06
Alabama	2020-04-27	0.909015	1.07258	0.763088	plausible reference	4.97769e+06
Alabama	2020-04-28	0.893199	1.05597	0.748873	plausible reference	4.97769e+06
Alabama	2020-04-29	0.879181	1.03713	0.73449	plausible reference	4.97769e+06
Alabama	2020-04-30	0.867172	1.02052	0.723838	plausible reference	4.97769e+06
Alabama	2020-05-01	0.857325	1.00972	0.714449	plausible reference	4.97769e+06
Alabama	2020-05-02	0.849745	0.997748	0.70514	plausible reference	4.97769e+06
Alabama	2020-05-03	0.844497	0.994309	0.69677	plausible reference	4.97769e+06
Alabama	2020-05-04	0.841608	0.993502	0.694308	plausible reference	4.97769e+06
Alabama	2020-05-05	0.841078	0.994966	0.695621	plausible reference	4.97769e+06
Alabama	2020-05-06	0.842883	0.999216	0.696647	plausible reference	4.97769e+06
Alabama	2020-05-07	0.846962	1.00893	0.696279	plausible reference	4.97769e+06
Alabama	2020-05-08	0.853212	1.01519	0.705856	plausible reference	4.97769e+06
Alabama	2020-05-09	0.861468	1.02213	0.717012	plausible reference	4.97769e+06
Alabama	2020-05-10	0.871497	1.03355	0.72889	plausible reference	4.97769e+06
Alabama	2020-05-11	0.882975	1.04528	0.744578	plausible reference	4.97769e+06
Alabama	2020-05-12	0.895488	1.052	0.761958	plausible reference	4.97769e+06
Alabama	2020-05-13	0.908561	1.06025	0.774781	plausible reference	4.97769e+06
Alabama	2020-05-14	0.921686	1.07173	0.781904	plausible reference	4.97769e+06
Alabama	2020-05-15	0.934348	1.0965	0.790295	plausible reference	4.97769e+06
Alabama	2020-05-16	0.946064	1.11582	0.797767	plausible reference	4.97769e+06
Alabama	2020-05-17	0.956406	1.13586	0.808	plausible reference	4.97769e+06
Alabama	2020-05-18	0.965027	1.1472	0.812539	plausible reference	4.97769e+06
Alabama	2020-05-19	0.971674	1.15338	0.816927	plausible reference	4.97769e+06
Alabama	2020-05-20	0.976204	1.15787	0.823563	plausible reference	4.97769e+06
Alabama	2020-05-21	0.9786	1.16159	0.82625	plausible reference	4.97769e+06
Alabama	2020-05-22	0.978979	1.15353	0.831322	plausible reference	4.97769e+06
Alabama	2020-05-23	0.977597	1.14218	0.832488	plausible reference	4.97769e+06
Alabama	2020-05-24	0.974816	1.13151	0.831018	plausible reference	4.97769e+06
Alabama	2020-05-25	0.971066	1.11885	0.83156	plausible reference	4.97769e+06
Alabama	2020-05-26	0.966798	1.11364	0.827928	plausible reference	4.97769e+06
Alabama	2020-05-27	0.962448	1.11493	0.820157	plausible reference	4.97769e+06
Alabama	2020-05-28	0.958409	1.11236	0.815339	plausible reference	4.97769e+06
Alabama	2020-05-29	0.955029	1.12138	0.808796	plausible reference	4.97769e+06
Alabama	2020-05-30	0.952605	1.12427	0.7968	plausible reference	4.97769e+06
Alabama	2020-05-31	0.951398	1.13124	0.788957	plausible reference	4.97769e+06
Alabama	2020-06-01	0.951639	1.13641	0.787518	plausible reference	4.97769e+06
Alabama	2020-06-02	0.953528	1.13743	0.792584	plausible reference	4.97769e+06
Alabama	2020-06-03	0.957222	1.14158	0.796114	plausible reference	4.97769e+06
Alabama	2020-06-04	0.962813	1.13621	0.802723	plausible reference	4.97769e+06
Alabama	2020-06-05	0.970307	1.14242	0.816672	plausible reference	4.97769e+06
Alabama	2020-06-06	0.979611	1.13738	0.830979	plausible reference	4.97769e+06
Alabama	2020-06-07	0.990541	1.14946	0.840007	plausible reference	4.97769e+06
Alabama	2020-06-08	1.00283	1.16862	0.852571	plausible reference	4.97769e+06
Alabama	2020-06-09	1.01617	1.19051	0.866112	plausible reference	4.97769e+06
Alabama	2020-06-10	1.03024	1.20554	0.879088	plausible reference	4.97769e+06
Alabama	2020-06-11	1.04473	1.23219	0.892491	plausible reference	4.97769e+06
Alabama	2020-06-12	1.05937	1.25279	0.910452	plausible reference	4.97769e+06
Alabama	2020-06-13	1.07394	1.27191	0.919159	plausible reference	4.97769e+06
Alabama	2020-06-14	1.08826	1.28552	0.929559	plausible reference	4.97769e+06
Alabama	2020-06-15	1.1022	1.29802	0.934842	plausible reference	4.97769e+06
Alabama	2020-06-16	1.11565	1.30339	0.942574	plausible reference	4.97769e+06
Alabama	2020-06-17	1.12852	1.31454	0.95176	plausible reference	4.97769e+06
Alabama	2020-06-18	1.14069	1.32241	0.967697	plausible reference	4.97769e+06
Alabama	2020-06-19	1.15204	1.33158	0.982119	plausible reference	4.97769e+06
Alabama	2020-06-20	1.16241	1.34364	0.988423	plausible reference	4.97769e+06
Alabama	2020-06-21	1.1716	1.35104	1.00212	plausible reference	4.97769e+06
Alabama	2020-06-22	1.1794	1.36945	1.01102	plausible reference	4.97769e+06
Alabama	2020-06-23	1.18559	1.39124	1.02032	plausible reference	4.97769e+06
Alabama	2020-06-24	1.18996	1.40113	1.02449	plausible reference	4.97769e+06
Alabama	2020-06-25	1.19237	1.39857	1.02105	plausible reference	4.97769e+06
Alabama	2020-06-26	1.19268	1.40605	1.01784	plausible reference	4.97769e+06
Alabama	2020-06-27	1.19083	1.40733	1.01276	plausible reference	4.97769e+06
Alabama	2020-06-28	1.18681	1.40158	1.00202	plausible reference	4.97769e+06
Alabama	2020-06-29	1.18063	1.3928	1.00037	plausible reference	4.97769e+06
Alabama	2020-06-30	1.17235	1.37321	0.996045	plausible reference	4.97769e+06
Alabama	2020-07-01	1.16204	1.36646	0.989497	plausible reference	4.97769e+06
Alabama	2020-07-02	1.14981	1.35545	0.981558	plausible reference	4.97769e+06
Alabama	2020-07-03	1.13577	1.33541	0.966631	plausible reference	4.97769e+06
Alabama	2020-07-04	1.12006	1.3138	0.952826	plausible reference	4.97769e+06
Alabama	2020-07-05	1.10284	1.29346	0.931959	plausible reference	4.97769e+06
Alabama	2020-07-06	1.08426	1.27045	0.911942	plausible reference	4.97769e+06
Alabama	2020-07-07	1.06449	1.25574	0.885153	plausible reference	4.97769e+06
Alabama	2020-07-08	1.04375	1.23591	0.866407	plausible reference	4.97769e+06
Alabama	2020-07-09	1.02223	1.22207	0.845836	plausible reference	4.97769e+06
Alabama	2020-07-10	1.00017	1.19975	0.824866	plausible reference	4.97769e+06
Alabama	2020-07-11	0.977858	1.17126	0.808438	plausible reference	4.97769e+06
Alabama	2020-07-12	0.955597	1.13854	0.794458	plausible reference	4.97769e+06
Alabama	2020-07-13	0.933723	1.11601	0.778079	plausible reference	4.97769e+06
Alabama	2020-07-14	0.912585	1.08813	0.765288	plausible reference	4.97769e+06
Alabama	2020-07-15	0.892527	1.05873	0.747773	plausible reference	4.97769e+06
Alabama	2020-07-16	0.873882	1.03397	0.733532	plausible reference	4.97769e+06
Alabama	2020-07-17	0.856968	1.00872	0.717659	plausible reference	4.97769e+06
Alabama	2020-07-18	0.842072	0.991829	0.698523	plausible reference	4.97769e+06
Alabama	2020-07-19	0.829449	0.974987	0.68306	plausible reference	4.97769e+06
Alabama	2020-07-20	0.819313	0.957224	0.674949	plausible reference	4.97769e+06
Alabama	2020-07-21	0.811836	0.952132	0.668913	plausible reference	4.97769e+06
Alabama	2020-07-22	0.807151	0.947451	0.663947	plausible reference	4.97769e+06
Alabama	2020-07-23	0.805352	0.955573	0.663414	plausible reference	4.97769e+06
Alabama	2020-07-24	0.806492	0.95865	0.659449	plausible reference	4.97769e+06
Alabama	2020-07-25	0.810574	0.960767	0.665777	plausible reference	4.97769e+06
Alabama	2020-07-26	0.81752	0.972972	0.674671	plausible reference	4.97769e+06
Alabama	2020-07-27	0.827137	0.986452	0.679313	plausible reference	4.97769e+06
Alabama	2020-07-28	0.839111	0.99851	0.68981	plausible reference	4.97769e+06
Alabama	2020-07-29	0.853002	1.01129	0.706634	plausible reference	4.97769e+06
Alabama	2020-07-30	0.868253	1.0257	0.719994	plausible reference	4.97769e+06
Alabama	2020-07-31	0.884205	1.04066	0.735209	plausible reference	4.97769e+06
Alabama	2020-08-01	0.900141	1.05353	0.758432	plausible reference	4.97769e+06
Alabama	2020-08-02	0.915323	1.07302	0.776258	plausible reference	4.97769e+06
Alabama	2020-08-03	0.929034	1.0986	0.784721	plausible reference	4.97769e+06
Alabama	2020-08-04	0.940619	1.10817	0.79256	plausible reference	4.97769e+06
Alabama	2020-08-05	0.94952	1.11372	0.797522	plausible reference	4.97769e+06
Alabama	2020-08-06	0.955327	1.12817	0.803958	plausible reference	4.97769e+06
Alabama	2020-08-07	0.9578	1.13746	0.804897	plausible reference	4.97769e+06
Alabama	2020-08-08	0.956892	1.13913	0.802517	plausible reference	4.97769e+06
Alabama	2020-08-09	0.952744	1.13144	0.804875	plausible reference	4.97769e+06
Alabama	2020-08-10	0.945669	1.12383	0.799448	plausible reference	4.97769e+06
Alabama	2020-08-11	0.936112	1.09922	0.785842	plausible reference	4.97769e+06
Alabama	2020-08-12	0.924609	1.0762	0.774533	plausible reference	4.97769e+06
Alabama	2020-08-13	0.911745	1.06216	0.763272	plausible reference	4.97769e+06
Alabama	2020-08-14	0.898104	1.05028	0.745679	plausible reference	4.97769e+06
Alabama	2020-08-15	0.884227	1.03167	0.731619	plausible reference	4.97769e+06
Alabama	2020-08-16	0.870601	1.01973	0.715171	plausible reference	4.97769e+06
Alabama	2020-08-17	0.857658	1.00848	0.70382	plausible reference	4.97769e+06
Alabama	2020-08-18	0.845786	0.9977	0.691671	plausible reference	4.97769e+06
Alabama	2020-08-19	0.835325	0.981944	0.683639	plausible reference	4.97769e+06
Alabama	2020-08-20	0.826574	0.970218	0.683782	plausible reference	4.97769e+06
Alabama	2020-08-21	0.819791	0.959418	0.687506	plausible reference	4.97769e+06
Alabama	2020-08-22	0.815183	0.959318	0.687522	plausible reference	4.97769e+06
Alabama	2020-08-23	0.81289	0.954812	0.686176	plausible reference	4.97769e+06
Alabama	2020-08-24	0.812989	0.959902	0.680032	plausible reference	4.97769e+06
Alabama	2020-08-25	0.815502	0.969797	0.67181	plausible reference	4.97769e+06
Alabama	2020-08-26	0.82041	0.981919	0.667167	plausible reference	4.97769e+06
Alabama	2020-08-27	0.827673	1.00209	0.664155	plausible reference	4.97769e+06
Alabama	2020-08-28	0.837259	1.02214	0.673531	plausible reference	4.97769e+06
Alabama	2020-08-29	0.84916	1.04128	0.684642	plausible reference	4.97769e+06
Alabama	2020-08-30	0.863422	1.06422	0.692976	plausible reference	4.97769e+06
Alabama	2020-08-31	0.880041	1.08217	0.70519	plausible reference	4.97769e+06
Alabama	2020-09-01	0.898763	1.09732	0.714204	plausible reference	4.97769e+06
Alabama	2020-09-02	0.919087	1.11065	0.728236	plausible reference	4.97769e+06
Alabama	2020-09-03	0.94033	1.13004	0.744951	plausible reference	4.97769e+06
Alabama	2020-09-04	0.961552	1.15804	0.769782	plausible reference	4.97769e+06
Alabama	2020-09-05	0.981723	1.19141	0.783851	plausible reference	4.97769e+06
Alabama	2020-09-06	1.00003	1.23058	0.792648	plausible reference	4.97769e+06
Alabama	2020-09-07	1.01598	1.27217	0.808517	plausible reference	4.97769e+06
Alabama	2020-09-08	1.02932	1.30232	0.809373	plausible reference	4.97769e+06
Alabama	2020-09-09	1.03988	1.32312	0.816909	plausible reference	4.97769e+06
Alabama	2020-09-10	1.04777	1.33715	0.818083	plausible reference	4.97769e+06
Alabama	2020-09-11	1.05321	1.35007	0.817432	plausible reference	4.97769e+06
Alabama	2020-09-12	1.05661	1.3602	0.811471	plausible reference	4.97769e+06
Alabama	2020-09-13	1.05803	1.36468	0.808711	plausible reference	4.97769e+06
Alabama	2020-09-14	1.05778	1.36525	0.805765	plausible reference	4.97769e+06
Alabama	2020-09-15	1.0567	1.36492	0.805844	plausible reference	4.97769e+06
Alabama	2020-09-16	1.05411	1.35864	0.809634	plausible reference	4.97769e+06
Alabama	2020-09-17	1.05178	1.35484	0.813409	plausible reference	4.97769e+06
Alabama	2020-09-18	1.0515	1.34657	0.813923	plausible reference	4.97769e+06
Alabama	2020-09-19	1.05155	1.34186	0.819386	plausible reference	4.97769e+06
Alabama	2020-09-20	1.05169	1.33516	0.827618	plausible reference	4.97769e+06
Alabama	2020-09-21	1.05179	1.33112	0.834756	plausible reference	4.97769e+06
Alabama	2020-09-22	1.05174	1.32695	0.841923	plausible reference	4.97769e+06
Alabama	2020-09-23	1.04933	1.31295	0.847372	plausible reference	4.97769e+06
Alabama	2020-09-24	1.04772	1.30518	0.852319	plausible reference	4.97769e+06
Alabama	2020-09-25	1.04838	1.29352	0.860094	plausible reference	4.97769e+06
Alabama	2020-09-26	1.04902	1.28923	0.8666	plausible reference	4.97769e+06
Alabama	2020-09-27	1.04965	1.28478	0.873589	plausible reference	4.97769e+06
Alabama	2020-09-28	1.05026	1.27888	0.880619	plausible reference	4.97769e+06
Alabama	2020-09-29	1.05084	1.26921	0.888682	plausible reference	4.97769e+06
Alabama	2020-09-30	1.04909	1.25766	0.893192	plausible reference	4.97769e+06
Alabama	2020-10-01	1.04752	1.24986	0.897613	plausible reference	4.97769e+06
Alabama	2020-10-02	1.04841	1.24577	0.904476	plausible reference	4.97769e+06
Alabama	2020-10-03	1.04928	1.24161	0.911158	plausible reference	4.97769e+06
Alabama	2020-10-04	1.05013	1.23899	0.917971	plausible reference	4.97769e+06
Alabama	2020-10-05	1.05096	1.23311	0.926503	plausible reference	4.97769e+06
Alabama	2020-10-06	1.05158	1.22531	0.935126	plausible reference	4.97769e+06
Alabama	2020-10-07	1.0494	1.21415	0.937899	plausible reference	4.97769e+06
Alabama	2020-10-08	1.04777	1.2091	0.938528	plausible reference	4.97769e+06
Alabama	2020-10-09	1.04872	1.20704	0.942553	plausible reference	4.97769e+06
Alabama	2020-10-10	1.04915	1.19867	0.944615	plausible reference	4.97769e+06
Alabama	2020-10-11	1.04982	1.19522	0.946486	plausible reference	4.97769e+06
Alabama	2020-10-12	1.04943	1.19034	0.942932	plausible reference	4.97769e+06
Alabama	2020-10-13	1.04928	1.18778	0.938418	plausible reference	4.97769e+06
Alabama	2020-10-14	1.04647	1.18504	0.930427	plausible reference	4.97769e+06
Alabama	2020-10-15	1.04289	1.18181	0.894237	plausible reference	4.97769e+06
Alabama	2020-10-16	1.04172	1.17795	0.864036	plausible reference	4.97769e+06
Alabama	2020-10-17	1.04184	1.17869	0.849881	plausible reference	4.97769e+06
Alabama	2020-10-18	1.0418	1.17569	0.842232	plausible reference	4.97769e+06
Alabama	2020-10-19	1.04179	1.17977	0.830535	plausible reference	4.97769e+06
Alabama	2020-10-20	1.04315	1.17991	0.825123	plausible reference	4.97769e+06
Alabama	2020-10-21	1.04021	1.17866	0.815585	plausible reference	4.97769e+06
Alabama	2020-10-22	1.03669	1.17765	0.80673	plausible reference	4.97769e+06
Alabama	2020-10-23	1.0366	1.18172	0.80141	plausible reference	4.97769e+06
Alabama	2020-10-24	1.03808	1.18476	0.796326	plausible reference	4.97769e+06
Alabama	2020-10-25	1.03918	1.19062	0.789418	plausible reference	4.97769e+06
Alabama	2020-10-26	1.04038	1.19294	0.785032	plausible reference	4.97769e+06
Alabama	2020-10-27	1.04183	1.19842	0.785254	plausible reference	4.97769e+06
Alabama	2020-10-28	1.04005	1.20056	0.781915	plausible reference	4.97769e+06
Alabama	2020-10-29	1.03987	1.20134	0.783101	plausible reference	4.97769e+06
Alabama	2020-10-30	1.04206	1.20644	0.787002	plausible reference	4.97769e+06
Alabama	2020-10-31	1.04472	1.21139	0.786992	plausible reference	4.97769e+06
Alabama	2020-11-01	1.04753	1.21838	0.791168	plausible reference	4.97769e+06
Alabama	2020-11-02	1.04903	1.22578	0.792851	plausible reference	4.97769e+06
Alabama	2020-11-03	1.05008	1.23025	0.795546	plausible reference	4.97769e+06
Alabama	2020-11-04	1.04947	1.23295	0.797089	plausible reference	4.97769e+06
Alabama	2020-11-05	1.04743	1.23427	0.799141	plausible reference	4.97769e+06
Alabama	2020-11-06	1.04919	1.23811	0.803212	plausible reference	4.97769e+06
Alabama	2020-11-07	1.05018	1.24176	0.80781	plausible reference	4.97769e+06
Alabama	2020-11-08	1.05278	1.24533	0.812153	plausible reference	4.97769e+06
Alabama	2020-11-09	1.05374	1.24883	0.816692	plausible reference	4.97769e+06
Alabama	2020-11-10	1.05577	1.25479	0.82134	plausible reference	4.97769e+06
Alabama	2020-11-11	1.05515	1.25752	0.823106	plausible reference	4.97769e+06
Alabama	2020-11-12	1.05324	1.26006	0.821262	plausible reference	4.97769e+06
Alabama	2020-11-13	1.05593	1.26625	0.824929	plausible reference	4.97769e+06
Alabama	2020-11-14	1.05493	1.27158	0.827484	plausible reference	4.97769e+06
Alabama	2020-11-15	1.05648	1.2784	0.829975	plausible reference	4.97769e+06
Alabama	2020-11-16	1.05612	1.28075	0.832806	plausible reference	4.97769e+06
Alabama	2020-11-17	1.05552	1.28871	0.836977	plausible reference	4.97769e+06
Alabama	2020-11-18	1.05075	1.27635	0.837779	plausible reference	4.97769e+06
Alabama	2020-11-19	1.04816	1.27825	0.83613	plausible reference	4.97769e+06
Alabama	2020-11-20	1.04796	1.28056	0.83911	plausible reference	4.97769e+06
Alabama	2020-11-21	1.04684	1.28544	0.838486	plausible reference	4.97769e+06
Alabama	2020-11-22	1.04482	1.28803	0.834798	plausible reference	4.97769e+06
Alabama	2020-11-23	1.04249	1.2889	0.837702	plausible reference	4.97769e+06
Alabama	2020-11-24	1.03828	1.28646	0.836101	plausible reference	4.97769e+06
Alabama	2020-11-25	1.03164	1.28478	0.832427	plausible reference	4.97769e+06
Alabama	2020-11-26	1.02534	1.28374	0.828374	plausible reference	4.97769e+06
Alabama	2020-11-27	1.02281	1.2852	0.830414	plausible reference	4.97769e+06
Alabama	2020-11-28	1.02087	1.28871	0.83311	plausible reference	4.97769e+06
Alabama	2020-11-29	1.01752	1.28345	0.832157	plausible reference	4.97769e+06
Alabama	2020-11-30	1.01583	1.28823	0.834014	plausible reference	4.97769e+06
Alabama	2020-12-01	1.01303	1.29185	0.833774	plausible reference	4.97769e+06
Alabama	2020-12-02	1.0073	1.28337	0.833715	plausible reference	4.97769e+06
Alabama	2020-12-03	1.00036	1.28086	0.833486	plausible reference	4.97769e+06
Alabama	2020-12-04	0.997143	1.28373	0.834405	plausible reference	4.97769e+06
Alabama	2020-12-05	0.994095	1.28481	0.833064	plausible reference	4.97769e+06
Alabama	2020-12-06	0.988946	1.2782	0.831396	plausible reference	4.97769e+06
Alabama	2020-12-07	0.984647	1.26499	0.83133	plausible reference	4.97769e+06
Alabama	2020-12-08	0.981791	1.26551	0.832465	plausible reference	4.97769e+06
Alabama	2020-12-09	0.977274	1.26048	0.83198	plausible reference	4.97769e+06
Alabama	2020-12-10	0.973445	1.25442	0.831892	plausible reference	4.97769e+06
Alabama	2020-12-11	0.969158	1.25369	0.830854	plausible reference	4.97769e+06
Alabama	2020-12-12	0.963138	1.24838	0.826188	plausible reference	4.97769e+06
Alabama	2020-12-13	0.962867	1.24449	0.827878	plausible reference	4.97769e+06
Alabama	2020-12-14	0.958937	1.23643	0.82751	plausible reference	4.97769e+06
Alabama	2020-12-15	0.957573	1.23093	0.82871	plausible reference	4.97769e+06
Alabama	2020-12-16	0.953101	1.22738	0.829361	plausible reference	4.97769e+06
Alabama	2020-12-17	0.949643	1.2185	0.828331	plausible reference	4.97769e+06
Alabama	2020-12-18	0.947173	1.2106	0.827467	plausible reference	4.97769e+06
Alabama	2020-12-19	0.945715	1.20584	0.828455	plausible reference	4.97769e+06
Alabama	2020-12-20	0.941272	1.19631	0.825907	plausible reference	4.97769e+06
Alabama	2020-12-21	0.939118	1.18014	0.825956	plausible reference	4.97769e+06
Alabama	2020-12-22	0.938896	1.1741	0.826893	plausible reference	4.97769e+06
Alabama	2020-12-23	0.933452	1.16824	0.822744	plausible reference	4.97769e+06
Alabama	2020-12-24	0.930016	1.15345	0.821318	plausible reference	4.97769e+06
Alabama	2020-12-25	0.928121	1.13761	0.821395	plausible reference	4.97769e+06
Alabama	2020-12-26	0.926918	1.12953	0.820929	plausible reference	4.97769e+06
Alabama	2020-12-27	0.924245	1.08085	0.821408	plausible reference	4.97769e+06
Alabama	2020-12-28	0.922525	1.06459	0.821743	plausible reference	4.97769e+06
Alabama	2020-12-29	0.921298	1.05971	0.820556	plausible reference	4.97769e+06
Alabama	2020-12-30	0.920375	1.0577	0.82064	plausible reference	4.97769e+06
Alabama	2020-12-31	0.919081	1.05759	0.819099	plausible reference	4.97769e+06
Alabama	2021-01-01	0.918374	1.0554	0.819204	plausible reference	4.97769e+06
Alabama	2021-01-02	0.895699	1.02417	0.800139	plausible reference	4.97769e+06
Alabama	2021-01-03	0.895896	1.02633	0.800215	plausible reference	4.97769e+06
Alabama	2021-01-04	0.895813	1.02721	0.801325	plausible reference	4.97769e+06
Alabama	2021-01-05	0.895738	1.02759	0.802617	plausible reference	4.97769e+06
Alabama	2021-01-06	0.896028	1.0238	0.803749	plausible reference	4.97769e+06
Alabama	2021-01-07	0.89675	1.02596	0.80513	plausible reference	4.97769e+06
Alabama	2021-01-08	0.896085	1.02188	0.805062	plausible reference	4.97769e+06
Alabama	2021-01-09	0.895504	1.01824	0.80544	plausible reference	4.97769e+06
Alabama	2021-01-10	0.895628	1.02049	0.806134	plausible reference	4.97769e+06
Alabama	2021-01-11	0.895741	1.02273	0.80699	plausible reference	4.97769e+06
Alabama	2021-01-12	0.895579	1.02103	0.807922	plausible reference	4.97769e+06
Alabama	2021-01-13	0.895224	1.02024	0.80886	plausible reference	4.97769e+06
Alabama	2021-01-14	0.894858	1.01833	0.809037	plausible reference	4.97769e+06
Alabama	2021-01-15	0.894565	1.0199	0.809523	plausible reference	4.97769e+06
Alabama	2021-01-16	0.893895	1.02015	0.809791	plausible reference	4.97769e+06
Alabama	2021-01-17	0.893223	1.02158	0.81014	plausible reference	4.97769e+06
Alabama	2021-01-18	0.892856	1.023	0.810505	plausible reference	4.97769e+06
Alabama	2021-01-19	0.892571	1.02431	0.810976	plausible reference	4.97769e+06
Alabama	2021-01-20	0.892275	1.02469	0.811261	plausible reference	4.97769e+06
Alabama	2021-01-21	0.891803	1.02311	0.811652	plausible reference	4.97769e+06
Alabama	2021-01-22	0.891368	1.02413	0.811872	plausible reference	4.97769e+06
Alabama	2021-01-23	0.890629	1.02404	0.811642	plausible reference	4.97769e+06
Alabama	2021-01-24	0.88976	1.02462	0.811551	plausible reference	4.97769e+06
Alabama	2021-01-25	0.888809	1.02448	0.811312	plausible reference	4.97769e+06
Alabama	2021-01-26	0.887637	1.0209	0.810254	plausible reference	4.97769e+06
Alabama	2021-01-27	0.886861	1.02091	0.810247	plausible reference	4.97769e+06
Alabama	2021-01-28	0.886218	1.02106	0.810348	plausible reference	4.97769e+06
Alabama	2021-01-29	0.885682	1.02144	0.810626	plausible reference	4.97769e+06
Alabama	2021-01-30	0.884813	1.02159	0.81038	plausible reference	4.97769e+06
Alabama	2021-01-31	0.883668	1.02125	0.809565	plausible reference	4.97769e+06
Alabama	2021-02-01	0.882434	1.02111	0.808642	plausible reference	4.97769e+06
Alabama	2021-02-02	0.881018	1.01913	0.807834	plausible reference	4.97769e+06
Alabama	2021-02-03	0.879775	1.01897	0.807679	plausible reference	4.97769e+06
Alabama	2021-02-04	0.878805	1.0189	0.807239	plausible reference	4.97769e+06
Alabama	2021-02-05	0.878324	1.01932	0.808434	plausible reference	4.97769e+06
Alabama	2021-02-06	0.877559	1.01924	0.807938	plausible reference	4.97769e+06
Alabama	2021-02-07	0.875788	1.01837	0.806747	plausible reference	4.97769e+06
Alabama	2021-02-08	0.874196	1.01749	0.805419	plausible reference	4.97769e+06
Alabama	2021-02-09	0.872902	1.01669	0.804444	plausible reference	4.97769e+06
Alabama	2021-02-10	0.871339	1.01183	0.805336	plausible reference	4.97769e+06
Alabama	2021-02-11	0.869932	1.01079	0.805811	plausible reference	4.97769e+06
Alabama	2021-02-12	0.869425	1.01053	0.806841	plausible reference	4.97769e+06
Alabama	2021-02-13	0.868534	1.01002	0.80759	plausible reference	4.97769e+06
Alabama	2021-02-14	0.866623	1.00843	0.806399	plausible reference	4.97769e+06
Alabama	2021-02-15	0.865056	1.00716	0.805754	plausible reference	4.97769e+06
Alabama	2021-02-16	0.863381	1.00538	0.805423	plausible reference	4.97769e+06
Alabama	2021-02-17	0.861398	1.00116	0.804292	plausible reference	4.97769e+06
Alabama	2021-02-18	0.859994	0.999482	0.802728	plausible reference	4.97769e+06
Alabama	2021-02-19	0.859491	0.998785	0.803562	plausible reference	4.97769e+06
Alabama	2021-02-20	0.858663	0.997681	0.802502	plausible reference	4.97769e+06
Alabama	2021-02-21	0.856942	0.995375	0.800451	plausible reference	4.97769e+06
Alabama	2021-02-22	0.85516	0.993656	0.797835	plausible reference	4.97769e+06
Alabama	2021-02-23	0.853226	0.990781	0.79611	plausible reference	4.97769e+06
Alabama	2021-02-24	0.851663	0.988559	0.79321	plausible reference	4.97769e+06
Alabama	2021-02-25	0.850035	0.986097	0.791425	plausible reference	4.97769e+06
Alabama	2021-02-26	0.849676	0.984961	0.790523	plausible reference	4.97769e+06
Alabama	2021-02-27	0.849192	0.983643	0.789177	plausible reference	4.97769e+06
Alabama	2021-02-28	0.847514	0.980968	0.786165	plausible reference	4.97769e+06
Alabama	2020-03-01	13.7471	21.5097	6.6889	mandates easing	4.97769e+06
Alabama	2020-03-02	11.4694	20.8899	5.13921	mandates easing	4.97769e+06
Alabama	2020-03-03	9.92042	20.0689	4.2584	mandates easing	4.97769e+06
Alabama	2020-03-04	8.47516	18.8339	3.64051	mandates easing	4.97769e+06
Alabama	2020-03-05	7.3645	17.6279	3.27122	mandates easing	4.97769e+06
Alabama	2020-03-06	5.60139	13.684	2.99114	mandates easing	4.97769e+06
Alabama	2020-03-07	4.43799	7.99344	2.77912	mandates easing	4.97769e+06
Alabama	2020-03-08	3.82571	5.97442	2.61071	mandates easing	4.97769e+06
Alabama	2020-03-09	3.43957	4.92707	2.46731	mandates easing	4.97769e+06
Alabama	2020-03-10	3.16379	4.34007	2.33937	mandates easing	4.97769e+06
Alabama	2020-03-11	2.94792	3.91005	2.22166	mandates easing	4.97769e+06
Alabama	2020-03-12	2.76681	3.61707	2.09539	mandates easing	4.97769e+06
Alabama	2020-03-13	2.60704	3.37824	1.98737	mandates easing	4.97769e+06
Alabama	2020-03-14	2.46121	3.18051	1.88029	mandates easing	4.97769e+06
Alabama	2020-03-15	2.32519	3.00405	1.78394	mandates easing	4.97769e+06
Alabama	2020-03-16	2.19672	2.83547	1.67766	mandates easing	4.97769e+06
Alabama	2020-03-17	2.0746	2.6843	1.58639	mandates easing	4.97769e+06
Alabama	2020-03-18	1.95831	2.53365	1.50664	mandates easing	4.97769e+06
Alabama	2020-03-19	1.84777	2.39968	1.42143	mandates easing	4.97769e+06
Alabama	2020-03-20	1.74321	2.26306	1.35635	mandates easing	4.97769e+06
Alabama	2020-03-21	1.64503	2.12458	1.29847	mandates easing	4.97769e+06
Alabama	2020-03-22	1.5537	2.00608	1.23571	mandates easing	4.97769e+06
Alabama	2020-03-23	1.46965	1.8849	1.17099	mandates easing	4.97769e+06
Alabama	2020-03-24	1.39326	1.77253	1.12154	mandates easing	4.97769e+06
Alabama	2020-03-25	1.32478	1.67872	1.07054	mandates easing	4.97769e+06
Alabama	2020-03-26	1.2643	1.59949	1.02306	mandates easing	4.97769e+06
Alabama	2020-03-27	1.21179	1.51301	0.984075	mandates easing	4.97769e+06
Alabama	2020-03-28	1.16715	1.43158	0.941843	mandates easing	4.97769e+06
Alabama	2020-03-29	1.13018	1.38721	0.908336	mandates easing	4.97769e+06
Alabama	2020-03-30	1.10065	1.34689	0.895702	mandates easing	4.97769e+06
Alabama	2020-03-31	1.07824	1.30595	0.880684	mandates easing	4.97769e+06
Alabama	2020-04-01	1.06252	1.27399	0.870751	mandates easing	4.97769e+06
Alabama	2020-04-02	1.05296	1.25551	0.869562	mandates easing	4.97769e+06
Alabama	2020-04-03	1.04887	1.2446	0.872866	mandates easing	4.97769e+06
Alabama	2020-04-04	1.04948	1.24111	0.877568	mandates easing	4.97769e+06
Alabama	2020-04-05	1.0539	1.24827	0.881657	mandates easing	4.97769e+06
Alabama	2020-04-06	1.06116	1.25314	0.889227	mandates easing	4.97769e+06
Alabama	2020-04-07	1.07025	1.25211	0.900643	mandates easing	4.97769e+06
Alabama	2020-04-08	1.08017	1.2683	0.911545	mandates easing	4.97769e+06
Alabama	2020-04-09	1.08996	1.28156	0.925626	mandates easing	4.97769e+06
Alabama	2020-04-10	1.09878	1.29717	0.931851	mandates easing	4.97769e+06
Alabama	2020-04-11	1.10586	1.29976	0.943243	mandates easing	4.97769e+06
Alabama	2020-04-12	1.1106	1.30169	0.944872	mandates easing	4.97769e+06
Alabama	2020-04-13	1.11251	1.3043	0.945097	mandates easing	4.97769e+06
Alabama	2020-04-14	1.1113	1.30363	0.945087	mandates easing	4.97769e+06
Alabama	2020-04-15	1.10685	1.29933	0.948052	mandates easing	4.97769e+06
Alabama	2020-04-16	1.09922	1.28815	0.940015	mandates easing	4.97769e+06
Alabama	2020-04-17	1.08859	1.27811	0.929473	mandates easing	4.97769e+06
Alabama	2020-04-18	1.0753	1.26371	0.915983	mandates easing	4.97769e+06
Alabama	2020-04-19	1.05974	1.24718	0.903016	mandates easing	4.97769e+06
Alabama	2020-04-20	1.04238	1.22193	0.884155	mandates easing	4.97769e+06
Alabama	2020-04-21	1.02369	1.20599	0.865905	mandates easing	4.97769e+06
Alabama	2020-04-22	1.00414	1.18969	0.847549	mandates easing	4.97769e+06
Alabama	2020-04-23	0.984212	1.1677	0.831109	mandates easing	4.97769e+06
Alabama	2020-04-24	0.964334	1.14527	0.810091	mandates easing	4.97769e+06
Alabama	2020-04-25	0.944922	1.11719	0.791969	mandates easing	4.97769e+06
Alabama	2020-04-26	0.926362	1.09037	0.778368	mandates easing	4.97769e+06
Alabama	2020-04-27	0.909015	1.07258	0.763088	mandates easing	4.97769e+06
Alabama	2020-04-28	0.893199	1.05597	0.748873	mandates easing	4.97769e+06
Alabama	2020-04-29	0.879181	1.03713	0.73449	mandates easing	4.97769e+06
Alabama	2020-04-30	0.867172	1.02052	0.723838	mandates easing	4.97769e+06
Alabama	2020-05-01	0.857325	1.00972	0.714449	mandates easing	4.97769e+06
Alabama	2020-05-02	0.849745	0.997748	0.70514	mandates easing	4.97769e+06
Alabama	2020-05-03	0.844497	0.994309	0.69677	mandates easing	4.97769e+06
Alabama	2020-05-04	0.841608	0.993502	0.694308	mandates easing	4.97769e+06
Alabama	2020-05-05	0.841078	0.994966	0.695621	mandates easing	4.97769e+06
Alabama	2020-05-06	0.842883	0.999216	0.696647	mandates easing	4.97769e+06
Alabama	2020-05-07	0.846962	1.00893	0.696279	mandates easing	4.97769e+06
Alabama	2020-05-08	0.853212	1.01519	0.705856	mandates easing	4.97769e+06
Alabama	2020-05-09	0.861468	1.02213	0.717012	mandates easing	4.97769e+06
Alabama	2020-05-10	0.871497	1.03355	0.72889	mandates easing	4.97769e+06
Alabama	2020-05-11	0.882975	1.04528	0.744578	mandates easing	4.97769e+06
Alabama	2020-05-12	0.895488	1.052	0.761958	mandates easing	4.97769e+06
Alabama	2020-05-13	0.908561	1.06025	0.774781	mandates easing	4.97769e+06
Alabama	2020-05-14	0.921686	1.07173	0.781904	mandates easing	4.97769e+06
Alabama	2020-05-15	0.934348	1.0965	0.790295	mandates easing	4.97769e+06
Alabama	2020-05-16	0.946064	1.11582	0.797767	mandates easing	4.97769e+06
Alabama	2020-05-17	0.956406	1.13586	0.808	mandates easing	4.97769e+06
Alabama	2020-05-18	0.965027	1.1472	0.812539	mandates easing	4.97769e+06
Alabama	2020-05-19	0.971674	1.15338	0.816927	mandates easing	4.97769e+06
Alabama	2020-05-20	0.976204	1.15787	0.823563	mandates easing	4.97769e+06
Alabama	2020-05-21	0.9786	1.16159	0.82625	mandates easing	4.97769e+06
Alabama	2020-05-22	0.978979	1.15353	0.831322	mandates easing	4.97769e+06
Alabama	2020-05-23	0.977597	1.14218	0.832488	mandates easing	4.97769e+06
Alabama	2020-05-24	0.974816	1.13151	0.831018	mandates easing	4.97769e+06
Alabama	2020-05-25	0.971066	1.11885	0.83156	mandates easing	4.97769e+06
Alabama	2020-05-26	0.966798	1.11364	0.827928	mandates easing	4.97769e+06
Alabama	2020-05-27	0.962448	1.11493	0.820157	mandates easing	4.97769e+06
Alabama	2020-05-28	0.958409	1.11236	0.815339	mandates easing	4.97769e+06
Alabama	2020-05-29	0.955029	1.12138	0.808796	mandates easing	4.97769e+06
Alabama	2020-05-30	0.952605	1.12427	0.7968	mandates easing	4.97769e+06
Alabama	2020-05-31	0.951398	1.13124	0.788957	mandates easing	4.97769e+06
Alabama	2020-06-01	0.951639	1.13641	0.787518	mandates easing	4.97769e+06
Alabama	2020-06-02	0.953528	1.13743	0.792584	mandates easing	4.97769e+06
Alabama	2020-06-03	0.957222	1.14158	0.796114	mandates easing	4.97769e+06
Alabama	2020-06-04	0.962813	1.13621	0.802723	mandates easing	4.97769e+06
Alabama	2020-06-05	0.970307	1.14242	0.816672	mandates easing	4.97769e+06
Alabama	2020-06-06	0.979611	1.13738	0.830979	mandates easing	4.97769e+06
Alabama	2020-06-07	0.990541	1.14946	0.840007	mandates easing	4.97769e+06
Alabama	2020-06-08	1.00283	1.16862	0.852571	mandates easing	4.97769e+06
Alabama	2020-06-09	1.01617	1.19051	0.866112	mandates easing	4.97769e+06
Alabama	2020-06-10	1.03024	1.20554	0.879088	mandates easing	4.97769e+06
Alabama	2020-06-11	1.04473	1.23219	0.892491	mandates easing	4.97769e+06
Alabama	2020-06-12	1.05937	1.25279	0.910452	mandates easing	4.97769e+06
Alabama	2020-06-13	1.07394	1.27191	0.919159	mandates easing	4.97769e+06
Alabama	2020-06-14	1.08826	1.28552	0.929559	mandates easing	4.97769e+06
Alabama	2020-06-15	1.1022	1.29802	0.934842	mandates easing	4.97769e+06
Alabama	2020-06-16	1.11565	1.30339	0.942574	mandates easing	4.97769e+06
Alabama	2020-06-17	1.12852	1.31454	0.95176	mandates easing	4.97769e+06
Alabama	2020-06-18	1.14069	1.32241	0.967697	mandates easing	4.97769e+06
Alabama	2020-06-19	1.15204	1.33158	0.982119	mandates easing	4.97769e+06
Alabama	2020-06-20	1.16241	1.34364	0.988423	mandates easing	4.97769e+06
Alabama	2020-06-21	1.1716	1.35104	1.00212	mandates easing	4.97769e+06
Alabama	2020-06-22	1.1794	1.36945	1.01102	mandates easing	4.97769e+06
Alabama	2020-06-23	1.18559	1.39124	1.02032	mandates easing	4.97769e+06
Alabama	2020-06-24	1.18996	1.40113	1.02449	mandates easing	4.97769e+06
Alabama	2020-06-25	1.19237	1.39857	1.02105	mandates easing	4.97769e+06
Alabama	2020-06-26	1.19268	1.40605	1.01784	mandates easing	4.97769e+06
Alabama	2020-06-27	1.19083	1.40733	1.01276	mandates easing	4.97769e+06
Alabama	2020-06-28	1.18681	1.40158	1.00202	mandates easing	4.97769e+06
Alabama	2020-06-29	1.18063	1.3928	1.00037	mandates easing	4.97769e+06
Alabama	2020-06-30	1.17235	1.37321	0.996045	mandates easing	4.97769e+06
Alabama	2020-07-01	1.16204	1.36646	0.989497	mandates easing	4.97769e+06
Alabama	2020-07-02	1.14981	1.35545	0.981558	mandates easing	4.97769e+06
Alabama	2020-07-03	1.13577	1.33541	0.966631	mandates easing	4.97769e+06
Alabama	2020-07-04	1.12006	1.3138	0.952826	mandates easing	4.97769e+06
Alabama	2020-07-05	1.10284	1.29346	0.931959	mandates easing	4.97769e+06
Alabama	2020-07-06	1.08426	1.27045	0.911942	mandates easing	4.97769e+06
Alabama	2020-07-07	1.06449	1.25574	0.885153	mandates easing	4.97769e+06
Alabama	2020-07-08	1.04375	1.23591	0.866407	mandates easing	4.97769e+06
Alabama	2020-07-09	1.02223	1.22207	0.845836	mandates easing	4.97769e+06
Alabama	2020-07-10	1.00017	1.19975	0.824866	mandates easing	4.97769e+06
Alabama	2020-07-11	0.977858	1.17126	0.808438	mandates easing	4.97769e+06
Alabama	2020-07-12	0.955597	1.13854	0.794458	mandates easing	4.97769e+06
Alabama	2020-07-13	0.933723	1.11601	0.778079	mandates easing	4.97769e+06
Alabama	2020-07-14	0.912585	1.08813	0.765288	mandates easing	4.97769e+06
Alabama	2020-07-15	0.892527	1.05873	0.747773	mandates easing	4.97769e+06
Alabama	2020-07-16	0.873882	1.03397	0.733532	mandates easing	4.97769e+06
Alabama	2020-07-17	0.856968	1.00872	0.717659	mandates easing	4.97769e+06
Alabama	2020-07-18	0.842072	0.991829	0.698523	mandates easing	4.97769e+06
Alabama	2020-07-19	0.829449	0.974987	0.68306	mandates easing	4.97769e+06
Alabama	2020-07-20	0.819313	0.957224	0.674949	mandates easing	4.97769e+06
Alabama	2020-07-21	0.811836	0.952132	0.668913	mandates easing	4.97769e+06
Alabama	2020-07-22	0.807151	0.947451	0.663947	mandates easing	4.97769e+06
Alabama	2020-07-23	0.805352	0.955573	0.663414	mandates easing	4.97769e+06
Alabama	2020-07-24	0.806492	0.95865	0.659449	mandates easing	4.97769e+06
Alabama	2020-07-25	0.810574	0.960767	0.665777	mandates easing	4.97769e+06
Alabama	2020-07-26	0.81752	0.972972	0.674671	mandates easing	4.97769e+06
Alabama	2020-07-27	0.827137	0.986452	0.679313	mandates easing	4.97769e+06
Alabama	2020-07-28	0.839111	0.99851	0.68981	mandates easing	4.97769e+06
Alabama	2020-07-29	0.853002	1.01129	0.706634	mandates easing	4.97769e+06
Alabama	2020-07-30	0.868253	1.0257	0.719994	mandates easing	4.97769e+06
Alabama	2020-07-31	0.884205	1.04066	0.735209	mandates easing	4.97769e+06
Alabama	2020-08-01	0.900141	1.05353	0.758432	mandates easing	4.97769e+06
Alabama	2020-08-02	0.915323	1.07302	0.776258	mandates easing	4.97769e+06
Alabama	2020-08-03	0.929034	1.0986	0.784721	mandates easing	4.97769e+06
Alabama	2020-08-04	0.940619	1.10817	0.79256	mandates easing	4.97769e+06
Alabama	2020-08-05	0.94952	1.11372	0.797522	mandates easing	4.97769e+06
Alabama	2020-08-06	0.955327	1.12817	0.803958	mandates easing	4.97769e+06
Alabama	2020-08-07	0.9578	1.13746	0.804897	mandates easing	4.97769e+06
Alabama	2020-08-08	0.956892	1.13913	0.802517	mandates easing	4.97769e+06
Alabama	2020-08-09	0.952744	1.13144	0.804875	mandates easing	4.97769e+06
Alabama	2020-08-10	0.945669	1.12383	0.799448	mandates easing	4.97769e+06
Alabama	2020-08-11	0.936112	1.09922	0.785842	mandates easing	4.97769e+06
Alabama	2020-08-12	0.924609	1.0762	0.774533	mandates easing	4.97769e+06
Alabama	2020-08-13	0.911745	1.06216	0.763272	mandates easing	4.97769e+06
Alabama	2020-08-14	0.898104	1.05028	0.745679	mandates easing	4.97769e+06
Alabama	2020-08-15	0.884227	1.03167	0.731619	mandates easing	4.97769e+06
Alabama	2020-08-16	0.870601	1.01973	0.715171	mandates easing	4.97769e+06
Alabama	2020-08-17	0.857658	1.00848	0.70382	mandates easing	4.97769e+06
Alabama	2020-08-18	0.845786	0.9977	0.691671	mandates easing	4.97769e+06
Alabama	2020-08-19	0.835325	0.981944	0.683639	mandates easing	4.97769e+06
Alabama	2020-08-20	0.826574	0.970218	0.683782	mandates easing	4.97769e+06
Alabama	2020-08-21	0.819791	0.959418	0.687506	mandates easing	4.97769e+06
Alabama	2020-08-22	0.815183	0.959318	0.687522	mandates easing	4.97769e+06
Alabama	2020-08-23	0.81289	0.954812	0.686176	mandates easing	4.97769e+06
Alabama	2020-08-24	0.812989	0.959902	0.680032	mandates easing	4.97769e+06
Alabama	2020-08-25	0.815502	0.969797	0.67181	mandates easing	4.97769e+06
Alabama	2020-08-26	0.82041	0.981919	0.667167	mandates easing	4.97769e+06
Alabama	2020-08-27	0.827673	1.00209	0.664155	mandates easing	4.97769e+06
Alabama	2020-08-28	0.837259	1.02214	0.673531	mandates easing	4.97769e+06
Alabama	2020-08-29	0.84916	1.04128	0.684642	mandates easing	4.97769e+06
Alabama	2020-08-30	0.863422	1.06422	0.692976	mandates easing	4.97769e+06
Alabama	2020-08-31	0.880041	1.08217	0.70519	mandates easing	4.97769e+06
Alabama	2020-09-01	0.898763	1.09732	0.714204	mandates easing	4.97769e+06
Alabama	2020-09-02	0.919087	1.11065	0.728236	mandates easing	4.97769e+06
Alabama	2020-09-03	0.94033	1.13004	0.744951	mandates easing	4.97769e+06
Alabama	2020-09-04	0.961552	1.15804	0.769782	mandates easing	4.97769e+06
Alabama	2020-09-05	0.981723	1.19141	0.783851	mandates easing	4.97769e+06
Alabama	2020-09-06	1.00003	1.23058	0.792648	mandates easing	4.97769e+06
Alabama	2020-09-07	1.01598	1.27217	0.808517	mandates easing	4.97769e+06
Alabama	2020-09-08	1.02932	1.30232	0.809373	mandates easing	4.97769e+06
Alabama	2020-09-09	1.03988	1.32312	0.816909	mandates easing	4.97769e+06
Alabama	2020-09-10	1.04777	1.33715	0.818083	mandates easing	4.97769e+06
Alabama	2020-09-11	1.05321	1.35007	0.817432	mandates easing	4.97769e+06
Alabama	2020-09-12	1.05661	1.3602	0.811471	mandates easing	4.97769e+06
Alabama	2020-09-13	1.05803	1.36468	0.808711	mandates easing	4.97769e+06
Alabama	2020-09-14	1.05778	1.36525	0.805765	mandates easing	4.97769e+06
Alabama	2020-09-15	1.0567	1.36492	0.805844	mandates easing	4.97769e+06
Alabama	2020-09-16	1.05411	1.35864	0.809634	mandates easing	4.97769e+06
Alabama	2020-09-17	1.05178	1.35484	0.813409	mandates easing	4.97769e+06
Alabama	2020-09-18	1.0515	1.34657	0.813923	mandates easing	4.97769e+06
Alabama	2020-09-19	1.05155	1.34186	0.819386	mandates easing	4.97769e+06
Alabama	2020-09-20	1.05169	1.33516	0.827618	mandates easing	4.97769e+06
Alabama	2020-09-21	1.05179	1.33112	0.834756	mandates easing	4.97769e+06
Alabama	2020-09-22	1.05174	1.32695	0.841923	mandates easing	4.97769e+06
Alabama	2020-09-23	1.04933	1.31295	0.847372	mandates easing	4.97769e+06
Alabama	2020-09-24	1.04772	1.30518	0.852319	mandates easing	4.97769e+06
Alabama	2020-09-25	1.04838	1.29352	0.860094	mandates easing	4.97769e+06
Alabama	2020-09-26	1.04902	1.28923	0.8666	mandates easing	4.97769e+06
Alabama	2020-09-27	1.04965	1.28478	0.873589	mandates easing	4.97769e+06
Alabama	2020-09-28	1.05026	1.27888	0.880619	mandates easing	4.97769e+06
Alabama	2020-09-29	1.05084	1.26921	0.888682	mandates easing	4.97769e+06
Alabama	2020-09-30	1.04909	1.25766	0.893192	mandates easing	4.97769e+06
Alabama	2020-10-01	1.04752	1.24986	0.897613	mandates easing	4.97769e+06
Alabama	2020-10-02	1.04841	1.24577	0.904476	mandates easing	4.97769e+06
Alabama	2020-10-03	1.04928	1.24161	0.911158	mandates easing	4.97769e+06
Alabama	2020-10-04	1.05013	1.23899	0.917971	mandates easing	4.97769e+06
Alabama	2020-10-05	1.05096	1.23311	0.926503	mandates easing	4.97769e+06
Alabama	2020-10-06	1.05177	1.22531	0.935346	mandates easing	4.97769e+06
Alabama	2020-10-07	1.05008	1.2175	0.938663	mandates easing	4.97769e+06
Alabama	2020-10-08	1.04867	1.21176	0.93941	mandates easing	4.97769e+06
Alabama	2020-10-09	1.04989	1.20732	0.94355	mandates easing	4.97769e+06
Alabama	2020-10-10	1.05109	1.20155	0.947798	mandates easing	4.97769e+06
Alabama	2020-10-11	1.05227	1.20105	0.951058	mandates easing	4.97769e+06
Alabama	2020-10-12	1.05341	1.19833	0.953851	mandates easing	4.97769e+06
Alabama	2020-10-13	1.05453	1.19555	0.955633	mandates easing	4.97769e+06
Alabama	2020-10-14	1.05297	1.18983	0.954619	mandates easing	4.97769e+06
Alabama	2020-10-15	1.0515	1.18594	0.956152	mandates easing	4.97769e+06
Alabama	2020-10-16	1.0528	1.18657	0.956636	mandates easing	4.97769e+06
Alabama	2020-10-17	1.05407	1.18678	0.95394	mandates easing	4.97769e+06
Alabama	2020-10-18	1.05532	1.18387	0.949703	mandates easing	4.97769e+06
Alabama	2020-10-19	1.05653	1.18543	0.94902	mandates easing	4.97769e+06
Alabama	2020-10-20	1.0577	1.18724	0.947376	mandates easing	4.97769e+06
Alabama	2020-10-21	1.05612	1.18488	0.942235	mandates easing	4.97769e+06
Alabama	2020-10-22	1.05472	1.18455	0.937037	mandates easing	4.97769e+06
Alabama	2020-10-23	1.05636	1.18717	0.936659	mandates easing	4.97769e+06
Alabama	2020-10-24	1.05825	1.19104	0.93468	mandates easing	4.97769e+06
Alabama	2020-10-25	1.06052	1.1937	0.934719	mandates easing	4.97769e+06
Alabama	2020-10-26	1.06333	1.1962	0.935051	mandates easing	4.97769e+06
Alabama	2020-10-27	1.06658	1.19905	0.934663	mandates easing	4.97769e+06
Alabama	2020-10-28	1.06729	1.20111	0.9361	mandates easing	4.97769e+06
Alabama	2020-10-29	1.06827	1.20555	0.937416	mandates easing	4.97769e+06
Alabama	2020-10-30	1.07238	1.21343	0.938669	mandates easing	4.97769e+06
Alabama	2020-10-31	1.07656	1.21896	0.942947	mandates easing	4.97769e+06
Alabama	2020-11-01	1.08078	1.22371	0.947349	mandates easing	4.97769e+06
Alabama	2020-11-02	1.08495	1.2311	0.952396	mandates easing	4.97769e+06
Alabama	2020-11-03	1.08907	1.2375	0.955718	mandates easing	4.97769e+06
Alabama	2020-11-04	1.09013	1.23776	0.957289	mandates easing	4.97769e+06
Alabama	2020-11-05	1.0911	1.24007	0.958814	mandates easing	4.97769e+06
Alabama	2020-11-06	1.09503	1.24576	0.962303	mandates easing	4.97769e+06
Alabama	2020-11-07	1.0989	1.24945	0.964853	mandates easing	4.97769e+06
Alabama	2020-11-08	1.10272	1.25611	0.967242	mandates easing	4.97769e+06
Alabama	2020-11-09	1.10647	1.25789	0.969608	mandates easing	4.97769e+06
Alabama	2020-11-10	1.11015	1.26348	0.971946	mandates easing	4.97769e+06
Alabama	2020-11-11	1.11071	1.26442	0.972218	mandates easing	4.97769e+06
Alabama	2020-11-12	1.11111	1.26578	0.972922	mandates easing	4.97769e+06
Alabama	2020-11-13	1.11443	1.27117	0.976703	mandates easing	4.97769e+06
Alabama	2020-11-14	1.11768	1.27624	0.97886	mandates easing	4.97769e+06
Alabama	2020-11-15	1.12085	1.28116	0.98244	mandates easing	4.97769e+06
Alabama	2020-11-16	1.12395	1.28646	0.985954	mandates easing	4.97769e+06
Alabama	2020-11-17	1.12695	1.29053	0.985836	mandates easing	4.97769e+06
Alabama	2020-11-18	1.12686	1.29221	0.986078	mandates easing	4.97769e+06
Alabama	2020-11-19	1.12651	1.2938	0.985851	mandates easing	4.97769e+06
Alabama	2020-11-20	1.12896	1.29826	0.986885	mandates easing	4.97769e+06
Alabama	2020-11-21	1.13132	1.3013	0.988839	mandates easing	4.97769e+06
Alabama	2020-11-22	1.13359	1.30412	0.991319	mandates easing	4.97769e+06
Alabama	2020-11-23	1.13576	1.30668	0.992491	mandates easing	4.97769e+06
Alabama	2020-11-24	1.13782	1.30897	0.993979	mandates easing	4.97769e+06
Alabama	2020-11-25	1.13689	1.30746	0.992283	mandates easing	4.97769e+06
Alabama	2020-11-26	1.13561	1.30686	0.990415	mandates easing	4.97769e+06
Alabama	2020-11-27	1.13691	1.31093	0.991633	mandates easing	4.97769e+06
Alabama	2020-11-28	1.13809	1.31101	0.990743	mandates easing	4.97769e+06
Alabama	2020-11-29	1.13917	1.31533	0.990489	mandates easing	4.97769e+06
Alabama	2020-11-30	1.14013	1.3195	0.991118	mandates easing	4.97769e+06
Alabama	2020-12-01	1.14096	1.32346	0.986684	mandates easing	4.97769e+06
Alabama	2020-12-02	1.13901	1.32086	0.981533	mandates easing	4.97769e+06
Alabama	2020-12-03	1.13662	1.32206	0.980844	mandates easing	4.97769e+06
Alabama	2020-12-04	1.13647	1.32511	0.981072	mandates easing	4.97769e+06
Alabama	2020-12-05	1.1362	1.32845	0.982891	mandates easing	4.97769e+06
Alabama	2020-12-06	1.13581	1.33001	0.983034	mandates easing	4.97769e+06
Alabama	2020-12-07	1.13529	1.32876	0.984257	mandates easing	4.97769e+06
Alabama	2020-12-08	1.13463	1.32709	0.982943	mandates easing	4.97769e+06
Alabama	2020-12-09	1.13151	1.32298	0.978043	mandates easing	4.97769e+06
Alabama	2020-12-10	1.12786	1.31737	0.972129	mandates easing	4.97769e+06
Alabama	2020-12-11	1.12603	1.31706	0.966844	mandates easing	4.97769e+06
Alabama	2020-12-12	1.12409	1.31468	0.961401	mandates easing	4.97769e+06
Alabama	2020-12-13	1.12201	1.31112	0.959736	mandates easing	4.97769e+06
Alabama	2020-12-14	1.1198	1.31285	0.953356	mandates easing	4.97769e+06
Alabama	2020-12-15	1.11746	1.31266	0.94941	mandates easing	4.97769e+06
Alabama	2020-12-16	1.1131	1.30796	0.94453	mandates easing	4.97769e+06
Alabama	2020-12-17	1.10815	1.30389	0.940664	mandates easing	4.97769e+06
Alabama	2020-12-18	1.10453	1.30327	0.936614	mandates easing	4.97769e+06
Alabama	2020-12-19	1.1008	1.30313	0.931762	mandates easing	4.97769e+06
Alabama	2020-12-20	1.09696	1.30245	0.929795	mandates easing	4.97769e+06
Alabama	2020-12-21	1.09301	1.29751	0.92425	mandates easing	4.97769e+06
Alabama	2020-12-22	1.08895	1.29274	0.920071	mandates easing	4.97769e+06
Alabama	2020-12-23	1.08342	1.28758	0.912168	mandates easing	4.97769e+06
Alabama	2020-12-24	1.07731	1.27914	0.906049	mandates easing	4.97769e+06
Alabama	2020-12-25	1.07205	1.27127	0.899211	mandates easing	4.97769e+06
Alabama	2020-12-26	1.06671	1.26353	0.890904	mandates easing	4.97769e+06
Alabama	2020-12-27	1.06132	1.25904	0.882954	mandates easing	4.97769e+06
Alabama	2020-12-28	1.05586	1.25358	0.876357	mandates easing	4.97769e+06
Alabama	2020-12-29	1.05034	1.24803	0.866559	mandates easing	4.97769e+06
Alabama	2020-12-30	1.04391	1.23851	0.855565	mandates easing	4.97769e+06
Alabama	2020-12-31	1.03701	1.23212	0.845577	mandates easing	4.97769e+06
Alabama	2021-01-01	1.03051	1.22332	0.838111	mandates easing	4.97769e+06
Alabama	2021-01-02	0.999267	1.18808	0.807365	mandates easing	4.97769e+06
Alabama	2021-01-03	0.993395	1.18391	0.802608	mandates easing	4.97769e+06
Alabama	2021-01-04	0.987585	1.17969	0.795259	mandates easing	4.97769e+06
Alabama	2021-01-05	0.981825	1.1754	0.790763	mandates easing	4.97769e+06
Alabama	2021-01-06	0.976109	1.16961	0.783808	mandates easing	4.97769e+06
Alabama	2021-01-07	0.970435	1.16001	0.778541	mandates easing	4.97769e+06
Alabama	2021-01-08	0.964047	1.15037	0.773506	mandates easing	4.97769e+06
Alabama	2021-01-09	0.957378	1.1403	0.766549	mandates easing	4.97769e+06
Alabama	2021-01-10	0.951204	1.13247	0.759123	mandates easing	4.97769e+06
Alabama	2021-01-11	0.945104	1.12846	0.753744	mandates easing	4.97769e+06
Alabama	2021-01-12	0.939085	1.1245	0.748377	mandates easing	4.97769e+06
Alabama	2021-01-13	0.933151	1.11793	0.742555	mandates easing	4.97769e+06
Alabama	2021-01-14	0.927306	1.11055	0.737619	mandates easing	4.97769e+06
Alabama	2021-01-15	0.921156	1.0992	0.732981	mandates easing	4.97769e+06
Alabama	2021-01-16	0.914799	1.09082	0.729072	mandates easing	4.97769e+06
Alabama	2021-01-17	0.908646	1.08276	0.723299	mandates easing	4.97769e+06
Alabama	2021-01-18	0.902613	1.07619	0.71782	mandates easing	4.97769e+06
Alabama	2021-01-19	0.896704	1.06669	0.714488	mandates easing	4.97769e+06
Alabama	2021-01-20	0.890922	1.05966	0.712994	mandates easing	4.97769e+06
Alabama	2021-01-21	0.885268	1.05155	0.711411	mandates easing	4.97769e+06
Alabama	2021-01-22	0.879665	1.04423	0.7083	mandates easing	4.97769e+06
Alabama	2021-01-23	0.873913	1.0354	0.704402	mandates easing	4.97769e+06
Alabama	2021-01-24	0.868107	1.0254	0.700542	mandates easing	4.97769e+06
Alabama	2021-01-25	0.86245	1.01849	0.69686	mandates easing	4.97769e+06
Alabama	2021-01-26	0.856942	1.01299	0.693436	mandates easing	4.97769e+06
Alabama	2021-01-27	0.851584	1.00407	0.690897	mandates easing	4.97769e+06
Alabama	2021-01-28	0.846377	0.997643	0.687383	mandates easing	4.97769e+06
Alabama	2021-01-29	0.841512	0.989438	0.683717	mandates easing	4.97769e+06
Alabama	2021-01-30	0.836542	0.982814	0.678862	mandates easing	4.97769e+06
Alabama	2021-01-31	0.831284	0.976709	0.676273	mandates easing	4.97769e+06
Alabama	2021-02-01	0.826185	0.970842	0.673056	mandates easing	4.97769e+06
Alabama	2021-02-02	0.821243	0.963845	0.669312	mandates easing	4.97769e+06
Alabama	2021-02-03	0.816457	0.955281	0.665184	mandates easing	4.97769e+06
Alabama	2021-02-04	0.811826	0.947851	0.659793	mandates easing	4.97769e+06
Alabama	2021-02-05	0.807773	0.943145	0.65622	mandates easing	4.97769e+06
Alabama	2021-02-06	0.803642	0.936815	0.653101	mandates easing	4.97769e+06
Alabama	2021-02-07	0.799014	0.930041	0.649998	mandates easing	4.97769e+06
Alabama	2021-02-08	0.79454	0.920998	0.647722	mandates easing	4.97769e+06
Alabama	2021-02-09	0.790217	0.91455	0.644567	mandates easing	4.97769e+06
Alabama	2021-02-10	0.786043	0.909741	0.640984	mandates easing	4.97769e+06
Alabama	2021-02-11	0.782016	0.905019	0.637585	mandates easing	4.97769e+06
Alabama	2021-02-12	0.778754	0.900944	0.636448	mandates easing	4.97769e+06
Alabama	2021-02-13	0.775431	0.894621	0.633586	mandates easing	4.97769e+06
Alabama	2021-02-14	0.771426	0.8866	0.629725	mandates easing	4.97769e+06
Alabama	2021-02-15	0.767559	0.881984	0.625799	mandates easing	4.97769e+06
Alabama	2021-02-16	0.76383	0.87804	0.622838	mandates easing	4.97769e+06
Alabama	2021-02-17	0.760233	0.874358	0.620002	mandates easing	4.97769e+06
Alabama	2021-02-18	0.756768	0.869818	0.617315	mandates easing	4.97769e+06
Alabama	2021-02-19	0.754218	0.8663	0.61538	mandates easing	4.97769e+06
Alabama	2021-02-20	0.751617	0.863331	0.613439	mandates easing	4.97769e+06
Alabama	2021-02-21	0.748173	0.858056	0.611694	mandates easing	4.97769e+06
Alabama	2021-02-22	0.744848	0.851954	0.608422	mandates easing	4.97769e+06
Alabama	2021-02-23	0.741641	0.846221	0.605745	mandates easing	4.97769e+06
Alabama	2021-02-24	0.738548	0.841449	0.603374	mandates easing	4.97769e+06
Alabama	2021-02-25	0.735566	0.836944	0.600621	mandates easing	4.97769e+06
Alabama	2021-02-26	0.733623	0.834735	0.59843	mandates easing	4.97769e+06
Alabama	2021-02-27	0.731633	0.832437	0.59621	mandates easing	4.97769e+06
Alabama	2021-02-28	0.728664	0.828926	0.593115	mandates easing	4.97769e+06
Alabama	2020-03-01	13.7471	21.5097	6.6889	universal masks	4.97769e+06
Alabama	2020-03-02	11.4694	20.8899	5.13921	universal masks	4.97769e+06
Alabama	2020-03-03	9.92042	20.0689	4.2584	universal masks	4.97769e+06
Alabama	2020-03-04	8.47516	18.8339	3.64051	universal masks	4.97769e+06
Alabama	2020-03-05	7.3645	17.6279	3.27122	universal masks	4.97769e+06
Alabama	2020-03-06	5.60139	13.684	2.99114	universal masks	4.97769e+06
Alabama	2020-03-07	4.43799	7.99344	2.77912	universal masks	4.97769e+06
Alabama	2020-03-08	3.82571	5.97442	2.61071	universal masks	4.97769e+06
Alabama	2020-03-09	3.43957	4.92707	2.46731	universal masks	4.97769e+06
Alabama	2020-03-10	3.16379	4.34007	2.33937	universal masks	4.97769e+06
Alabama	2020-03-11	2.94792	3.91005	2.22166	universal masks	4.97769e+06
Alabama	2020-03-12	2.76681	3.61707	2.09539	universal masks	4.97769e+06
Alabama	2020-03-13	2.60704	3.37824	1.98737	universal masks	4.97769e+06
Alabama	2020-03-14	2.46121	3.18051	1.88029	universal masks	4.97769e+06
Alabama	2020-03-15	2.32519	3.00405	1.78394	universal masks	4.97769e+06
Alabama	2020-03-16	2.19672	2.83547	1.67766	universal masks	4.97769e+06
Alabama	2020-03-17	2.0746	2.6843	1.58639	universal masks	4.97769e+06
Alabama	2020-03-18	1.95831	2.53365	1.50664	universal masks	4.97769e+06
Alabama	2020-03-19	1.84777	2.39968	1.42143	universal masks	4.97769e+06
Alabama	2020-03-20	1.74321	2.26306	1.35635	universal masks	4.97769e+06
Alabama	2020-03-21	1.64503	2.12458	1.29847	universal masks	4.97769e+06
Alabama	2020-03-22	1.5537	2.00608	1.23571	universal masks	4.97769e+06
Alabama	2020-03-23	1.46965	1.8849	1.17099	universal masks	4.97769e+06
Alabama	2020-03-24	1.39326	1.77253	1.12154	universal masks	4.97769e+06
Alabama	2020-03-25	1.32478	1.67872	1.07054	universal masks	4.97769e+06
Alabama	2020-03-26	1.2643	1.59949	1.02306	universal masks	4.97769e+06
Alabama	2020-03-27	1.21179	1.51301	0.984075	universal masks	4.97769e+06
Alabama	2020-03-28	1.16715	1.43158	0.941843	universal masks	4.97769e+06
Alabama	2020-03-29	1.13018	1.38721	0.908336	universal masks	4.97769e+06
Alabama	2020-03-30	1.10065	1.34689	0.895702	universal masks	4.97769e+06
Alabama	2020-03-31	1.07824	1.30595	0.880684	universal masks	4.97769e+06
Alabama	2020-04-01	1.06252	1.27399	0.870751	universal masks	4.97769e+06
Alabama	2020-04-02	1.05296	1.25551	0.869562	universal masks	4.97769e+06
Alabama	2020-04-03	1.04887	1.2446	0.872866	universal masks	4.97769e+06
Alabama	2020-04-04	1.04948	1.24111	0.877568	universal masks	4.97769e+06
Alabama	2020-04-05	1.0539	1.24827	0.881657	universal masks	4.97769e+06
Alabama	2020-04-06	1.06116	1.25314	0.889227	universal masks	4.97769e+06
Alabama	2020-04-07	1.07025	1.25211	0.900643	universal masks	4.97769e+06
Alabama	2020-04-08	1.08017	1.2683	0.911545	universal masks	4.97769e+06
Alabama	2020-04-09	1.08996	1.28156	0.925626	universal masks	4.97769e+06
Alabama	2020-04-10	1.09878	1.29717	0.931851	universal masks	4.97769e+06
Alabama	2020-04-11	1.10586	1.29976	0.943243	universal masks	4.97769e+06
Alabama	2020-04-12	1.1106	1.30169	0.944872	universal masks	4.97769e+06
Alabama	2020-04-13	1.11251	1.3043	0.945097	universal masks	4.97769e+06
Alabama	2020-04-14	1.1113	1.30363	0.945087	universal masks	4.97769e+06
Alabama	2020-04-15	1.10685	1.29933	0.948052	universal masks	4.97769e+06
Alabama	2020-04-16	1.09922	1.28815	0.940015	universal masks	4.97769e+06
Alabama	2020-04-17	1.08859	1.27811	0.929473	universal masks	4.97769e+06
Alabama	2020-04-18	1.0753	1.26371	0.915983	universal masks	4.97769e+06
Alabama	2020-04-19	1.05974	1.24718	0.903016	universal masks	4.97769e+06
Alabama	2020-04-20	1.04238	1.22193	0.884155	universal masks	4.97769e+06
Alabama	2020-04-21	1.02369	1.20599	0.865905	universal masks	4.97769e+06
Alabama	2020-04-22	1.00414	1.18969	0.847549	universal masks	4.97769e+06
Alabama	2020-04-23	0.984212	1.1677	0.831109	universal masks	4.97769e+06
Alabama	2020-04-24	0.964334	1.14527	0.810091	universal masks	4.97769e+06
Alabama	2020-04-25	0.944922	1.11719	0.791969	universal masks	4.97769e+06
Alabama	2020-04-26	0.926362	1.09037	0.778368	universal masks	4.97769e+06
Alabama	2020-04-27	0.909015	1.07258	0.763088	universal masks	4.97769e+06
Alabama	2020-04-28	0.893199	1.05597	0.748873	universal masks	4.97769e+06
Alabama	2020-04-29	0.879181	1.03713	0.73449	universal masks	4.97769e+06
Alabama	2020-04-30	0.867172	1.02052	0.723838	universal masks	4.97769e+06
Alabama	2020-05-01	0.857325	1.00972	0.714449	universal masks	4.97769e+06
Alabama	2020-05-02	0.849745	0.997748	0.70514	universal masks	4.97769e+06
Alabama	2020-05-03	0.844497	0.994309	0.69677	universal masks	4.97769e+06
Alabama	2020-05-04	0.841608	0.993502	0.694308	universal masks	4.97769e+06
Alabama	2020-05-05	0.841078	0.994966	0.695621	universal masks	4.97769e+06
Alabama	2020-05-06	0.842883	0.999216	0.696647	universal masks	4.97769e+06
Alabama	2020-05-07	0.846962	1.00893	0.696279	universal masks	4.97769e+06
Alabama	2020-05-08	0.853212	1.01519	0.705856	universal masks	4.97769e+06
Alabama	2020-05-09	0.861468	1.02213	0.717012	universal masks	4.97769e+06
Alabama	2020-05-10	0.871497	1.03355	0.72889	universal masks	4.97769e+06
Alabama	2020-05-11	0.882975	1.04528	0.744578	universal masks	4.97769e+06
Alabama	2020-05-12	0.895488	1.052	0.761958	universal masks	4.97769e+06
Alabama	2020-05-13	0.908561	1.06025	0.774781	universal masks	4.97769e+06
Alabama	2020-05-14	0.921686	1.07173	0.781904	universal masks	4.97769e+06
Alabama	2020-05-15	0.934348	1.0965	0.790295	universal masks	4.97769e+06
Alabama	2020-05-16	0.946064	1.11582	0.797767	universal masks	4.97769e+06
Alabama	2020-05-17	0.956406	1.13586	0.808	universal masks	4.97769e+06
Alabama	2020-05-18	0.965027	1.1472	0.812539	universal masks	4.97769e+06
Alabama	2020-05-19	0.971674	1.15338	0.816927	universal masks	4.97769e+06
Alabama	2020-05-20	0.976204	1.15787	0.823563	universal masks	4.97769e+06
Alabama	2020-05-21	0.9786	1.16159	0.82625	universal masks	4.97769e+06
Alabama	2020-05-22	0.978979	1.15353	0.831322	universal masks	4.97769e+06
Alabama	2020-05-23	0.977597	1.14218	0.832488	universal masks	4.97769e+06
Alabama	2020-05-24	0.974816	1.13151	0.831018	universal masks	4.97769e+06
Alabama	2020-05-25	0.971066	1.11885	0.83156	universal masks	4.97769e+06
Alabama	2020-05-26	0.966798	1.11364	0.827928	universal masks	4.97769e+06
Alabama	2020-05-27	0.962448	1.11493	0.820157	universal masks	4.97769e+06
Alabama	2020-05-28	0.958409	1.11236	0.815339	universal masks	4.97769e+06
Alabama	2020-05-29	0.955029	1.12138	0.808796	universal masks	4.97769e+06
Alabama	2020-05-30	0.952605	1.12427	0.7968	universal masks	4.97769e+06
Alabama	2020-05-31	0.951398	1.13124	0.788957	universal masks	4.97769e+06
Alabama	2020-06-01	0.951639	1.13641	0.787518	universal masks	4.97769e+06
Alabama	2020-06-02	0.953528	1.13743	0.792584	universal masks	4.97769e+06
Alabama	2020-06-03	0.957222	1.14158	0.796114	universal masks	4.97769e+06
Alabama	2020-06-04	0.962813	1.13621	0.802723	universal masks	4.97769e+06
Alabama	2020-06-05	0.970307	1.14242	0.816672	universal masks	4.97769e+06
Alabama	2020-06-06	0.979611	1.13738	0.830979	universal masks	4.97769e+06
Alabama	2020-06-07	0.990541	1.14946	0.840007	universal masks	4.97769e+06
Alabama	2020-06-08	1.00283	1.16862	0.852571	universal masks	4.97769e+06
Alabama	2020-06-09	1.01617	1.19051	0.866112	universal masks	4.97769e+06
Alabama	2020-06-10	1.03024	1.20554	0.879088	universal masks	4.97769e+06
Alabama	2020-06-11	1.04473	1.23219	0.892491	universal masks	4.97769e+06
Alabama	2020-06-12	1.05937	1.25279	0.910452	universal masks	4.97769e+06
Alabama	2020-06-13	1.07394	1.27191	0.919159	universal masks	4.97769e+06
Alabama	2020-06-14	1.08826	1.28552	0.929559	universal masks	4.97769e+06
Alabama	2020-06-15	1.1022	1.29802	0.934842	universal masks	4.97769e+06
Alabama	2020-06-16	1.11565	1.30339	0.942574	universal masks	4.97769e+06
Alabama	2020-06-17	1.12852	1.31454	0.95176	universal masks	4.97769e+06
Alabama	2020-06-18	1.14069	1.32241	0.967697	universal masks	4.97769e+06
Alabama	2020-06-19	1.15204	1.33158	0.982119	universal masks	4.97769e+06
Alabama	2020-06-20	1.16241	1.34364	0.988423	universal masks	4.97769e+06
Alabama	2020-06-21	1.1716	1.35104	1.00212	universal masks	4.97769e+06
Alabama	2020-06-22	1.1794	1.36945	1.01102	universal masks	4.97769e+06
Alabama	2020-06-23	1.18559	1.39124	1.02032	universal masks	4.97769e+06
Alabama	2020-06-24	1.18996	1.40113	1.02449	universal masks	4.97769e+06
Alabama	2020-06-25	1.19237	1.39857	1.02105	universal masks	4.97769e+06
Alabama	2020-06-26	1.19268	1.40605	1.01784	universal masks	4.97769e+06
Alabama	2020-06-27	1.19083	1.40733	1.01276	universal masks	4.97769e+06
Alabama	2020-06-28	1.18681	1.40158	1.00202	universal masks	4.97769e+06
Alabama	2020-06-29	1.18063	1.3928	1.00037	universal masks	4.97769e+06
Alabama	2020-06-30	1.17235	1.37321	0.996045	universal masks	4.97769e+06
Alabama	2020-07-01	1.16204	1.36646	0.989497	universal masks	4.97769e+06
Alabama	2020-07-02	1.14981	1.35545	0.981558	universal masks	4.97769e+06
Alabama	2020-07-03	1.13577	1.33541	0.966631	universal masks	4.97769e+06
Alabama	2020-07-04	1.12006	1.3138	0.952826	universal masks	4.97769e+06
Alabama	2020-07-05	1.10284	1.29346	0.931959	universal masks	4.97769e+06
Alabama	2020-07-06	1.08426	1.27045	0.911942	universal masks	4.97769e+06
Alabama	2020-07-07	1.06449	1.25574	0.885153	universal masks	4.97769e+06
Alabama	2020-07-08	1.04375	1.23591	0.866407	universal masks	4.97769e+06
Alabama	2020-07-09	1.02223	1.22207	0.845836	universal masks	4.97769e+06
Alabama	2020-07-10	1.00017	1.19975	0.824866	universal masks	4.97769e+06
Alabama	2020-07-11	0.977858	1.17126	0.808438	universal masks	4.97769e+06
Alabama	2020-07-12	0.955597	1.13854	0.794458	universal masks	4.97769e+06
Alabama	2020-07-13	0.933723	1.11601	0.778079	universal masks	4.97769e+06
Alabama	2020-07-14	0.912585	1.08813	0.765288	universal masks	4.97769e+06
Alabama	2020-07-15	0.892527	1.05873	0.747773	universal masks	4.97769e+06
Alabama	2020-07-16	0.873882	1.03397	0.733532	universal masks	4.97769e+06
Alabama	2020-07-17	0.856968	1.00872	0.717659	universal masks	4.97769e+06
Alabama	2020-07-18	0.842072	0.991829	0.698523	universal masks	4.97769e+06
Alabama	2020-07-19	0.829449	0.974987	0.68306	universal masks	4.97769e+06
Alabama	2020-07-20	0.819313	0.957224	0.674949	universal masks	4.97769e+06
Alabama	2020-07-21	0.811836	0.952132	0.668913	universal masks	4.97769e+06
Alabama	2020-07-22	0.807151	0.947451	0.663947	universal masks	4.97769e+06
Alabama	2020-07-23	0.805352	0.955573	0.663414	universal masks	4.97769e+06
Alabama	2020-07-24	0.806492	0.95865	0.659449	universal masks	4.97769e+06
Alabama	2020-07-25	0.810574	0.960767	0.665777	universal masks	4.97769e+06
Alabama	2020-07-26	0.81752	0.972972	0.674671	universal masks	4.97769e+06
Alabama	2020-07-27	0.827137	0.986452	0.679313	universal masks	4.97769e+06
Alabama	2020-07-28	0.839111	0.99851	0.68981	universal masks	4.97769e+06
Alabama	2020-07-29	0.853002	1.01129	0.706634	universal masks	4.97769e+06
Alabama	2020-07-30	0.868253	1.0257	0.719994	universal masks	4.97769e+06
Alabama	2020-07-31	0.884205	1.04066	0.735209	universal masks	4.97769e+06
Alabama	2020-08-01	0.900141	1.05353	0.758432	universal masks	4.97769e+06
Alabama	2020-08-02	0.915323	1.07302	0.776258	universal masks	4.97769e+06
Alabama	2020-08-03	0.929034	1.0986	0.784721	universal masks	4.97769e+06
Alabama	2020-08-04	0.940619	1.10817	0.79256	universal masks	4.97769e+06
Alabama	2020-08-05	0.94952	1.11372	0.797522	universal masks	4.97769e+06
Alabama	2020-08-06	0.955327	1.12817	0.803958	universal masks	4.97769e+06
Alabama	2020-08-07	0.9578	1.13746	0.804897	universal masks	4.97769e+06
Alabama	2020-08-08	0.956892	1.13913	0.802517	universal masks	4.97769e+06
Alabama	2020-08-09	0.952744	1.13144	0.804875	universal masks	4.97769e+06
Alabama	2020-08-10	0.945669	1.12383	0.799448	universal masks	4.97769e+06
Alabama	2020-08-11	0.936112	1.09922	0.785842	universal masks	4.97769e+06
Alabama	2020-08-12	0.924609	1.0762	0.774533	universal masks	4.97769e+06
Alabama	2020-08-13	0.911745	1.06216	0.763272	universal masks	4.97769e+06
Alabama	2020-08-14	0.898104	1.05028	0.745679	universal masks	4.97769e+06
Alabama	2020-08-15	0.884227	1.03167	0.731619	universal masks	4.97769e+06
Alabama	2020-08-16	0.870601	1.01973	0.715171	universal masks	4.97769e+06
Alabama	2020-08-17	0.857658	1.00848	0.70382	universal masks	4.97769e+06
Alabama	2020-08-18	0.845786	0.9977	0.691671	universal masks	4.97769e+06
Alabama	2020-08-19	0.835325	0.981944	0.683639	universal masks	4.97769e+06
Alabama	2020-08-20	0.826574	0.970218	0.683782	universal masks	4.97769e+06
Alabama	2020-08-21	0.819791	0.959418	0.687506	universal masks	4.97769e+06
Alabama	2020-08-22	0.815183	0.959318	0.687522	universal masks	4.97769e+06
Alabama	2020-08-23	0.81289	0.954812	0.686176	universal masks	4.97769e+06
Alabama	2020-08-24	0.812989	0.959902	0.680032	universal masks	4.97769e+06
Alabama	2020-08-25	0.815502	0.969797	0.67181	universal masks	4.97769e+06
Alabama	2020-08-26	0.82041	0.981919	0.667167	universal masks	4.97769e+06
Alabama	2020-08-27	0.827673	1.00209	0.664155	universal masks	4.97769e+06
Alabama	2020-08-28	0.837259	1.02214	0.673531	universal masks	4.97769e+06
Alabama	2020-08-29	0.84916	1.04128	0.684642	universal masks	4.97769e+06
Alabama	2020-08-30	0.863422	1.06422	0.692976	universal masks	4.97769e+06
Alabama	2020-08-31	0.880041	1.08217	0.70519	universal masks	4.97769e+06
Alabama	2020-09-01	0.898763	1.09732	0.714204	universal masks	4.97769e+06
Alabama	2020-09-02	0.919087	1.11065	0.728236	universal masks	4.97769e+06
Alabama	2020-09-03	0.94033	1.13004	0.744951	universal masks	4.97769e+06
Alabama	2020-09-04	0.961552	1.15804	0.769782	universal masks	4.97769e+06
Alabama	2020-09-05	0.981723	1.19141	0.783851	universal masks	4.97769e+06
Alabama	2020-09-06	1.00003	1.23058	0.792648	universal masks	4.97769e+06
Alabama	2020-09-07	1.01598	1.27217	0.808517	universal masks	4.97769e+06
Alabama	2020-09-08	1.02932	1.30232	0.809373	universal masks	4.97769e+06
Alabama	2020-09-09	1.03988	1.32312	0.816909	universal masks	4.97769e+06
Alabama	2020-09-10	1.04777	1.33715	0.818083	universal masks	4.97769e+06
Alabama	2020-09-11	1.05321	1.35007	0.817432	universal masks	4.97769e+06
Alabama	2020-09-12	1.05661	1.3602	0.811471	universal masks	4.97769e+06
Alabama	2020-09-13	1.05803	1.36468	0.808711	universal masks	4.97769e+06
Alabama	2020-09-14	1.05778	1.36525	0.805765	universal masks	4.97769e+06
Alabama	2020-09-15	1.0567	1.36492	0.805844	universal masks	4.97769e+06
Alabama	2020-09-16	1.05411	1.35864	0.809634	universal masks	4.97769e+06
Alabama	2020-09-17	1.05178	1.35484	0.813409	universal masks	4.97769e+06
Alabama	2020-09-18	1.0515	1.34657	0.813923	universal masks	4.97769e+06
Alabama	2020-09-19	1.05155	1.34186	0.819386	universal masks	4.97769e+06
Alabama	2020-09-20	1.05169	1.33516	0.827618	universal masks	4.97769e+06
Alabama	2020-09-21	1.05179	1.33112	0.834756	universal masks	4.97769e+06
Alabama	2020-09-22	1.05174	1.32695	0.841923	universal masks	4.97769e+06
Alabama	2020-09-23	1.04933	1.31295	0.847372	universal masks	4.97769e+06
Alabama	2020-09-24	1.04772	1.30518	0.852319	universal masks	4.97769e+06
Alabama	2020-09-25	1.04838	1.29352	0.860094	universal masks	4.97769e+06
Alabama	2020-09-26	1.04902	1.28923	0.8666	universal masks	4.97769e+06
Alabama	2020-09-27	1.04965	1.28478	0.873589	universal masks	4.97769e+06
Alabama	2020-09-28	1.05026	1.27888	0.880619	universal masks	4.97769e+06
Alabama	2020-09-29	1.05084	1.26921	0.888682	universal masks	4.97769e+06
Alabama	2020-09-30	1.01285	1.21266	0.861239	universal masks	4.97769e+06
Alabama	2020-10-01	0.976528	1.16217	0.836769	universal masks	4.97769e+06
Alabama	2020-10-02	0.943932	1.11728	0.815369	universal masks	4.97769e+06
Alabama	2020-10-03	0.912645	1.07429	0.794681	universal masks	4.97769e+06
Alabama	2020-10-04	0.882621	1.03463	0.772954	universal masks	4.97769e+06
Alabama	2020-10-05	0.853811	0.993742	0.752363	universal masks	4.97769e+06
Alabama	2020-10-06	0.826009	0.956151	0.730628	universal masks	4.97769e+06
Alabama	2020-10-07	0.825708	0.947445	0.735088	universal masks	4.97769e+06
Alabama	2020-10-08	0.825969	0.945623	0.739269	universal masks	4.97769e+06
Alabama	2020-10-09	0.828357	0.943803	0.744812	universal masks	4.97769e+06
Alabama	2020-10-10	0.830375	0.940672	0.750009	universal masks	4.97769e+06
Alabama	2020-10-11	0.832618	0.938845	0.753535	universal masks	4.97769e+06
Alabama	2020-10-12	0.834044	0.933715	0.754722	universal masks	4.97769e+06
Alabama	2020-10-13	0.835668	0.934754	0.749609	universal masks	4.97769e+06
Alabama	2020-10-14	0.835186	0.932838	0.743079	universal masks	4.97769e+06
Alabama	2020-10-15	0.83408	0.931617	0.712311	universal masks	4.97769e+06
Alabama	2020-10-16	0.835094	0.932325	0.695887	universal masks	4.97769e+06
Alabama	2020-10-17	0.837528	0.935149	0.689746	universal masks	4.97769e+06
Alabama	2020-10-18	0.839837	0.937238	0.681251	universal masks	4.97769e+06
Alabama	2020-10-19	0.842528	0.941494	0.680677	universal masks	4.97769e+06
Alabama	2020-10-20	0.845394	0.943948	0.680233	universal masks	4.97769e+06
Alabama	2020-10-21	0.846071	0.947799	0.677704	universal masks	4.97769e+06
Alabama	2020-10-22	0.846898	0.947541	0.675279	universal masks	4.97769e+06
Alabama	2020-10-23	0.850178	0.94934	0.67227	universal masks	4.97769e+06
Alabama	2020-10-24	0.853667	0.951031	0.672019	universal masks	4.97769e+06
Alabama	2020-10-25	0.85748	0.953932	0.671982	universal masks	4.97769e+06
Alabama	2020-10-26	0.861735	0.959444	0.67469	universal masks	4.97769e+06
Alabama	2020-10-27	0.866354	0.967601	0.674375	universal masks	4.97769e+06
Alabama	2020-10-28	0.868935	0.97315	0.671931	universal masks	4.97769e+06
Alabama	2020-10-29	0.871741	0.977858	0.675517	universal masks	4.97769e+06
Alabama	2020-10-30	0.877126	0.982248	0.680604	universal masks	4.97769e+06
Alabama	2020-10-31	0.882595	0.986729	0.684925	universal masks	4.97769e+06
Alabama	2020-11-01	0.888137	0.993281	0.689277	universal masks	4.97769e+06
Alabama	2020-11-02	0.893676	1.00031	0.693657	universal masks	4.97769e+06
Alabama	2020-11-03	0.89921	1.00504	0.698546	universal masks	4.97769e+06
Alabama	2020-11-04	0.902251	1.00661	0.701648	universal masks	4.97769e+06
Alabama	2020-11-05	0.905243	1.00916	0.704729	universal masks	4.97769e+06
Alabama	2020-11-06	0.91072	1.01358	0.70997	universal masks	4.97769e+06
Alabama	2020-11-07	0.916195	1.0199	0.715217	universal masks	4.97769e+06
Alabama	2020-11-08	0.921666	1.02532	0.720489	universal masks	4.97769e+06
Alabama	2020-11-09	0.927128	1.03184	0.724908	universal masks	4.97769e+06
Alabama	2020-11-10	0.932581	1.03803	0.729612	universal masks	4.97769e+06
Alabama	2020-11-11	0.935455	1.04017	0.733326	universal masks	4.97769e+06
Alabama	2020-11-12	0.938223	1.04356	0.736949	universal masks	4.97769e+06
Alabama	2020-11-13	0.943497	1.04955	0.74188	universal masks	4.97769e+06
Alabama	2020-11-14	0.948766	1.05382	0.746988	universal masks	4.97769e+06
Alabama	2020-11-15	0.954026	1.06042	0.752506	universal masks	4.97769e+06
Alabama	2020-11-16	0.959079	1.06752	0.758025	universal masks	4.97769e+06
Alabama	2020-11-17	0.964313	1.0737	0.763543	universal masks	4.97769e+06
Alabama	2020-11-18	0.966948	1.07634	0.766861	universal masks	4.97769e+06
Alabama	2020-11-19	0.969413	1.07853	0.769803	universal masks	4.97769e+06
Alabama	2020-11-20	0.97414	1.08587	0.77492	universal masks	4.97769e+06
Alabama	2020-11-21	0.979057	1.09062	0.780051	universal masks	4.97769e+06
Alabama	2020-11-22	0.983967	1.09475	0.784552	universal masks	4.97769e+06
Alabama	2020-11-23	0.988864	1.10079	0.789023	universal masks	4.97769e+06
Alabama	2020-11-24	0.993754	1.10743	0.793498	universal masks	4.97769e+06
Alabama	2020-11-25	0.996105	1.11028	0.796137	universal masks	4.97769e+06
Alabama	2020-11-26	0.997992	1.11322	0.799422	universal masks	4.97769e+06
Alabama	2020-11-27	1.00221	1.11898	0.803633	universal masks	4.97769e+06
Alabama	2020-11-28	1.00667	1.12447	0.810004	universal masks	4.97769e+06
Alabama	2020-11-29	1.01112	1.1303	0.816318	universal masks	4.97769e+06
Alabama	2020-11-30	1.01555	1.13572	0.820802	universal masks	4.97769e+06
Alabama	2020-12-01	1.01996	1.14048	0.827142	universal masks	4.97769e+06
Alabama	2020-12-02	1.02196	1.14257	0.831959	universal masks	4.97769e+06
Alabama	2020-12-03	1.02364	1.14416	0.836489	universal masks	4.97769e+06
Alabama	2020-12-04	1.02741	1.14703	0.843076	universal masks	4.97769e+06
Alabama	2020-12-05	1.03092	1.15146	0.845374	universal masks	4.97769e+06
Alabama	2020-12-06	1.03466	1.15622	0.850955	universal masks	4.97769e+06
Alabama	2020-12-07	1.03785	1.16163	0.854576	universal masks	4.97769e+06
Alabama	2020-12-08	1.04154	1.16593	0.860267	universal masks	4.97769e+06
Alabama	2020-12-09	1.04277	1.16731	0.860348	universal masks	4.97769e+06
Alabama	2020-12-10	1.04388	1.16811	0.863749	universal masks	4.97769e+06
Alabama	2020-12-11	1.04606	1.17341	0.865436	universal masks	4.97769e+06
Alabama	2020-12-12	1.04891	1.1789	0.870218	universal masks	4.97769e+06
Alabama	2020-12-13	1.05082	1.18152	0.86888	universal masks	4.97769e+06
Alabama	2020-12-14	1.05214	1.18373	0.86353	universal masks	4.97769e+06
Alabama	2020-12-15	1.05433	1.18605	0.864647	universal masks	4.97769e+06
Alabama	2020-12-16	1.05502	1.186	0.866939	universal masks	4.97769e+06
Alabama	2020-12-17	1.05493	1.18607	0.860466	universal masks	4.97769e+06
Alabama	2020-12-18	1.05676	1.18737	0.862141	universal masks	4.97769e+06
Alabama	2020-12-19	1.05795	1.1891	0.861026	universal masks	4.97769e+06
Alabama	2020-12-20	1.05974	1.19243	0.864822	universal masks	4.97769e+06
Alabama	2020-12-21	1.0604	1.19541	0.857852	universal masks	4.97769e+06
Alabama	2020-12-22	1.06182	1.19835	0.853625	universal masks	4.97769e+06
Alabama	2020-12-23	1.06195	1.19969	0.850169	universal masks	4.97769e+06
Alabama	2020-12-24	1.06121	1.19933	0.844346	universal masks	4.97769e+06
Alabama	2020-12-25	1.06196	1.19961	0.845238	universal masks	4.97769e+06
Alabama	2020-12-26	1.06234	1.20169	0.84545	universal masks	4.97769e+06
Alabama	2020-12-27	1.06211	1.20383	0.842157	universal masks	4.97769e+06
Alabama	2020-12-28	1.06281	1.20594	0.843252	universal masks	4.97769e+06
Alabama	2020-12-29	1.06224	1.20803	0.840312	universal masks	4.97769e+06
Alabama	2020-12-30	1.06105	1.20868	0.836881	universal masks	4.97769e+06
Alabama	2020-12-31	1.05834	1.20901	0.830795	universal masks	4.97769e+06
Alabama	2021-01-01	1.05613	1.20951	0.81744	universal masks	4.97769e+06
Alabama	2021-01-02	1.02945	1.17781	0.795252	universal masks	4.97769e+06
Alabama	2021-01-03	1.02833	1.17886	0.795813	universal masks	4.97769e+06
Alabama	2021-01-04	1.02732	1.1764	0.788852	universal masks	4.97769e+06
Alabama	2021-01-05	1.02646	1.17643	0.785918	universal masks	4.97769e+06
Alabama	2021-01-06	1.02554	1.1764	0.780601	universal masks	4.97769e+06
Alabama	2021-01-07	1.02394	1.17632	0.779161	universal masks	4.97769e+06
Alabama	2021-01-08	1.02091	1.1746	0.779636	universal masks	4.97769e+06
Alabama	2021-01-09	1.0185	1.17274	0.777831	universal masks	4.97769e+06
Alabama	2021-01-10	1.01722	1.17177	0.776802	universal masks	4.97769e+06
Alabama	2021-01-11	1.01607	1.16922	0.777058	universal masks	4.97769e+06
Alabama	2021-01-12	1.01362	1.16818	0.773564	universal masks	4.97769e+06
Alabama	2021-01-13	1.01165	1.16793	0.773283	universal masks	4.97769e+06
Alabama	2021-01-14	1.00992	1.16737	0.770965	universal masks	4.97769e+06
Alabama	2021-01-15	1.0054	1.16377	0.770529	universal masks	4.97769e+06
Alabama	2021-01-16	1.00245	1.16246	0.768636	universal masks	4.97769e+06
Alabama	2021-01-17	1.00055	1.16059	0.76707	universal masks	4.97769e+06
Alabama	2021-01-18	0.997703	1.15813	0.765784	universal masks	4.97769e+06
Alabama	2021-01-19	0.994779	1.15497	0.762675	universal masks	4.97769e+06
Alabama	2021-01-20	0.992305	1.15274	0.761057	universal masks	4.97769e+06
Alabama	2021-01-21	0.987708	1.14942	0.758014	universal masks	4.97769e+06
Alabama	2021-01-22	0.985901	1.14792	0.758249	universal masks	4.97769e+06
Alabama	2021-01-23	0.982214	1.14498	0.752304	universal masks	4.97769e+06
Alabama	2021-01-24	0.979197	1.14269	0.751089	universal masks	4.97769e+06
Alabama	2021-01-25	0.974549	1.1367	0.750309	universal masks	4.97769e+06
Alabama	2021-01-26	0.971969	1.13304	0.750071	universal masks	4.97769e+06
Alabama	2021-01-27	0.96832	1.1297	0.745957	universal masks	4.97769e+06
Alabama	2021-01-28	0.966272	1.12831	0.746032	universal masks	4.97769e+06
Alabama	2021-01-29	0.962652	1.12541	0.744393	universal masks	4.97769e+06
Alabama	2021-01-30	0.95992	1.12346	0.742191	universal masks	4.97769e+06
Alabama	2021-01-31	0.955026	1.12088	0.74024	universal masks	4.97769e+06
Alabama	2021-02-01	0.950743	1.11754	0.73816	universal masks	4.97769e+06
Alabama	2021-02-02	0.947562	1.11481	0.735387	universal masks	4.97769e+06
Alabama	2021-02-03	0.943482	1.1127	0.733159	universal masks	4.97769e+06
Alabama	2021-02-04	0.939593	1.10755	0.730218	universal masks	4.97769e+06
Alabama	2021-02-05	0.937467	1.10571	0.730436	universal masks	4.97769e+06
Alabama	2021-02-06	0.934906	1.10285	0.727407	universal masks	4.97769e+06
Alabama	2021-02-07	0.930561	1.09924	0.722431	universal masks	4.97769e+06
Alabama	2021-02-08	0.926197	1.09575	0.71703	universal masks	4.97769e+06
Alabama	2021-02-09	0.92355	1.09224	0.715416	universal masks	4.97769e+06
Alabama	2021-02-10	0.919645	1.0885	0.714461	universal masks	4.97769e+06
Alabama	2021-02-11	0.915961	1.08455	0.713264	universal masks	4.97769e+06
Alabama	2021-02-12	0.912072	1.08046	0.711418	universal masks	4.97769e+06
Alabama	2021-02-13	0.909672	1.07778	0.712149	universal masks	4.97769e+06
Alabama	2021-02-14	0.906388	1.07382	0.709948	universal masks	4.97769e+06
Alabama	2021-02-15	0.903136	1.07078	0.707075	universal masks	4.97769e+06
Alabama	2021-02-16	0.899891	1.0667	0.70579	universal masks	4.97769e+06
Alabama	2021-02-17	0.897441	1.06323	0.704089	universal masks	4.97769e+06
Alabama	2021-02-18	0.893844	1.05914	0.701791	universal masks	4.97769e+06
Alabama	2021-02-19	0.89122	1.05493	0.70022	universal masks	4.97769e+06
Alabama	2021-02-20	0.889058	1.05263	0.698609	universal masks	4.97769e+06
Alabama	2021-02-21	0.885379	1.04838	0.696507	universal masks	4.97769e+06
Alabama	2021-02-22	0.882236	1.04383	0.691945	universal masks	4.97769e+06
Alabama	2021-02-23	0.877059	1.04058	0.689146	universal masks	4.97769e+06
Alabama	2021-02-24	0.873616	1.03699	0.688054	universal masks	4.97769e+06
Alabama	2021-02-25	0.870527	1.03249	0.686647	universal masks	4.97769e+06
Alabama	2021-02-26	0.868961	1.03044	0.685228	universal masks	4.97769e+06
Alabama	2021-02-27	0.866949	1.02809	0.684014	universal masks	4.97769e+06
Alabama	2021-02-28	0.864265	1.02362	0.682216	universal masks	4.97769e+06
Alabama	2020-03-01	13.7471	21.5097	6.6889	plausible reference + 85%_masks	4.97769e+06
Alabama	2020-03-02	11.4694	20.8899	5.13921	plausible reference + 85%_masks	4.97769e+06
Alabama	2020-03-03	9.92042	20.0689	4.2584	plausible reference + 85%_masks	4.97769e+06
Alabama	2020-03-04	8.47516	18.8339	3.64051	plausible reference + 85%_masks	4.97769e+06
Alabama	2020-03-05	7.3645	17.6279	3.27122	plausible reference + 85%_masks	4.97769e+06
Alabama	2020-03-06	5.60139	13.684	2.99114	plausible reference + 85%_masks	4.97769e+06
Alabama	2020-03-07	4.43799	7.99344	2.77912	plausible reference + 85%_masks	4.97769e+06
Alabama	2020-03-08	3.82571	5.97442	2.61071	plausible reference + 85%_masks	4.97769e+06
Alabama	2020-03-09	3.43957	4.92707	2.46731	plausible reference + 85%_masks	4.97769e+06
Alabama	2020-03-10	3.16379	4.34007	2.33937	plausible reference + 85%_masks	4.97769e+06
Alabama	2020-03-11	2.94792	3.91005	2.22166	plausible reference + 85%_masks	4.97769e+06
Alabama	2020-03-12	2.76681	3.61707	2.09539	plausible reference + 85%_masks	4.97769e+06
Alabama	2020-03-13	2.60704	3.37824	1.98737	plausible reference + 85%_masks	4.97769e+06
Alabama	2020-03-14	2.46121	3.18051	1.88029	plausible reference + 85%_masks	4.97769e+06
Alabama	2020-03-15	2.32519	3.00405	1.78394	plausible reference + 85%_masks	4.97769e+06
Alabama	2020-03-16	2.19672	2.83547	1.67766	plausible reference + 85%_masks	4.97769e+06
Alabama	2020-03-17	2.0746	2.6843	1.58639	plausible reference + 85%_masks	4.97769e+06
Alabama	2020-03-18	1.95831	2.53365	1.50664	plausible reference + 85%_masks	4.97769e+06
Alabama	2020-03-19	1.84777	2.39968	1.42143	plausible reference + 85%_masks	4.97769e+06
Alabama	2020-03-20	1.74321	2.26306	1.35635	plausible reference + 85%_masks	4.97769e+06
Alabama	2020-03-21	1.64503	2.12458	1.29847	plausible reference + 85%_masks	4.97769e+06
Alabama	2020-03-22	1.5537	2.00608	1.23571	plausible reference + 85%_masks	4.97769e+06
Alabama	2020-03-23	1.46965	1.8849	1.17099	plausible reference + 85%_masks	4.97769e+06
Alabama	2020-03-24	1.39326	1.77253	1.12154	plausible reference + 85%_masks	4.97769e+06
Alabama	2020-03-25	1.32478	1.67872	1.07054	plausible reference + 85%_masks	4.97769e+06
Alabama	2020-03-26	1.2643	1.59949	1.02306	plausible reference + 85%_masks	4.97769e+06
Alabama	2020-03-27	1.21179	1.51301	0.984075	plausible reference + 85%_masks	4.97769e+06
Alabama	2020-03-28	1.16715	1.43158	0.941843	plausible reference + 85%_masks	4.97769e+06
Alabama	2020-03-29	1.13018	1.38721	0.908336	plausible reference + 85%_masks	4.97769e+06
Alabama	2020-03-30	1.10065	1.34689	0.895702	plausible reference + 85%_masks	4.97769e+06
Alabama	2020-03-31	1.07824	1.30595	0.880684	plausible reference + 85%_masks	4.97769e+06
Alabama	2020-04-01	1.06252	1.27399	0.870751	plausible reference + 85%_masks	4.97769e+06
Alabama	2020-04-02	1.05296	1.25551	0.869562	plausible reference + 85%_masks	4.97769e+06
Alabama	2020-04-03	1.04887	1.2446	0.872866	plausible reference + 85%_masks	4.97769e+06
Alabama	2020-04-04	1.04948	1.24111	0.877568	plausible reference + 85%_masks	4.97769e+06
Alabama	2020-04-05	1.0539	1.24827	0.881657	plausible reference + 85%_masks	4.97769e+06
Alabama	2020-04-06	1.06116	1.25314	0.889227	plausible reference + 85%_masks	4.97769e+06
Alabama	2020-04-07	1.07025	1.25211	0.900643	plausible reference + 85%_masks	4.97769e+06
Alabama	2020-04-08	1.08017	1.2683	0.911545	plausible reference + 85%_masks	4.97769e+06
Alabama	2020-04-09	1.08996	1.28156	0.925626	plausible reference + 85%_masks	4.97769e+06
Alabama	2020-04-10	1.09878	1.29717	0.931851	plausible reference + 85%_masks	4.97769e+06
Alabama	2020-04-11	1.10586	1.29976	0.943243	plausible reference + 85%_masks	4.97769e+06
Alabama	2020-04-12	1.1106	1.30169	0.944872	plausible reference + 85%_masks	4.97769e+06
Alabama	2020-04-13	1.11251	1.3043	0.945097	plausible reference + 85%_masks	4.97769e+06
Alabama	2020-04-14	1.1113	1.30363	0.945087	plausible reference + 85%_masks	4.97769e+06
Alabama	2020-04-15	1.10685	1.29933	0.948052	plausible reference + 85%_masks	4.97769e+06
Alabama	2020-04-16	1.09922	1.28815	0.940015	plausible reference + 85%_masks	4.97769e+06
Alabama	2020-04-17	1.08859	1.27811	0.929473	plausible reference + 85%_masks	4.97769e+06
Alabama	2020-04-18	1.0753	1.26371	0.915983	plausible reference + 85%_masks	4.97769e+06
Alabama	2020-04-19	1.05974	1.24718	0.903016	plausible reference + 85%_masks	4.97769e+06
Alabama	2020-04-20	1.04238	1.22193	0.884155	plausible reference + 85%_masks	4.97769e+06
Alabama	2020-04-21	1.02369	1.20599	0.865905	plausible reference + 85%_masks	4.97769e+06
Alabama	2020-04-22	1.00414	1.18969	0.847549	plausible reference + 85%_masks	4.97769e+06
Alabama	2020-04-23	0.984212	1.1677	0.831109	plausible reference + 85%_masks	4.97769e+06
Alabama	2020-04-24	0.964334	1.14527	0.810091	plausible reference + 85%_masks	4.97769e+06
Alabama	2020-04-25	0.944922	1.11719	0.791969	plausible reference + 85%_masks	4.97769e+06
Alabama	2020-04-26	0.926362	1.09037	0.778368	plausible reference + 85%_masks	4.97769e+06
Alabama	2020-04-27	0.909015	1.07258	0.763088	plausible reference + 85%_masks	4.97769e+06
Alabama	2020-04-28	0.893199	1.05597	0.748873	plausible reference + 85%_masks	4.97769e+06
Alabama	2020-04-29	0.879181	1.03713	0.73449	plausible reference + 85%_masks	4.97769e+06
Alabama	2020-04-30	0.867172	1.02052	0.723838	plausible reference + 85%_masks	4.97769e+06
Alabama	2020-05-01	0.857325	1.00972	0.714449	plausible reference + 85%_masks	4.97769e+06
Alabama	2020-05-02	0.849745	0.997748	0.70514	plausible reference + 85%_masks	4.97769e+06
Alabama	2020-05-03	0.844497	0.994309	0.69677	plausible reference + 85%_masks	4.97769e+06
Alabama	2020-05-04	0.841608	0.993502	0.694308	plausible reference + 85%_masks	4.97769e+06
Alabama	2020-05-05	0.841078	0.994966	0.695621	plausible reference + 85%_masks	4.97769e+06
Alabama	2020-05-06	0.842883	0.999216	0.696647	plausible reference + 85%_masks	4.97769e+06
Alabama	2020-05-07	0.846962	1.00893	0.696279	plausible reference + 85%_masks	4.97769e+06
Alabama	2020-05-08	0.853212	1.01519	0.705856	plausible reference + 85%_masks	4.97769e+06
Alabama	2020-05-09	0.861468	1.02213	0.717012	plausible reference + 85%_masks	4.97769e+06
Alabama	2020-05-10	0.871497	1.03355	0.72889	plausible reference + 85%_masks	4.97769e+06
Alabama	2020-05-11	0.882975	1.04528	0.744578	plausible reference + 85%_masks	4.97769e+06
Alabama	2020-05-12	0.895488	1.052	0.761958	plausible reference + 85%_masks	4.97769e+06
Alabama	2020-05-13	0.908561	1.06025	0.774781	plausible reference + 85%_masks	4.97769e+06
Alabama	2020-05-14	0.921686	1.07173	0.781904	plausible reference + 85%_masks	4.97769e+06
Alabama	2020-05-15	0.934348	1.0965	0.790295	plausible reference + 85%_masks	4.97769e+06
Alabama	2020-05-16	0.946064	1.11582	0.797767	plausible reference + 85%_masks	4.97769e+06
Alabama	2020-05-17	0.956406	1.13586	0.808	plausible reference + 85%_masks	4.97769e+06
Alabama	2020-05-18	0.965027	1.1472	0.812539	plausible reference + 85%_masks	4.97769e+06
Alabama	2020-05-19	0.971674	1.15338	0.816927	plausible reference + 85%_masks	4.97769e+06
Alabama	2020-05-20	0.976204	1.15787	0.823563	plausible reference + 85%_masks	4.97769e+06
Alabama	2020-05-21	0.9786	1.16159	0.82625	plausible reference + 85%_masks	4.97769e+06
Alabama	2020-05-22	0.978979	1.15353	0.831322	plausible reference + 85%_masks	4.97769e+06
Alabama	2020-05-23	0.977597	1.14218	0.832488	plausible reference + 85%_masks	4.97769e+06
Alabama	2020-05-24	0.974816	1.13151	0.831018	plausible reference + 85%_masks	4.97769e+06
Alabama	2020-05-25	0.971066	1.11885	0.83156	plausible reference + 85%_masks	4.97769e+06
Alabama	2020-05-26	0.966798	1.11364	0.827928	plausible reference + 85%_masks	4.97769e+06
Alabama	2020-05-27	0.962448	1.11493	0.820157	plausible reference + 85%_masks	4.97769e+06
Alabama	2020-05-28	0.958409	1.11236	0.815339	plausible reference + 85%_masks	4.97769e+06
Alabama	2020-05-29	0.955029	1.12138	0.808796	plausible reference + 85%_masks	4.97769e+06
Alabama	2020-05-30	0.952605	1.12427	0.7968	plausible reference + 85%_masks	4.97769e+06
Alabama	2020-05-31	0.951398	1.13124	0.788957	plausible reference + 85%_masks	4.97769e+06
Alabama	2020-06-01	0.951639	1.13641	0.787518	plausible reference + 85%_masks	4.97769e+06
Alabama	2020-06-02	0.953528	1.13743	0.792584	plausible reference + 85%_masks	4.97769e+06
Alabama	2020-06-03	0.957222	1.14158	0.796114	plausible reference + 85%_masks	4.97769e+06
Alabama	2020-06-04	0.962813	1.13621	0.802723	plausible reference + 85%_masks	4.97769e+06
Alabama	2020-06-05	0.970307	1.14242	0.816672	plausible reference + 85%_masks	4.97769e+06
Alabama	2020-06-06	0.979611	1.13738	0.830979	plausible reference + 85%_masks	4.97769e+06
Alabama	2020-06-07	0.990541	1.14946	0.840007	plausible reference + 85%_masks	4.97769e+06
Alabama	2020-06-08	1.00283	1.16862	0.852571	plausible reference + 85%_masks	4.97769e+06
Alabama	2020-06-09	1.01617	1.19051	0.866112	plausible reference + 85%_masks	4.97769e+06
Alabama	2020-06-10	1.03024	1.20554	0.879088	plausible reference + 85%_masks	4.97769e+06
Alabama	2020-06-11	1.04473	1.23219	0.892491	plausible reference + 85%_masks	4.97769e+06
Alabama	2020-06-12	1.05937	1.25279	0.910452	plausible reference + 85%_masks	4.97769e+06
Alabama	2020-06-13	1.07394	1.27191	0.919159	plausible reference + 85%_masks	4.97769e+06
Alabama	2020-06-14	1.08826	1.28552	0.929559	plausible reference + 85%_masks	4.97769e+06
Alabama	2020-06-15	1.1022	1.29802	0.934842	plausible reference + 85%_masks	4.97769e+06
Alabama	2020-06-16	1.11565	1.30339	0.942574	plausible reference + 85%_masks	4.97769e+06
Alabama	2020-06-17	1.12852	1.31454	0.95176	plausible reference + 85%_masks	4.97769e+06
Alabama	2020-06-18	1.14069	1.32241	0.967697	plausible reference + 85%_masks	4.97769e+06
Alabama	2020-06-19	1.15204	1.33158	0.982119	plausible reference + 85%_masks	4.97769e+06
Alabama	2020-06-20	1.16241	1.34364	0.988423	plausible reference + 85%_masks	4.97769e+06
Alabama	2020-06-21	1.1716	1.35104	1.00212	plausible reference + 85%_masks	4.97769e+06
Alabama	2020-06-22	1.1794	1.36945	1.01102	plausible reference + 85%_masks	4.97769e+06
Alabama	2020-06-23	1.18559	1.39124	1.02032	plausible reference + 85%_masks	4.97769e+06
Alabama	2020-06-24	1.18996	1.40113	1.02449	plausible reference + 85%_masks	4.97769e+06
Alabama	2020-06-25	1.19237	1.39857	1.02105	plausible reference + 85%_masks	4.97769e+06
Alabama	2020-06-26	1.19268	1.40605	1.01784	plausible reference + 85%_masks	4.97769e+06
Alabama	2020-06-27	1.19083	1.40733	1.01276	plausible reference + 85%_masks	4.97769e+06
Alabama	2020-06-28	1.18681	1.40158	1.00202	plausible reference + 85%_masks	4.97769e+06
Alabama	2020-06-29	1.18063	1.3928	1.00037	plausible reference + 85%_masks	4.97769e+06
Alabama	2020-06-30	1.17235	1.37321	0.996045	plausible reference + 85%_masks	4.97769e+06
Alabama	2020-07-01	1.16204	1.36646	0.989497	plausible reference + 85%_masks	4.97769e+06
Alabama	2020-07-02	1.14981	1.35545	0.981558	plausible reference + 85%_masks	4.97769e+06
Alabama	2020-07-03	1.13577	1.33541	0.966631	plausible reference + 85%_masks	4.97769e+06
Alabama	2020-07-04	1.12006	1.3138	0.952826	plausible reference + 85%_masks	4.97769e+06
Alabama	2020-07-05	1.10284	1.29346	0.931959	plausible reference + 85%_masks	4.97769e+06
Alabama	2020-07-06	1.08426	1.27045	0.911942	plausible reference + 85%_masks	4.97769e+06
Alabama	2020-07-07	1.06449	1.25574	0.885153	plausible reference + 85%_masks	4.97769e+06
Alabama	2020-07-08	1.04375	1.23591	0.866407	plausible reference + 85%_masks	4.97769e+06
Alabama	2020-07-09	1.02223	1.22207	0.845836	plausible reference + 85%_masks	4.97769e+06
Alabama	2020-07-10	1.00017	1.19975	0.824866	plausible reference + 85%_masks	4.97769e+06
Alabama	2020-07-11	0.977858	1.17126	0.808438	plausible reference + 85%_masks	4.97769e+06
Alabama	2020-07-12	0.955597	1.13854	0.794458	plausible reference + 85%_masks	4.97769e+06
Alabama	2020-07-13	0.933723	1.11601	0.778079	plausible reference + 85%_masks	4.97769e+06
Alabama	2020-07-14	0.912585	1.08813	0.765288	plausible reference + 85%_masks	4.97769e+06
Alabama	2020-07-15	0.892527	1.05873	0.747773	plausible reference + 85%_masks	4.97769e+06
Alabama	2020-07-16	0.873882	1.03397	0.733532	plausible reference + 85%_masks	4.97769e+06
Alabama	2020-07-17	0.856968	1.00872	0.717659	plausible reference + 85%_masks	4.97769e+06
Alabama	2020-07-18	0.842072	0.991829	0.698523	plausible reference + 85%_masks	4.97769e+06
Alabama	2020-07-19	0.829449	0.974987	0.68306	plausible reference + 85%_masks	4.97769e+06
Alabama	2020-07-20	0.819313	0.957224	0.674949	plausible reference + 85%_masks	4.97769e+06
Alabama	2020-07-21	0.811836	0.952132	0.668913	plausible reference + 85%_masks	4.97769e+06
Alabama	2020-07-22	0.807151	0.947451	0.663947	plausible reference + 85%_masks	4.97769e+06
Alabama	2020-07-23	0.805352	0.955573	0.663414	plausible reference + 85%_masks	4.97769e+06
Alabama	2020-07-24	0.806492	0.95865	0.659449	plausible reference + 85%_masks	4.97769e+06
Alabama	2020-07-25	0.810574	0.960767	0.665777	plausible reference + 85%_masks	4.97769e+06
Alabama	2020-07-26	0.81752	0.972972	0.674671	plausible reference + 85%_masks	4.97769e+06
Alabama	2020-07-27	0.827137	0.986452	0.679313	plausible reference + 85%_masks	4.97769e+06
Alabama	2020-07-28	0.839111	0.99851	0.68981	plausible reference + 85%_masks	4.97769e+06
Alabama	2020-07-29	0.853002	1.01129	0.706634	plausible reference + 85%_masks	4.97769e+06
Alabama	2020-07-30	0.868253	1.0257	0.719994	plausible reference + 85%_masks	4.97769e+06
Alabama	2020-07-31	0.884205	1.04066	0.735209	plausible reference + 85%_masks	4.97769e+06
Alabama	2020-08-01	0.900141	1.05353	0.758432	plausible reference + 85%_masks	4.97769e+06
Alabama	2020-08-02	0.915323	1.07302	0.776258	plausible reference + 85%_masks	4.97769e+06
Alabama	2020-08-03	0.929034	1.0986	0.784721	plausible reference + 85%_masks	4.97769e+06
Alabama	2020-08-04	0.940619	1.10817	0.79256	plausible reference + 85%_masks	4.97769e+06
Alabama	2020-08-05	0.94952	1.11372	0.797522	plausible reference + 85%_masks	4.97769e+06
Alabama	2020-08-06	0.955327	1.12817	0.803958	plausible reference + 85%_masks	4.97769e+06
Alabama	2020-08-07	0.9578	1.13746	0.804897	plausible reference + 85%_masks	4.97769e+06
Alabama	2020-08-08	0.956892	1.13913	0.802517	plausible reference + 85%_masks	4.97769e+06
Alabama	2020-08-09	0.952744	1.13144	0.804875	plausible reference + 85%_masks	4.97769e+06
Alabama	2020-08-10	0.945669	1.12383	0.799448	plausible reference + 85%_masks	4.97769e+06
Alabama	2020-08-11	0.936112	1.09922	0.785842	plausible reference + 85%_masks	4.97769e+06
Alabama	2020-08-12	0.924609	1.0762	0.774533	plausible reference + 85%_masks	4.97769e+06
Alabama	2020-08-13	0.911745	1.06216	0.763272	plausible reference + 85%_masks	4.97769e+06
Alabama	2020-08-14	0.898104	1.05028	0.745679	plausible reference + 85%_masks	4.97769e+06
Alabama	2020-08-15	0.884227	1.03167	0.731619	plausible reference + 85%_masks	4.97769e+06
Alabama	2020-08-16	0.870601	1.01973	0.715171	plausible reference + 85%_masks	4.97769e+06
Alabama	2020-08-17	0.857658	1.00848	0.70382	plausible reference + 85%_masks	4.97769e+06
Alabama	2020-08-18	0.845786	0.9977	0.691671	plausible reference + 85%_masks	4.97769e+06
Alabama	2020-08-19	0.835325	0.981944	0.683639	plausible reference + 85%_masks	4.97769e+06
Alabama	2020-08-20	0.826574	0.970218	0.683782	plausible reference + 85%_masks	4.97769e+06
Alabama	2020-08-21	0.819791	0.959418	0.687506	plausible reference + 85%_masks	4.97769e+06
Alabama	2020-08-22	0.815183	0.959318	0.687522	plausible reference + 85%_masks	4.97769e+06
Alabama	2020-08-23	0.81289	0.954812	0.686176	plausible reference + 85%_masks	4.97769e+06
Alabama	2020-08-24	0.812989	0.959902	0.680032	plausible reference + 85%_masks	4.97769e+06
Alabama	2020-08-25	0.815502	0.969797	0.67181	plausible reference + 85%_masks	4.97769e+06
Alabama	2020-08-26	0.82041	0.981919	0.667167	plausible reference + 85%_masks	4.97769e+06
Alabama	2020-08-27	0.827673	1.00209	0.664155	plausible reference + 85%_masks	4.97769e+06
Alabama	2020-08-28	0.837259	1.02214	0.673531	plausible reference + 85%_masks	4.97769e+06
Alabama	2020-08-29	0.84916	1.04128	0.684642	plausible reference + 85%_masks	4.97769e+06
Alabama	2020-08-30	0.863422	1.06422	0.692976	plausible reference + 85%_masks	4.97769e+06
Alabama	2020-08-31	0.880041	1.08217	0.70519	plausible reference + 85%_masks	4.97769e+06
Alabama	2020-09-01	0.898763	1.09732	0.714204	plausible reference + 85%_masks	4.97769e+06
Alabama	2020-09-02	0.919087	1.11065	0.728236	plausible reference + 85%_masks	4.97769e+06
Alabama	2020-09-03	0.94033	1.13004	0.744951	plausible reference + 85%_masks	4.97769e+06
Alabama	2020-09-04	0.961552	1.15804	0.769782	plausible reference + 85%_masks	4.97769e+06
Alabama	2020-09-05	0.981723	1.19141	0.783851	plausible reference + 85%_masks	4.97769e+06
Alabama	2020-09-06	1.00003	1.23058	0.792648	plausible reference + 85%_masks	4.97769e+06
Alabama	2020-09-07	1.01598	1.27217	0.808517	plausible reference + 85%_masks	4.97769e+06
Alabama	2020-09-08	1.02932	1.30232	0.809373	plausible reference + 85%_masks	4.97769e+06
Alabama	2020-09-09	1.03988	1.32312	0.816909	plausible reference + 85%_masks	4.97769e+06
Alabama	2020-09-10	1.04777	1.33715	0.818083	plausible reference + 85%_masks	4.97769e+06
Alabama	2020-09-11	1.05321	1.35007	0.817432	plausible reference + 85%_masks	4.97769e+06
Alabama	2020-09-12	1.05661	1.3602	0.811471	plausible reference + 85%_masks	4.97769e+06
Alabama	2020-09-13	1.05803	1.36468	0.808711	plausible reference + 85%_masks	4.97769e+06
Alabama	2020-09-14	1.05778	1.36525	0.805765	plausible reference + 85%_masks	4.97769e+06
Alabama	2020-09-15	1.0567	1.36492	0.805844	plausible reference + 85%_masks	4.97769e+06
Alabama	2020-09-16	1.05411	1.35864	0.809634	plausible reference + 85%_masks	4.97769e+06
Alabama	2020-09-17	1.05178	1.35484	0.813409	plausible reference + 85%_masks	4.97769e+06
Alabama	2020-09-18	1.0515	1.34657	0.813923	plausible reference + 85%_masks	4.97769e+06
Alabama	2020-09-19	1.05155	1.34186	0.819386	plausible reference + 85%_masks	4.97769e+06
Alabama	2020-09-20	1.05169	1.33516	0.827618	plausible reference + 85%_masks	4.97769e+06
Alabama	2020-09-21	1.05179	1.33112	0.834756	plausible reference + 85%_masks	4.97769e+06
Alabama	2020-09-22	1.05174	1.32695	0.841923	plausible reference + 85%_masks	4.97769e+06
Alabama	2020-09-23	1.04933	1.31295	0.847372	plausible reference + 85%_masks	4.97769e+06
Alabama	2020-09-24	1.04772	1.30518	0.852319	plausible reference + 85%_masks	4.97769e+06
Alabama	2020-09-25	1.04838	1.29352	0.860094	plausible reference + 85%_masks	4.97769e+06
Alabama	2020-09-26	1.04902	1.28923	0.8666	plausible reference + 85%_masks	4.97769e+06
Alabama	2020-09-27	1.04965	1.28478	0.873589	plausible reference + 85%_masks	4.97769e+06
Alabama	2020-09-28	1.05026	1.27888	0.880619	plausible reference + 85%_masks	4.97769e+06
Alabama	2020-09-29	1.05084	1.26921	0.888682	plausible reference + 85%_masks	4.97769e+06
Alabama	2020-09-30	1.04909	1.25766	0.893192	plausible reference + 85%_masks	4.97769e+06
Alabama	2020-10-01	1.04752	1.24986	0.897613	plausible reference + 85%_masks	4.97769e+06
Alabama	2020-10-02	1.04841	1.24577	0.904476	plausible reference + 85%_masks	4.97769e+06
Alabama	2020-10-03	1.04928	1.24161	0.911158	plausible reference + 85%_masks	4.97769e+06
Alabama	2020-10-04	1.05014	1.23899	0.917971	plausible reference + 85%_masks	4.97769e+06
Alabama	2020-10-05	1.05096	1.23311	0.926503	plausible reference + 85%_masks	4.97769e+06
Alabama	2020-10-06	1.05158	1.22531	0.935126	plausible reference + 85%_masks	4.97769e+06
Alabama	2020-10-07	1.0494	1.21415	0.937899	plausible reference + 85%_masks	4.97769e+06
Alabama	2020-10-08	1.04777	1.2091	0.938528	plausible reference + 85%_masks	4.97769e+06
Alabama	2020-10-09	1.01976	1.17253	0.916575	plausible reference + 85%_masks	4.97769e+06
Alabama	2020-10-10	0.992124	1.13125	0.894626	plausible reference + 85%_masks	4.97769e+06
Alabama	2020-10-11	0.965628	1.09568	0.872881	plausible reference + 85%_masks	4.97769e+06
Alabama	2020-10-12	0.939094	1.06095	0.843827	plausible reference + 85%_masks	4.97769e+06
Alabama	2020-10-13	0.913701	1.02876	0.819075	plausible reference + 85%_masks	4.97769e+06
Alabama	2020-10-14	0.886954	0.997978	0.792665	plausible reference + 85%_masks	4.97769e+06
Alabama	2020-10-15	0.860552	0.96868	0.732989	plausible reference + 85%_masks	4.97769e+06
Alabama	2020-10-16	0.860781	0.967277	0.708699	plausible reference + 85%_masks	4.97769e+06
Alabama	2020-10-17	0.862206	0.967968	0.703482	plausible reference + 85%_masks	4.97769e+06
Alabama	2020-10-18	0.863571	0.968382	0.696398	plausible reference + 85%_masks	4.97769e+06
Alabama	2020-10-19	0.864988	0.970682	0.689566	plausible reference + 85%_masks	4.97769e+06
Alabama	2020-10-20	0.867586	0.973644	0.689419	plausible reference + 85%_masks	4.97769e+06
Alabama	2020-10-21	0.866638	0.973576	0.678634	plausible reference + 85%_masks	4.97769e+06
Alabama	2020-10-22	0.865214	0.97256	0.671823	plausible reference + 85%_masks	4.97769e+06
Alabama	2020-10-23	0.866621	0.974427	0.666933	plausible reference + 85%_masks	4.97769e+06
Alabama	2020-10-24	0.869369	0.97949	0.663209	plausible reference + 85%_masks	4.97769e+06
Alabama	2020-10-25	0.872253	0.982869	0.661119	plausible reference + 85%_masks	4.97769e+06
Alabama	2020-10-26	0.875195	0.988173	0.661294	plausible reference + 85%_masks	4.97769e+06
Alabama	2020-10-27	0.878362	0.995076	0.65833	plausible reference + 85%_masks	4.97769e+06
Alabama	2020-10-28	0.880494	0.998289	0.659808	plausible reference + 85%_masks	4.97769e+06
Alabama	2020-10-29	0.882661	1.00152	0.661964	plausible reference + 85%_masks	4.97769e+06
Alabama	2020-10-30	0.887848	1.00849	0.665508	plausible reference + 85%_masks	4.97769e+06
Alabama	2020-10-31	0.893118	1.01398	0.670093	plausible reference + 85%_masks	4.97769e+06
Alabama	2020-11-01	0.898457	1.01949	0.674356	plausible reference + 85%_masks	4.97769e+06
Alabama	2020-11-02	0.903794	1.02526	0.67988	plausible reference + 85%_masks	4.97769e+06
Alabama	2020-11-03	0.909124	1.03115	0.684232	plausible reference + 85%_masks	4.97769e+06
Alabama	2020-11-04	0.911931	1.03395	0.687788	plausible reference + 85%_masks	4.97769e+06
Alabama	2020-11-05	0.914691	1.03725	0.690505	plausible reference + 85%_masks	4.97769e+06
Alabama	2020-11-06	0.919961	1.04398	0.695182	plausible reference + 85%_masks	4.97769e+06
Alabama	2020-11-07	0.925228	1.04955	0.70062	plausible reference + 85%_masks	4.97769e+06
Alabama	2020-11-08	0.930487	1.05599	0.70457	plausible reference + 85%_masks	4.97769e+06
Alabama	2020-11-09	0.935737	1.06386	0.709165	plausible reference + 85%_masks	4.97769e+06
Alabama	2020-11-10	0.940974	1.06995	0.712931	plausible reference + 85%_masks	4.97769e+06
Alabama	2020-11-11	0.943607	1.07217	0.714979	plausible reference + 85%_masks	4.97769e+06
Alabama	2020-11-12	0.946133	1.07478	0.716992	plausible reference + 85%_masks	4.97769e+06
Alabama	2020-11-13	0.951185	1.08083	0.720767	plausible reference + 85%_masks	4.97769e+06
Alabama	2020-11-14	0.956229	1.0868	0.725914	plausible reference + 85%_masks	4.97769e+06
Alabama	2020-11-15	0.961005	1.0928	0.731195	plausible reference + 85%_masks	4.97769e+06
Alabama	2020-11-16	0.9655	1.09796	0.737027	plausible reference + 85%_masks	4.97769e+06
Alabama	2020-11-17	0.969961	1.10227	0.741622	plausible reference + 85%_masks	4.97769e+06
Alabama	2020-11-18	0.972341	1.10334	0.744652	plausible reference + 85%_masks	4.97769e+06
Alabama	2020-11-19	0.974288	1.1052	0.747467	plausible reference + 85%_masks	4.97769e+06
Alabama	2020-11-20	0.978699	1.11032	0.751622	plausible reference + 85%_masks	4.97769e+06
Alabama	2020-11-21	0.982592	1.11686	0.755675	plausible reference + 85%_masks	4.97769e+06
Alabama	2020-11-22	0.98679	1.12265	0.759458	plausible reference + 85%_masks	4.97769e+06
Alabama	2020-11-23	0.991432	1.12841	0.763287	plausible reference + 85%_masks	4.97769e+06
Alabama	2020-11-24	0.996067	1.13413	0.768633	plausible reference + 85%_masks	4.97769e+06
Alabama	2020-11-25	0.998154	1.1358	0.772847	plausible reference + 85%_masks	4.97769e+06
Alabama	2020-11-26	1	1.13715	0.776903	plausible reference + 85%_masks	4.97769e+06
Alabama	2020-11-27	1.00363	1.14074	0.782161	plausible reference + 85%_masks	4.97769e+06
Alabama	2020-11-28	1.00752	1.14431	0.78615	plausible reference + 85%_masks	4.97769e+06
Alabama	2020-11-29	1.01149	1.14968	0.790892	plausible reference + 85%_masks	4.97769e+06
Alabama	2020-11-30	1.01521	1.15684	0.795306	plausible reference + 85%_masks	4.97769e+06
Alabama	2020-12-01	1.01877	1.16106	0.800399	plausible reference + 85%_masks	4.97769e+06
Alabama	2020-12-02	1.0199	1.16286	0.802374	plausible reference + 85%_masks	4.97769e+06
Alabama	2020-12-03	1.02104	1.16508	0.804431	plausible reference + 85%_masks	4.97769e+06
Alabama	2020-12-04	1.02398	1.16861	0.808917	plausible reference + 85%_masks	4.97769e+06
Alabama	2020-12-05	1.02727	1.17236	0.81293	plausible reference + 85%_masks	4.97769e+06
Alabama	2020-12-06	1.03049	1.17569	0.818214	plausible reference + 85%_masks	4.97769e+06
Alabama	2020-12-07	1.03319	1.1803	0.823115	plausible reference + 85%_masks	4.97769e+06
Alabama	2020-12-08	1.03634	1.18489	0.828714	plausible reference + 85%_masks	4.97769e+06
Alabama	2020-12-09	1.03734	1.18624	0.829181	plausible reference + 85%_masks	4.97769e+06
Alabama	2020-12-10	1.03738	1.18741	0.831308	plausible reference + 85%_masks	4.97769e+06
Alabama	2020-12-11	1.03953	1.19156	0.828972	plausible reference + 85%_masks	4.97769e+06
Alabama	2020-12-12	1.04032	1.19554	0.824929	plausible reference + 85%_masks	4.97769e+06
Alabama	2020-12-13	1.04201	1.19958	0.82949	plausible reference + 85%_masks	4.97769e+06
Alabama	2020-12-14	1.04366	1.20359	0.831858	plausible reference + 85%_masks	4.97769e+06
Alabama	2020-12-15	1.04467	1.20756	0.824748	plausible reference + 85%_masks	4.97769e+06
Alabama	2020-12-16	1.04378	1.20476	0.824561	plausible reference + 85%_masks	4.97769e+06
Alabama	2020-12-17	1.04312	1.2048	0.821618	plausible reference + 85%_masks	4.97769e+06
Alabama	2020-12-18	1.04324	1.20655	0.822713	plausible reference + 85%_masks	4.97769e+06
Alabama	2020-12-19	1.04318	1.20886	0.820624	plausible reference + 85%_masks	4.97769e+06
Alabama	2020-12-20	1.04276	1.21107	0.819395	plausible reference + 85%_masks	4.97769e+06
Alabama	2020-12-21	1.04405	1.21339	0.819509	plausible reference + 85%_masks	4.97769e+06
Alabama	2020-12-22	1.04399	1.21528	0.818677	plausible reference + 85%_masks	4.97769e+06
Alabama	2020-12-23	1.04294	1.2155	0.815804	plausible reference + 85%_masks	4.97769e+06
Alabama	2020-12-24	1.04087	1.21155	0.815192	plausible reference + 85%_masks	4.97769e+06
Alabama	2020-12-25	1.04046	1.21245	0.815084	plausible reference + 85%_masks	4.97769e+06
Alabama	2020-12-26	1.03718	1.21087	0.813357	plausible reference + 85%_masks	4.97769e+06
Alabama	2020-12-27	1.03335	1.2123	0.80964	plausible reference + 85%_masks	4.97769e+06
Alabama	2020-12-28	1.0327	1.21369	0.808609	plausible reference + 85%_masks	4.97769e+06
Alabama	2020-12-29	1.03114	1.21495	0.807999	plausible reference + 85%_masks	4.97769e+06
Alabama	2020-12-30	1.02979	1.21245	0.808648	plausible reference + 85%_masks	4.97769e+06
Alabama	2020-12-31	1.02684	1.20808	0.80524	plausible reference + 85%_masks	4.97769e+06
Alabama	2021-01-01	1.0253	1.20564	0.804668	plausible reference + 85%_masks	4.97769e+06
Alabama	2021-01-02	0.996962	1.16785	0.77773	plausible reference + 85%_masks	4.97769e+06
Alabama	2021-01-03	0.993512	1.16796	0.774485	plausible reference + 85%_masks	4.97769e+06
Alabama	2021-01-04	0.987755	1.16398	0.766969	plausible reference + 85%_masks	4.97769e+06
Alabama	2021-01-05	0.983716	1.16231	0.767228	plausible reference + 85%_masks	4.97769e+06
Alabama	2021-01-06	0.981037	1.15919	0.768202	plausible reference + 85%_masks	4.97769e+06
Alabama	2021-01-07	0.979017	1.15881	0.768092	plausible reference + 85%_masks	4.97769e+06
Alabama	2021-01-08	0.976569	1.15677	0.766893	plausible reference + 85%_masks	4.97769e+06
Alabama	2021-01-09	0.971409	1.15357	0.764328	plausible reference + 85%_masks	4.97769e+06
Alabama	2021-01-10	0.967649	1.15208	0.761966	plausible reference + 85%_masks	4.97769e+06
Alabama	2021-01-11	0.964297	1.15064	0.757389	plausible reference + 85%_masks	4.97769e+06
Alabama	2021-01-12	0.960573	1.14932	0.754758	plausible reference + 85%_masks	4.97769e+06
Alabama	2021-01-13	0.957899	1.14806	0.754267	plausible reference + 85%_masks	4.97769e+06
Alabama	2021-01-14	0.954286	1.14827	0.753377	plausible reference + 85%_masks	4.97769e+06
Alabama	2021-01-15	0.950037	1.14436	0.750284	plausible reference + 85%_masks	4.97769e+06
Alabama	2021-01-16	0.945039	1.14047	0.748016	plausible reference + 85%_masks	4.97769e+06
Alabama	2021-01-17	0.940495	1.13485	0.747101	plausible reference + 85%_masks	4.97769e+06
Alabama	2021-01-18	0.93513	1.12971	0.746516	plausible reference + 85%_masks	4.97769e+06
Alabama	2021-01-19	0.932708	1.12676	0.747257	plausible reference + 85%_masks	4.97769e+06
Alabama	2021-01-20	0.930266	1.12646	0.746406	plausible reference + 85%_masks	4.97769e+06
Alabama	2021-01-21	0.926393	1.12052	0.746292	plausible reference + 85%_masks	4.97769e+06
Alabama	2021-01-22	0.924356	1.11832	0.745467	plausible reference + 85%_masks	4.97769e+06
Alabama	2021-01-23	0.921352	1.11649	0.745409	plausible reference + 85%_masks	4.97769e+06
Alabama	2021-01-24	0.917755	1.11406	0.745105	plausible reference + 85%_masks	4.97769e+06
Alabama	2021-01-25	0.912508	1.10995	0.743125	plausible reference + 85%_masks	4.97769e+06
Alabama	2021-01-26	0.909859	1.10701	0.743003	plausible reference + 85%_masks	4.97769e+06
Alabama	2021-01-27	0.90591	1.10097	0.737833	plausible reference + 85%_masks	4.97769e+06
Alabama	2021-01-28	0.90349	1.09855	0.736	plausible reference + 85%_masks	4.97769e+06
Alabama	2021-01-29	0.900107	1.09226	0.734759	plausible reference + 85%_masks	4.97769e+06
Alabama	2021-01-30	0.897607	1.09052	0.733195	plausible reference + 85%_masks	4.97769e+06
Alabama	2021-01-31	0.893846	1.0873	0.730047	plausible reference + 85%_masks	4.97769e+06
Alabama	2021-02-01	0.890494	1.08192	0.727854	plausible reference + 85%_masks	4.97769e+06
Alabama	2021-02-02	0.885726	1.07704	0.723729	plausible reference + 85%_masks	4.97769e+06
Alabama	2021-02-03	0.881766	1.07338	0.723237	plausible reference + 85%_masks	4.97769e+06
Alabama	2021-02-04	0.878751	1.06951	0.721633	plausible reference + 85%_masks	4.97769e+06
Alabama	2021-02-05	0.877378	1.06773	0.720296	plausible reference + 85%_masks	4.97769e+06
Alabama	2021-02-06	0.874944	1.065	0.718833	plausible reference + 85%_masks	4.97769e+06
Alabama	2021-02-07	0.872259	1.06142	0.716612	plausible reference + 85%_masks	4.97769e+06
Alabama	2021-02-08	0.870629	1.05869	0.717001	plausible reference + 85%_masks	4.97769e+06
Alabama	2021-02-09	0.866672	1.05518	0.712549	plausible reference + 85%_masks	4.97769e+06
Alabama	2021-02-10	0.863909	1.0512	0.711611	plausible reference + 85%_masks	4.97769e+06
Alabama	2021-02-11	0.861001	1.0474	0.709666	plausible reference + 85%_masks	4.97769e+06
Alabama	2021-02-12	0.858357	1.04563	0.706511	plausible reference + 85%_masks	4.97769e+06
Alabama	2021-02-13	0.856457	1.04277	0.706176	plausible reference + 85%_masks	4.97769e+06
Alabama	2021-02-14	0.854135	1.03894	0.705083	plausible reference + 85%_masks	4.97769e+06
Alabama	2021-02-15	0.851626	1.03479	0.701396	plausible reference + 85%_masks	4.97769e+06
Alabama	2021-02-16	0.849113	1.03001	0.700569	plausible reference + 85%_masks	4.97769e+06
Alabama	2021-02-17	0.845908	1.02614	0.697536	plausible reference + 85%_masks	4.97769e+06
Alabama	2021-02-18	0.844064	1.02229	0.696868	plausible reference + 85%_masks	4.97769e+06
Alabama	2021-02-19	0.84346	1.01987	0.696266	plausible reference + 85%_masks	4.97769e+06
Alabama	2021-02-20	0.842407	1.01749	0.695922	plausible reference + 85%_masks	4.97769e+06
Alabama	2021-02-21	0.839499	1.01436	0.694152	plausible reference + 85%_masks	4.97769e+06
Alabama	2021-02-22	0.837162	1.01139	0.693342	plausible reference + 85%_masks	4.97769e+06
Alabama	2021-02-23	0.83545	1.00903	0.692293	plausible reference + 85%_masks	4.97769e+06
Alabama	2021-02-24	0.833541	1.00637	0.690956	plausible reference + 85%_masks	4.97769e+06
Alabama	2021-02-25	0.831409	1.00263	0.689602	plausible reference + 85%_masks	4.97769e+06
Alabama	2021-02-26	0.830853	1.00191	0.689652	plausible reference + 85%_masks	4.97769e+06
Alabama	2021-02-27	0.830174	1.00155	0.689299	plausible reference + 85%_masks	4.97769e+06
Alabama	2021-02-28	0.827437	0.995519	0.687651	plausible reference + 85%_masks	4.97769e+06
Alabama	2020-03-01	13.6844	21.4849	6.67954	mandates easing + universal masks	4.97769e+06
Alabama	2020-03-02	11.4039	20.8665	5.14452	mandates easing + universal masks	4.97769e+06
Alabama	2020-03-03	9.87433	20.1603	4.2587	mandates easing + universal masks	4.97769e+06
Alabama	2020-03-04	8.44918	18.7974	3.64059	mandates easing + universal masks	4.97769e+06
Alabama	2020-03-05	7.37163	18.0011	3.24978	mandates easing + universal masks	4.97769e+06
Alabama	2020-03-06	5.5909	13.5619	2.98034	mandates easing + universal masks	4.97769e+06
Alabama	2020-03-07	4.438	8.01652	2.75733	mandates easing + universal masks	4.97769e+06
Alabama	2020-03-08	3.8266	6.11905	2.60394	mandates easing + universal masks	4.97769e+06
Alabama	2020-03-09	3.44018	5.06378	2.45772	mandates easing + universal masks	4.97769e+06
Alabama	2020-03-10	3.16396	4.36217	2.3348	mandates easing + universal masks	4.97769e+06
Alabama	2020-03-11	2.94766	3.95827	2.21894	mandates easing + universal masks	4.97769e+06
Alabama	2020-03-12	2.76617	3.63815	2.09387	mandates easing + universal masks	4.97769e+06
Alabama	2020-03-13	2.6061	3.39096	1.98017	mandates easing + universal masks	4.97769e+06
Alabama	2020-03-14	2.46005	3.18062	1.87796	mandates easing + universal masks	4.97769e+06
Alabama	2020-03-15	2.32391	3.01111	1.77516	mandates easing + universal masks	4.97769e+06
Alabama	2020-03-16	2.19541	2.8577	1.67315	mandates easing + universal masks	4.97769e+06
Alabama	2020-03-17	2.07334	2.68508	1.58389	mandates easing + universal masks	4.97769e+06
Alabama	2020-03-18	1.95718	2.54674	1.4987	mandates easing + universal masks	4.97769e+06
Alabama	2020-03-19	1.84683	2.39968	1.41959	mandates easing + universal masks	4.97769e+06
Alabama	2020-03-20	1.74252	2.26306	1.35605	mandates easing + universal masks	4.97769e+06
Alabama	2020-03-21	1.64461	2.12458	1.29564	mandates easing + universal masks	4.97769e+06
Alabama	2020-03-22	1.55356	2.00608	1.23287	mandates easing + universal masks	4.97769e+06
Alabama	2020-03-23	1.46978	1.8849	1.17076	mandates easing + universal masks	4.97769e+06
Alabama	2020-03-24	1.39364	1.7792	1.11406	mandates easing + universal masks	4.97769e+06
Alabama	2020-03-25	1.32536	1.68343	1.06911	mandates easing + universal masks	4.97769e+06
Alabama	2020-03-26	1.26502	1.59979	1.02283	mandates easing + universal masks	4.97769e+06
Alabama	2020-03-27	1.21261	1.51555	0.982104	mandates easing + universal masks	4.97769e+06
Alabama	2020-03-28	1.168	1.44389	0.941842	mandates easing + universal masks	4.97769e+06
Alabama	2020-03-29	1.131	1.38755	0.912595	mandates easing + universal masks	4.97769e+06
Alabama	2020-03-30	1.10138	1.34689	0.899229	mandates easing + universal masks	4.97769e+06
Alabama	2020-03-31	1.07882	1.30595	0.886676	mandates easing + universal masks	4.97769e+06
Alabama	2020-04-01	1.06289	1.28409	0.873246	mandates easing + universal masks	4.97769e+06
Alabama	2020-04-02	1.05307	1.25762	0.871434	mandates easing + universal masks	4.97769e+06
Alabama	2020-04-03	1.04869	1.25528	0.875744	mandates easing + universal masks	4.97769e+06
Alabama	2020-04-04	1.04897	1.25273	0.877568	mandates easing + universal masks	4.97769e+06
Alabama	2020-04-05	1.05304	1.25654	0.881657	mandates easing + universal masks	4.97769e+06
Alabama	2020-04-06	1.05995	1.25448	0.882533	mandates easing + universal masks	4.97769e+06
Alabama	2020-04-07	1.0687	1.25968	0.896178	mandates easing + universal masks	4.97769e+06
Alabama	2020-04-08	1.07829	1.26874	0.908009	mandates easing + universal masks	4.97769e+06
Alabama	2020-04-09	1.0878	1.28156	0.920868	mandates easing + universal masks	4.97769e+06
Alabama	2020-04-10	1.09639	1.29175	0.929766	mandates easing + universal masks	4.97769e+06
Alabama	2020-04-11	1.10331	1.29685	0.940206	mandates easing + universal masks	4.97769e+06
Alabama	2020-04-12	1.10796	1.30169	0.940144	mandates easing + universal masks	4.97769e+06
Alabama	2020-04-13	1.10988	1.3043	0.939765	mandates easing + universal masks	4.97769e+06
Alabama	2020-04-14	1.10877	1.30363	0.940847	mandates easing + universal masks	4.97769e+06
Alabama	2020-04-15	1.1045	1.29933	0.941032	mandates easing + universal masks	4.97769e+06
Alabama	2020-04-16	1.09712	1.28615	0.938043	mandates easing + universal masks	4.97769e+06
Alabama	2020-04-17	1.08681	1.2775	0.92723	mandates easing + universal masks	4.97769e+06
Alabama	2020-04-18	1.07387	1.26222	0.914563	mandates easing + universal masks	4.97769e+06
Alabama	2020-04-19	1.0587	1.24716	0.899872	mandates easing + universal masks	4.97769e+06
Alabama	2020-04-20	1.04174	1.2249	0.883483	mandates easing + universal masks	4.97769e+06
Alabama	2020-04-21	1.02345	1.20849	0.865204	mandates easing + universal masks	4.97769e+06
Alabama	2020-04-22	1.00429	1.19341	0.847549	mandates easing + universal masks	4.97769e+06
Alabama	2020-04-23	0.984721	1.17269	0.832604	mandates easing + universal masks	4.97769e+06
Alabama	2020-04-24	0.965173	1.14931	0.812241	mandates easing + universal masks	4.97769e+06
Alabama	2020-04-25	0.94605	1.12188	0.791969	mandates easing + universal masks	4.97769e+06
Alabama	2020-04-26	0.927731	1.10073	0.778813	mandates easing + universal masks	4.97769e+06
Alabama	2020-04-27	0.910569	1.0785	0.764693	mandates easing + universal masks	4.97769e+06
Alabama	2020-04-28	0.89488	1.05902	0.751125	mandates easing + universal masks	4.97769e+06
Alabama	2020-04-29	0.88093	1.04097	0.73449	mandates easing + universal masks	4.97769e+06
Alabama	2020-04-30	0.86893	1.02321	0.723838	mandates easing + universal masks	4.97769e+06
Alabama	2020-05-01	0.859035	1.01384	0.714449	mandates easing + universal masks	4.97769e+06
Alabama	2020-05-02	0.851352	1.00242	0.707824	mandates easing + universal masks	4.97769e+06
Alabama	2020-05-03	0.845951	0.995877	0.700837	mandates easing + universal masks	4.97769e+06
Alabama	2020-05-04	0.842862	0.999781	0.697137	mandates easing + universal masks	4.97769e+06
Alabama	2020-05-05	0.842088	0.997908	0.698175	mandates easing + universal masks	4.97769e+06
Alabama	2020-05-06	0.843606	1.0035	0.697996	mandates easing + universal masks	4.97769e+06
Alabama	2020-05-07	0.847358	1.01014	0.698069	mandates easing + universal masks	4.97769e+06
Alabama	2020-05-08	0.853248	1.01519	0.706647	mandates easing + universal masks	4.97769e+06
Alabama	2020-05-09	0.861118	1.02213	0.720134	mandates easing + universal masks	4.97769e+06
Alabama	2020-05-10	0.870743	1.03355	0.730893	mandates easing + universal masks	4.97769e+06
Alabama	2020-05-11	0.88181	1.04481	0.747852	mandates easing + universal masks	4.97769e+06
Alabama	2020-05-12	0.893916	1.05176	0.762601	mandates easing + universal masks	4.97769e+06
Alabama	2020-05-13	0.906601	1.05785	0.775079	mandates easing + universal masks	4.97769e+06
Alabama	2020-05-14	0.919371	1.06973	0.784501	mandates easing + universal masks	4.97769e+06
Alabama	2020-05-15	0.931726	1.09126	0.790474	mandates easing + universal masks	4.97769e+06
Alabama	2020-05-16	0.943196	1.11114	0.799159	mandates easing + universal masks	4.97769e+06
Alabama	2020-05-17	0.953366	1.12898	0.810431	mandates easing + universal masks	4.97769e+06
Alabama	2020-05-18	0.961894	1.13826	0.812731	mandates easing + universal masks	4.97769e+06
Alabama	2020-05-19	0.968534	1.14906	0.816523	mandates easing + universal masks	4.97769e+06
Alabama	2020-05-20	0.973142	1.15478	0.822439	mandates easing + universal masks	4.97769e+06
Alabama	2020-05-21	0.975697	1.15592	0.824258	mandates easing + universal masks	4.97769e+06
Alabama	2020-05-22	0.976304	1.15243	0.830714	mandates easing + universal masks	4.97769e+06
Alabama	2020-05-23	0.975204	1.14195	0.830056	mandates easing + universal masks	4.97769e+06
Alabama	2020-05-24	0.972737	1.1333	0.83002	mandates easing + universal masks	4.97769e+06
Alabama	2020-05-25	0.969318	1.11885	0.831291	mandates easing + universal masks	4.97769e+06
Alabama	2020-05-26	0.965388	1.11364	0.827895	mandates easing + universal masks	4.97769e+06
Alabama	2020-05-27	0.961371	1.11304	0.819835	mandates easing + universal masks	4.97769e+06
Alabama	2020-05-28	0.957652	1.10986	0.815253	mandates easing + universal masks	4.97769e+06
Alabama	2020-05-29	0.954568	1.10995	0.808796	mandates easing + universal masks	4.97769e+06
Alabama	2020-05-30	0.952406	1.12107	0.7968	mandates easing + universal masks	4.97769e+06
Alabama	2020-05-31	0.951419	1.12352	0.79072	mandates easing + universal masks	4.97769e+06
Alabama	2020-06-01	0.951831	1.12832	0.787939	mandates easing + universal masks	4.97769e+06
Alabama	2020-06-02	0.953836	1.13708	0.79529	mandates easing + universal masks	4.97769e+06
Alabama	2020-06-03	0.957583	1.13764	0.796114	mandates easing + universal masks	4.97769e+06
Alabama	2020-06-04	0.963165	1.13621	0.802457	mandates easing + universal masks	4.97769e+06
Alabama	2020-06-05	0.970584	1.13796	0.815874	mandates easing + universal masks	4.97769e+06
Alabama	2020-06-06	0.979752	1.14318	0.827105	mandates easing + universal masks	4.97769e+06
Alabama	2020-06-07	0.99049	1.14987	0.839803	mandates easing + universal masks	4.97769e+06
Alabama	2020-06-08	1.00254	1.17058	0.852864	mandates easing + universal masks	4.97769e+06
Alabama	2020-06-09	1.01562	1.19201	0.863639	mandates easing + universal masks	4.97769e+06
Alabama	2020-06-10	1.0294	1.20554	0.879088	mandates easing + universal masks	4.97769e+06
Alabama	2020-06-11	1.04362	1.23279	0.892491	mandates easing + universal masks	4.97769e+06
Alabama	2020-06-12	1.05801	1.25279	0.908884	mandates easing + universal masks	4.97769e+06
Alabama	2020-06-13	1.07237	1.27191	0.916938	mandates easing + universal masks	4.97769e+06
Alabama	2020-06-14	1.08653	1.28283	0.928872	mandates easing + universal masks	4.97769e+06
Alabama	2020-06-15	1.10038	1.29541	0.933129	mandates easing + universal masks	4.97769e+06
Alabama	2020-06-16	1.11381	1.30245	0.939545	mandates easing + universal masks	4.97769e+06
Alabama	2020-06-17	1.12672	1.31429	0.951472	mandates easing + universal masks	4.97769e+06
Alabama	2020-06-18	1.13902	1.32126	0.968289	mandates easing + universal masks	4.97769e+06
Alabama	2020-06-19	1.15055	1.3309	0.982119	mandates easing + universal masks	4.97769e+06
Alabama	2020-06-20	1.16115	1.34364	0.988423	mandates easing + universal masks	4.97769e+06
Alabama	2020-06-21	1.17062	1.35104	1.00212	mandates easing + universal masks	4.97769e+06
Alabama	2020-06-22	1.17871	1.36731	1.01102	mandates easing + universal masks	4.97769e+06
Alabama	2020-06-23	1.18519	1.38672	1.02067	mandates easing + universal masks	4.97769e+06
Alabama	2020-06-24	1.18986	1.40113	1.02449	mandates easing + universal masks	4.97769e+06
Alabama	2020-06-25	1.19252	1.39857	1.02105	mandates easing + universal masks	4.97769e+06
Alabama	2020-06-26	1.19306	1.4052	1.01784	mandates easing + universal masks	4.97769e+06
Alabama	2020-06-27	1.19139	1.4029	1.01426	mandates easing + universal masks	4.97769e+06
Alabama	2020-06-28	1.1875	1.39526	1.00246	mandates easing + universal masks	4.97769e+06
Alabama	2020-06-29	1.1814	1.38839	1.00094	mandates easing + universal masks	4.97769e+06
Alabama	2020-06-30	1.17315	1.37321	0.996045	mandates easing + universal masks	4.97769e+06
Alabama	2020-07-01	1.16283	1.36646	0.989497	mandates easing + universal masks	4.97769e+06
Alabama	2020-07-02	1.15056	1.35337	0.980089	mandates easing + universal masks	4.97769e+06
Alabama	2020-07-03	1.13644	1.33541	0.963952	mandates easing + universal masks	4.97769e+06
Alabama	2020-07-04	1.12062	1.31522	0.952826	mandates easing + universal masks	4.97769e+06
Alabama	2020-07-05	1.10325	1.29551	0.931959	mandates easing + universal masks	4.97769e+06
Alabama	2020-07-06	1.08448	1.27568	0.911087	mandates easing + universal masks	4.97769e+06
Alabama	2020-07-07	1.0645	1.25683	0.884462	mandates easing + universal masks	4.97769e+06
Alabama	2020-07-08	1.04352	1.23591	0.865917	mandates easing + universal masks	4.97769e+06
Alabama	2020-07-09	1.02177	1.2213	0.843283	mandates easing + universal masks	4.97769e+06
Alabama	2020-07-10	0.999474	1.1991	0.823768	mandates easing + universal masks	4.97769e+06
Alabama	2020-07-11	0.976936	1.17068	0.804723	mandates easing + universal masks	4.97769e+06
Alabama	2020-07-12	0.954473	1.13819	0.790922	mandates easing + universal masks	4.97769e+06
Alabama	2020-07-13	0.932424	1.11601	0.771611	mandates easing + universal masks	4.97769e+06
Alabama	2020-07-14	0.911139	1.08813	0.761154	mandates easing + universal masks	4.97769e+06
Alabama	2020-07-15	0.890969	1.05471	0.744222	mandates easing + universal masks	4.97769e+06
Alabama	2020-07-16	0.87225	1.03248	0.731551	mandates easing + universal masks	4.97769e+06
Alabama	2020-07-17	0.855298	1.00815	0.711566	mandates easing + universal masks	4.97769e+06
Alabama	2020-07-18	0.840404	0.991829	0.691975	mandates easing + universal masks	4.97769e+06
Alabama	2020-07-19	0.827819	0.976574	0.679809	mandates easing + universal masks	4.97769e+06
Alabama	2020-07-20	0.81776	0.962267	0.669184	mandates easing + universal masks	4.97769e+06
Alabama	2020-07-21	0.810397	0.952132	0.66622	mandates easing + universal masks	4.97769e+06
Alabama	2020-07-22	0.805859	0.947451	0.660372	mandates easing + universal masks	4.97769e+06
Alabama	2020-07-23	0.804235	0.955573	0.657958	mandates easing + universal masks	4.97769e+06
Alabama	2020-07-24	0.805573	0.962351	0.657238	mandates easing + universal masks	4.97769e+06
Alabama	2020-07-25	0.80987	0.962533	0.66183	mandates easing + universal masks	4.97769e+06
Alabama	2020-07-26	0.817041	0.974168	0.669209	mandates easing + universal masks	4.97769e+06
Alabama	2020-07-27	0.826885	0.98931	0.675816	mandates easing + universal masks	4.97769e+06
Alabama	2020-07-28	0.839082	1.00209	0.684471	mandates easing + universal masks	4.97769e+06
Alabama	2020-07-29	0.853184	1.01312	0.702085	mandates easing + universal masks	4.97769e+06
Alabama	2020-07-30	0.868627	1.02746	0.719008	mandates easing + universal masks	4.97769e+06
Alabama	2020-07-31	0.884745	1.04281	0.734841	mandates easing + universal masks	4.97769e+06
Alabama	2020-08-01	0.900812	1.05691	0.756094	mandates easing + universal masks	4.97769e+06
Alabama	2020-08-02	0.916084	1.07946	0.78132	mandates easing + universal masks	4.97769e+06
Alabama	2020-08-03	0.929836	1.09973	0.785664	mandates easing + universal masks	4.97769e+06
Alabama	2020-08-04	0.941406	1.10649	0.79371	mandates easing + universal masks	4.97769e+06
Alabama	2020-08-05	0.950238	1.11368	0.798933	mandates easing + universal masks	4.97769e+06
Alabama	2020-08-06	0.955924	1.12727	0.803958	mandates easing + universal masks	4.97769e+06
Alabama	2020-08-07	0.958233	1.13419	0.803149	mandates easing + universal masks	4.97769e+06
Alabama	2020-08-08	0.957127	1.12739	0.802517	mandates easing + universal masks	4.97769e+06
Alabama	2020-08-09	0.952756	1.12463	0.802888	mandates easing + universal masks	4.97769e+06
Alabama	2020-08-10	0.945445	1.11983	0.798713	mandates easing + universal masks	4.97769e+06
Alabama	2020-08-11	0.935651	1.09602	0.779522	mandates easing + universal masks	4.97769e+06
Alabama	2020-08-12	0.923913	1.07389	0.765249	mandates easing + universal masks	4.97769e+06
Alabama	2020-08-13	0.910823	1.05688	0.760218	mandates easing + universal masks	4.97769e+06
Alabama	2020-08-14	0.896968	1.04812	0.741761	mandates easing + universal masks	4.97769e+06
Alabama	2020-08-15	0.882894	1.03167	0.7232	mandates easing + universal masks	4.97769e+06
Alabama	2020-08-16	0.869095	1.01833	0.712823	mandates easing + universal masks	4.97769e+06
Alabama	2020-08-17	0.856009	1.00689	0.702828	mandates easing + universal masks	4.97769e+06
Alabama	2020-08-18	0.844024	0.995135	0.691369	mandates easing + universal masks	4.97769e+06
Alabama	2020-08-19	0.833481	0.981209	0.685146	mandates easing + universal masks	4.97769e+06
Alabama	2020-08-20	0.824673	0.968217	0.683763	mandates easing + universal masks	4.97769e+06
Alabama	2020-08-21	0.817858	0.958012	0.687848	mandates easing + universal masks	4.97769e+06
Alabama	2020-08-22	0.813238	0.957451	0.687522	mandates easing + universal masks	4.97769e+06
Alabama	2020-08-23	0.810952	0.953672	0.683683	mandates easing + universal masks	4.97769e+06
Alabama	2020-08-24	0.811075	0.952651	0.679785	mandates easing + universal masks	4.97769e+06
Alabama	2020-08-25	0.813634	0.959334	0.669813	mandates easing + universal masks	4.97769e+06
Alabama	2020-08-26	0.818612	0.978386	0.667064	mandates easing + universal masks	4.97769e+06
Alabama	2020-08-27	0.825974	0.999201	0.666882	mandates easing + universal masks	4.97769e+06
Alabama	2020-08-28	0.835688	1.01748	0.673556	mandates easing + universal masks	4.97769e+06
Alabama	2020-08-29	0.847749	1.035	0.684642	mandates easing + universal masks	4.97769e+06
Alabama	2020-08-30	0.862195	1.05766	0.692976	mandates easing + universal masks	4.97769e+06
Alabama	2020-08-31	0.879021	1.07917	0.704812	mandates easing + universal masks	4.97769e+06
Alabama	2020-09-01	0.897956	1.08963	0.714204	mandates easing + universal masks	4.97769e+06
Alabama	2020-09-02	0.918474	1.11057	0.731345	mandates easing + universal masks	4.97769e+06
Alabama	2020-09-03	0.939875	1.12911	0.748151	mandates easing + universal masks	4.97769e+06
Alabama	2020-09-04	0.961209	1.15343	0.769869	mandates easing + universal masks	4.97769e+06
Alabama	2020-09-05	0.981441	1.18433	0.784294	mandates easing + universal masks	4.97769e+06
Alabama	2020-09-06	0.999786	1.22636	0.792648	mandates easing + universal masks	4.97769e+06
Alabama	2020-09-07	1.01574	1.26427	0.808517	mandates easing + universal masks	4.97769e+06
Alabama	2020-09-08	1.02908	1.29379	0.809373	mandates easing + universal masks	4.97769e+06
Alabama	2020-09-09	1.03959	1.3112	0.814962	mandates easing + universal masks	4.97769e+06
Alabama	2020-09-10	1.04742	1.33039	0.813871	mandates easing + universal masks	4.97769e+06
Alabama	2020-09-11	1.05282	1.34939	0.813109	mandates easing + universal masks	4.97769e+06
Alabama	2020-09-12	1.05623	1.3602	0.807317	mandates easing + universal masks	4.97769e+06
Alabama	2020-09-13	1.05768	1.36759	0.803513	mandates easing + universal masks	4.97769e+06
Alabama	2020-09-14	1.05739	1.37286	0.801084	mandates easing + universal masks	4.97769e+06
Alabama	2020-09-15	1.0563	1.37184	0.80409	mandates easing + universal masks	4.97769e+06
Alabama	2020-09-16	1.05369	1.36546	0.805584	mandates easing + universal masks	4.97769e+06
Alabama	2020-09-17	1.05132	1.35944	0.808644	mandates easing + universal masks	4.97769e+06
Alabama	2020-09-18	1.05102	1.35997	0.812132	mandates easing + universal masks	4.97769e+06
Alabama	2020-09-19	1.05104	1.35294	0.818775	mandates easing + universal masks	4.97769e+06
Alabama	2020-09-20	1.05115	1.34482	0.825449	mandates easing + universal masks	4.97769e+06
Alabama	2020-09-21	1.0512	1.33575	0.833232	mandates easing + universal masks	4.97769e+06
Alabama	2020-09-22	1.0511	1.32743	0.840195	mandates easing + universal masks	4.97769e+06
Alabama	2020-09-23	1.04865	1.31892	0.846499	mandates easing + universal masks	4.97769e+06
Alabama	2020-09-24	1.047	1.30757	0.852299	mandates easing + universal masks	4.97769e+06
Alabama	2020-09-25	1.04762	1.30058	0.860094	mandates easing + universal masks	4.97769e+06
Alabama	2020-09-26	1.04823	1.29576	0.8666	mandates easing + universal masks	4.97769e+06
Alabama	2020-09-27	1.04882	1.28863	0.873603	mandates easing + universal masks	4.97769e+06
Alabama	2020-09-28	1.04939	1.28031	0.882146	mandates easing + universal masks	4.97769e+06
Alabama	2020-09-29	1.04993	1.27565	0.889388	mandates easing + universal masks	4.97769e+06
Alabama	2020-09-30	1.04815	1.2682	0.893659	mandates easing + universal masks	4.97769e+06
Alabama	2020-10-01	1.04653	1.25921	0.897822	mandates easing + universal masks	4.97769e+06
Alabama	2020-10-02	1.04739	1.2526	0.906379	mandates easing + universal masks	4.97769e+06
Alabama	2020-10-03	1.04823	1.24592	0.911718	mandates easing + universal masks	4.97769e+06
Alabama	2020-10-04	1.04905	1.24069	0.920073	mandates easing + universal masks	4.97769e+06
Alabama	2020-10-05	1.04985	1.23456	0.928896	mandates easing + universal masks	4.97769e+06
Alabama	2020-10-06	1.01443	1.18498	0.903152	mandates easing + universal masks	4.97769e+06
Alabama	2020-10-07	0.978016	1.13504	0.876841	mandates easing + universal masks	4.97769e+06
Alabama	2020-10-08	0.943377	1.08728	0.84851	mandates easing + universal masks	4.97769e+06
Alabama	2020-10-09	0.912491	1.0462	0.823181	mandates easing + universal masks	4.97769e+06
Alabama	2020-10-10	0.882847	1.00338	0.798912	mandates easing + universal masks	4.97769e+06
Alabama	2020-10-11	0.854395	0.966787	0.776028	mandates easing + universal masks	4.97769e+06
Alabama	2020-10-12	0.827081	0.930959	0.754035	mandates easing + universal masks	4.97769e+06
Alabama	2020-10-13	0.829385	0.93044	0.759193	mandates easing + universal masks	4.97769e+06
Alabama	2020-10-14	0.829723	0.929194	0.762224	mandates easing + universal masks	4.97769e+06
Alabama	2020-10-15	0.830219	0.925509	0.764321	mandates easing + universal masks	4.97769e+06
Alabama	2020-10-16	0.832952	0.927511	0.763077	mandates easing + universal masks	4.97769e+06
Alabama	2020-10-17	0.835703	0.928522	0.766974	mandates easing + universal masks	4.97769e+06
Alabama	2020-10-18	0.838459	0.931441	0.771016	mandates easing + universal masks	4.97769e+06
Alabama	2020-10-19	0.84121	0.932614	0.769558	mandates easing + universal masks	4.97769e+06
Alabama	2020-10-20	0.843952	0.933918	0.76714	mandates easing + universal masks	4.97769e+06
Alabama	2020-10-21	0.844512	0.93628	0.766485	mandates easing + universal masks	4.97769e+06
Alabama	2020-10-22	0.845222	0.942442	0.764645	mandates easing + universal masks	4.97769e+06
Alabama	2020-10-23	0.848396	0.944635	0.765813	mandates easing + universal masks	4.97769e+06
Alabama	2020-10-24	0.851773	0.950158	0.765058	mandates easing + universal masks	4.97769e+06
Alabama	2020-10-25	0.855472	0.953865	0.764292	mandates easing + universal masks	4.97769e+06
Alabama	2020-10-26	0.859658	0.958113	0.769894	mandates easing + universal masks	4.97769e+06
Alabama	2020-10-27	0.864213	0.959335	0.773578	mandates easing + universal masks	4.97769e+06
Alabama	2020-10-28	0.866753	0.965954	0.77681	mandates easing + universal masks	4.97769e+06
Alabama	2020-10-29	0.869527	0.967345	0.776758	mandates easing + universal masks	4.97769e+06
Alabama	2020-10-30	0.874879	0.970706	0.781307	mandates easing + universal masks	4.97769e+06
Alabama	2020-10-31	0.880318	0.97739	0.786818	mandates easing + universal masks	4.97769e+06
Alabama	2020-11-01	0.885841	0.982362	0.792308	mandates easing + universal masks	4.97769e+06
Alabama	2020-11-02	0.891362	0.988152	0.797772	mandates easing + universal masks	4.97769e+06
Alabama	2020-11-03	0.896877	0.992726	0.803587	mandates easing + universal masks	4.97769e+06
Alabama	2020-11-04	0.899899	0.995679	0.807053	mandates easing + universal masks	4.97769e+06
Alabama	2020-11-05	0.902873	0.998949	0.810097	mandates easing + universal masks	4.97769e+06
Alabama	2020-11-06	0.908331	1.00549	0.815393	mandates easing + universal masks	4.97769e+06
Alabama	2020-11-07	0.913788	1.01184	0.820673	mandates easing + universal masks	4.97769e+06
Alabama	2020-11-08	0.91924	1.01676	0.825397	mandates easing + universal masks	4.97769e+06
Alabama	2020-11-09	0.924683	1.02181	0.830392	mandates easing + universal masks	4.97769e+06
Alabama	2020-11-10	0.930117	1.02834	0.836099	mandates easing + universal masks	4.97769e+06
Alabama	2020-11-11	0.932971	1.03028	0.839473	mandates easing + universal masks	4.97769e+06
Alabama	2020-11-12	0.935719	1.0326	0.842719	mandates easing + universal masks	4.97769e+06
Alabama	2020-11-13	0.940973	1.04001	0.84817	mandates easing + universal masks	4.97769e+06
Alabama	2020-11-14	0.946222	1.04735	0.853589	mandates easing + universal masks	4.97769e+06
Alabama	2020-11-15	0.95146	1.05398	0.858999	mandates easing + universal masks	4.97769e+06
Alabama	2020-11-16	0.956686	1.06028	0.864353	mandates easing + universal masks	4.97769e+06
Alabama	2020-11-17	0.961896	1.0676	0.869651	mandates easing + universal masks	4.97769e+06
Alabama	2020-11-18	0.964505	1.07118	0.872582	mandates easing + universal masks	4.97769e+06
Alabama	2020-11-19	0.966941	1.07394	0.875336	mandates easing + universal masks	4.97769e+06
Alabama	2020-11-20	0.971833	1.0783	0.880272	mandates easing + universal masks	4.97769e+06
Alabama	2020-11-21	0.976714	1.08458	0.885166	mandates easing + universal masks	4.97769e+06
Alabama	2020-11-22	0.981581	1.09121	0.890017	mandates easing + universal masks	4.97769e+06
Alabama	2020-11-23	0.98643	1.09785	0.894824	mandates easing + universal masks	4.97769e+06
Alabama	2020-11-24	0.99126	1.10295	0.899582	mandates easing + universal masks	4.97769e+06
Alabama	2020-11-25	0.993541	1.10466	0.902023	mandates easing + universal masks	4.97769e+06
Alabama	2020-11-26	0.995573	1.10702	0.904502	mandates easing + universal masks	4.97769e+06
Alabama	2020-11-27	0.999928	1.11193	0.909327	mandates easing + universal masks	4.97769e+06
Alabama	2020-11-28	1.00427	1.11666	0.913997	mandates easing + universal masks	4.97769e+06
Alabama	2020-11-29	1.00859	1.12243	0.91823	mandates easing + universal masks	4.97769e+06
Alabama	2020-11-30	1.01289	1.12844	0.922225	mandates easing + universal masks	4.97769e+06
Alabama	2020-12-01	1.01716	1.13384	0.92625	mandates easing + universal masks	4.97769e+06
Alabama	2020-12-02	1.01903	1.13659	0.927933	mandates easing + universal masks	4.97769e+06
Alabama	2020-12-03	1.02057	1.13898	0.929334	mandates easing + universal masks	4.97769e+06
Alabama	2020-12-04	1.0242	1.14304	0.932828	mandates easing + universal masks	4.97769e+06
Alabama	2020-12-05	1.02781	1.14645	0.936678	mandates easing + universal masks	4.97769e+06
Alabama	2020-12-06	1.0314	1.14981	0.940294	mandates easing + universal masks	4.97769e+06
Alabama	2020-12-07	1.03496	1.154	0.943432	mandates easing + universal masks	4.97769e+06
Alabama	2020-12-08	1.0385	1.15868	0.947137	mandates easing + universal masks	4.97769e+06
Alabama	2020-12-09	1.03987	1.15988	0.948486	mandates easing + universal masks	4.97769e+06
Alabama	2020-12-10	1.04082	1.16116	0.949536	mandates easing + universal masks	4.97769e+06
Alabama	2020-12-11	1.04354	1.16418	0.951886	mandates easing + universal masks	4.97769e+06
Alabama	2020-12-12	1.04624	1.1673	0.954223	mandates easing + universal masks	4.97769e+06
Alabama	2020-12-13	1.04891	1.1705	0.956546	mandates easing + universal masks	4.97769e+06
Alabama	2020-12-14	1.05155	1.17443	0.959442	mandates easing + universal masks	4.97769e+06
Alabama	2020-12-15	1.05417	1.17863	0.961893	mandates easing + universal masks	4.97769e+06
Alabama	2020-12-16	1.05496	1.1816	0.962082	mandates easing + universal masks	4.97769e+06
Alabama	2020-12-17	1.05525	1.18394	0.962672	mandates easing + universal masks	4.97769e+06
Alabama	2020-12-18	1.05689	1.1881	0.964524	mandates easing + universal masks	4.97769e+06
Alabama	2020-12-19	1.0585	1.19226	0.966087	mandates easing + universal masks	4.97769e+06
Alabama	2020-12-20	1.06009	1.19445	0.967369	mandates easing + universal masks	4.97769e+06
Alabama	2020-12-21	1.06165	1.19598	0.968898	mandates easing + universal masks	4.97769e+06
Alabama	2020-12-22	1.06318	1.19743	0.970031	mandates easing + universal masks	4.97769e+06
Alabama	2020-12-23	1.06333	1.1968	0.96952	mandates easing + universal masks	4.97769e+06
Alabama	2020-12-24	1.06296	1.19536	0.968387	mandates easing + universal masks	4.97769e+06
Alabama	2020-12-25	1.06347	1.19688	0.968727	mandates easing + universal masks	4.97769e+06
Alabama	2020-12-26	1.06395	1.19875	0.968589	mandates easing + universal masks	4.97769e+06
Alabama	2020-12-27	1.06442	1.19888	0.969587	mandates easing + universal masks	4.97769e+06
Alabama	2020-12-28	1.06486	1.199	0.969805	mandates easing + universal masks	4.97769e+06
Alabama	2020-12-29	1.06528	1.1998	0.969295	mandates easing + universal masks	4.97769e+06
Alabama	2020-12-30	1.06479	1.20095	0.968579	mandates easing + universal masks	4.97769e+06
Alabama	2020-12-31	1.06382	1.20142	0.96771	mandates easing + universal masks	4.97769e+06
Alabama	2021-01-01	1.06327	1.20053	0.967219	mandates easing + universal masks	4.97769e+06
Alabama	2021-01-02	1.03684	1.16807	0.944994	mandates easing + universal masks	4.97769e+06
Alabama	2021-01-03	1.03661	1.16835	0.945184	mandates easing + universal masks	4.97769e+06
Alabama	2021-01-04	1.03643	1.16865	0.945162	mandates easing + universal masks	4.97769e+06
Alabama	2021-01-05	1.03626	1.16891	0.944784	mandates easing + universal masks	4.97769e+06
Alabama	2021-01-06	1.03609	1.16912	0.94403	mandates easing + universal masks	4.97769e+06
Alabama	2021-01-07	1.03592	1.16929	0.944222	mandates easing + universal masks	4.97769e+06
Alabama	2021-01-08	1.03492	1.16844	0.943607	mandates easing + universal masks	4.97769e+06
Alabama	2021-01-09	1.03353	1.16536	0.942754	mandates easing + universal masks	4.97769e+06
Alabama	2021-01-10	1.03259	1.1618	0.941145	mandates easing + universal masks	4.97769e+06
Alabama	2021-01-11	1.03164	1.16141	0.939086	mandates easing + universal masks	4.97769e+06
Alabama	2021-01-12	1.03068	1.16106	0.938469	mandates easing + universal masks	4.97769e+06
Alabama	2021-01-13	1.02971	1.16067	0.938016	mandates easing + universal masks	4.97769e+06
Alabama	2021-01-14	1.02874	1.15943	0.937025	mandates easing + universal masks	4.97769e+06
Alabama	2021-01-15	1.02731	1.15706	0.936045	mandates easing + universal masks	4.97769e+06
Alabama	2021-01-16	1.02553	1.15419	0.934193	mandates easing + universal masks	4.97769e+06
Alabama	2021-01-17	1.02384	1.1539	0.932427	mandates easing + universal masks	4.97769e+06
Alabama	2021-01-18	1.02214	1.15359	0.930666	mandates easing + universal masks	4.97769e+06
Alabama	2021-01-19	1.02045	1.15294	0.928478	mandates easing + universal masks	4.97769e+06
Alabama	2021-01-20	1.01876	1.1502	0.926095	mandates easing + universal masks	4.97769e+06
Alabama	2021-01-21	1.01708	1.14683	0.923749	mandates easing + universal masks	4.97769e+06
Alabama	2021-01-22	1.01529	1.14324	0.921889	mandates easing + universal masks	4.97769e+06
Alabama	2021-01-23	1.01319	1.14044	0.91946	mandates easing + universal masks	4.97769e+06
Alabama	2021-01-24	1.01085	1.13812	0.917538	mandates easing + universal masks	4.97769e+06
Alabama	2021-01-25	1.00853	1.13494	0.91626	mandates easing + universal masks	4.97769e+06
Alabama	2021-01-26	1.00621	1.13251	0.913093	mandates easing + universal masks	4.97769e+06
Alabama	2021-01-27	1.00391	1.12947	0.910893	mandates easing + universal masks	4.97769e+06
Alabama	2021-01-28	1.00161	1.12754	0.908005	mandates easing + universal masks	4.97769e+06
Alabama	2021-01-29	0.999564	1.12437	0.904932	mandates easing + universal masks	4.97769e+06
Alabama	2021-01-30	0.997222	1.12006	0.901749	mandates easing + universal masks	4.97769e+06
Alabama	2021-01-31	0.994365	1.11776	0.89789	mandates easing + universal masks	4.97769e+06
Alabama	2021-02-01	0.991527	1.11392	0.894631	mandates easing + universal masks	4.97769e+06
Alabama	2021-02-02	0.988709	1.10925	0.891828	mandates easing + universal masks	4.97769e+06
Alabama	2021-02-03	0.985913	1.10624	0.889067	mandates easing + universal masks	4.97769e+06
Alabama	2021-02-04	0.98314	1.10418	0.886356	mandates easing + universal masks	4.97769e+06
Alabama	2021-02-05	0.980909	1.10261	0.883976	mandates easing + universal masks	4.97769e+06
Alabama	2021-02-06	0.978426	1.09611	0.879915	mandates easing + universal masks	4.97769e+06
Alabama	2021-02-07	0.975175	1.09092	0.876961	mandates easing + universal masks	4.97769e+06
Alabama	2021-02-08	0.971952	1.08742	0.874088	mandates easing + universal masks	4.97769e+06
Alabama	2021-02-09	0.96876	1.08387	0.871271	mandates easing + universal masks	4.97769e+06
Alabama	2021-02-10	0.965599	1.08058	0.868643	mandates easing + universal masks	4.97769e+06
Alabama	2021-02-11	0.962472	1.07781	0.865741	mandates easing + universal masks	4.97769e+06
Alabama	2021-02-12	0.960151	1.07572	0.862389	mandates easing + universal masks	4.97769e+06
Alabama	2021-02-13	0.957617	1.07255	0.858937	mandates easing + universal masks	4.97769e+06
Alabama	2021-02-14	0.954098	1.06774	0.854428	mandates easing + universal masks	4.97769e+06
Alabama	2021-02-15	0.950617	1.06295	0.850017	mandates easing + universal masks	4.97769e+06
Alabama	2021-02-16	0.947175	1.05815	0.845738	mandates easing + universal masks	4.97769e+06
Alabama	2021-02-17	0.943775	1.05336	0.841576	mandates easing + universal masks	4.97769e+06
Alabama	2021-02-18	0.940416	1.04914	0.83828	mandates easing + universal masks	4.97769e+06
Alabama	2021-02-19	0.938089	1.04515	0.835278	mandates easing + universal masks	4.97769e+06
Alabama	2021-02-20	0.935586	1.04244	0.832831	mandates easing + universal masks	4.97769e+06
Alabama	2021-02-21	0.93192	1.0389	0.829341	mandates easing + universal masks	4.97769e+06
Alabama	2021-02-22	0.928297	1.03453	0.825795	mandates easing + universal masks	4.97769e+06
Alabama	2021-02-23	0.924722	1.02979	0.821641	mandates easing + universal masks	4.97769e+06
Alabama	2021-02-24	0.921195	1.0258	0.818401	mandates easing + universal masks	4.97769e+06
Alabama	2021-02-25	0.917716	1.02168	0.815243	mandates easing + universal masks	4.97769e+06
Alabama	2021-02-26	0.915455	1.01898	0.81321	mandates easing + universal masks	4.97769e+06
Alabama	2021-02-27	0.913055	1.01659	0.811087	mandates easing + universal masks	4.97769e+06
Alabama	2021-02-28	0.909345	1.01227	0.807829	mandates easing + universal masks	4.97769e+06
Alaska	2020-03-01	14.2231	14.2231	14.2231	plausible reference	788028
Alaska	2020-03-02	12.9933	14.8183	7.62423	plausible reference	788028
Alaska	2020-03-03	11.2465	21.1218	5.26808	plausible reference	788028
Alaska	2020-03-04	13.7411	21.1169	4.39983	plausible reference	788028
Alaska	2020-03-05	11.9413	20.682	3.80598	plausible reference	788028
Alaska	2020-03-06	9.94434	19.5965	3.23005	plausible reference	788028
Alaska	2020-03-07	8.70766	20.0482	2.81087	plausible reference	788028
Alaska	2020-03-08	7.81937	19.5096	2.45256	plausible reference	788028
Alaska	2020-03-09	6.65595	17.9286	2.17464	plausible reference	788028
Alaska	2020-03-10	5.39484	16.9082	1.91268	plausible reference	788028
Alaska	2020-03-11	4.17479	15.1347	1.72477	plausible reference	788028
Alaska	2020-03-12	3.13874	7.87874	1.54537	plausible reference	788028
Alaska	2020-03-13	2.50397	5.05725	1.38739	plausible reference	788028
Alaska	2020-03-14	2.10777	3.72585	1.25449	plausible reference	788028
Alaska	2020-03-15	1.82931	2.97791	1.14584	plausible reference	788028
Alaska	2020-03-16	1.61195	2.53782	1.03652	plausible reference	788028
Alaska	2020-03-17	1.43127	2.20024	0.933797	plausible reference	788028
Alaska	2020-03-18	1.27524	1.8955	0.835019	plausible reference	788028
Alaska	2020-03-19	1.13764	1.66055	0.758546	plausible reference	788028
Alaska	2020-03-20	1.01513	1.47112	0.675038	plausible reference	788028
Alaska	2020-03-21	0.905897	1.30684	0.599957	plausible reference	788028
Alaska	2020-03-22	0.808828	1.15417	0.53607	plausible reference	788028
Alaska	2020-03-23	0.723099	1.02503	0.475917	plausible reference	788028
Alaska	2020-03-24	0.647969	0.906166	0.419661	plausible reference	788028
Alaska	2020-03-25	0.582698	0.820269	0.375445	plausible reference	788028
Alaska	2020-03-26	0.526525	0.742281	0.334598	plausible reference	788028
Alaska	2020-03-27	0.478707	0.675008	0.306642	plausible reference	788028
Alaska	2020-03-28	0.43854	0.612771	0.280957	plausible reference	788028
Alaska	2020-03-29	0.405381	0.562011	0.261364	plausible reference	788028
Alaska	2020-03-30	0.37865	0.527033	0.24555	plausible reference	788028
Alaska	2020-03-31	0.357828	0.502928	0.230321	plausible reference	788028
Alaska	2020-04-01	0.342446	0.481841	0.221779	plausible reference	788028
Alaska	2020-04-02	0.332089	0.466524	0.218098	plausible reference	788028
Alaska	2020-04-03	0.326395	0.458	0.214669	plausible reference	788028
Alaska	2020-04-04	0.325064	0.460708	0.212857	plausible reference	788028
Alaska	2020-04-05	0.327873	0.473793	0.211475	plausible reference	788028
Alaska	2020-04-06	0.334672	0.488634	0.213794	plausible reference	788028
Alaska	2020-04-07	0.345375	0.508863	0.211665	plausible reference	788028
Alaska	2020-04-08	0.35994	0.537216	0.223867	plausible reference	788028
Alaska	2020-04-09	0.37833	0.57512	0.23256	plausible reference	788028
Alaska	2020-04-10	0.400466	0.60929	0.241851	plausible reference	788028
Alaska	2020-04-11	0.426176	0.652041	0.250549	plausible reference	788028
Alaska	2020-04-12	0.455138	0.69222	0.270498	plausible reference	788028
Alaska	2020-04-13	0.486842	0.73591	0.287262	plausible reference	788028
Alaska	2020-04-14	0.520582	0.77063	0.305481	plausible reference	788028
Alaska	2020-04-15	0.555473	0.801855	0.329017	plausible reference	788028
Alaska	2020-04-16	0.590496	0.832864	0.351326	plausible reference	788028
Alaska	2020-04-17	0.624571	0.876582	0.381239	plausible reference	788028
Alaska	2020-04-18	0.656622	0.915878	0.409682	plausible reference	788028
Alaska	2020-04-19	0.685655	0.938676	0.440642	plausible reference	788028
Alaska	2020-04-20	0.71084	0.959946	0.465626	plausible reference	788028
Alaska	2020-04-21	0.731563	0.983172	0.490402	plausible reference	788028
Alaska	2020-04-22	0.747478	0.987286	0.515232	plausible reference	788028
Alaska	2020-04-23	0.75854	0.994852	0.530948	plausible reference	788028
Alaska	2020-04-24	0.765026	0.993547	0.543757	plausible reference	788028
Alaska	2020-04-25	0.767537	0.993475	0.553454	plausible reference	788028
Alaska	2020-04-26	0.766977	0.983935	0.557543	plausible reference	788028
Alaska	2020-04-27	0.764484	0.983124	0.552621	plausible reference	788028
Alaska	2020-04-28	0.761326	0.976745	0.551644	plausible reference	788028
Alaska	2020-04-29	0.758799	0.973621	0.554757	plausible reference	788028
Alaska	2020-04-30	0.758142	0.984838	0.548467	plausible reference	788028
Alaska	2020-05-01	0.76049	1.00013	0.555043	plausible reference	788028
Alaska	2020-05-02	0.766874	1.01153	0.555757	plausible reference	788028
Alaska	2020-05-03	0.778252	1.02746	0.563706	plausible reference	788028
Alaska	2020-05-04	0.795537	1.05351	0.573789	plausible reference	788028
Alaska	2020-05-05	0.819613	1.07637	0.58806	plausible reference	788028
Alaska	2020-05-06	0.851328	1.12481	0.60439	plausible reference	788028
Alaska	2020-05-07	0.891445	1.18195	0.626052	plausible reference	788028
Alaska	2020-05-08	0.940527	1.24756	0.662952	plausible reference	788028
Alaska	2020-05-09	0.998781	1.32432	0.700301	plausible reference	788028
Alaska	2020-05-10	1.06591	1.41884	0.75024	plausible reference	788028
Alaska	2020-05-11	1.141	1.49557	0.811154	plausible reference	788028
Alaska	2020-05-12	1.22251	1.61594	0.875204	plausible reference	788028
Alaska	2020-05-13	1.30828	1.72912	0.95797	plausible reference	788028
Alaska	2020-05-14	1.39572	1.84298	1.03442	plausible reference	788028
Alaska	2020-05-15	1.48201	1.9408	1.0945	plausible reference	788028
Alaska	2020-05-16	1.56436	2.05455	1.17863	plausible reference	788028
Alaska	2020-05-17	1.64022	2.14467	1.24159	plausible reference	788028
Alaska	2020-05-18	1.7075	2.20175	1.31052	plausible reference	788028
Alaska	2020-05-19	1.76465	2.24341	1.3661	plausible reference	788028
Alaska	2020-05-20	1.81072	2.28901	1.41328	plausible reference	788028
Alaska	2020-05-21	1.8453	2.31737	1.46611	plausible reference	788028
Alaska	2020-05-22	1.86842	2.31856	1.49389	plausible reference	788028
Alaska	2020-05-23	1.88042	2.32174	1.50295	plausible reference	788028
Alaska	2020-05-24	1.88183	2.33671	1.50803	plausible reference	788028
Alaska	2020-05-25	1.87326	2.35246	1.48895	plausible reference	788028
Alaska	2020-05-26	1.8554	2.32314	1.45422	plausible reference	788028
Alaska	2020-05-27	1.82895	2.32571	1.40918	plausible reference	788028
Alaska	2020-05-28	1.79466	2.29983	1.36522	plausible reference	788028
Alaska	2020-05-29	1.75334	2.26017	1.32299	plausible reference	788028
Alaska	2020-05-30	1.70584	2.21856	1.28213	plausible reference	788028
Alaska	2020-05-31	1.65306	2.15913	1.24307	plausible reference	788028
Alaska	2020-06-01	1.59595	2.08765	1.20329	plausible reference	788028
Alaska	2020-06-02	1.53557	2.03258	1.16697	plausible reference	788028
Alaska	2020-06-03	1.47301	1.94554	1.12888	plausible reference	788028
Alaska	2020-06-04	1.40946	1.85231	1.06976	plausible reference	788028
Alaska	2020-06-05	1.34607	1.77178	1.01207	plausible reference	788028
Alaska	2020-06-06	1.28395	1.70071	0.957987	plausible reference	788028
Alaska	2020-06-07	1.22402	1.60828	0.903217	plausible reference	788028
Alaska	2020-06-08	1.16702	1.53187	0.851407	plausible reference	788028
Alaska	2020-06-09	1.1135	1.45779	0.802924	plausible reference	788028
Alaska	2020-06-10	1.06384	1.40314	0.756849	plausible reference	788028
Alaska	2020-06-11	1.01832	1.34212	0.714833	plausible reference	788028
Alaska	2020-06-12	0.977121	1.28916	0.682534	plausible reference	788028
Alaska	2020-06-13	0.940424	1.24185	0.655295	plausible reference	788028
Alaska	2020-06-14	0.908401	1.19665	0.64256	plausible reference	788028
Alaska	2020-06-15	0.881229	1.16184	0.630016	plausible reference	788028
Alaska	2020-06-16	0.859085	1.13577	0.6256	plausible reference	788028
Alaska	2020-06-17	0.842113	1.10416	0.630315	plausible reference	788028
Alaska	2020-06-18	0.830409	1.08273	0.625089	plausible reference	788028
Alaska	2020-06-19	0.82401	1.07046	0.624399	plausible reference	788028
Alaska	2020-06-20	0.822907	1.07409	0.61768	plausible reference	788028
Alaska	2020-06-21	0.827055	1.07865	0.609183	plausible reference	788028
Alaska	2020-06-22	0.836389	1.10009	0.607113	plausible reference	788028
Alaska	2020-06-23	0.850842	1.12772	0.614261	plausible reference	788028
Alaska	2020-06-24	0.870343	1.14886	0.618768	plausible reference	788028
Alaska	2020-06-25	0.894795	1.18731	0.629618	plausible reference	788028
Alaska	2020-06-26	0.924031	1.22276	0.646841	plausible reference	788028
Alaska	2020-06-27	0.957742	1.26414	0.666702	plausible reference	788028
Alaska	2020-06-28	0.995387	1.31029	0.686923	plausible reference	788028
Alaska	2020-06-29	1.0361	1.36292	0.721523	plausible reference	788028
Alaska	2020-06-30	1.07868	1.42397	0.760937	plausible reference	788028
Alaska	2020-07-01	1.12156	1.46437	0.796539	plausible reference	788028
Alaska	2020-07-02	1.1629	1.52625	0.847264	plausible reference	788028
Alaska	2020-07-03	1.2007	1.56416	0.896909	plausible reference	788028
Alaska	2020-07-04	1.23293	1.59301	0.922614	plausible reference	788028
Alaska	2020-07-05	1.25779	1.64168	0.944078	plausible reference	788028
Alaska	2020-07-06	1.27378	1.64897	0.961769	plausible reference	788028
Alaska	2020-07-07	1.27994	1.63898	0.973554	plausible reference	788028
Alaska	2020-07-08	1.27592	1.62604	0.979374	plausible reference	788028
Alaska	2020-07-09	1.26198	1.60266	0.965877	plausible reference	788028
Alaska	2020-07-10	1.23901	1.59345	0.942619	plausible reference	788028
Alaska	2020-07-11	1.20836	1.55692	0.917481	plausible reference	788028
Alaska	2020-07-12	1.17178	1.51864	0.880681	plausible reference	788028
Alaska	2020-07-13	1.13118	1.47257	0.846716	plausible reference	788028
Alaska	2020-07-14	1.08856	1.42748	0.809784	plausible reference	788028
Alaska	2020-07-15	1.04584	1.37666	0.776197	plausible reference	788028
Alaska	2020-07-16	1.00478	1.32074	0.737092	plausible reference	788028
Alaska	2020-07-17	0.966888	1.27317	0.707289	plausible reference	788028
Alaska	2020-07-18	0.933429	1.22732	0.683267	plausible reference	788028
Alaska	2020-07-19	0.905438	1.18461	0.660903	plausible reference	788028
Alaska	2020-07-20	0.883758	1.16137	0.641627	plausible reference	788028
Alaska	2020-07-21	0.869076	1.14484	0.63086	plausible reference	788028
Alaska	2020-07-22	0.861945	1.14486	0.618521	plausible reference	788028
Alaska	2020-07-23	0.862785	1.13934	0.632887	plausible reference	788028
Alaska	2020-07-24	0.871851	1.15617	0.63449	plausible reference	788028
Alaska	2020-07-25	0.889185	1.1671	0.639873	plausible reference	788028
Alaska	2020-07-26	0.914551	1.20207	0.6535	plausible reference	788028
Alaska	2020-07-27	0.947354	1.26336	0.681107	plausible reference	788028
Alaska	2020-07-28	0.986567	1.3162	0.707538	plausible reference	788028
Alaska	2020-07-29	1.03064	1.36637	0.743346	plausible reference	788028
Alaska	2020-07-30	1.07747	1.43088	0.782844	plausible reference	788028
Alaska	2020-07-31	1.12449	1.48299	0.809143	plausible reference	788028
Alaska	2020-08-01	1.16875	1.54021	0.849642	plausible reference	788028
Alaska	2020-08-02	1.20717	1.59447	0.898217	plausible reference	788028
Alaska	2020-08-03	1.23686	1.60568	0.926216	plausible reference	788028
Alaska	2020-08-04	1.25535	1.65274	0.954129	plausible reference	788028
Alaska	2020-08-05	1.26093	1.67358	0.953048	plausible reference	788028
Alaska	2020-08-06	1.2528	1.66324	0.958057	plausible reference	788028
Alaska	2020-08-07	1.23117	1.64954	0.923171	plausible reference	788028
Alaska	2020-08-08	1.1972	1.59444	0.884905	plausible reference	788028
Alaska	2020-08-09	1.15288	1.53612	0.836862	plausible reference	788028
Alaska	2020-08-10	1.10079	1.47118	0.786085	plausible reference	788028
Alaska	2020-08-11	1.04382	1.42371	0.72021	plausible reference	788028
Alaska	2020-08-12	0.984815	1.35607	0.664378	plausible reference	788028
Alaska	2020-08-13	0.926432	1.28719	0.615534	plausible reference	788028
Alaska	2020-08-14	0.870911	1.23507	0.569649	plausible reference	788028
Alaska	2020-08-15	0.820045	1.18653	0.533156	plausible reference	788028
Alaska	2020-08-16	0.775187	1.13059	0.501177	plausible reference	788028
Alaska	2020-08-17	0.737353	1.06158	0.484392	plausible reference	788028
Alaska	2020-08-18	0.707336	1.00033	0.459656	plausible reference	788028
Alaska	2020-08-19	0.685845	0.960757	0.435506	plausible reference	788028
Alaska	2020-08-20	0.673626	0.927074	0.43668	plausible reference	788028
Alaska	2020-08-21	0.671537	0.928074	0.433421	plausible reference	788028
[truncated: 89,251 more rows]
