# Supplementary material for: Modeling COVID-19 scenarios for the United States
Source: Nat Med. 2020 Oct 23;27(1):94–105. doi: 10.1038/s41591-020-1132-9 (PMC7806509; doi:10.1038/s41591-020-1132-9)
Supplement: Source Data Extended Data Fig. 1 — Statistical source data. [file 41591_2020_1132_MOESM12_ESM.xlsx]

## Sheet: NMED-A109010-T_extended_SourceD
Location_Name	Date	Total_Death_Mean	Total_Death_Lower	Total_Death_Upper	Model_Group	Population
United States	2020-02-02	0.000362334	0.000362334	0.000362334	plausible reference	3.27979e+08
United States	2020-02-05	0.000339707	0.000339707	0.000339707	plausible reference	3.27979e+08
United States	2020-02-01	1.54686e-05	1.54686e-05	1.54686e-05	plausible reference	3.27979e+08
United States	2020-02-06	0.000315175	0.000315175	0.000315175	plausible reference	3.27979e+08
United States	2020-02-03	0.000363639	0.000363639	0.000363639	plausible reference	3.27979e+08
United States	2020-02-04	0.000355081	0.000355081	0.000355081	plausible reference	3.27979e+08
United States	2020-02-18	0.000114267	0.000114267	0.000114267	plausible reference	3.27979e+08
United States	2020-02-10	0.00019125	0.00019125	0.00019125	plausible reference	3.27979e+08
United States	2020-02-11	0.000164227	0.000164227	0.000164227	plausible reference	3.27979e+08
United States	2020-02-12	0.000141607	0.000141607	0.000141607	plausible reference	3.27979e+08
United States	2020-02-13	0.000127995	0.000127995	0.000127995	plausible reference	3.27979e+08
United States	2020-02-14	0.000115701	0.000115701	0.000115701	plausible reference	3.27979e+08
United States	2020-02-15	0.000108597	0.000108597	0.000108597	plausible reference	3.27979e+08
United States	2020-02-16	0.000106303	0.000106303	0.000106303	plausible reference	3.27979e+08
United States	2020-02-17	0.000108339	0.000108339	0.000108339	plausible reference	3.27979e+08
United States	2020-04-24	0.643567	0.643567	0.643567	plausible reference	3.27979e+08
United States	2020-04-25	0.635962	0.635962	0.635962	plausible reference	3.27979e+08
United States	2020-02-07	0.000285732	0.000285732	0.000285732	plausible reference	3.27979e+08
United States	2020-02-08	0.000253775	0.000253775	0.000253775	plausible reference	3.27979e+08
United States	2020-02-09	0.000221615	0.000221615	0.000221615	plausible reference	3.27979e+08
United States	2020-04-29	0.604709	0.604709	0.604709	plausible reference	3.27979e+08
United States	2020-04-30	0.596409	0.596409	0.596409	plausible reference	3.27979e+08
United States	2020-05-01	0.587771	0.587771	0.587771	plausible reference	3.27979e+08
United States	2020-04-19	0.680232	0.680232	0.680232	plausible reference	3.27979e+08
United States	2020-04-20	0.673325	0.673325	0.673325	plausible reference	3.27979e+08
United States	2020-04-21	0.666086	0.666086	0.666086	plausible reference	3.27979e+08
United States	2020-04-22	0.658661	0.658661	0.658661	plausible reference	3.27979e+08
United States	2020-04-23	0.651139	0.651139	0.651139	plausible reference	3.27979e+08
United States	2020-05-07	0.526361	0.526361	0.526361	plausible reference	3.27979e+08
United States	2020-05-08	0.514479	0.514479	0.514479	plausible reference	3.27979e+08
United States	2020-04-26	0.628314	0.628314	0.628314	plausible reference	3.27979e+08
United States	2020-04-27	0.620591	0.620591	0.620591	plausible reference	3.27979e+08
United States	2020-04-28	0.612745	0.612745	0.612745	plausible reference	3.27979e+08
United States	2020-05-12	0.46381	0.46381	0.46381	plausible reference	3.27979e+08
United States	2020-05-13	0.450769	0.450769	0.450769	plausible reference	3.27979e+08
United States	2020-05-14	0.437773	0.437773	0.437773	plausible reference	3.27979e+08
United States	2020-05-02	0.578731	0.578731	0.578731	plausible reference	3.27979e+08
United States	2020-05-03	0.569238	0.569238	0.569238	plausible reference	3.27979e+08
United States	2020-05-04	0.559259	0.559259	0.559259	plausible reference	3.27979e+08
United States	2020-05-05	0.54878	0.54878	0.54878	plausible reference	3.27979e+08
United States	2020-05-06	0.537807	0.537807	0.537807	plausible reference	3.27979e+08
United States	2020-09-18	0.217469	0.217469	0.217469	plausible reference	3.27979e+08
United States	2020-09-19	0.217609	0.217609	0.217609	plausible reference	3.27979e+08
United States	2020-05-09	0.502212	0.502212	0.502212	plausible reference	3.27979e+08
United States	2020-05-10	0.489625	0.489625	0.489625	plausible reference	3.27979e+08
United States	2020-05-11	0.476795	0.476795	0.476795	plausible reference	3.27979e+08
United States	2020-09-23	0.21929	0.218561	0.220107	plausible reference	3.27979e+08
United States	2020-09-24	0.21984	0.219108	0.220725	plausible reference	3.27979e+08
United States	2020-09-25	0.220422	0.219571	0.221426	plausible reference	3.27979e+08
United States	2020-09-26	0.221067	0.220211	0.222108	plausible reference	3.27979e+08
United States	2020-09-27	0.221771	0.220869	0.22283	plausible reference	3.27979e+08
United States	2020-09-28	0.222498	0.221311	0.224105	plausible reference	3.27979e+08
United States	2020-09-29	0.223743	0.203926	0.240567	plausible reference	3.27979e+08
United States	2020-09-30	0.225048	0.203166	0.243293	plausible reference	3.27979e+08
United States	2020-10-01	0.226571	0.203258	0.246543	plausible reference	3.27979e+08
United States	2020-10-02	0.228347	0.202738	0.250921	plausible reference	3.27979e+08
United States	2020-10-03	0.230362	0.203139	0.254552	plausible reference	3.27979e+08
United States	2020-10-04	0.232635	0.204043	0.258463	plausible reference	3.27979e+08
United States	2020-10-05	0.235187	0.205088	0.262157	plausible reference	3.27979e+08
United States	2020-10-06	0.237937	0.206122	0.26682	plausible reference	3.27979e+08
United States	2020-10-07	0.240573	0.207244	0.271478	plausible reference	3.27979e+08
United States	2020-10-08	0.243338	0.208148	0.276251	plausible reference	3.27979e+08
United States	2020-10-09	0.246155	0.209042	0.281164	plausible reference	3.27979e+08
United States	2020-10-10	0.248977	0.210151	0.285657	plausible reference	3.27979e+08
United States	2020-10-11	0.251925	0.211231	0.290774	plausible reference	3.27979e+08
United States	2020-10-12	0.255118	0.212543	0.296289	plausible reference	3.27979e+08
United States	2020-10-13	0.258591	0.214775	0.302135	plausible reference	3.27979e+08
United States	2020-10-14	0.262403	0.216868	0.308727	plausible reference	3.27979e+08
United States	2020-10-15	0.266585	0.219163	0.31486	plausible reference	3.27979e+08
United States	2020-10-16	0.270963	0.221464	0.321518	plausible reference	3.27979e+08
United States	2020-10-17	0.275356	0.224391	0.328308	plausible reference	3.27979e+08
United States	2020-02-19	0.000123758	0.000123758	0.000123758	plausible reference	3.27979e+08
United States	2020-02-20	0.00013663	0.00013663	0.00013663	plausible reference	3.27979e+08
United States	2020-02-21	0.000152849	0.000152849	0.000152849	plausible reference	3.27979e+08
United States	2020-02-22	0.00017251	0.00017251	0.00017251	plausible reference	3.27979e+08
United States	2020-02-23	0.000195815	0.000195815	0.000195815	plausible reference	3.27979e+08
United States	2020-05-15	0.424924	0.424924	0.424924	plausible reference	3.27979e+08
United States	2020-05-16	0.412319	0.412319	0.412319	plausible reference	3.27979e+08
United States	2020-05-17	0.40005	0.40005	0.40005	plausible reference	3.27979e+08
United States	2020-02-27	0.000331819	0.000331819	0.000331819	plausible reference	3.27979e+08
United States	2020-02-28	0.000378399	0.000378399	0.000378399	plausible reference	3.27979e+08
United States	2020-02-29	0.000434345	0.000434345	0.000434345	plausible reference	3.27979e+08
United States	2020-03-01	0.000764729	0.000764729	0.000764729	plausible reference	3.27979e+08
United States	2020-09-20	0.217892	0.217892	0.217892	plausible reference	3.27979e+08
United States	2020-09-21	0.21828	0.21828	0.21828	plausible reference	3.27979e+08
United States	2020-09-22	0.218781	0.218067	0.219542	plausible reference	3.27979e+08
United States	2020-02-01	1.54686e-05	1.54686e-05	1.54686e-05	universal masks	3.27979e+08
United States	2020-02-02	0.000362334	0.000362334	0.000362334	universal masks	3.27979e+08
United States	2020-02-03	0.000363639	0.000363639	0.000363639	universal masks	3.27979e+08
United States	2020-02-04	0.000355081	0.000355081	0.000355081	universal masks	3.27979e+08
United States	2020-02-05	0.000339707	0.000339707	0.000339707	universal masks	3.27979e+08
United States	2020-02-06	0.000315175	0.000315175	0.000315175	universal masks	3.27979e+08
United States	2020-02-07	0.000285732	0.000285732	0.000285732	universal masks	3.27979e+08
United States	2020-02-08	0.000253775	0.000253775	0.000253775	universal masks	3.27979e+08
United States	2020-02-09	0.000221615	0.000221615	0.000221615	universal masks	3.27979e+08
United States	2020-02-10	0.00019125	0.00019125	0.00019125	universal masks	3.27979e+08
United States	2020-02-11	0.000164227	0.000164227	0.000164227	universal masks	3.27979e+08
United States	2020-02-12	0.000141607	0.000141607	0.000141607	universal masks	3.27979e+08
United States	2020-02-13	0.000127995	0.000127995	0.000127995	universal masks	3.27979e+08
United States	2020-02-14	0.000115701	0.000115701	0.000115701	universal masks	3.27979e+08
United States	2020-02-15	0.000108597	0.000108597	0.000108597	universal masks	3.27979e+08
United States	2020-02-16	0.000106303	0.000106303	0.000106303	universal masks	3.27979e+08
United States	2020-02-17	0.000108339	0.000108339	0.000108339	universal masks	3.27979e+08
United States	2020-02-18	0.000114267	0.000114267	0.000114267	universal masks	3.27979e+08
United States	2020-02-19	0.000123758	0.000123758	0.000123758	universal masks	3.27979e+08
United States	2020-02-20	0.00013663	0.00013663	0.00013663	universal masks	3.27979e+08
United States	2020-02-21	0.000152849	0.000152849	0.000152849	universal masks	3.27979e+08
United States	2020-02-22	0.00017251	0.00017251	0.00017251	universal masks	3.27979e+08
United States	2020-02-23	0.000195815	0.000195815	0.000195815	universal masks	3.27979e+08
United States	2020-02-24	0.000223047	0.000223047	0.000223047	universal masks	3.27979e+08
United States	2020-02-25	0.000254543	0.000254543	0.000254543	universal masks	3.27979e+08
United States	2020-02-26	0.00029067	0.00029067	0.00029067	universal masks	3.27979e+08
United States	2020-02-27	0.000331819	0.000331819	0.000331819	universal masks	3.27979e+08
United States	2020-02-28	0.000378399	0.000378399	0.000378399	universal masks	3.27979e+08
United States	2020-02-29	0.000434345	0.000434345	0.000434345	universal masks	3.27979e+08
United States	2020-03-01	0.000764729	0.000764729	0.000764729	universal masks	3.27979e+08
United States	2020-02-24	0.000223047	0.000223047	0.000223047	plausible reference	3.27979e+08
United States	2020-02-25	0.000254543	0.000254543	0.000254543	plausible reference	3.27979e+08
United States	2020-02-26	0.00029067	0.00029067	0.00029067	plausible reference	3.27979e+08
United States	2020-12-05	0.682773	0.526225	0.87766	plausible reference	3.27979e+08
United States	2020-12-06	0.695707	0.535429	0.893848	plausible reference	3.27979e+08
United States	2020-12-07	0.708502	0.545351	0.909858	plausible reference	3.27979e+08
United States	2020-12-08	0.720909	0.555154	0.922368	plausible reference	3.27979e+08
United States	2020-12-09	0.733691	0.566293	0.939286	plausible reference	3.27979e+08
United States	2020-12-10	0.746462	0.5769	0.951161	plausible reference	3.27979e+08
United States	2020-12-11	0.758619	0.590544	0.961251	plausible reference	3.27979e+08
United States	2020-12-12	0.770123	0.60501	0.971152	plausible reference	3.27979e+08
United States	2020-12-13	0.781253	0.617939	0.981649	plausible reference	3.27979e+08
United States	2020-12-14	0.791987	0.626866	0.996121	plausible reference	3.27979e+08
United States	2020-12-15	0.802161	0.638234	1.00151	plausible reference	3.27979e+08
United States	2020-12-16	0.811902	0.65148	1.00026	plausible reference	3.27979e+08
United States	2020-12-17	0.821732	0.662051	1.0094	plausible reference	3.27979e+08
United States	2020-12-18	0.831311	0.676183	1.02102	plausible reference	3.27979e+08
United States	2020-12-19	0.839498	0.688181	1.03252	plausible reference	3.27979e+08
United States	2020-12-20	0.846907	0.697008	1.0394	plausible reference	3.27979e+08
United States	2020-12-21	0.854339	0.70314	1.04798	plausible reference	3.27979e+08
United States	2020-12-22	0.861246	0.714916	1.05169	plausible reference	3.27979e+08
United States	2020-12-23	0.86745	0.720948	1.05821	plausible reference	3.27979e+08
United States	2020-12-24	0.873052	0.72753	1.06152	plausible reference	3.27979e+08
United States	2020-12-25	0.878396	0.738921	1.06827	plausible reference	3.27979e+08
United States	2020-12-26	0.883164	0.745907	1.07348	plausible reference	3.27979e+08
United States	2020-12-27	0.886504	0.752367	1.06965	plausible reference	3.27979e+08
United States	2020-12-28	0.889621	0.757315	1.07318	plausible reference	3.27979e+08
United States	2020-12-29	0.892364	0.762937	1.07616	plausible reference	3.27979e+08
United States	2020-12-30	0.893931	0.76447	1.0721	plausible reference	3.27979e+08
United States	2020-12-31	0.895536	0.770939	1.07595	plausible reference	3.27979e+08
United States	2021-01-01	0.896817	0.775492	1.07637	plausible reference	3.27979e+08
United States	2021-01-02	0.897278	0.772911	1.07542	plausible reference	3.27979e+08
United States	2021-01-03	0.89741	0.771234	1.07875	plausible reference	3.27979e+08
United States	2021-01-04	0.896963	0.7699	1.08043	plausible reference	3.27979e+08
United States	2021-01-05	0.896106	0.769077	1.08133	plausible reference	3.27979e+08
United States	2021-01-06	0.894899	0.76356	1.07933	plausible reference	3.27979e+08
United States	2021-01-07	0.893468	0.761017	1.07779	plausible reference	3.27979e+08
United States	2021-01-08	0.892058	0.75535	1.07931	plausible reference	3.27979e+08
United States	2021-01-09	0.889909	0.750524	1.07636	plausible reference	3.27979e+08
United States	2021-01-10	0.887179	0.746057	1.07823	plausible reference	3.27979e+08
United States	2021-01-11	0.884669	0.74098	1.08417	plausible reference	3.27979e+08
United States	2021-01-12	0.881809	0.735937	1.09126	plausible reference	3.27979e+08
United States	2021-01-13	0.878858	0.730659	1.09123	plausible reference	3.27979e+08
United States	2021-01-14	0.876022	0.728586	1.09772	plausible reference	3.27979e+08
United States	2021-01-15	0.872486	0.724198	1.08601	plausible reference	3.27979e+08
United States	2021-01-16	0.868846	0.718766	1.08778	plausible reference	3.27979e+08
United States	2021-01-17	0.865411	0.712306	1.08663	plausible reference	3.27979e+08
United States	2021-01-18	0.86089	0.706886	1.07983	plausible reference	3.27979e+08
United States	2021-01-19	0.855384	0.700132	1.07347	plausible reference	3.27979e+08
United States	2021-01-20	0.849676	0.691593	1.07512	plausible reference	3.27979e+08
United States	2021-01-21	0.84419	0.687075	1.07754	plausible reference	3.27979e+08
United States	2021-01-22	0.83903	0.682309	1.06892	plausible reference	3.27979e+08
United States	2021-01-23	0.83432	0.676782	1.06863	plausible reference	3.27979e+08
United States	2021-01-24	0.830152	0.672841	1.06775	plausible reference	3.27979e+08
United States	2021-01-25	0.824386	0.664017	1.06583	plausible reference	3.27979e+08
United States	2021-01-26	0.816653	0.655261	1.06056	plausible reference	3.27979e+08
United States	2021-01-27	0.808645	0.648044	1.05422	plausible reference	3.27979e+08
United States	2021-01-28	0.80064	0.637245	1.05143	plausible reference	3.27979e+08
United States	2021-01-29	0.792168	0.630545	1.04111	plausible reference	3.27979e+08
United States	2021-01-30	0.784918	0.62363	1.03829	plausible reference	3.27979e+08
United States	2021-01-31	0.77921	0.614942	1.03563	plausible reference	3.27979e+08
United States	2021-02-01	0.773284	0.607502	1.03163	plausible reference	3.27979e+08
United States	2021-02-02	0.767063	0.6	1.02694	plausible reference	3.27979e+08
United States	2021-02-03	0.760869	0.592876	1.02089	plausible reference	3.27979e+08
United States	2021-02-04	0.754827	0.585301	1.01956	plausible reference	3.27979e+08
United States	2021-02-05	0.748798	0.57649	1.01372	plausible reference	3.27979e+08
United States	2021-02-06	0.742889	0.567792	1.01005	plausible reference	3.27979e+08
United States	2021-02-07	0.737007	0.561137	1.00644	plausible reference	3.27979e+08
United States	2021-02-08	0.73118	0.557163	1.00252	plausible reference	3.27979e+08
United States	2021-02-09	0.72541	0.552363	0.998018	plausible reference	3.27979e+08
United States	2021-02-10	0.719702	0.544377	0.993491	plausible reference	3.27979e+08
United States	2021-02-11	0.714016	0.536991	0.98947	plausible reference	3.27979e+08
United States	2021-02-12	0.70834	0.528759	0.987767	plausible reference	3.27979e+08
United States	2021-02-13	0.702797	0.519533	0.986015	plausible reference	3.27979e+08
United States	2021-02-14	0.697329	0.514069	0.977006	plausible reference	3.27979e+08
United States	2021-02-15	0.691893	0.506994	0.96828	plausible reference	3.27979e+08
United States	2021-02-16	0.686449	0.4994	0.963358	plausible reference	3.27979e+08
United States	2021-02-17	0.680766	0.492489	0.958692	plausible reference	3.27979e+08
United States	2021-02-18	0.675026	0.48633	0.95341	plausible reference	3.27979e+08
United States	2021-02-19	0.669453	0.479544	0.948532	plausible reference	3.27979e+08
United States	2021-02-20	0.663971	0.472011	0.943388	plausible reference	3.27979e+08
United States	2021-02-21	0.658412	0.46688	0.936038	plausible reference	3.27979e+08
United States	2021-02-22	0.652815	0.461083	0.929427	plausible reference	3.27979e+08
United States	2021-02-23	0.647258	0.457599	0.924979	plausible reference	3.27979e+08
United States	2021-02-24	0.641675	0.454171	0.917713	plausible reference	3.27979e+08
United States	2021-02-25	0.636151	0.447653	0.911354	plausible reference	3.27979e+08
United States	2021-02-26	0.630637	0.441172	0.905548	plausible reference	3.27979e+08
United States	2021-02-27	0.625104	0.437526	0.899783	plausible reference	3.27979e+08
United States	2021-02-28	0.619616	0.432039	0.894235	plausible reference	3.27979e+08
United States	2020-03-02	0.00090158	0.00090158	0.00090158	plausible reference	3.27979e+08
United States	2020-03-03	0.00102708	0.00102708	0.00102708	plausible reference	3.27979e+08
United States	2020-03-04	0.00113811	0.00113811	0.00113811	plausible reference	3.27979e+08
United States	2020-03-05	0.00140229	0.00140229	0.00140229	plausible reference	3.27979e+08
United States	2020-03-06	0.00166556	0.00166556	0.00166556	plausible reference	3.27979e+08
United States	2020-03-07	0.0018938	0.0018938	0.0018938	plausible reference	3.27979e+08
United States	2020-03-08	0.00225232	0.00225232	0.00225232	plausible reference	3.27979e+08
United States	2020-03-09	0.00271701	0.00271701	0.00271701	plausible reference	3.27979e+08
United States	2020-03-10	0.00349282	0.00349282	0.00349282	plausible reference	3.27979e+08
United States	2020-03-11	0.00405472	0.00405472	0.00405472	plausible reference	3.27979e+08
United States	2020-03-12	0.00475105	0.00475105	0.00475105	plausible reference	3.27979e+08
United States	2020-03-13	0.00562855	0.00562855	0.00562855	plausible reference	3.27979e+08
United States	2020-03-14	0.00672582	0.00672582	0.00672582	plausible reference	3.27979e+08
United States	2020-03-15	0.00811635	0.00811635	0.00811635	plausible reference	3.27979e+08
United States	2020-03-16	0.00994569	0.00994569	0.00994569	plausible reference	3.27979e+08
United States	2020-03-17	0.0122318	0.0122318	0.0122318	plausible reference	3.27979e+08
United States	2020-03-18	0.0151705	0.0151705	0.0151705	plausible reference	3.27979e+08
United States	2020-03-19	0.0191215	0.0191215	0.0191215	plausible reference	3.27979e+08
United States	2020-03-20	0.0240321	0.0240321	0.0240321	plausible reference	3.27979e+08
United States	2020-03-21	0.0303507	0.0303507	0.0303507	plausible reference	3.27979e+08
United States	2020-03-22	0.0384526	0.0384526	0.0384526	plausible reference	3.27979e+08
United States	2020-03-23	0.0487779	0.0487779	0.0487779	plausible reference	3.27979e+08
United States	2020-03-24	0.0618176	0.0618176	0.0618176	plausible reference	3.27979e+08
United States	2020-03-25	0.0780837	0.0780837	0.0780837	plausible reference	3.27979e+08
United States	2020-03-26	0.0980666	0.0980666	0.0980666	plausible reference	3.27979e+08
United States	2020-03-27	0.122187	0.122187	0.122187	plausible reference	3.27979e+08
United States	2020-03-28	0.150736	0.150736	0.150736	plausible reference	3.27979e+08
United States	2020-03-29	0.183816	0.183816	0.183816	plausible reference	3.27979e+08
United States	2020-03-30	0.221303	0.221303	0.221303	plausible reference	3.27979e+08
United States	2020-03-31	0.262798	0.262798	0.262798	plausible reference	3.27979e+08
United States	2020-04-01	0.308155	0.308155	0.308155	plausible reference	3.27979e+08
United States	2020-04-02	0.355335	0.355335	0.355335	plausible reference	3.27979e+08
United States	2020-04-03	0.403575	0.403575	0.403575	plausible reference	3.27979e+08
United States	2020-04-04	0.451446	0.451446	0.451446	plausible reference	3.27979e+08
United States	2020-04-05	0.497464	0.497464	0.497464	plausible reference	3.27979e+08
United States	2020-04-06	0.540242	0.540242	0.540242	plausible reference	3.27979e+08
United States	2020-04-07	0.578633	0.578633	0.578633	plausible reference	3.27979e+08
United States	2020-04-08	0.61181	0.61181	0.61181	plausible reference	3.27979e+08
United States	2020-04-09	0.639346	0.639346	0.639346	plausible reference	3.27979e+08
United States	2020-04-10	0.661168	0.661168	0.661168	plausible reference	3.27979e+08
United States	2020-04-11	0.6775	0.6775	0.6775	plausible reference	3.27979e+08
United States	2020-04-12	0.688789	0.688789	0.688789	plausible reference	3.27979e+08
United States	2020-04-13	0.695633	0.695633	0.695633	plausible reference	3.27979e+08
United States	2020-04-14	0.698705	0.698705	0.698705	plausible reference	3.27979e+08
United States	2020-04-15	0.698701	0.698701	0.698701	plausible reference	3.27979e+08
United States	2020-04-16	0.696288	0.696288	0.696288	plausible reference	3.27979e+08
United States	2020-04-17	0.692078	0.692078	0.692078	plausible reference	3.27979e+08
United States	2020-04-18	0.686588	0.686588	0.686588	plausible reference	3.27979e+08
United States	2020-02-01	1.54686e-05	1.54686e-05	1.54686e-05	mandates easing	3.27979e+08
United States	2020-02-02	0.000362334	0.000362334	0.000362334	mandates easing	3.27979e+08
United States	2020-02-03	0.000363639	0.000363639	0.000363639	mandates easing	3.27979e+08
United States	2020-02-04	0.000355081	0.000355081	0.000355081	mandates easing	3.27979e+08
United States	2020-02-05	0.000339707	0.000339707	0.000339707	mandates easing	3.27979e+08
United States	2020-02-06	0.000315175	0.000315175	0.000315175	mandates easing	3.27979e+08
United States	2020-02-07	0.000285732	0.000285732	0.000285732	mandates easing	3.27979e+08
United States	2020-02-08	0.000253775	0.000253775	0.000253775	mandates easing	3.27979e+08
United States	2020-02-09	0.000221615	0.000221615	0.000221615	mandates easing	3.27979e+08
United States	2020-02-10	0.00019125	0.00019125	0.00019125	mandates easing	3.27979e+08
United States	2020-02-11	0.000164227	0.000164227	0.000164227	mandates easing	3.27979e+08
United States	2020-02-12	0.000141607	0.000141607	0.000141607	mandates easing	3.27979e+08
United States	2020-02-13	0.000127995	0.000127995	0.000127995	mandates easing	3.27979e+08
United States	2020-02-14	0.000115701	0.000115701	0.000115701	mandates easing	3.27979e+08
United States	2020-02-15	0.000108597	0.000108597	0.000108597	mandates easing	3.27979e+08
United States	2020-02-16	0.000106303	0.000106303	0.000106303	mandates easing	3.27979e+08
United States	2020-02-17	0.000108339	0.000108339	0.000108339	mandates easing	3.27979e+08
United States	2020-02-18	0.000114267	0.000114267	0.000114267	mandates easing	3.27979e+08
United States	2020-02-19	0.000123758	0.000123758	0.000123758	mandates easing	3.27979e+08
United States	2020-02-20	0.00013663	0.00013663	0.00013663	mandates easing	3.27979e+08
United States	2020-02-21	0.000152849	0.000152849	0.000152849	mandates easing	3.27979e+08
United States	2020-02-22	0.00017251	0.00017251	0.00017251	mandates easing	3.27979e+08
United States	2020-02-23	0.000195815	0.000195815	0.000195815	mandates easing	3.27979e+08
United States	2020-02-24	0.000223047	0.000223047	0.000223047	mandates easing	3.27979e+08
United States	2020-02-25	0.000254543	0.000254543	0.000254543	mandates easing	3.27979e+08
United States	2020-02-26	0.00029067	0.00029067	0.00029067	mandates easing	3.27979e+08
United States	2020-02-27	0.000331819	0.000331819	0.000331819	mandates easing	3.27979e+08
United States	2020-02-28	0.000378399	0.000378399	0.000378399	mandates easing	3.27979e+08
United States	2020-02-29	0.000434345	0.000434345	0.000434345	mandates easing	3.27979e+08
United States	2020-03-01	0.000764729	0.000764729	0.000764729	mandates easing	3.27979e+08
United States	2020-03-02	0.00090158	0.00090158	0.00090158	mandates easing	3.27979e+08
United States	2020-03-03	0.00102708	0.00102708	0.00102708	mandates easing	3.27979e+08
United States	2020-03-04	0.00113811	0.00113811	0.00113811	mandates easing	3.27979e+08
United States	2020-03-05	0.00140229	0.00140229	0.00140229	mandates easing	3.27979e+08
United States	2020-03-06	0.00166556	0.00166556	0.00166556	mandates easing	3.27979e+08
United States	2020-03-07	0.0018938	0.0018938	0.0018938	mandates easing	3.27979e+08
United States	2020-03-08	0.00225232	0.00225232	0.00225232	mandates easing	3.27979e+08
United States	2020-03-09	0.00271701	0.00271701	0.00271701	mandates easing	3.27979e+08
United States	2020-03-10	0.00349282	0.00349282	0.00349282	mandates easing	3.27979e+08
United States	2020-03-11	0.00405472	0.00405472	0.00405472	mandates easing	3.27979e+08
United States	2020-03-12	0.00475105	0.00475105	0.00475105	mandates easing	3.27979e+08
United States	2020-03-13	0.00562855	0.00562855	0.00562855	mandates easing	3.27979e+08
United States	2020-03-14	0.00672582	0.00672582	0.00672582	mandates easing	3.27979e+08
United States	2020-03-15	0.00811635	0.00811635	0.00811635	mandates easing	3.27979e+08
United States	2020-03-16	0.00994569	0.00994569	0.00994569	mandates easing	3.27979e+08
United States	2020-03-17	0.0122318	0.0122318	0.0122318	mandates easing	3.27979e+08
United States	2020-03-18	0.0151705	0.0151705	0.0151705	mandates easing	3.27979e+08
United States	2020-03-19	0.0191215	0.0191215	0.0191215	mandates easing	3.27979e+08
United States	2020-03-20	0.0240321	0.0240321	0.0240321	mandates easing	3.27979e+08
United States	2020-03-21	0.0303507	0.0303507	0.0303507	mandates easing	3.27979e+08
United States	2020-03-22	0.0384526	0.0384526	0.0384526	mandates easing	3.27979e+08
United States	2020-03-23	0.0487779	0.0487779	0.0487779	mandates easing	3.27979e+08
United States	2020-03-24	0.0618176	0.0618176	0.0618176	mandates easing	3.27979e+08
United States	2020-03-25	0.0780837	0.0780837	0.0780837	mandates easing	3.27979e+08
United States	2020-03-26	0.0980666	0.0980666	0.0980666	mandates easing	3.27979e+08
United States	2020-03-27	0.122187	0.122187	0.122187	mandates easing	3.27979e+08
United States	2020-03-28	0.150736	0.150736	0.150736	mandates easing	3.27979e+08
United States	2020-03-29	0.183816	0.183816	0.183816	mandates easing	3.27979e+08
United States	2020-03-30	0.221303	0.221303	0.221303	mandates easing	3.27979e+08
United States	2020-03-31	0.262798	0.262798	0.262798	mandates easing	3.27979e+08
United States	2020-04-01	0.308155	0.308155	0.308155	mandates easing	3.27979e+08
United States	2020-04-02	0.355335	0.355335	0.355335	mandates easing	3.27979e+08
United States	2020-04-03	0.403575	0.403575	0.403575	mandates easing	3.27979e+08
United States	2020-04-04	0.451446	0.451446	0.451446	mandates easing	3.27979e+08
United States	2020-04-05	0.497464	0.497464	0.497464	mandates easing	3.27979e+08
United States	2020-04-06	0.540242	0.540242	0.540242	mandates easing	3.27979e+08
United States	2020-04-07	0.578633	0.578633	0.578633	mandates easing	3.27979e+08
United States	2020-04-08	0.61181	0.61181	0.61181	mandates easing	3.27979e+08
United States	2020-04-09	0.639346	0.639346	0.639346	mandates easing	3.27979e+08
United States	2020-04-10	0.661168	0.661168	0.661168	mandates easing	3.27979e+08
United States	2020-04-11	0.6775	0.6775	0.6775	mandates easing	3.27979e+08
United States	2020-04-12	0.688789	0.688789	0.688789	mandates easing	3.27979e+08
United States	2020-04-13	0.695633	0.695633	0.695633	mandates easing	3.27979e+08
United States	2020-04-14	0.698705	0.698705	0.698705	mandates easing	3.27979e+08
United States	2020-04-15	0.698701	0.698701	0.698701	mandates easing	3.27979e+08
United States	2020-04-16	0.696288	0.696288	0.696288	mandates easing	3.27979e+08
United States	2020-04-17	0.692078	0.692078	0.692078	mandates easing	3.27979e+08
United States	2020-04-18	0.686588	0.686588	0.686588	mandates easing	3.27979e+08
United States	2020-04-19	0.680232	0.680232	0.680232	mandates easing	3.27979e+08
United States	2020-04-20	0.673325	0.673325	0.673325	mandates easing	3.27979e+08
United States	2020-04-21	0.666086	0.666086	0.666086	mandates easing	3.27979e+08
United States	2020-04-22	0.658661	0.658661	0.658661	mandates easing	3.27979e+08
United States	2020-04-23	0.651139	0.651139	0.651139	mandates easing	3.27979e+08
United States	2020-04-24	0.643567	0.643567	0.643567	mandates easing	3.27979e+08
United States	2020-04-25	0.635962	0.635962	0.635962	mandates easing	3.27979e+08
United States	2020-04-26	0.628314	0.628314	0.628314	mandates easing	3.27979e+08
United States	2020-04-27	0.620591	0.620591	0.620591	mandates easing	3.27979e+08
United States	2020-04-28	0.612745	0.612745	0.612745	mandates easing	3.27979e+08
United States	2020-04-29	0.604709	0.604709	0.604709	mandates easing	3.27979e+08
United States	2020-04-30	0.596409	0.596409	0.596409	mandates easing	3.27979e+08
United States	2020-05-01	0.587771	0.587771	0.587771	mandates easing	3.27979e+08
United States	2020-05-02	0.578731	0.578731	0.578731	mandates easing	3.27979e+08
United States	2020-05-03	0.569238	0.569238	0.569238	mandates easing	3.27979e+08
United States	2020-05-04	0.559259	0.559259	0.559259	mandates easing	3.27979e+08
United States	2020-05-05	0.54878	0.54878	0.54878	mandates easing	3.27979e+08
United States	2020-05-06	0.537807	0.537807	0.537807	mandates easing	3.27979e+08
United States	2020-05-07	0.526361	0.526361	0.526361	mandates easing	3.27979e+08
United States	2020-05-08	0.514479	0.514479	0.514479	mandates easing	3.27979e+08
United States	2020-05-09	0.502212	0.502212	0.502212	mandates easing	3.27979e+08
United States	2020-05-10	0.489625	0.489625	0.489625	mandates easing	3.27979e+08
United States	2020-05-11	0.476795	0.476795	0.476795	mandates easing	3.27979e+08
United States	2020-05-12	0.46381	0.46381	0.46381	mandates easing	3.27979e+08
United States	2020-05-13	0.450769	0.450769	0.450769	mandates easing	3.27979e+08
United States	2020-05-14	0.437773	0.437773	0.437773	mandates easing	3.27979e+08
United States	2020-05-15	0.424924	0.424924	0.424924	mandates easing	3.27979e+08
United States	2020-05-16	0.412319	0.412319	0.412319	mandates easing	3.27979e+08
United States	2020-03-02	0.00090158	0.00090158	0.00090158	universal masks	3.27979e+08
United States	2020-03-03	0.00102708	0.00102708	0.00102708	universal masks	3.27979e+08
United States	2020-03-04	0.00113811	0.00113811	0.00113811	universal masks	3.27979e+08
United States	2020-03-05	0.00140229	0.00140229	0.00140229	universal masks	3.27979e+08
United States	2020-03-06	0.00166556	0.00166556	0.00166556	universal masks	3.27979e+08
United States	2020-03-07	0.0018938	0.0018938	0.0018938	universal masks	3.27979e+08
United States	2020-03-08	0.00225082	0.00225082	0.00225082	universal masks	3.27979e+08
United States	2020-03-09	0.00271506	0.00271506	0.00271506	universal masks	3.27979e+08
United States	2020-03-10	0.0034904	0.0034904	0.0034904	universal masks	3.27979e+08
United States	2020-03-11	0.00405182	0.00405182	0.00405182	universal masks	3.27979e+08
United States	2020-03-12	0.00474764	0.00474764	0.00474764	universal masks	3.27979e+08
United States	2020-03-13	0.00562457	0.00562457	0.00562457	universal masks	3.27979e+08
United States	2020-03-14	0.00672125	0.00672125	0.00672125	universal masks	3.27979e+08
United States	2020-03-15	0.00811114	0.00811114	0.00811114	universal masks	3.27979e+08
United States	2020-03-16	0.00993979	0.00993979	0.00993979	universal masks	3.27979e+08
United States	2020-03-17	0.0122252	0.0122252	0.0122252	universal masks	3.27979e+08
United States	2020-03-18	0.0151632	0.0151632	0.0151632	universal masks	3.27979e+08
United States	2020-03-19	0.0191137	0.0191137	0.0191137	universal masks	3.27979e+08
United States	2020-03-20	0.0240239	0.0240239	0.0240239	universal masks	3.27979e+08
United States	2020-03-21	0.0303424	0.0303424	0.0303424	universal masks	3.27979e+08
United States	2020-03-22	0.0384446	0.0384446	0.0384446	universal masks	3.27979e+08
United States	2020-03-23	0.0487707	0.0487707	0.0487707	universal masks	3.27979e+08
United States	2020-03-24	0.0618119	0.0618119	0.0618119	universal masks	3.27979e+08
United States	2020-03-25	0.0780804	0.0780804	0.0780804	universal masks	3.27979e+08
United States	2020-03-26	0.0980665	0.0980665	0.0980665	universal masks	3.27979e+08
United States	2020-03-27	0.122191	0.122191	0.122191	universal masks	3.27979e+08
United States	2020-03-28	0.150745	0.150745	0.150745	universal masks	3.27979e+08
United States	2020-03-29	0.183831	0.183831	0.183831	universal masks	3.27979e+08
United States	2020-03-30	0.221324	0.221324	0.221324	universal masks	3.27979e+08
United States	2020-03-31	0.262824	0.262824	0.262824	universal masks	3.27979e+08
United States	2020-04-01	0.308187	0.308187	0.308187	universal masks	3.27979e+08
United States	2020-04-02	0.35537	0.35537	0.35537	universal masks	3.27979e+08
United States	2020-04-03	0.403611	0.403611	0.403611	universal masks	3.27979e+08
United States	2020-04-04	0.451481	0.451481	0.451481	universal masks	3.27979e+08
United States	2020-04-05	0.497494	0.497494	0.497494	universal masks	3.27979e+08
United States	2020-04-06	0.540265	0.540265	0.540265	universal masks	3.27979e+08
United States	2020-04-07	0.578644	0.578644	0.578644	universal masks	3.27979e+08
United States	2020-04-08	0.611807	0.611807	0.611807	universal masks	3.27979e+08
United States	2020-04-09	0.639325	0.639325	0.639325	universal masks	3.27979e+08
United States	2020-04-10	0.661127	0.661127	0.661127	universal masks	3.27979e+08
United States	2020-04-11	0.677438	0.677438	0.677438	universal masks	3.27979e+08
United States	2020-04-12	0.688707	0.688707	0.688707	universal masks	3.27979e+08
United States	2020-04-13	0.695532	0.695532	0.695532	universal masks	3.27979e+08
United States	2020-04-14	0.698589	0.698589	0.698589	universal masks	3.27979e+08
United States	2020-04-15	0.698574	0.698574	0.698574	universal masks	3.27979e+08
United States	2020-04-16	0.696156	0.696156	0.696156	universal masks	3.27979e+08
United States	2020-04-17	0.691949	0.691949	0.691949	universal masks	3.27979e+08
United States	2020-04-18	0.686469	0.686469	0.686469	universal masks	3.27979e+08
United States	2020-04-19	0.680131	0.680131	0.680131	universal masks	3.27979e+08
United States	2020-04-20	0.673251	0.673251	0.673251	universal masks	3.27979e+08
United States	2020-04-21	0.666045	0.666045	0.666045	universal masks	3.27979e+08
United States	2020-04-22	0.658659	0.658659	0.658659	universal masks	3.27979e+08
United States	2020-04-23	0.65118	0.65118	0.65118	universal masks	3.27979e+08
United States	2020-04-24	0.643651	0.643651	0.643651	universal masks	3.27979e+08
United States	2020-04-25	0.636089	0.636089	0.636089	universal masks	3.27979e+08
United States	2020-04-26	0.628479	0.628479	0.628479	universal masks	3.27979e+08
United States	2020-04-27	0.620789	0.620789	0.620789	universal masks	3.27979e+08
United States	2020-04-28	0.612967	0.612967	0.612967	universal masks	3.27979e+08
United States	2020-04-29	0.604945	0.604945	0.604945	universal masks	3.27979e+08
United States	2020-04-30	0.596648	0.596648	0.596648	universal masks	3.27979e+08
United States	2020-05-01	0.588	0.588	0.588	universal masks	3.27979e+08
United States	2020-05-02	0.578937	0.578937	0.578937	universal masks	3.27979e+08
United States	2020-05-03	0.569408	0.569408	0.569408	universal masks	3.27979e+08
United States	2020-05-04	0.559381	0.559381	0.559381	universal masks	3.27979e+08
United States	2020-05-05	0.548846	0.548846	0.548846	universal masks	3.27979e+08
United States	2020-05-06	0.537808	0.537808	0.537808	universal masks	3.27979e+08
United States	2020-05-07	0.526294	0.526294	0.526294	universal masks	3.27979e+08
United States	2020-05-08	0.514341	0.514341	0.514341	universal masks	3.27979e+08
United States	2020-05-09	0.502006	0.502006	0.502006	universal masks	3.27979e+08
United States	2020-05-10	0.489353	0.489353	0.489353	universal masks	3.27979e+08
United States	2020-05-11	0.476464	0.476464	0.476464	universal masks	3.27979e+08
United States	2020-05-12	0.463429	0.463429	0.463429	universal masks	3.27979e+08
United States	2020-05-13	0.450349	0.450349	0.450349	universal masks	3.27979e+08
United States	2020-05-14	0.437332	0.437332	0.437332	universal masks	3.27979e+08
United States	2020-05-15	0.424478	0.424478	0.424478	universal masks	3.27979e+08
United States	2020-05-16	0.411886	0.411886	0.411886	universal masks	3.27979e+08
United States	2020-10-18	0.27981	0.227337	0.334835	plausible reference	3.27979e+08
United States	2020-10-19	0.284381	0.230061	0.341649	plausible reference	3.27979e+08
United States	2020-10-20	0.289062	0.233187	0.349605	plausible reference	3.27979e+08
United States	2020-10-21	0.293702	0.236497	0.357019	plausible reference	3.27979e+08
United States	2020-10-22	0.298317	0.239119	0.362856	plausible reference	3.27979e+08
United States	2020-10-23	0.30295	0.241658	0.371936	plausible reference	3.27979e+08
United States	2020-10-24	0.307561	0.244274	0.376934	plausible reference	3.27979e+08
United States	2020-10-25	0.312213	0.247196	0.383967	plausible reference	3.27979e+08
United States	2020-10-26	0.31709	0.250212	0.388212	plausible reference	3.27979e+08
United States	2020-10-27	0.322263	0.254145	0.395995	plausible reference	3.27979e+08
United States	2020-10-28	0.327626	0.257572	0.403834	plausible reference	3.27979e+08
United States	2020-10-29	0.333224	0.261435	0.411357	plausible reference	3.27979e+08
United States	2020-10-30	0.338911	0.265935	0.419359	plausible reference	3.27979e+08
United States	2020-10-31	0.344571	0.270394	0.427739	plausible reference	3.27979e+08
United States	2020-11-01	0.350292	0.274871	0.435953	plausible reference	3.27979e+08
United States	2020-11-02	0.356116	0.278975	0.445122	plausible reference	3.27979e+08
United States	2020-11-03	0.362091	0.283255	0.453207	plausible reference	3.27979e+08
United States	2020-11-04	0.368267	0.287612	0.462426	plausible reference	3.27979e+08
United States	2020-11-05	0.374719	0.293002	0.471933	plausible reference	3.27979e+08
United States	2020-11-06	0.381335	0.297631	0.482316	plausible reference	3.27979e+08
United States	2020-11-07	0.387901	0.301604	0.489947	plausible reference	3.27979e+08
United States	2020-11-08	0.394534	0.307564	0.497576	plausible reference	3.27979e+08
United States	2020-11-09	0.401407	0.313266	0.508246	plausible reference	3.27979e+08
United States	2020-11-10	0.408627	0.318471	0.517917	plausible reference	3.27979e+08
United States	2020-11-11	0.416289	0.324931	0.529082	plausible reference	3.27979e+08
United States	2020-11-12	0.424305	0.331157	0.540932	plausible reference	3.27979e+08
United States	2020-11-13	0.432384	0.337494	0.552034	plausible reference	3.27979e+08
United States	2020-11-14	0.440591	0.343359	0.56367	plausible reference	3.27979e+08
United States	2020-11-15	0.449139	0.350302	0.57691	plausible reference	3.27979e+08
United States	2020-11-16	0.457995	0.357322	0.591139	plausible reference	3.27979e+08
United States	2020-11-17	0.467391	0.364813	0.607553	plausible reference	3.27979e+08
United States	2020-11-18	0.477359	0.3728	0.622171	plausible reference	3.27979e+08
United States	2020-11-19	0.487756	0.380477	0.638498	plausible reference	3.27979e+08
United States	2020-11-20	0.498492	0.389199	0.653533	plausible reference	3.27979e+08
United States	2020-11-21	0.509171	0.394411	0.662076	plausible reference	3.27979e+08
United States	2020-11-22	0.519842	0.401989	0.676391	plausible reference	3.27979e+08
United States	2020-11-23	0.530838	0.410636	0.695349	plausible reference	3.27979e+08
United States	2020-11-24	0.542317	0.418585	0.713792	plausible reference	3.27979e+08
United States	2020-11-25	0.55435	0.427927	0.727418	plausible reference	3.27979e+08
United States	2020-11-26	0.566665	0.437364	0.740135	plausible reference	3.27979e+08
United States	2020-11-27	0.578955	0.444156	0.75465	plausible reference	3.27979e+08
United States	2020-11-28	0.59131	0.453061	0.768513	plausible reference	3.27979e+08
United States	2020-11-29	0.603859	0.463489	0.788772	plausible reference	3.27979e+08
United States	2020-11-30	0.616595	0.474295	0.807584	plausible reference	3.27979e+08
United States	2020-12-01	0.629564	0.483115	0.825676	plausible reference	3.27979e+08
United States	2020-12-02	0.64277	0.492257	0.847206	plausible reference	3.27979e+08
United States	2020-12-03	0.656252	0.503574	0.85269	plausible reference	3.27979e+08
United States	2020-12-04	0.669779	0.515124	0.864465	plausible reference	3.27979e+08
United States	2020-09-18	0.217469	0.217469	0.217469	mandates easing	3.27979e+08
United States	2020-09-19	0.217609	0.217609	0.217609	mandates easing	3.27979e+08
United States	2020-09-20	0.217892	0.217892	0.217892	mandates easing	3.27979e+08
United States	2020-09-21	0.21828	0.21828	0.21828	mandates easing	3.27979e+08
United States	2020-09-22	0.218781	0.218067	0.219542	mandates easing	3.27979e+08
United States	2020-09-23	0.21929	0.218561	0.220107	mandates easing	3.27979e+08
United States	2020-09-24	0.21984	0.219108	0.220725	mandates easing	3.27979e+08
United States	2020-09-25	0.220422	0.219571	0.221426	mandates easing	3.27979e+08
United States	2020-09-26	0.221067	0.220211	0.222108	mandates easing	3.27979e+08
United States	2020-09-27	0.221771	0.220869	0.22283	mandates easing	3.27979e+08
United States	2020-09-28	0.222498	0.221311	0.224105	mandates easing	3.27979e+08
United States	2020-09-29	0.223743	0.203926	0.240567	mandates easing	3.27979e+08
United States	2020-09-30	0.225048	0.203166	0.243293	mandates easing	3.27979e+08
United States	2020-10-01	0.226571	0.203258	0.246543	mandates easing	3.27979e+08
United States	2020-10-02	0.228347	0.202738	0.250921	mandates easing	3.27979e+08
United States	2020-10-03	0.230362	0.203139	0.254552	mandates easing	3.27979e+08
United States	2020-10-04	0.232635	0.204043	0.258463	mandates easing	3.27979e+08
United States	2020-10-05	0.235187	0.205088	0.262157	mandates easing	3.27979e+08
United States	2020-10-06	0.237937	0.206122	0.26682	mandates easing	3.27979e+08
United States	2020-10-07	0.240573	0.207244	0.271478	mandates easing	3.27979e+08
United States	2020-10-08	0.243338	0.208148	0.276251	mandates easing	3.27979e+08
United States	2020-10-09	0.246155	0.209042	0.281164	mandates easing	3.27979e+08
United States	2020-10-10	0.248977	0.210151	0.285657	mandates easing	3.27979e+08
United States	2020-10-11	0.251925	0.211231	0.290774	mandates easing	3.27979e+08
United States	2020-10-12	0.255118	0.212543	0.296289	mandates easing	3.27979e+08
United States	2020-10-13	0.258591	0.214775	0.302135	mandates easing	3.27979e+08
United States	2020-10-14	0.262403	0.216868	0.308727	mandates easing	3.27979e+08
United States	2020-10-15	0.266585	0.219163	0.31486	mandates easing	3.27979e+08
United States	2020-10-16	0.270963	0.221464	0.321518	mandates easing	3.27979e+08
United States	2020-10-17	0.275356	0.224391	0.328308	mandates easing	3.27979e+08
United States	2020-10-18	0.27981	0.227337	0.334835	mandates easing	3.27979e+08
United States	2020-10-19	0.284381	0.230061	0.341649	mandates easing	3.27979e+08
United States	2020-10-20	0.289062	0.233187	0.349605	mandates easing	3.27979e+08
United States	2020-10-21	0.293928	0.236497	0.357256	mandates easing	3.27979e+08
United States	2020-10-22	0.29906	0.239601	0.365401	mandates easing	3.27979e+08
United States	2020-10-23	0.304352	0.243529	0.374326	mandates easing	3.27979e+08
United States	2020-10-24	0.309708	0.247437	0.3826	mandates easing	3.27979e+08
United States	2020-10-25	0.315208	0.25097	0.391409	mandates easing	3.27979e+08
United States	2020-10-26	0.320932	0.254848	0.40029	mandates easing	3.27979e+08
United States	2020-10-27	0.32689	0.25848	0.409024	mandates easing	3.27979e+08
United States	2020-10-28	0.333139	0.26232	0.41945	mandates easing	3.27979e+08
United States	2020-10-29	0.339727	0.266786	0.429331	mandates easing	3.27979e+08
United States	2020-10-30	0.346525	0.271186	0.441479	mandates easing	3.27979e+08
United States	2020-10-31	0.35341	0.276484	0.451547	mandates easing	3.27979e+08
United States	2020-11-01	0.360475	0.281546	0.463412	mandates easing	3.27979e+08
United States	2020-11-02	0.367817	0.286564	0.47451	mandates easing	3.27979e+08
United States	2020-11-03	0.37545	0.291336	0.485349	mandates easing	3.27979e+08
United States	2020-11-04	0.383443	0.296501	0.496654	mandates easing	3.27979e+08
United States	2020-11-05	0.39187	0.302155	0.512805	mandates easing	3.27979e+08
United States	2020-11-06	0.400584	0.307836	0.52708	mandates easing	3.27979e+08
United States	2020-11-07	0.409436	0.313537	0.539588	mandates easing	3.27979e+08
United States	2020-11-08	0.418541	0.31926	0.558335	mandates easing	3.27979e+08
United States	2020-11-09	0.428024	0.326506	0.574229	mandates easing	3.27979e+08
United States	2020-11-10	0.437952	0.333266	0.592886	mandates easing	3.27979e+08
United States	2020-11-11	0.448452	0.339265	0.61018	mandates easing	3.27979e+08
United States	2020-11-12	0.459622	0.346517	0.628587	mandates easing	3.27979e+08
United States	2020-11-13	0.47129	0.35434	0.649289	mandates easing	3.27979e+08
United States	2020-11-14	0.483283	0.362017	0.667583	mandates easing	3.27979e+08
United States	2020-11-15	0.495756	0.37011	0.687947	mandates easing	3.27979e+08
United States	2020-11-16	0.508875	0.378821	0.707211	mandates easing	3.27979e+08
United States	2020-11-17	0.522677	0.387346	0.730283	mandates easing	3.27979e+08
United States	2020-11-18	0.53726	0.395683	0.756937	mandates easing	3.27979e+08
United States	2020-11-19	0.552724	0.404324	0.786706	mandates easing	3.27979e+08
United States	2020-11-20	0.56886	0.4137	0.815366	mandates easing	3.27979e+08
United States	2020-11-21	0.585443	0.42259	0.844464	mandates easing	3.27979e+08
United States	2020-11-22	0.60265	0.432761	0.873843	mandates easing	3.27979e+08
United States	2020-11-23	0.620674	0.44407	0.906339	mandates easing	3.27979e+08
United States	2020-11-24	0.639562	0.454653	0.945516	mandates easing	3.27979e+08
United States	2020-11-25	0.65946	0.464892	0.984422	mandates easing	3.27979e+08
United States	2020-11-26	0.680511	0.476069	1.0241	mandates easing	3.27979e+08
United States	2020-11-27	0.702451	0.487691	1.0657	mandates easing	3.27979e+08
United States	2020-11-28	0.724996	0.50007	1.10807	mandates easing	3.27979e+08
United States	2020-11-29	0.748366	0.512877	1.15022	mandates easing	3.27979e+08
United States	2020-11-30	0.772803	0.525918	1.18873	mandates easing	3.27979e+08
United States	2020-12-01	0.798363	0.538543	1.23853	mandates easing	3.27979e+08
United States	2020-12-02	0.825224	0.552145	1.29607	mandates easing	3.27979e+08
United States	2020-12-03	0.853561	0.566475	1.35193	mandates easing	3.27979e+08
United States	2020-12-04	0.883038	0.582853	1.40812	mandates easing	3.27979e+08
United States	2020-12-05	0.913286	0.59961	1.46501	mandates easing	3.27979e+08
United States	2020-12-06	0.944574	0.61632	1.52289	mandates easing	3.27979e+08
United States	2020-12-07	0.977194	0.633922	1.58461	mandates easing	3.27979e+08
United States	2020-12-08	1.01121	0.650701	1.65276	mandates easing	3.27979e+08
United States	2020-12-09	1.04683	0.668755	1.71856	mandates easing	3.27979e+08
United States	2020-12-10	1.08426	0.688319	1.79136	mandates easing	3.27979e+08
United States	2020-12-11	1.12306	0.707149	1.87392	mandates easing	3.27979e+08
United States	2020-12-12	1.16275	0.725489	1.95725	mandates easing	3.27979e+08
United States	2020-12-13	1.20364	0.745034	2.03509	mandates easing	3.27979e+08
United States	2020-12-14	1.24608	0.766394	2.11668	mandates easing	3.27979e+08
United States	2020-12-15	1.29012	0.787913	2.19254	mandates easing	3.27979e+08
United States	2020-12-16	1.33599	0.809099	2.27086	mandates easing	3.27979e+08
United States	2020-12-17	1.38392	0.831146	2.3661	mandates easing	3.27979e+08
United States	2020-12-18	1.43334	0.85461	2.46598	mandates easing	3.27979e+08
United States	2020-12-19	1.48362	0.881639	2.57073	mandates easing	3.27979e+08
United States	2020-12-20	1.5351	0.907811	2.67166	mandates easing	3.27979e+08
United States	2020-12-21	1.58816	0.934761	2.78408	mandates easing	3.27979e+08
United States	2020-12-22	1.64283	0.961811	2.9001	mandates easing	3.27979e+08
United States	2020-12-23	1.69934	0.985903	3.01989	mandates easing	3.27979e+08
United States	2020-12-24	1.75791	1.01374	3.15335	mandates easing	3.27979e+08
United States	2020-12-25	1.81783	1.04386	3.25067	mandates easing	3.27979e+08
United States	2020-12-26	1.87828	1.07325	3.34453	mandates easing	3.27979e+08
United States	2020-12-27	1.93961	1.10207	3.45205	mandates easing	3.27979e+08
United States	2020-12-28	2.00221	1.13083	3.57478	mandates easing	3.27979e+08
United States	2020-12-29	2.06604	1.15936	3.70343	mandates easing	3.27979e+08
United States	2020-12-30	2.1313	1.1902	3.83853	mandates easing	3.27979e+08
United States	2020-12-31	2.19819	1.22341	3.97845	mandates easing	3.27979e+08
United States	2021-01-01	2.26586	1.25824	4.11686	mandates easing	3.27979e+08
United States	2021-01-02	2.33332	1.2913	4.24942	mandates easing	3.27979e+08
United States	2021-01-03	2.40083	1.32619	4.35728	mandates easing	3.27979e+08
United States	2021-01-04	2.46878	1.36043	4.46031	mandates easing	3.27979e+08
United States	2021-01-05	2.53703	1.39415	4.59044	mandates easing	3.27979e+08
United States	2021-01-06	2.60574	1.43132	4.71409	mandates easing	3.27979e+08
United States	2021-01-07	2.67505	1.46997	4.83149	mandates easing	3.27979e+08
United States	2021-01-08	2.74401	1.50848	4.95533	mandates easing	3.27979e+08
United States	2021-01-09	2.81151	1.54576	5.10175	mandates easing	3.27979e+08
United States	2021-01-10	2.87776	1.58447	5.20406	mandates easing	3.27979e+08
United States	2021-01-11	2.94307	1.61566	5.31441	mandates easing	3.27979e+08
United States	2021-01-12	3.00728	1.64837	5.39042	mandates easing	3.27979e+08
United States	2021-01-13	3.0705	1.6806	5.4858	mandates easing	3.27979e+08
United States	2021-01-14	3.13287	1.71969	5.57086	mandates easing	3.27979e+08
United States	2021-01-15	3.19348	1.76162	5.66613	mandates easing	3.27979e+08
United States	2021-01-16	3.25125	1.80393	5.72909	mandates easing	3.27979e+08
United States	2021-01-17	3.30633	1.84102	5.7779	mandates easing	3.27979e+08
United States	2021-01-18	3.35414	1.87615	5.83293	mandates easing	3.27979e+08
United States	2021-01-19	3.39463	1.91581	5.84802	mandates easing	3.27979e+08
United States	2021-01-20	3.43275	1.94329	5.87421	mandates easing	3.27979e+08
United States	2021-01-21	3.46861	1.9743	5.90185	mandates easing	3.27979e+08
United States	2021-01-22	3.50191	1.99677	5.95038	mandates easing	3.27979e+08
United States	2021-01-23	3.53473	2.01646	5.98368	mandates easing	3.27979e+08
United States	2021-01-24	3.56633	2.04663	5.99242	mandates easing	3.27979e+08
United States	2021-01-25	3.59344	2.0726	6.00513	mandates easing	3.27979e+08
United States	2021-01-26	3.61652	2.09443	6.02675	mandates easing	3.27979e+08
United States	2021-01-27	3.63608	2.12094	6.0222	mandates easing	3.27979e+08
United States	2021-01-28	3.65216	2.14384	5.98325	mandates easing	3.27979e+08
United States	2021-01-29	3.66504	2.1652	5.93056	mandates easing	3.27979e+08
United States	2021-01-30	3.67507	2.18028	5.89676	mandates easing	3.27979e+08
United States	2021-01-31	3.68171	2.19857	5.83877	mandates easing	3.27979e+08
United States	2021-02-01	3.68425	2.22197	5.81838	mandates easing	3.27979e+08
United States	2021-02-02	3.68295	2.23195	5.78031	mandates easing	3.27979e+08
United States	2021-02-03	3.67816	2.24049	5.71228	mandates easing	3.27979e+08
United States	2021-02-04	3.66995	2.25945	5.65971	mandates easing	3.27979e+08
United States	2021-02-05	3.65862	2.27744	5.60275	mandates easing	3.27979e+08
United States	2021-02-06	3.64453	2.27988	5.53832	mandates easing	3.27979e+08
United States	2021-02-07	3.62743	2.29458	5.46904	mandates easing	3.27979e+08
United States	2021-02-08	3.6069	2.30404	5.37819	mandates easing	3.27979e+08
United States	2021-02-09	3.58312	2.3139	5.29119	mandates easing	3.27979e+08
United States	2021-02-10	3.55638	2.3135	5.19856	mandates easing	3.27979e+08
United States	2021-02-11	3.5268	2.31579	5.10226	mandates easing	3.27979e+08
United States	2021-02-12	3.49469	2.32663	5.0271	mandates easing	3.27979e+08
United States	2021-02-13	3.46038	2.31034	4.94048	mandates easing	3.27979e+08
United States	2021-02-14	3.42389	2.3096	4.85059	mandates easing	3.27979e+08
United States	2021-02-15	3.38505	2.30703	4.75765	mandates easing	3.27979e+08
United States	2021-02-16	3.34394	2.30068	4.66411	mandates easing	3.27979e+08
United States	2021-02-17	3.30074	2.29202	4.56737	mandates easing	3.27979e+08
United States	2021-02-18	3.25563	2.2849	4.4786	mandates easing	3.27979e+08
United States	2021-02-19	3.20883	2.27599	4.38305	mandates easing	3.27979e+08
United States	2021-02-20	3.16063	2.2472	4.28863	mandates easing	3.27979e+08
United States	2021-02-21	3.11121	2.23449	4.20169	mandates easing	3.27979e+08
United States	2021-02-22	3.06062	2.2066	4.12468	mandates easing	3.27979e+08
United States	2021-02-23	3.00882	2.18324	4.04686	mandates easing	3.27979e+08
United States	2021-02-24	2.9559	2.16406	3.95351	mandates easing	3.27979e+08
United States	2021-02-25	2.902	2.13434	3.85478	mandates easing	3.27979e+08
United States	2021-02-26	2.84728	2.10474	3.76191	mandates easing	3.27979e+08
United States	2021-02-27	2.79193	2.07462	3.68641	mandates easing	3.27979e+08
United States	2021-02-28	2.73625	2.04584	3.60567	mandates easing	3.27979e+08
United States	2020-05-18	0.388197	0.388197	0.388197	plausible reference	3.27979e+08
United States	2020-05-19	0.376827	0.376827	0.376827	plausible reference	3.27979e+08
United States	2020-05-20	0.365991	0.365991	0.365991	plausible reference	3.27979e+08
United States	2020-05-21	0.355726	0.355726	0.355726	plausible reference	3.27979e+08
United States	2020-05-22	0.346055	0.346055	0.346055	plausible reference	3.27979e+08
United States	2020-05-23	0.336984	0.336984	0.336984	plausible reference	3.27979e+08
United States	2020-05-24	0.328506	0.328506	0.328506	plausible reference	3.27979e+08
United States	2020-05-25	0.320601	0.320601	0.320601	plausible reference	3.27979e+08
United States	2020-05-26	0.313234	0.313234	0.313234	plausible reference	3.27979e+08
United States	2020-05-27	0.306358	0.306358	0.306358	plausible reference	3.27979e+08
United States	2020-05-28	0.299915	0.299915	0.299915	plausible reference	3.27979e+08
United States	2020-05-29	0.293847	0.293847	0.293847	plausible reference	3.27979e+08
United States	2020-05-30	0.288099	0.288099	0.288099	plausible reference	3.27979e+08
United States	2020-05-31	0.282614	0.282614	0.282614	plausible reference	3.27979e+08
United States	2020-06-01	0.277337	0.277337	0.277337	plausible reference	3.27979e+08
United States	2020-06-02	0.272213	0.272213	0.272213	plausible reference	3.27979e+08
United States	2020-06-03	0.267188	0.267188	0.267188	plausible reference	3.27979e+08
United States	2020-06-04	0.262208	0.262208	0.262208	plausible reference	3.27979e+08
United States	2020-06-05	0.257224	0.257224	0.257224	plausible reference	3.27979e+08
United States	2020-06-06	0.252198	0.252198	0.252198	plausible reference	3.27979e+08
United States	2020-06-07	0.247108	0.247108	0.247108	plausible reference	3.27979e+08
United States	2020-06-08	0.241946	0.241946	0.241946	plausible reference	3.27979e+08
United States	2020-06-09	0.236722	0.236722	0.236722	plausible reference	3.27979e+08
United States	2020-06-10	0.23146	0.23146	0.23146	plausible reference	3.27979e+08
United States	2020-06-11	0.226187	0.226187	0.226187	plausible reference	3.27979e+08
United States	2020-06-12	0.220933	0.220933	0.220933	plausible reference	3.27979e+08
United States	2020-06-13	0.215721	0.215721	0.215721	plausible reference	3.27979e+08
United States	2020-06-14	0.210575	0.210575	0.210575	plausible reference	3.27979e+08
United States	2020-06-15	0.205519	0.205519	0.205519	plausible reference	3.27979e+08
United States	2020-06-16	0.20058	0.20058	0.20058	plausible reference	3.27979e+08
United States	2020-06-17	0.195791	0.195791	0.195791	plausible reference	3.27979e+08
United States	2020-06-18	0.191192	0.191192	0.191192	plausible reference	3.27979e+08
United States	2020-06-19	0.186829	0.186829	0.186829	plausible reference	3.27979e+08
United States	2020-06-20	0.182751	0.182751	0.182751	plausible reference	3.27979e+08
United States	2020-06-21	0.179008	0.179008	0.179008	plausible reference	3.27979e+08
United States	2020-06-22	0.175644	0.175644	0.175644	plausible reference	3.27979e+08
United States	2020-06-23	0.172699	0.172699	0.172699	plausible reference	3.27979e+08
United States	2020-06-24	0.170207	0.170207	0.170207	plausible reference	3.27979e+08
United States	2020-06-25	0.168196	0.168196	0.168196	plausible reference	3.27979e+08
United States	2020-06-26	0.166691	0.166691	0.166691	plausible reference	3.27979e+08
United States	2020-06-27	0.165712	0.165712	0.165712	plausible reference	3.27979e+08
United States	2020-06-28	0.165278	0.165278	0.165278	plausible reference	3.27979e+08
United States	2020-06-29	0.165406	0.165406	0.165406	plausible reference	3.27979e+08
United States	2020-06-30	0.166108	0.166108	0.166108	plausible reference	3.27979e+08
United States	2020-07-01	0.167389	0.167389	0.167389	plausible reference	3.27979e+08
United States	2020-07-02	0.169253	0.169253	0.169253	plausible reference	3.27979e+08
United States	2020-07-03	0.171699	0.171699	0.171699	plausible reference	3.27979e+08
United States	2020-07-04	0.174719	0.174719	0.174719	plausible reference	3.27979e+08
United States	2020-07-05	0.178305	0.178305	0.178305	plausible reference	3.27979e+08
United States	2020-07-06	0.182442	0.182442	0.182442	plausible reference	3.27979e+08
United States	2020-07-07	0.187108	0.187108	0.187108	plausible reference	3.27979e+08
United States	2020-07-08	0.19228	0.19228	0.19228	plausible reference	3.27979e+08
United States	2020-07-09	0.197925	0.197925	0.197925	plausible reference	3.27979e+08
United States	2020-07-10	0.204001	0.204001	0.204001	plausible reference	3.27979e+08
United States	2020-07-11	0.210454	0.210454	0.210454	plausible reference	3.27979e+08
United States	2020-07-12	0.217216	0.217216	0.217216	plausible reference	3.27979e+08
United States	2020-07-13	0.224208	0.224208	0.224208	plausible reference	3.27979e+08
United States	2020-07-14	0.231342	0.231342	0.231342	plausible reference	3.27979e+08
United States	2020-07-15	0.238521	0.238521	0.238521	plausible reference	3.27979e+08
United States	2020-07-16	0.245649	0.245649	0.245649	plausible reference	3.27979e+08
United States	2020-07-17	0.252638	0.252638	0.252638	plausible reference	3.27979e+08
United States	2020-07-18	0.259408	0.259408	0.259408	plausible reference	3.27979e+08
United States	2020-07-19	0.265893	0.265893	0.265893	plausible reference	3.27979e+08
United States	2020-07-20	0.272041	0.272041	0.272041	plausible reference	3.27979e+08
United States	2020-07-21	0.277816	0.277816	0.277816	plausible reference	3.27979e+08
United States	2020-07-22	0.283191	0.283191	0.283191	plausible reference	3.27979e+08
United States	2020-07-23	0.288156	0.288156	0.288156	plausible reference	3.27979e+08
United States	2020-07-24	0.292705	0.292705	0.292705	plausible reference	3.27979e+08
United States	2020-07-25	0.296847	0.296847	0.296847	plausible reference	3.27979e+08
United States	2020-07-26	0.300592	0.300592	0.300592	plausible reference	3.27979e+08
United States	2020-07-27	0.303961	0.303961	0.303961	plausible reference	3.27979e+08
United States	2020-07-28	0.306978	0.306978	0.306978	plausible reference	3.27979e+08
United States	2020-07-29	0.309668	0.309668	0.309668	plausible reference	3.27979e+08
United States	2020-07-30	0.312056	0.312056	0.312056	plausible reference	3.27979e+08
United States	2020-07-31	0.314164	0.314164	0.314164	plausible reference	3.27979e+08
United States	2020-08-01	0.316014	0.316014	0.316014	plausible reference	3.27979e+08
United States	2020-08-02	0.317623	0.317623	0.317623	plausible reference	3.27979e+08
United States	2020-08-03	0.319004	0.319004	0.319004	plausible reference	3.27979e+08
United States	2020-08-04	0.320164	0.320164	0.320164	plausible reference	3.27979e+08
United States	2020-08-05	0.321106	0.321106	0.321106	plausible reference	3.27979e+08
United States	2020-08-06	0.321824	0.321824	0.321824	plausible reference	3.27979e+08
United States	2020-08-07	0.322311	0.322311	0.322311	plausible reference	3.27979e+08
United States	2020-08-08	0.322553	0.322553	0.322553	plausible reference	3.27979e+08
United States	2020-08-09	0.322535	0.322535	0.322535	plausible reference	3.27979e+08
United States	2020-08-10	0.322238	0.322238	0.322238	plausible reference	3.27979e+08
United States	2020-08-11	0.321645	0.321645	0.321645	plausible reference	3.27979e+08
United States	2020-08-12	0.320738	0.320738	0.320738	plausible reference	3.27979e+08
United States	2020-08-13	0.319508	0.319508	0.319508	plausible reference	3.27979e+08
United States	2020-08-14	0.317949	0.317949	0.317949	plausible reference	3.27979e+08
United States	2020-08-15	0.316062	0.316062	0.316062	plausible reference	3.27979e+08
United States	2020-08-16	0.313855	0.313855	0.313855	plausible reference	3.27979e+08
United States	2020-08-17	0.31134	0.31134	0.31134	plausible reference	3.27979e+08
United States	2020-08-18	0.308536	0.308536	0.308536	plausible reference	3.27979e+08
United States	2020-08-19	0.305463	0.305463	0.305463	plausible reference	3.27979e+08
United States	2020-08-20	0.302142	0.302142	0.302142	plausible reference	3.27979e+08
United States	2020-08-21	0.298595	0.298595	0.298595	plausible reference	3.27979e+08
United States	2020-08-22	0.294844	0.294844	0.294844	plausible reference	3.27979e+08
United States	2020-08-23	0.290908	0.290908	0.290908	plausible reference	3.27979e+08
United States	2020-08-24	0.28681	0.28681	0.28681	plausible reference	3.27979e+08
United States	2020-08-25	0.282571	0.282571	0.282571	plausible reference	3.27979e+08
United States	2020-08-26	0.278221	0.278221	0.278221	plausible reference	3.27979e+08
United States	2020-08-27	0.27379	0.27379	0.27379	plausible reference	3.27979e+08
United States	2020-08-28	0.269314	0.269314	0.269314	plausible reference	3.27979e+08
United States	2020-08-29	0.264835	0.264835	0.264835	plausible reference	3.27979e+08
United States	2020-08-30	0.260393	0.260393	0.260393	plausible reference	3.27979e+08
United States	2020-08-31	0.256033	0.256033	0.256033	plausible reference	3.27979e+08
United States	2020-09-01	0.251796	0.251796	0.251796	plausible reference	3.27979e+08
United States	2020-09-02	0.247719	0.247719	0.247719	plausible reference	3.27979e+08
United States	2020-09-03	0.243836	0.243836	0.243836	plausible reference	3.27979e+08
United States	2020-09-04	0.240174	0.240174	0.240174	plausible reference	3.27979e+08
United States	2020-09-05	0.23676	0.23676	0.23676	plausible reference	3.27979e+08
United States	2020-09-06	0.233614	0.233614	0.233614	plausible reference	3.27979e+08
United States	2020-09-07	0.230751	0.230751	0.230751	plausible reference	3.27979e+08
United States	2020-09-08	0.22818	0.22818	0.22818	plausible reference	3.27979e+08
United States	2020-09-09	0.225906	0.225906	0.225906	plausible reference	3.27979e+08
United States	2020-09-10	0.223928	0.223928	0.223928	plausible reference	3.27979e+08
United States	2020-09-11	0.222239	0.222239	0.222239	plausible reference	3.27979e+08
United States	2020-09-12	0.220828	0.220828	0.220828	plausible reference	3.27979e+08
United States	2020-09-13	0.219685	0.219685	0.219685	plausible reference	3.27979e+08
United States	2020-09-14	0.218797	0.218797	0.218797	plausible reference	3.27979e+08
United States	2020-09-15	0.218147	0.218147	0.218147	plausible reference	3.27979e+08
United States	2020-09-16	0.217721	0.217721	0.217721	plausible reference	3.27979e+08
United States	2020-09-17	0.2175	0.2175	0.2175	plausible reference	3.27979e+08
United States	2020-02-01	1.54686e-05	1.54686e-05	1.54686e-05	plausible reference + 85%_masks	3.27979e+08
United States	2020-02-02	0.000362334	0.000362334	0.000362334	plausible reference + 85%_masks	3.27979e+08
United States	2020-02-03	0.000363639	0.000363639	0.000363639	plausible reference + 85%_masks	3.27979e+08
United States	2020-02-04	0.000355081	0.000355081	0.000355081	plausible reference + 85%_masks	3.27979e+08
United States	2020-02-05	0.000339707	0.000339707	0.000339707	plausible reference + 85%_masks	3.27979e+08
United States	2020-02-06	0.000315175	0.000315175	0.000315175	plausible reference + 85%_masks	3.27979e+08
United States	2020-02-07	0.000285732	0.000285732	0.000285732	plausible reference + 85%_masks	3.27979e+08
United States	2020-02-08	0.000253775	0.000253775	0.000253775	plausible reference + 85%_masks	3.27979e+08
United States	2020-02-09	0.000221615	0.000221615	0.000221615	plausible reference + 85%_masks	3.27979e+08
United States	2020-02-10	0.00019125	0.00019125	0.00019125	plausible reference + 85%_masks	3.27979e+08
United States	2020-02-11	0.000164227	0.000164227	0.000164227	plausible reference + 85%_masks	3.27979e+08
United States	2020-02-12	0.000141607	0.000141607	0.000141607	plausible reference + 85%_masks	3.27979e+08
United States	2020-02-13	0.000127995	0.000127995	0.000127995	plausible reference + 85%_masks	3.27979e+08
United States	2020-02-14	0.000115701	0.000115701	0.000115701	plausible reference + 85%_masks	3.27979e+08
United States	2020-02-15	0.000108597	0.000108597	0.000108597	plausible reference + 85%_masks	3.27979e+08
United States	2020-02-16	0.000106303	0.000106303	0.000106303	plausible reference + 85%_masks	3.27979e+08
United States	2020-02-17	0.000108339	0.000108339	0.000108339	plausible reference + 85%_masks	3.27979e+08
United States	2020-02-18	0.000114267	0.000114267	0.000114267	plausible reference + 85%_masks	3.27979e+08
United States	2020-02-19	0.000123758	0.000123758	0.000123758	plausible reference + 85%_masks	3.27979e+08
United States	2020-02-20	0.00013663	0.00013663	0.00013663	plausible reference + 85%_masks	3.27979e+08
United States	2020-02-21	0.000152849	0.000152849	0.000152849	plausible reference + 85%_masks	3.27979e+08
United States	2020-02-22	0.00017251	0.00017251	0.00017251	plausible reference + 85%_masks	3.27979e+08
United States	2020-02-23	0.000195815	0.000195815	0.000195815	plausible reference + 85%_masks	3.27979e+08
United States	2020-02-24	0.000223047	0.000223047	0.000223047	plausible reference + 85%_masks	3.27979e+08
United States	2020-02-25	0.000254543	0.000254543	0.000254543	plausible reference + 85%_masks	3.27979e+08
United States	2020-02-26	0.00029067	0.00029067	0.00029067	plausible reference + 85%_masks	3.27979e+08
United States	2020-02-27	0.000331819	0.000331819	0.000331819	plausible reference + 85%_masks	3.27979e+08
United States	2020-02-28	0.000378399	0.000378399	0.000378399	plausible reference + 85%_masks	3.27979e+08
United States	2020-02-29	0.000434345	0.000434345	0.000434345	plausible reference + 85%_masks	3.27979e+08
United States	2020-03-01	0.000764729	0.000764729	0.000764729	plausible reference + 85%_masks	3.27979e+08
United States	2020-03-02	0.00090158	0.00090158	0.00090158	plausible reference + 85%_masks	3.27979e+08
United States	2020-03-03	0.00102708	0.00102708	0.00102708	plausible reference + 85%_masks	3.27979e+08
United States	2020-03-04	0.00113811	0.00113811	0.00113811	plausible reference + 85%_masks	3.27979e+08
United States	2020-03-05	0.00140229	0.00140229	0.00140229	plausible reference + 85%_masks	3.27979e+08
United States	2020-03-06	0.00166556	0.00166556	0.00166556	plausible reference + 85%_masks	3.27979e+08
United States	2020-03-07	0.0018938	0.0018938	0.0018938	plausible reference + 85%_masks	3.27979e+08
United States	2020-03-08	0.00225082	0.00225082	0.00225082	plausible reference + 85%_masks	3.27979e+08
United States	2020-03-09	0.00271506	0.00271506	0.00271506	plausible reference + 85%_masks	3.27979e+08
United States	2020-03-10	0.0034904	0.0034904	0.0034904	plausible reference + 85%_masks	3.27979e+08
United States	2020-03-11	0.00405182	0.00405182	0.00405182	plausible reference + 85%_masks	3.27979e+08
United States	2020-03-12	0.00474764	0.00474764	0.00474764	plausible reference + 85%_masks	3.27979e+08
United States	2020-03-13	0.00562457	0.00562457	0.00562457	plausible reference + 85%_masks	3.27979e+08
United States	2020-03-14	0.00672125	0.00672125	0.00672125	plausible reference + 85%_masks	3.27979e+08
United States	2020-03-15	0.00811114	0.00811114	0.00811114	plausible reference + 85%_masks	3.27979e+08
United States	2020-03-16	0.00993979	0.00993979	0.00993979	plausible reference + 85%_masks	3.27979e+08
United States	2020-03-17	0.0122252	0.0122252	0.0122252	plausible reference + 85%_masks	3.27979e+08
United States	2020-03-18	0.0151632	0.0151632	0.0151632	plausible reference + 85%_masks	3.27979e+08
United States	2020-03-19	0.0191137	0.0191137	0.0191137	plausible reference + 85%_masks	3.27979e+08
United States	2020-03-20	0.0240239	0.0240239	0.0240239	plausible reference + 85%_masks	3.27979e+08
United States	2020-03-21	0.0303424	0.0303424	0.0303424	plausible reference + 85%_masks	3.27979e+08
United States	2020-03-22	0.0384446	0.0384446	0.0384446	plausible reference + 85%_masks	3.27979e+08
United States	2020-03-23	0.0487707	0.0487707	0.0487707	plausible reference + 85%_masks	3.27979e+08
United States	2020-03-24	0.0618119	0.0618119	0.0618119	plausible reference + 85%_masks	3.27979e+08
United States	2020-03-25	0.0780804	0.0780804	0.0780804	plausible reference + 85%_masks	3.27979e+08
United States	2020-03-26	0.0980665	0.0980665	0.0980665	plausible reference + 85%_masks	3.27979e+08
United States	2020-03-27	0.122191	0.122191	0.122191	plausible reference + 85%_masks	3.27979e+08
United States	2020-03-28	0.150745	0.150745	0.150745	plausible reference + 85%_masks	3.27979e+08
United States	2020-03-29	0.183831	0.183831	0.183831	plausible reference + 85%_masks	3.27979e+08
United States	2020-03-30	0.221324	0.221324	0.221324	plausible reference + 85%_masks	3.27979e+08
United States	2020-03-31	0.262824	0.262824	0.262824	plausible reference + 85%_masks	3.27979e+08
United States	2020-04-01	0.308187	0.308187	0.308187	plausible reference + 85%_masks	3.27979e+08
United States	2020-04-02	0.35537	0.35537	0.35537	plausible reference + 85%_masks	3.27979e+08
United States	2020-04-03	0.403611	0.403611	0.403611	plausible reference + 85%_masks	3.27979e+08
United States	2020-04-04	0.451481	0.451481	0.451481	plausible reference + 85%_masks	3.27979e+08
United States	2020-04-05	0.497494	0.497494	0.497494	plausible reference + 85%_masks	3.27979e+08
United States	2020-04-06	0.540265	0.540265	0.540265	plausible reference + 85%_masks	3.27979e+08
United States	2020-04-07	0.578644	0.578644	0.578644	plausible reference + 85%_masks	3.27979e+08
United States	2020-04-08	0.611807	0.611807	0.611807	plausible reference + 85%_masks	3.27979e+08
United States	2020-04-09	0.639325	0.639325	0.639325	plausible reference + 85%_masks	3.27979e+08
United States	2020-04-10	0.661127	0.661127	0.661127	plausible reference + 85%_masks	3.27979e+08
United States	2020-04-11	0.677438	0.677438	0.677438	plausible reference + 85%_masks	3.27979e+08
United States	2020-04-12	0.688707	0.688707	0.688707	plausible reference + 85%_masks	3.27979e+08
United States	2020-04-13	0.695532	0.695532	0.695532	plausible reference + 85%_masks	3.27979e+08
United States	2020-04-14	0.698589	0.698589	0.698589	plausible reference + 85%_masks	3.27979e+08
United States	2020-04-15	0.698574	0.698574	0.698574	plausible reference + 85%_masks	3.27979e+08
United States	2020-04-16	0.696156	0.696156	0.696156	plausible reference + 85%_masks	3.27979e+08
United States	2020-04-17	0.691949	0.691949	0.691949	plausible reference + 85%_masks	3.27979e+08
United States	2020-04-18	0.686469	0.686469	0.686469	plausible reference + 85%_masks	3.27979e+08
United States	2020-04-19	0.680131	0.680131	0.680131	plausible reference + 85%_masks	3.27979e+08
United States	2020-04-20	0.673251	0.673251	0.673251	plausible reference + 85%_masks	3.27979e+08
United States	2020-04-21	0.666045	0.666045	0.666045	plausible reference + 85%_masks	3.27979e+08
United States	2020-04-22	0.658659	0.658659	0.658659	plausible reference + 85%_masks	3.27979e+08
United States	2020-04-23	0.65118	0.65118	0.65118	plausible reference + 85%_masks	3.27979e+08
United States	2020-04-24	0.643651	0.643651	0.643651	plausible reference + 85%_masks	3.27979e+08
United States	2020-04-25	0.636089	0.636089	0.636089	plausible reference + 85%_masks	3.27979e+08
United States	2020-04-26	0.628479	0.628479	0.628479	plausible reference + 85%_masks	3.27979e+08
United States	2020-04-27	0.620789	0.620789	0.620789	plausible reference + 85%_masks	3.27979e+08
United States	2020-04-28	0.612967	0.612967	0.612967	plausible reference + 85%_masks	3.27979e+08
United States	2020-04-29	0.604945	0.604945	0.604945	plausible reference + 85%_masks	3.27979e+08
United States	2020-04-30	0.596648	0.596648	0.596648	plausible reference + 85%_masks	3.27979e+08
United States	2020-05-01	0.588	0.588	0.588	plausible reference + 85%_masks	3.27979e+08
United States	2020-05-02	0.578937	0.578937	0.578937	plausible reference + 85%_masks	3.27979e+08
United States	2020-05-03	0.569408	0.569408	0.569408	plausible reference + 85%_masks	3.27979e+08
United States	2020-05-04	0.559381	0.559381	0.559381	plausible reference + 85%_masks	3.27979e+08
United States	2020-05-05	0.548846	0.548846	0.548846	plausible reference + 85%_masks	3.27979e+08
United States	2020-05-06	0.537808	0.537808	0.537808	plausible reference + 85%_masks	3.27979e+08
United States	2020-05-07	0.526294	0.526294	0.526294	plausible reference + 85%_masks	3.27979e+08
United States	2020-05-08	0.514341	0.514341	0.514341	plausible reference + 85%_masks	3.27979e+08
United States	2020-05-09	0.502006	0.502006	0.502006	plausible reference + 85%_masks	3.27979e+08
United States	2020-05-10	0.489353	0.489353	0.489353	plausible reference + 85%_masks	3.27979e+08
United States	2020-05-11	0.476464	0.476464	0.476464	plausible reference + 85%_masks	3.27979e+08
United States	2020-05-12	0.463429	0.463429	0.463429	plausible reference + 85%_masks	3.27979e+08
United States	2020-05-13	0.450349	0.450349	0.450349	plausible reference + 85%_masks	3.27979e+08
United States	2020-05-14	0.437332	0.437332	0.437332	plausible reference + 85%_masks	3.27979e+08
United States	2020-05-15	0.424478	0.424478	0.424478	plausible reference + 85%_masks	3.27979e+08
United States	2020-05-16	0.411886	0.411886	0.411886	plausible reference + 85%_masks	3.27979e+08
United States	2020-05-17	0.39965	0.39965	0.39965	plausible reference + 85%_masks	3.27979e+08
United States	2020-05-18	0.387848	0.387848	0.387848	plausible reference + 85%_masks	3.27979e+08
United States	2020-05-19	0.376547	0.376547	0.376547	plausible reference + 85%_masks	3.27979e+08
United States	2020-05-20	0.365795	0.365795	0.365795	plausible reference + 85%_masks	3.27979e+08
United States	2020-05-21	0.355626	0.355626	0.355626	plausible reference + 85%_masks	3.27979e+08
United States	2020-05-22	0.346056	0.346056	0.346056	plausible reference + 85%_masks	3.27979e+08
United States	2020-05-23	0.337086	0.337086	0.337086	plausible reference + 85%_masks	3.27979e+08
United States	2020-05-24	0.328703	0.328703	0.328703	plausible reference + 85%_masks	3.27979e+08
United States	2020-05-25	0.320881	0.320881	0.320881	plausible reference + 85%_masks	3.27979e+08
United States	2020-05-26	0.313581	0.313581	0.313581	plausible reference + 85%_masks	3.27979e+08
United States	2020-05-27	0.306752	0.306752	0.306752	plausible reference + 85%_masks	3.27979e+08
United States	2020-05-28	0.300334	0.300334	0.300334	plausible reference + 85%_masks	3.27979e+08
United States	2020-05-29	0.294269	0.294269	0.294269	plausible reference + 85%_masks	3.27979e+08
United States	2020-05-30	0.288505	0.288505	0.288505	plausible reference + 85%_masks	3.27979e+08
United States	2020-05-31	0.282988	0.282988	0.282988	plausible reference + 85%_masks	3.27979e+08
United States	2020-06-01	0.277668	0.277668	0.277668	plausible reference + 85%_masks	3.27979e+08
United States	2020-06-02	0.272494	0.272494	0.272494	plausible reference + 85%_masks	3.27979e+08
United States	2020-06-03	0.267416	0.267416	0.267416	plausible reference + 85%_masks	3.27979e+08
United States	2020-06-04	0.262381	0.262381	0.262381	plausible reference + 85%_masks	3.27979e+08
United States	2020-06-05	0.257342	0.257342	0.257342	plausible reference + 85%_masks	3.27979e+08
United States	2020-06-06	0.25226	0.25226	0.25226	plausible reference + 85%_masks	3.27979e+08
United States	2020-06-07	0.247114	0.247114	0.247114	plausible reference + 85%_masks	3.27979e+08
United States	2020-06-08	0.241896	0.241896	0.241896	plausible reference + 85%_masks	3.27979e+08
United States	2020-06-09	0.236618	0.236618	0.236618	plausible reference + 85%_masks	3.27979e+08
United States	2020-06-10	0.231304	0.231304	0.231304	plausible reference + 85%_masks	3.27979e+08
United States	2020-06-11	0.225982	0.225982	0.225982	plausible reference + 85%_masks	3.27979e+08
United States	2020-06-12	0.22068	0.22068	0.22068	plausible reference + 85%_masks	3.27979e+08
United States	2020-06-13	0.215421	0.215421	0.215421	plausible reference + 85%_masks	3.27979e+08
United States	2020-06-14	0.21023	0.21023	0.21023	plausible reference + 85%_masks	3.27979e+08
United States	2020-06-15	0.20513	0.20513	0.20513	plausible reference + 85%_masks	3.27979e+08
United States	2020-06-16	0.200153	0.200153	0.200153	plausible reference + 85%_masks	3.27979e+08
United States	2020-06-17	0.195335	0.195335	0.195335	plausible reference + 85%_masks	3.27979e+08
United States	2020-06-18	0.190721	0.190721	0.190721	plausible reference + 85%_masks	3.27979e+08
United States	2020-06-19	0.186365	0.186365	0.186365	plausible reference + 85%_masks	3.27979e+08
United States	2020-06-20	0.18232	0.18232	0.18232	plausible reference + 85%_masks	3.27979e+08
United States	2020-06-21	0.178639	0.178639	0.178639	plausible reference + 85%_masks	3.27979e+08
United States	2020-06-22	0.175372	0.175372	0.175372	plausible reference + 85%_masks	3.27979e+08
United States	2020-06-23	0.172559	0.172559	0.172559	plausible reference + 85%_masks	3.27979e+08
United States	2020-06-24	0.170232	0.170232	0.170232	plausible reference + 85%_masks	3.27979e+08
United States	2020-06-25	0.168413	0.168413	0.168413	plausible reference + 85%_masks	3.27979e+08
United States	2020-06-26	0.167119	0.167119	0.167119	plausible reference + 85%_masks	3.27979e+08
United States	2020-06-27	0.166355	0.166355	0.166355	plausible reference + 85%_masks	3.27979e+08
United States	2020-06-28	0.166121	0.166121	0.166121	plausible reference + 85%_masks	3.27979e+08
United States	2020-06-29	0.166409	0.166409	0.166409	plausible reference + 85%_masks	3.27979e+08
United States	2020-06-30	0.167206	0.167206	0.167206	plausible reference + 85%_masks	3.27979e+08
United States	2020-07-01	0.168504	0.168504	0.168504	plausible reference + 85%_masks	3.27979e+08
United States	2020-07-02	0.1703	0.1703	0.1703	plausible reference + 85%_masks	3.27979e+08
United States	2020-07-03	0.172601	0.172601	0.172601	plausible reference + 85%_masks	3.27979e+08
United States	2020-07-04	0.175416	0.175416	0.175416	plausible reference + 85%_masks	3.27979e+08
United States	2020-07-05	0.178758	0.178758	0.178758	plausible reference + 85%_masks	3.27979e+08
United States	2020-07-06	0.182635	0.182635	0.182635	plausible reference + 85%_masks	3.27979e+08
United States	2020-07-07	0.187046	0.187046	0.187046	plausible reference + 85%_masks	3.27979e+08
United States	2020-07-08	0.19198	0.19198	0.19198	plausible reference + 85%_masks	3.27979e+08
United States	2020-07-09	0.197416	0.197416	0.197416	plausible reference + 85%_masks	3.27979e+08
United States	2020-07-10	0.203316	0.203316	0.203316	plausible reference + 85%_masks	3.27979e+08
United States	2020-07-11	0.209631	0.209631	0.209631	plausible reference + 85%_masks	3.27979e+08
United States	2020-07-12	0.216293	0.216293	0.216293	plausible reference + 85%_masks	3.27979e+08
United States	2020-07-13	0.223223	0.223223	0.223223	plausible reference + 85%_masks	3.27979e+08
United States	2020-07-14	0.23033	0.23033	0.23033	plausible reference + 85%_masks	3.27979e+08
United States	2020-07-15	0.237517	0.237517	0.237517	plausible reference + 85%_masks	3.27979e+08
United States	2020-07-16	0.244684	0.244684	0.244684	plausible reference + 85%_masks	3.27979e+08
United States	2020-07-17	0.251743	0.251743	0.251743	plausible reference + 85%_masks	3.27979e+08
United States	2020-07-18	0.258613	0.258613	0.258613	plausible reference + 85%_masks	3.27979e+08
United States	2020-07-19	0.265225	0.265225	0.265225	plausible reference + 85%_masks	3.27979e+08
United States	2020-07-20	0.271526	0.271526	0.271526	plausible reference + 85%_masks	3.27979e+08
United States	2020-07-21	0.277474	0.277474	0.277474	plausible reference + 85%_masks	3.27979e+08
United States	2020-07-22	0.28304	0.28304	0.28304	plausible reference + 85%_masks	3.27979e+08
United States	2020-07-23	0.288207	0.288207	0.288207	plausible reference + 85%_masks	3.27979e+08
United States	2020-07-24	0.292964	0.292964	0.292964	plausible reference + 85%_masks	3.27979e+08
United States	2020-07-25	0.297307	0.297307	0.297307	plausible reference + 85%_masks	3.27979e+08
United States	2020-07-26	0.301239	0.301239	0.301239	plausible reference + 85%_masks	3.27979e+08
United States	2020-07-27	0.304767	0.304767	0.304767	plausible reference + 85%_masks	3.27979e+08
United States	2020-07-28	0.307906	0.307906	0.307906	plausible reference + 85%_masks	3.27979e+08
United States	2020-07-29	0.310675	0.310675	0.310675	plausible reference + 85%_masks	3.27979e+08
United States	2020-07-30	0.313092	0.313092	0.313092	plausible reference + 85%_masks	3.27979e+08
United States	2020-07-31	0.315179	0.315179	0.315179	plausible reference + 85%_masks	3.27979e+08
United States	2020-08-01	0.316961	0.316961	0.316961	plausible reference + 85%_masks	3.27979e+08
United States	2020-08-02	0.318462	0.318462	0.318462	plausible reference + 85%_masks	3.27979e+08
United States	2020-08-03	0.319702	0.319702	0.319702	plausible reference + 85%_masks	3.27979e+08
United States	2020-08-04	0.320698	0.320698	0.320698	plausible reference + 85%_masks	3.27979e+08
United States	2020-08-05	0.321462	0.321462	0.321462	plausible reference + 85%_masks	3.27979e+08
United States	2020-08-06	0.322	0.322	0.322	plausible reference + 85%_masks	3.27979e+08
United States	2020-08-07	0.32231	0.32231	0.32231	plausible reference + 85%_masks	3.27979e+08
United States	2020-08-08	0.322386	0.322386	0.322386	plausible reference + 85%_masks	3.27979e+08
United States	2020-08-09	0.322219	0.322219	0.322219	plausible reference + 85%_masks	3.27979e+08
United States	2020-08-10	0.321795	0.321795	0.321795	plausible reference + 85%_masks	3.27979e+08
United States	2020-08-11	0.321099	0.321099	0.321099	plausible reference + 85%_masks	3.27979e+08
United States	2020-08-12	0.320115	0.320115	0.320115	plausible reference + 85%_masks	3.27979e+08
United States	2020-08-13	0.318834	0.318834	0.318834	plausible reference + 85%_masks	3.27979e+08
United States	2020-08-14	0.317251	0.317251	0.317251	plausible reference + 85%_masks	3.27979e+08
United States	2020-08-15	0.315365	0.315365	0.315365	plausible reference + 85%_masks	3.27979e+08
United States	2020-08-16	0.313182	0.313182	0.313182	plausible reference + 85%_masks	3.27979e+08
United States	2020-08-17	0.310712	0.310712	0.310712	plausible reference + 85%_masks	3.27979e+08
United States	2020-08-18	0.307971	0.307971	0.307971	plausible reference + 85%_masks	3.27979e+08
United States	2020-08-19	0.304976	0.304976	0.304976	plausible reference + 85%_masks	3.27979e+08
United States	2020-08-20	0.301744	0.301744	0.301744	plausible reference + 85%_masks	3.27979e+08
United States	2020-08-21	0.298296	0.298296	0.298296	plausible reference + 85%_masks	3.27979e+08
United States	2020-08-22	0.294646	0.294646	0.294646	plausible reference + 85%_masks	3.27979e+08
United States	2020-08-23	0.290813	0.290813	0.290813	plausible reference + 85%_masks	3.27979e+08
United States	2020-08-24	0.286811	0.286811	0.286811	plausible reference + 85%_masks	3.27979e+08
United States	2020-08-25	0.28266	0.28266	0.28266	plausible reference + 85%_masks	3.27979e+08
United States	2020-08-26	0.278383	0.278383	0.278383	plausible reference + 85%_masks	3.27979e+08
United States	2020-08-27	0.27401	0.27401	0.27401	plausible reference + 85%_masks	3.27979e+08
United States	2020-08-28	0.269576	0.269576	0.269576	plausible reference + 85%_masks	3.27979e+08
United States	2020-08-29	0.265121	0.265121	0.265121	plausible reference + 85%_masks	3.27979e+08
United States	2020-08-30	0.260687	0.260687	0.260687	plausible reference + 85%_masks	3.27979e+08
United States	2020-08-31	0.256322	0.256322	0.256322	plausible reference + 85%_masks	3.27979e+08
United States	2020-09-01	0.252067	0.252067	0.252067	plausible reference + 85%_masks	3.27979e+08
United States	2020-09-02	0.247964	0.247964	0.247964	plausible reference + 85%_masks	3.27979e+08
United States	2020-09-03	0.244048	0.244048	0.244048	plausible reference + 85%_masks	3.27979e+08
United States	2020-09-04	0.240351	0.240351	0.240351	plausible reference + 85%_masks	3.27979e+08
United States	2020-09-05	0.236902	0.236902	0.236902	plausible reference + 85%_masks	3.27979e+08
United States	2020-09-06	0.233724	0.233724	0.233724	plausible reference + 85%_masks	3.27979e+08
United States	2020-09-07	0.230837	0.230837	0.230837	plausible reference + 85%_masks	3.27979e+08
United States	2020-09-08	0.228253	0.228253	0.228253	plausible reference + 85%_masks	3.27979e+08
United States	2020-09-09	0.22598	0.22598	0.22598	plausible reference + 85%_masks	3.27979e+08
United States	2020-09-10	0.224019	0.224019	0.224019	plausible reference + 85%_masks	3.27979e+08
United States	2020-09-11	0.222362	0.222362	0.222362	plausible reference + 85%_masks	3.27979e+08
United States	2020-09-12	0.221002	0.221002	0.221002	plausible reference + 85%_masks	3.27979e+08
United States	2020-09-13	0.219926	0.219926	0.219926	plausible reference + 85%_masks	3.27979e+08
United States	2020-09-14	0.21912	0.21912	0.21912	plausible reference + 85%_masks	3.27979e+08
United States	2020-09-15	0.218571	0.218571	0.218571	plausible reference + 85%_masks	3.27979e+08
United States	2020-09-16	0.218262	0.218262	0.218262	plausible reference + 85%_masks	3.27979e+08
United States	2020-09-17	0.218178	0.218178	0.218178	plausible reference + 85%_masks	3.27979e+08
United States	2020-09-18	0.218307	0.218307	0.218307	plausible reference + 85%_masks	3.27979e+08
United States	2020-09-19	0.218634	0.218634	0.218634	plausible reference + 85%_masks	3.27979e+08
United States	2020-09-20	0.219134	0.219134	0.219134	plausible reference + 85%_masks	3.27979e+08
United States	2020-09-21	0.219766	0.219766	0.219766	plausible reference + 85%_masks	3.27979e+08
United States	2020-09-22	0.220487	0.220487	0.220487	plausible reference + 85%_masks	3.27979e+08
United States	2020-09-23	0.221272	0.221272	0.221272	plausible reference + 85%_masks	3.27979e+08
United States	2020-09-24	0.22211	0.22211	0.22211	plausible reference + 85%_masks	3.27979e+08
United States	2020-09-25	0.222989	0.222687	0.223336	plausible reference + 85%_masks	3.27979e+08
United States	2020-09-26	0.223942	0.223619	0.224313	plausible reference + 85%_masks	3.27979e+08
United States	2020-09-27	0.224964	0.224623	0.225359	plausible reference + 85%_masks	3.27979e+08
United States	2020-09-28	0.226021	0.224866	0.22782	plausible reference + 85%_masks	3.27979e+08
United States	2020-09-29	0.227477	0.207111	0.244452	plausible reference + 85%_masks	3.27979e+08
United States	2020-09-30	0.229144	0.207071	0.247501	plausible reference + 85%_masks	3.27979e+08
United States	2020-10-01	0.231043	0.207062	0.251621	plausible reference + 85%_masks	3.27979e+08
United States	2020-10-02	0.233211	0.207487	0.255843	plausible reference + 85%_masks	3.27979e+08
United States	2020-10-03	0.235636	0.208505	0.260364	plausible reference + 85%_masks	3.27979e+08
United States	2020-10-04	0.238338	0.209613	0.264884	plausible reference + 85%_masks	3.27979e+08
United States	2020-10-05	0.241334	0.21115	0.269556	plausible reference + 85%_masks	3.27979e+08
United States	2020-10-06	0.244543	0.212477	0.274364	plausible reference + 85%_masks	3.27979e+08
United States	2020-10-07	0.247635	0.2136	0.279104	plausible reference + 85%_masks	3.27979e+08
United States	2020-10-08	0.25087	0.214956	0.283833	plausible reference + 85%_masks	3.27979e+08
United States	2020-10-09	0.254169	0.216557	0.289184	plausible reference + 85%_masks	3.27979e+08
United States	2020-10-10	0.257483	0.217511	0.294199	plausible reference + 85%_masks	3.27979e+08
United States	2020-10-11	0.260935	0.219083	0.300122	plausible reference + 85%_masks	3.27979e+08
United States	2020-10-12	0.264644	0.221244	0.306719	plausible reference + 85%_masks	3.27979e+08
United States	2020-10-13	0.26865	0.22368	0.31274	plausible reference + 85%_masks	3.27979e+08
United States	2020-10-14	0.273009	0.22579	0.319308	plausible reference + 85%_masks	3.27979e+08
United States	2020-10-15	0.277755	0.228439	0.326858	plausible reference + 85%_masks	3.27979e+08
United States	2020-10-16	0.282709	0.231789	0.333932	plausible reference + 85%_masks	3.27979e+08
United States	2020-10-17	0.287687	0.235079	0.340588	plausible reference + 85%_masks	3.27979e+08
United States	2020-10-18	0.292737	0.238315	0.349408	plausible reference + 85%_masks	3.27979e+08
United States	2020-10-19	0.297915	0.241562	0.35857	plausible reference + 85%_masks	3.27979e+08
United States	2020-10-20	0.303217	0.244975	0.366848	plausible reference + 85%_masks	3.27979e+08
United States	2020-10-21	0.30849	0.248403	0.374935	plausible reference + 85%_masks	3.27979e+08
United States	2020-10-22	0.313755	0.251462	0.382398	plausible reference + 85%_masks	3.27979e+08
United States	2020-10-23	0.319047	0.254605	0.391461	plausible reference + 85%_masks	3.27979e+08
United States	2020-10-24	0.324321	0.258106	0.399914	plausible reference + 85%_masks	3.27979e+08
United States	2020-10-25	0.328776	0.261213	0.404787	plausible reference + 85%_masks	3.27979e+08
United States	2020-10-26	0.331645	0.261615	0.410281	plausible reference + 85%_masks	3.27979e+08
United States	2020-10-27	0.332809	0.260419	0.413427	plausible reference + 85%_masks	3.27979e+08
United States	2020-10-28	0.332019	0.258045	0.414364	plausible reference + 85%_masks	3.27979e+08
United States	2020-10-29	0.329179	0.25605	0.411876	plausible reference + 85%_masks	3.27979e+08
United States	2020-10-30	0.324692	0.25178	0.40785	plausible reference + 85%_masks	3.27979e+08
United States	2020-10-31	0.319163	0.247346	0.40186	plausible reference + 85%_masks	3.27979e+08
United States	2020-11-01	0.313422	0.242552	0.393877	plausible reference + 85%_masks	3.27979e+08
United States	2020-11-02	0.308308	0.237966	0.386827	plausible reference + 85%_masks	3.27979e+08
United States	2020-11-03	0.304042	0.235911	0.38078	plausible reference + 85%_masks	3.27979e+08
United States	2020-11-04	0.30071	0.233991	0.376088	plausible reference + 85%_masks	3.27979e+08
United States	2020-11-05	0.298464	0.233366	0.376475	plausible reference + 85%_masks	3.27979e+08
United States	2020-11-06	0.296677	0.232065	0.372717	plausible reference + 85%_masks	3.27979e+08
United States	2020-11-07	0.294623	0.230225	0.370743	plausible reference + 85%_masks	3.27979e+08
United States	2020-11-08	0.292514	0.227906	0.369729	plausible reference + 85%_masks	3.27979e+08
United States	2020-11-09	0.290477	0.226802	0.370056	plausible reference + 85%_masks	3.27979e+08
United States	2020-11-10	0.288694	0.224454	0.368689	plausible reference + 85%_masks	3.27979e+08
United States	2020-11-11	0.287157	0.22349	0.367818	plausible reference + 85%_masks	3.27979e+08
United States	2020-11-12	0.285903	0.223687	0.364611	plausible reference + 85%_masks	3.27979e+08
United States	2020-11-13	0.284945	0.222899	0.365756	plausible reference + 85%_masks	3.27979e+08
United States	2020-11-14	0.28417	0.221548	0.36707	plausible reference + 85%_masks	3.27979e+08
United States	2020-11-15	0.28368	0.220605	0.367473	plausible reference + 85%_masks	3.27979e+08
United States	2020-11-16	0.283501	0.219932	0.368811	plausible reference + 85%_masks	3.27979e+08
United States	2020-11-17	0.283629	0.219734	0.371337	plausible reference + 85%_masks	3.27979e+08
United States	2020-11-18	0.284119	0.218513	0.374256	plausible reference + 85%_masks	3.27979e+08
United States	2020-11-19	0.285034	0.21773	0.371975	plausible reference + 85%_masks	3.27979e+08
United States	2020-11-20	0.286214	0.216564	0.376083	plausible reference + 85%_masks	3.27979e+08
United States	2020-11-21	0.287475	0.216636	0.379282	plausible reference + 85%_masks	3.27979e+08
United States	2020-11-22	0.28885	0.21697	0.380118	plausible reference + 85%_masks	3.27979e+08
United States	2020-11-23	0.290445	0.216999	0.381226	plausible reference + 85%_masks	3.27979e+08
United States	2020-11-24	0.292304	0.217696	0.384585	plausible reference + 85%_masks	3.27979e+08
United States	2020-11-25	0.294448	0.217707	0.387785	plausible reference + 85%_masks	3.27979e+08
United States	2020-11-26	0.296953	0.218723	0.391601	plausible reference + 85%_masks	3.27979e+08
United States	2020-11-27	0.299742	0.219754	0.394683	plausible reference + 85%_masks	3.27979e+08
United States	2020-11-28	0.302554	0.220422	0.399109	plausible reference + 85%_masks	3.27979e+08
United States	2020-11-29	0.30539	0.220251	0.405727	plausible reference + 85%_masks	3.27979e+08
United States	2020-11-30	0.308436	0.219766	0.412896	plausible reference + 85%_masks	3.27979e+08
United States	2020-12-01	0.311801	0.220719	0.418549	plausible reference + 85%_masks	3.27979e+08
United States	2020-12-02	0.315528	0.222855	0.4246	plausible reference + 85%_masks	3.27979e+08
United States	2020-12-03	0.319578	0.225476	0.432772	plausible reference + 85%_masks	3.27979e+08
United States	2020-12-04	0.323817	0.228101	0.440808	plausible reference + 85%_masks	3.27979e+08
United States	2020-12-05	0.328134	0.230162	0.449404	plausible reference + 85%_masks	3.27979e+08
United States	2020-12-06	0.33243	0.231861	0.455822	plausible reference + 85%_masks	3.27979e+08
United States	2020-12-07	0.336915	0.234828	0.460425	plausible reference + 85%_masks	3.27979e+08
United States	2020-12-08	0.341606	0.237739	0.468566	plausible reference + 85%_masks	3.27979e+08
United States	2020-12-09	0.346422	0.240243	0.475979	plausible reference + 85%_masks	3.27979e+08
United States	2020-12-10	0.351643	0.242961	0.48235	plausible reference + 85%_masks	3.27979e+08
United States	2020-12-11	0.357102	0.246065	0.489339	plausible reference + 85%_masks	3.27979e+08
United States	2020-12-12	0.362462	0.249359	0.499154	plausible reference + 85%_masks	3.27979e+08
United States	2020-12-13	0.368036	0.252847	0.503975	plausible reference + 85%_masks	3.27979e+08
United States	2020-12-14	0.37394	0.256538	0.515346	plausible reference + 85%_masks	3.27979e+08
United States	2020-12-15	0.379909	0.260221	0.523024	plausible reference + 85%_masks	3.27979e+08
United States	2020-12-16	0.386189	0.263888	0.53131	plausible reference + 85%_masks	3.27979e+08
United States	2020-12-17	0.392942	0.269688	0.544288	plausible reference + 85%_masks	3.27979e+08
United States	2020-12-18	0.399908	0.272344	0.552672	plausible reference + 85%_masks	3.27979e+08
United States	2020-12-19	0.406867	0.276712	0.563491	plausible reference + 85%_masks	3.27979e+08
United States	2020-12-20	0.413804	0.281597	0.569668	plausible reference + 85%_masks	3.27979e+08
United States	2020-12-21	0.420792	0.286485	0.57346	plausible reference + 85%_masks	3.27979e+08
United States	2020-12-22	0.427942	0.291884	0.582952	plausible reference + 85%_masks	3.27979e+08
United States	2020-12-23	0.435261	0.297478	0.596267	plausible reference + 85%_masks	3.27979e+08
United States	2020-12-24	0.443006	0.30343	0.605337	plausible reference + 85%_masks	3.27979e+08
United States	2020-12-25	0.450916	0.309127	0.616408	plausible reference + 85%_masks	3.27979e+08
United States	2020-12-26	0.458524	0.314639	0.624834	plausible reference + 85%_masks	3.27979e+08
United States	2020-12-27	0.466214	0.320493	0.63087	plausible reference + 85%_masks	3.27979e+08
United States	2020-12-28	0.474137	0.326058	0.640137	plausible reference + 85%_masks	3.27979e+08
United States	2020-12-29	0.482104	0.331805	0.646237	plausible reference + 85%_masks	3.27979e+08
United States	2020-12-30	0.489836	0.335586	0.65834	plausible reference + 85%_masks	3.27979e+08
United States	2020-12-31	0.497899	0.340406	0.666575	plausible reference + 85%_masks	3.27979e+08
United States	2021-01-01	0.506126	0.347759	0.679968	plausible reference + 85%_masks	3.27979e+08
United States	2021-01-02	0.51385	0.355493	0.687527	plausible reference + 85%_masks	3.27979e+08
United States	2021-01-03	0.521649	0.356286	0.697129	plausible reference + 85%_masks	3.27979e+08
United States	2021-01-04	0.529397	0.364508	0.702816	plausible reference + 85%_masks	3.27979e+08
United States	2021-01-05	0.536893	0.371245	0.714079	plausible reference + 85%_masks	3.27979e+08
United States	2021-01-06	0.544446	0.375426	0.725698	plausible reference + 85%_masks	3.27979e+08
United States	2021-01-07	0.552086	0.381094	0.731364	plausible reference + 85%_masks	3.27979e+08
United States	2021-01-08	0.559449	0.387547	0.740599	plausible reference + 85%_masks	3.27979e+08
United States	2021-01-09	0.566504	0.396379	0.743141	plausible reference + 85%_masks	3.27979e+08
United States	2021-01-10	0.573181	0.40157	0.750275	plausible reference + 85%_masks	3.27979e+08
United States	2021-01-11	0.579549	0.407808	0.753024	plausible reference + 85%_masks	3.27979e+08
United States	2021-01-12	0.58573	0.413394	0.756917	plausible reference + 85%_masks	3.27979e+08
United States	2021-01-13	0.591599	0.419923	0.760036	plausible reference + 85%_masks	3.27979e+08
United States	2021-01-14	0.597144	0.427934	0.765631	plausible reference + 85%_masks	3.27979e+08
United States	2021-01-15	0.602619	0.429559	0.7715	plausible reference + 85%_masks	3.27979e+08
United States	2021-01-16	0.607704	0.436451	0.776003	plausible reference + 85%_masks	3.27979e+08
United States	2021-01-17	0.612117	0.441908	0.777267	plausible reference + 85%_masks	3.27979e+08
United States	2021-01-18	0.615354	0.44859	0.784113	plausible reference + 85%_masks	3.27979e+08
United States	2021-01-19	0.617793	0.449653	0.777478	plausible reference + 85%_masks	3.27979e+08
United States	2021-01-20	0.619825	0.455236	0.779186	plausible reference + 85%_masks	3.27979e+08
United States	2021-01-21	0.621336	0.456257	0.779913	plausible reference + 85%_masks	3.27979e+08
United States	2021-01-22	0.62267	0.463252	0.784748	plausible reference + 85%_masks	3.27979e+08
United States	2021-01-23	0.623686	0.463748	0.777468	plausible reference + 85%_masks	3.27979e+08
United States	2021-01-24	0.624492	0.463124	0.77282	plausible reference + 85%_masks	3.27979e+08
United States	2021-01-25	0.625117	0.466244	0.771539	plausible reference + 85%_masks	3.27979e+08
United States	2021-01-26	0.625387	0.470615	0.764951	plausible reference + 85%_masks	3.27979e+08
United States	2021-01-27	0.62506	0.473383	0.764589	plausible reference + 85%_masks	3.27979e+08
United States	2021-01-28	0.624713	0.477372	0.764321	plausible reference + 85%_masks	3.27979e+08
United States	2021-01-29	0.624053	0.479561	0.764893	plausible reference + 85%_masks	3.27979e+08
United States	2021-01-30	0.622774	0.479633	0.761177	plausible reference + 85%_masks	3.27979e+08
United States	2021-01-31	0.62143	0.480541	0.755099	plausible reference + 85%_masks	3.27979e+08
United States	2021-02-01	0.619692	0.482823	0.751091	plausible reference + 85%_masks	3.27979e+08
United States	2021-02-02	0.617509	0.484991	0.748417	plausible reference + 85%_masks	3.27979e+08
United States	2021-02-03	0.615112	0.483621	0.740904	plausible reference + 85%_masks	3.27979e+08
United States	2021-02-04	0.612245	0.484814	0.736363	plausible reference + 85%_masks	3.27979e+08
United States	2021-02-05	0.609198	0.484438	0.728954	plausible reference + 85%_masks	3.27979e+08
United States	2021-02-06	0.606241	0.482774	0.725098	plausible reference + 85%_masks	3.27979e+08
United States	2021-02-07	0.603268	0.481006	0.723823	plausible reference + 85%_masks	3.27979e+08
United States	2021-02-08	0.599962	0.478639	0.720542	plausible reference + 85%_masks	3.27979e+08
United States	2021-02-09	0.596156	0.478411	0.713286	plausible reference + 85%_masks	3.27979e+08
United States	2021-02-10	0.592368	0.47769	0.708962	plausible reference + 85%_masks	3.27979e+08
United States	2021-02-11	0.588415	0.477184	0.702813	plausible reference + 85%_masks	3.27979e+08
United States	2021-02-12	0.58393	0.473627	0.691802	plausible reference + 85%_masks	3.27979e+08
United States	2021-02-13	0.579183	0.473147	0.682579	plausible reference + 85%_masks	3.27979e+08
United States	2021-02-14	0.574233	0.467468	0.677537	plausible reference + 85%_masks	3.27979e+08
United States	2021-02-15	0.569282	0.461763	0.672538	plausible reference + 85%_masks	3.27979e+08
United States	2021-02-16	0.564194	0.458495	0.6658	plausible reference + 85%_masks	3.27979e+08
United States	2021-02-17	0.558929	0.45503	0.661078	plausible reference + 85%_masks	3.27979e+08
United States	2021-02-18	0.553298	0.448599	0.654337	plausible reference + 85%_masks	3.27979e+08
United States	2021-02-19	0.547483	0.443508	0.652492	plausible reference + 85%_masks	3.27979e+08
United States	2021-02-20	0.541731	0.440939	0.647307	plausible reference + 85%_masks	3.27979e+08
United States	2021-02-21	0.53563	0.436206	0.637067	plausible reference + 85%_masks	3.27979e+08
United States	2021-02-22	0.52935	0.43102	0.633924	plausible reference + 85%_masks	3.27979e+08
United States	2021-02-23	0.522931	0.426442	0.617774	plausible reference + 85%_masks	3.27979e+08
United States	2021-02-24	0.516404	0.421342	0.610196	plausible reference + 85%_masks	3.27979e+08
United States	2021-02-25	0.510171	0.41655	0.605807	plausible reference + 85%_masks	3.27979e+08
United States	2021-02-26	0.503879	0.409608	0.597573	plausible reference + 85%_masks	3.27979e+08
United States	2021-02-27	0.497302	0.404251	0.58809	plausible reference + 85%_masks	3.27979e+08
United States	2021-02-28	0.490751	0.397027	0.578836	plausible reference + 85%_masks	3.27979e+08
United States	2020-05-17	0.39965	0.39965	0.39965	universal masks	3.27979e+08
United States	2020-05-18	0.387848	0.387848	0.387848	universal masks	3.27979e+08
United States	2020-05-19	0.376547	0.376547	0.376547	universal masks	3.27979e+08
United States	2020-05-20	0.365795	0.365795	0.365795	universal masks	3.27979e+08
United States	2020-05-21	0.355626	0.355626	0.355626	universal masks	3.27979e+08
United States	2020-05-22	0.346056	0.346056	0.346056	universal masks	3.27979e+08
United States	2020-05-23	0.337086	0.337086	0.337086	universal masks	3.27979e+08
United States	2020-05-24	0.328703	0.328703	0.328703	universal masks	3.27979e+08
United States	2020-05-25	0.320881	0.320881	0.320881	universal masks	3.27979e+08
United States	2020-05-26	0.313581	0.313581	0.313581	universal masks	3.27979e+08
United States	2020-05-27	0.306752	0.306752	0.306752	universal masks	3.27979e+08
United States	2020-05-28	0.300334	0.300334	0.300334	universal masks	3.27979e+08
United States	2020-05-29	0.294269	0.294269	0.294269	universal masks	3.27979e+08
United States	2020-05-30	0.288505	0.288505	0.288505	universal masks	3.27979e+08
United States	2020-05-31	0.282988	0.282988	0.282988	universal masks	3.27979e+08
United States	2020-06-01	0.277668	0.277668	0.277668	universal masks	3.27979e+08
United States	2020-06-02	0.272494	0.272494	0.272494	universal masks	3.27979e+08
United States	2020-06-03	0.267416	0.267416	0.267416	universal masks	3.27979e+08
United States	2020-06-04	0.262381	0.262381	0.262381	universal masks	3.27979e+08
United States	2020-06-05	0.257342	0.257342	0.257342	universal masks	3.27979e+08
United States	2020-06-06	0.25226	0.25226	0.25226	universal masks	3.27979e+08
United States	2020-06-07	0.247114	0.247114	0.247114	universal masks	3.27979e+08
United States	2020-06-08	0.241896	0.241896	0.241896	universal masks	3.27979e+08
United States	2020-06-09	0.236618	0.236618	0.236618	universal masks	3.27979e+08
United States	2020-06-10	0.231304	0.231304	0.231304	universal masks	3.27979e+08
United States	2020-06-11	0.225982	0.225982	0.225982	universal masks	3.27979e+08
United States	2020-06-12	0.22068	0.22068	0.22068	universal masks	3.27979e+08
United States	2020-06-13	0.215421	0.215421	0.215421	universal masks	3.27979e+08
United States	2020-06-14	0.21023	0.21023	0.21023	universal masks	3.27979e+08
United States	2020-06-15	0.20513	0.20513	0.20513	universal masks	3.27979e+08
United States	2020-06-16	0.200153	0.200153	0.200153	universal masks	3.27979e+08
United States	2020-06-17	0.195335	0.195335	0.195335	universal masks	3.27979e+08
United States	2020-06-18	0.190721	0.190721	0.190721	universal masks	3.27979e+08
United States	2020-06-19	0.186365	0.186365	0.186365	universal masks	3.27979e+08
United States	2020-06-20	0.18232	0.18232	0.18232	universal masks	3.27979e+08
United States	2020-06-21	0.178639	0.178639	0.178639	universal masks	3.27979e+08
United States	2020-06-22	0.175372	0.175372	0.175372	universal masks	3.27979e+08
United States	2020-06-23	0.172559	0.172559	0.172559	universal masks	3.27979e+08
United States	2020-06-24	0.170232	0.170232	0.170232	universal masks	3.27979e+08
United States	2020-06-25	0.168413	0.168413	0.168413	universal masks	3.27979e+08
United States	2020-06-26	0.167119	0.167119	0.167119	universal masks	3.27979e+08
United States	2020-06-27	0.166355	0.166355	0.166355	universal masks	3.27979e+08
United States	2020-06-28	0.166121	0.166121	0.166121	universal masks	3.27979e+08
United States	2020-06-29	0.166409	0.166409	0.166409	universal masks	3.27979e+08
United States	2020-06-30	0.167206	0.167206	0.167206	universal masks	3.27979e+08
United States	2020-07-01	0.168504	0.168504	0.168504	universal masks	3.27979e+08
United States	2020-07-02	0.1703	0.1703	0.1703	universal masks	3.27979e+08
United States	2020-07-03	0.172601	0.172601	0.172601	universal masks	3.27979e+08
United States	2020-07-04	0.175416	0.175416	0.175416	universal masks	3.27979e+08
United States	2020-07-05	0.178758	0.178758	0.178758	universal masks	3.27979e+08
United States	2020-07-06	0.182635	0.182635	0.182635	universal masks	3.27979e+08
United States	2020-07-07	0.187046	0.187046	0.187046	universal masks	3.27979e+08
United States	2020-07-08	0.19198	0.19198	0.19198	universal masks	3.27979e+08
United States	2020-07-09	0.197416	0.197416	0.197416	universal masks	3.27979e+08
United States	2020-07-10	0.203316	0.203316	0.203316	universal masks	3.27979e+08
United States	2020-07-11	0.209631	0.209631	0.209631	universal masks	3.27979e+08
United States	2020-07-12	0.216293	0.216293	0.216293	universal masks	3.27979e+08
United States	2020-07-13	0.223223	0.223223	0.223223	universal masks	3.27979e+08
United States	2020-07-14	0.23033	0.23033	0.23033	universal masks	3.27979e+08
United States	2020-07-15	0.237517	0.237517	0.237517	universal masks	3.27979e+08
United States	2020-07-16	0.244684	0.244684	0.244684	universal masks	3.27979e+08
United States	2020-07-17	0.251743	0.251743	0.251743	universal masks	3.27979e+08
United States	2020-07-18	0.258613	0.258613	0.258613	universal masks	3.27979e+08
United States	2020-07-19	0.265225	0.265225	0.265225	universal masks	3.27979e+08
United States	2020-07-20	0.271526	0.271526	0.271526	universal masks	3.27979e+08
United States	2020-07-21	0.277474	0.277474	0.277474	universal masks	3.27979e+08
United States	2020-07-22	0.28304	0.28304	0.28304	universal masks	3.27979e+08
United States	2020-07-23	0.288207	0.288207	0.288207	universal masks	3.27979e+08
United States	2020-07-24	0.292964	0.292964	0.292964	universal masks	3.27979e+08
United States	2020-07-25	0.297307	0.297307	0.297307	universal masks	3.27979e+08
United States	2020-07-26	0.301239	0.301239	0.301239	universal masks	3.27979e+08
United States	2020-07-27	0.304767	0.304767	0.304767	universal masks	3.27979e+08
United States	2020-07-28	0.307906	0.307906	0.307906	universal masks	3.27979e+08
United States	2020-07-29	0.310675	0.310675	0.310675	universal masks	3.27979e+08
United States	2020-07-30	0.313092	0.313092	0.313092	universal masks	3.27979e+08
United States	2020-07-31	0.315179	0.315179	0.315179	universal masks	3.27979e+08
United States	2020-08-01	0.316961	0.316961	0.316961	universal masks	3.27979e+08
United States	2020-08-02	0.318462	0.318462	0.318462	universal masks	3.27979e+08
United States	2020-08-03	0.319702	0.319702	0.319702	universal masks	3.27979e+08
United States	2020-08-04	0.320698	0.320698	0.320698	universal masks	3.27979e+08
United States	2020-08-05	0.321462	0.321462	0.321462	universal masks	3.27979e+08
United States	2020-08-06	0.322	0.322	0.322	universal masks	3.27979e+08
United States	2020-08-07	0.32231	0.32231	0.32231	universal masks	3.27979e+08
United States	2020-08-08	0.322386	0.322386	0.322386	universal masks	3.27979e+08
United States	2020-08-09	0.322219	0.322219	0.322219	universal masks	3.27979e+08
United States	2020-08-10	0.321795	0.321795	0.321795	universal masks	3.27979e+08
United States	2020-08-11	0.321099	0.321099	0.321099	universal masks	3.27979e+08
United States	2020-08-12	0.320115	0.320115	0.320115	universal masks	3.27979e+08
United States	2020-08-13	0.318834	0.318834	0.318834	universal masks	3.27979e+08
United States	2020-08-14	0.317251	0.317251	0.317251	universal masks	3.27979e+08
United States	2020-08-15	0.315365	0.315365	0.315365	universal masks	3.27979e+08
United States	2020-08-16	0.313182	0.313182	0.313182	universal masks	3.27979e+08
United States	2020-08-17	0.310712	0.310712	0.310712	universal masks	3.27979e+08
United States	2020-08-18	0.307971	0.307971	0.307971	universal masks	3.27979e+08
United States	2020-08-19	0.304976	0.304976	0.304976	universal masks	3.27979e+08
United States	2020-08-20	0.301744	0.301744	0.301744	universal masks	3.27979e+08
United States	2020-08-21	0.298296	0.298296	0.298296	universal masks	3.27979e+08
United States	2020-08-22	0.294646	0.294646	0.294646	universal masks	3.27979e+08
United States	2020-08-23	0.290813	0.290813	0.290813	universal masks	3.27979e+08
United States	2020-08-24	0.286811	0.286811	0.286811	universal masks	3.27979e+08
United States	2020-08-25	0.28266	0.28266	0.28266	universal masks	3.27979e+08
United States	2020-08-26	0.278383	0.278383	0.278383	universal masks	3.27979e+08
United States	2020-08-27	0.27401	0.27401	0.27401	universal masks	3.27979e+08
United States	2020-08-28	0.269576	0.269576	0.269576	universal masks	3.27979e+08
United States	2020-08-29	0.265121	0.265121	0.265121	universal masks	3.27979e+08
United States	2020-08-30	0.260687	0.260687	0.260687	universal masks	3.27979e+08
United States	2020-08-31	0.256322	0.256322	0.256322	universal masks	3.27979e+08
United States	2020-09-01	0.252067	0.252067	0.252067	universal masks	3.27979e+08
United States	2020-09-02	0.247964	0.247964	0.247964	universal masks	3.27979e+08
United States	2020-09-03	0.244048	0.244048	0.244048	universal masks	3.27979e+08
United States	2020-09-04	0.240351	0.240351	0.240351	universal masks	3.27979e+08
United States	2020-09-05	0.236902	0.236902	0.236902	universal masks	3.27979e+08
United States	2020-09-06	0.233724	0.233724	0.233724	universal masks	3.27979e+08
United States	2020-09-07	0.230837	0.230837	0.230837	universal masks	3.27979e+08
United States	2020-09-08	0.228253	0.228253	0.228253	universal masks	3.27979e+08
United States	2020-09-09	0.22598	0.22598	0.22598	universal masks	3.27979e+08
United States	2020-09-10	0.224019	0.224019	0.224019	universal masks	3.27979e+08
United States	2020-09-11	0.222362	0.222362	0.222362	universal masks	3.27979e+08
United States	2020-09-12	0.221002	0.221002	0.221002	universal masks	3.27979e+08
United States	2020-09-13	0.219926	0.219926	0.219926	universal masks	3.27979e+08
United States	2020-09-14	0.21912	0.21912	0.21912	universal masks	3.27979e+08
United States	2020-09-15	0.218571	0.218571	0.218571	universal masks	3.27979e+08
United States	2020-09-16	0.218262	0.218262	0.218262	universal masks	3.27979e+08
United States	2020-09-17	0.218178	0.218178	0.218178	universal masks	3.27979e+08
United States	2020-09-18	0.218307	0.218307	0.218307	universal masks	3.27979e+08
United States	2020-09-19	0.218634	0.218634	0.218634	universal masks	3.27979e+08
United States	2020-09-20	0.219134	0.219134	0.219134	universal masks	3.27979e+08
United States	2020-09-21	0.219766	0.219766	0.219766	universal masks	3.27979e+08
United States	2020-09-22	0.220487	0.220487	0.220487	universal masks	3.27979e+08
United States	2020-09-23	0.221272	0.221272	0.221272	universal masks	3.27979e+08
United States	2020-09-24	0.22211	0.22211	0.22211	universal masks	3.27979e+08
United States	2020-09-25	0.222989	0.222687	0.223336	universal masks	3.27979e+08
United States	2020-09-26	0.223942	0.223619	0.224313	universal masks	3.27979e+08
United States	2020-09-27	0.224964	0.224623	0.225359	universal masks	3.27979e+08
United States	2020-09-28	0.226021	0.224866	0.22782	universal masks	3.27979e+08
United States	2020-09-29	0.227477	0.207111	0.244452	universal masks	3.27979e+08
United States	2020-09-30	0.229144	0.207071	0.247501	universal masks	3.27979e+08
United States	2020-10-01	0.231043	0.207062	0.251621	universal masks	3.27979e+08
United States	2020-10-02	0.233211	0.207487	0.255843	universal masks	3.27979e+08
United States	2020-10-03	0.235636	0.208505	0.260364	universal masks	3.27979e+08
United States	2020-10-04	0.238338	0.209613	0.264884	universal masks	3.27979e+08
United States	2020-10-05	0.241334	0.21115	0.269556	universal masks	3.27979e+08
United States	2020-10-06	0.244543	0.212477	0.274364	universal masks	3.27979e+08
United States	2020-10-07	0.247635	0.2136	0.279104	universal masks	3.27979e+08
United States	2020-10-08	0.25087	0.214956	0.283833	universal masks	3.27979e+08
United States	2020-10-09	0.254169	0.216557	0.289184	universal masks	3.27979e+08
United States	2020-10-10	0.257483	0.217511	0.294199	universal masks	3.27979e+08
United States	2020-10-11	0.260935	0.219083	0.300122	universal masks	3.27979e+08
United States	2020-10-12	0.264644	0.221244	0.306719	universal masks	3.27979e+08
United States	2020-10-13	0.26865	0.22368	0.31274	universal masks	3.27979e+08
United States	2020-10-14	0.273009	0.22579	0.319308	universal masks	3.27979e+08
United States	2020-10-15	0.277755	0.228439	0.326858	universal masks	3.27979e+08
United States	2020-10-16	0.281782	0.231279	0.333246	universal masks	3.27979e+08
United States	2020-10-17	0.283871	0.230172	0.336583	universal masks	3.27979e+08
United States	2020-10-18	0.283871	0.228016	0.341246	universal masks	3.27979e+08
United States	2020-10-19	0.281706	0.223193	0.342757	universal masks	3.27979e+08
United States	2020-10-20	0.277232	0.217474	0.340966	universal masks	3.27979e+08
United States	2020-10-21	0.27104	0.211202	0.335657	universal masks	3.27979e+08
United States	2020-10-22	0.263956	0.203304	0.329804	universal masks	3.27979e+08
United States	2020-10-23	0.256756	0.196886	0.322444	universal masks	3.27979e+08
United States	2020-10-24	0.250239	0.192365	0.313084	universal masks	3.27979e+08
United States	2020-10-25	0.244588	0.189289	0.305473	universal masks	3.27979e+08
United States	2020-10-26	0.240043	0.184489	0.299569	universal masks	3.27979e+08
United States	2020-10-27	0.236748	0.182349	0.295199	universal masks	3.27979e+08
United States	2020-10-28	0.234017	0.180431	0.293974	universal masks	3.27979e+08
United States	2020-10-29	0.231275	0.177876	0.291829	universal masks	3.27979e+08
United States	2020-10-30	0.228461	0.17535	0.287712	universal masks	3.27979e+08
United States	2020-10-31	0.225572	0.173196	0.282519	universal masks	3.27979e+08
United States	2020-11-01	0.222769	0.171174	0.280222	universal masks	3.27979e+08
United States	2020-11-02	0.220074	0.16917	0.277889	universal masks	3.27979e+08
United States	2020-11-03	0.217521	0.166688	0.275542	universal masks	3.27979e+08
United States	2020-11-04	0.215193	0.165442	0.273156	universal masks	3.27979e+08
United States	2020-11-05	0.213118	0.163421	0.271568	universal masks	3.27979e+08
United States	2020-11-06	0.211215	0.162178	0.270296	universal masks	3.27979e+08
United States	2020-11-07	0.20939	0.160217	0.269534	universal masks	3.27979e+08
United States	2020-11-08	0.207694	0.158815	0.267857	universal masks	3.27979e+08
United States	2020-11-09	0.206202	0.156989	0.266364	universal masks	3.27979e+08
United States	2020-11-10	0.20494	0.156313	0.265467	universal masks	3.27979e+08
United States	2020-11-11	0.203937	0.154841	0.264773	universal masks	3.27979e+08
United States	2020-11-12	0.203215	0.153252	0.265234	universal masks	3.27979e+08
United States	2020-11-13	0.202678	0.1526	0.266624	universal masks	3.27979e+08
United States	2020-11-14	0.202246	0.151561	0.268071	universal masks	3.27979e+08
United States	2020-11-15	0.201959	0.150373	0.269	universal masks	3.27979e+08
United States	2020-11-16	0.201835	0.14891	0.270933	universal masks	3.27979e+08
United States	2020-11-17	0.201897	0.148601	0.272049	universal masks	3.27979e+08
United States	2020-11-18	0.202182	0.147356	0.272037	universal masks	3.27979e+08
United States	2020-11-19	0.20272	0.146666	0.273754	universal masks	3.27979e+08
United States	2020-11-20	0.203401	0.146057	0.275678	universal masks	3.27979e+08
United States	2020-11-21	0.204158	0.145435	0.277574	universal masks	3.27979e+08
United States	2020-11-22	0.205057	0.145091	0.279773	universal masks	3.27979e+08
United States	2020-11-23	0.206127	0.145218	0.281785	universal masks	3.27979e+08
United States	2020-11-24	0.20738	0.1454	0.284007	universal masks	3.27979e+08
United States	2020-11-25	0.208832	0.146034	0.285728	universal masks	3.27979e+08
United States	2020-11-26	0.210558	0.146986	0.289401	universal masks	3.27979e+08
United States	2020-11-27	0.212435	0.147623	0.292861	universal masks	3.27979e+08
United States	2020-11-28	0.214321	0.147946	0.296316	universal masks	3.27979e+08
United States	2020-11-29	0.216302	0.14827	0.2999	universal masks	3.27979e+08
United States	2020-11-30	0.218477	0.149112	0.304244	universal masks	3.27979e+08
United States	2020-12-01	0.220879	0.149787	0.308261	universal masks	3.27979e+08
United States	2020-12-02	0.2235	0.150735	0.311839	universal masks	3.27979e+08
United States	2020-12-03	0.226304	0.151438	0.31762	universal masks	3.27979e+08
United States	2020-12-04	0.22922	0.151968	0.323064	universal masks	3.27979e+08
United States	2020-12-05	0.232183	0.152991	0.329343	universal masks	3.27979e+08
United States	2020-12-06	0.235281	0.155109	0.333023	universal masks	3.27979e+08
United States	2020-12-07	0.238574	0.156905	0.337533	universal masks	3.27979e+08
United States	2020-12-08	0.242091	0.157854	0.344375	universal masks	3.27979e+08
United States	2020-12-09	0.24587	0.159634	0.350342	universal masks	3.27979e+08
United States	2020-12-10	0.249896	0.16077	0.35787	universal masks	3.27979e+08
United States	2020-12-11	0.254159	0.162166	0.365621	universal masks	3.27979e+08
United States	2020-12-12	0.258494	0.163684	0.372662	universal masks	3.27979e+08
United States	2020-12-13	0.262861	0.16534	0.380345	universal masks	3.27979e+08
United States	2020-12-14	0.267507	0.167272	0.387417	universal masks	3.27979e+08
United States	2020-12-15	0.272257	0.169416	0.394373	universal masks	3.27979e+08
United States	2020-12-16	0.277071	0.171331	0.401513	universal masks	3.27979e+08
United States	2020-12-17	0.282219	0.173678	0.410049	universal masks	3.27979e+08
United States	2020-12-18	0.28762	0.176933	0.415618	universal masks	3.27979e+08
United States	2020-12-19	0.293108	0.180209	0.423261	universal masks	3.27979e+08
United States	2020-12-20	0.298735	0.183489	0.43065	universal masks	3.27979e+08
United States	2020-12-21	0.304435	0.186765	0.44122	universal masks	3.27979e+08
United States	2020-12-22	0.310368	0.188169	0.449472	universal masks	3.27979e+08
United States	2020-12-23	0.316754	0.189895	0.45869	universal masks	3.27979e+08
United States	2020-12-24	0.323408	0.193295	0.471809	universal masks	3.27979e+08
United States	2020-12-25	0.330083	0.197524	0.481201	universal masks	3.27979e+08
United States	2020-12-26	0.336731	0.201752	0.488524	universal masks	3.27979e+08
United States	2020-12-27	0.343426	0.205941	0.498463	universal masks	3.27979e+08
United States	2020-12-28	0.350218	0.210425	0.508785	universal masks	3.27979e+08
United States	2020-12-29	0.357142	0.214643	0.520008	universal masks	3.27979e+08
United States	2020-12-30	0.364311	0.218977	0.529019	universal masks	3.27979e+08
United States	2020-12-31	0.371937	0.221168	0.54018	universal masks	3.27979e+08
United States	2021-01-01	0.379553	0.226615	0.553796	universal masks	3.27979e+08
United States	2021-01-02	0.387047	0.232153	0.561555	universal masks	3.27979e+08
United States	2021-01-03	0.39439	0.23796	0.561073	universal masks	3.27979e+08
United States	2021-01-04	0.401845	0.238701	0.571143	universal masks	3.27979e+08
United States	2021-01-05	0.409772	0.243903	0.587837	universal masks	3.27979e+08
United States	2021-01-06	0.417873	0.249034	0.600155	universal masks	3.27979e+08
United States	2021-01-07	0.426225	0.254863	0.610205	universal masks	3.27979e+08
United States	2021-01-08	0.434478	0.26114	0.613228	universal masks	3.27979e+08
United States	2021-01-09	0.442391	0.265811	0.623637	universal masks	3.27979e+08
United States	2021-01-10	0.45033	0.270571	0.634422	universal masks	3.27979e+08
United States	2021-01-11	0.458342	0.275586	0.640802	universal masks	3.27979e+08
United States	2021-01-12	0.466259	0.282071	0.649492	universal masks	3.27979e+08
United States	2021-01-13	0.474225	0.288136	0.660751	universal masks	3.27979e+08
United States	2021-01-14	0.482143	0.295303	0.666129	universal masks	3.27979e+08
United States	2021-01-15	0.489622	0.30182	0.673354	universal masks	3.27979e+08
United States	2021-01-16	0.49693	0.308615	0.681325	universal masks	3.27979e+08
United States	2021-01-17	0.504513	0.313747	0.689006	universal masks	3.27979e+08
United States	2021-01-18	0.511174	0.316523	0.694029	universal masks	3.27979e+08
United States	2021-01-19	0.516693	0.322914	0.701921	universal masks	3.27979e+08
United States	2021-01-20	0.521988	0.328892	0.710668	universal masks	3.27979e+08
United States	2021-01-21	0.527016	0.331505	0.715315	universal masks	3.27979e+08
United States	2021-01-22	0.532087	0.337601	0.719303	universal masks	3.27979e+08
United States	2021-01-23	0.537034	0.343794	0.723166	universal masks	3.27979e+08
United States	2021-01-24	0.541822	0.350575	0.725595	universal masks	3.27979e+08
United States	2021-01-25	0.54653	0.355199	0.726111	universal masks	3.27979e+08
United States	2021-01-26	0.550859	0.359752	0.729089	universal masks	3.27979e+08
United States	2021-01-27	0.55482	0.364303	0.730204	universal masks	3.27979e+08
United States	2021-01-28	0.558053	0.368656	0.730202	universal masks	3.27979e+08
United States	2021-01-29	0.560854	0.372394	0.729637	universal masks	3.27979e+08
United States	2021-01-30	0.563891	0.37378	0.733154	universal masks	3.27979e+08
United States	2021-01-31	0.566741	0.378436	0.732824	universal masks	3.27979e+08
United States	2021-02-01	0.569077	0.382526	0.734696	universal masks	3.27979e+08
United States	2021-02-02	0.570842	0.386864	0.733384	universal masks	3.27979e+08
United States	2021-02-03	0.572201	0.392189	0.732571	universal masks	3.27979e+08
United States	2021-02-04	0.573478	0.396126	0.731659	universal masks	3.27979e+08
United States	2021-02-05	0.574446	0.39788	0.734367	universal masks	3.27979e+08
United States	2021-02-06	0.574777	0.399327	0.733523	universal masks	3.27979e+08
United States	2021-02-07	0.574707	0.402048	0.724176	universal masks	3.27979e+08
United States	2021-02-08	0.57482	0.405903	0.724161	universal masks	3.27979e+08
United States	2021-02-09	0.574465	0.409842	0.715986	universal masks	3.27979e+08
United States	2021-02-10	0.573733	0.411772	0.711041	universal masks	3.27979e+08
United States	2021-02-11	0.572838	0.415328	0.713325	universal masks	3.27979e+08
United States	2021-02-12	0.571552	0.413855	0.709329	universal masks	3.27979e+08
United States	2021-02-13	0.570163	0.418576	0.705612	universal masks	3.27979e+08
United States	2021-02-14	0.568385	0.424607	0.703386	universal masks	3.27979e+08
United States	2021-02-15	0.566133	0.423885	0.696647	universal masks	3.27979e+08
United States	2021-02-16	0.563333	0.424898	0.688333	universal masks	3.27979e+08
United States	2021-02-17	0.560194	0.426408	0.686075	universal masks	3.27979e+08
United States	2021-02-18	0.556842	0.425576	0.67982	universal masks	3.27979e+08
United States	2021-02-19	0.553268	0.427658	0.670702	universal masks	3.27979e+08
United States	2021-02-20	0.549373	0.428127	0.667777	universal masks	3.27979e+08
United States	2021-02-21	0.545246	0.428178	0.662658	universal masks	3.27979e+08
United States	2021-02-22	0.541363	0.428894	0.650232	universal masks	3.27979e+08
United States	2021-02-23	0.537355	0.424464	0.647118	universal masks	3.27979e+08
United States	2021-02-24	0.532913	0.423553	0.640519	universal masks	3.27979e+08
United States	2021-02-25	0.528217	0.42273	0.628408	universal masks	3.27979e+08
United States	2021-02-26	0.523294	0.420776	0.620522	universal masks	3.27979e+08
United States	2021-02-27	0.518264	0.41814	0.614593	universal masks	3.27979e+08
United States	2021-02-28	0.513244	0.414277	0.606971	universal masks	3.27979e+08
United States	2020-05-17	0.40005	0.40005	0.40005	mandates easing	3.27979e+08
United States	2020-05-18	0.388197	0.388197	0.388197	mandates easing	3.27979e+08
United States	2020-05-19	0.376827	0.376827	0.376827	mandates easing	3.27979e+08
United States	2020-05-20	0.365991	0.365991	0.365991	mandates easing	3.27979e+08
United States	2020-05-21	0.355726	0.355726	0.355726	mandates easing	3.27979e+08
United States	2020-05-22	0.346055	0.346055	0.346055	mandates easing	3.27979e+08
United States	2020-05-23	0.336984	0.336984	0.336984	mandates easing	3.27979e+08
United States	2020-05-24	0.328506	0.328506	0.328506	mandates easing	3.27979e+08
United States	2020-05-25	0.320601	0.320601	0.320601	mandates easing	3.27979e+08
United States	2020-05-26	0.313234	0.313234	0.313234	mandates easing	3.27979e+08
United States	2020-05-27	0.306358	0.306358	0.306358	mandates easing	3.27979e+08
United States	2020-05-28	0.299915	0.299915	0.299915	mandates easing	3.27979e+08
United States	2020-05-29	0.293847	0.293847	0.293847	mandates easing	3.27979e+08
United States	2020-05-30	0.288099	0.288099	0.288099	mandates easing	3.27979e+08
United States	2020-05-31	0.282614	0.282614	0.282614	mandates easing	3.27979e+08
United States	2020-06-01	0.277337	0.277337	0.277337	mandates easing	3.27979e+08
United States	2020-06-02	0.272213	0.272213	0.272213	mandates easing	3.27979e+08
United States	2020-06-03	0.267188	0.267188	0.267188	mandates easing	3.27979e+08
United States	2020-06-04	0.262208	0.262208	0.262208	mandates easing	3.27979e+08
United States	2020-06-05	0.257224	0.257224	0.257224	mandates easing	3.27979e+08
United States	2020-06-06	0.252198	0.252198	0.252198	mandates easing	3.27979e+08
United States	2020-06-07	0.247108	0.247108	0.247108	mandates easing	3.27979e+08
United States	2020-06-08	0.241946	0.241946	0.241946	mandates easing	3.27979e+08
United States	2020-06-09	0.236722	0.236722	0.236722	mandates easing	3.27979e+08
United States	2020-06-10	0.23146	0.23146	0.23146	mandates easing	3.27979e+08
United States	2020-06-11	0.226187	0.226187	0.226187	mandates easing	3.27979e+08
United States	2020-06-12	0.220933	0.220933	0.220933	mandates easing	3.27979e+08
United States	2020-06-13	0.215721	0.215721	0.215721	mandates easing	3.27979e+08
United States	2020-06-14	0.210575	0.210575	0.210575	mandates easing	3.27979e+08
United States	2020-06-15	0.205519	0.205519	0.205519	mandates easing	3.27979e+08
United States	2020-06-16	0.20058	0.20058	0.20058	mandates easing	3.27979e+08
United States	2020-06-17	0.195791	0.195791	0.195791	mandates easing	3.27979e+08
United States	2020-06-18	0.191192	0.191192	0.191192	mandates easing	3.27979e+08
United States	2020-06-19	0.186829	0.186829	0.186829	mandates easing	3.27979e+08
United States	2020-06-20	0.182751	0.182751	0.182751	mandates easing	3.27979e+08
United States	2020-06-21	0.179008	0.179008	0.179008	mandates easing	3.27979e+08
United States	2020-06-22	0.175644	0.175644	0.175644	mandates easing	3.27979e+08
United States	2020-06-23	0.172699	0.172699	0.172699	mandates easing	3.27979e+08
United States	2020-06-24	0.170207	0.170207	0.170207	mandates easing	3.27979e+08
United States	2020-06-25	0.168196	0.168196	0.168196	mandates easing	3.27979e+08
United States	2020-06-26	0.166691	0.166691	0.166691	mandates easing	3.27979e+08
United States	2020-06-27	0.165712	0.165712	0.165712	mandates easing	3.27979e+08
United States	2020-06-28	0.165278	0.165278	0.165278	mandates easing	3.27979e+08
United States	2020-06-29	0.165406	0.165406	0.165406	mandates easing	3.27979e+08
United States	2020-06-30	0.166108	0.166108	0.166108	mandates easing	3.27979e+08
United States	2020-07-01	0.167389	0.167389	0.167389	mandates easing	3.27979e+08
United States	2020-07-02	0.169253	0.169253	0.169253	mandates easing	3.27979e+08
United States	2020-07-03	0.171699	0.171699	0.171699	mandates easing	3.27979e+08
United States	2020-07-04	0.174719	0.174719	0.174719	mandates easing	3.27979e+08
United States	2020-07-05	0.178305	0.178305	0.178305	mandates easing	3.27979e+08
United States	2020-07-06	0.182442	0.182442	0.182442	mandates easing	3.27979e+08
United States	2020-07-07	0.187108	0.187108	0.187108	mandates easing	3.27979e+08
United States	2020-07-08	0.19228	0.19228	0.19228	mandates easing	3.27979e+08
United States	2020-07-09	0.197925	0.197925	0.197925	mandates easing	3.27979e+08
United States	2020-07-10	0.204001	0.204001	0.204001	mandates easing	3.27979e+08
United States	2020-07-11	0.210454	0.210454	0.210454	mandates easing	3.27979e+08
United States	2020-07-12	0.217216	0.217216	0.217216	mandates easing	3.27979e+08
United States	2020-07-13	0.224208	0.224208	0.224208	mandates easing	3.27979e+08
United States	2020-07-14	0.231342	0.231342	0.231342	mandates easing	3.27979e+08
United States	2020-07-15	0.238521	0.238521	0.238521	mandates easing	3.27979e+08
United States	2020-07-16	0.245649	0.245649	0.245649	mandates easing	3.27979e+08
United States	2020-07-17	0.252638	0.252638	0.252638	mandates easing	3.27979e+08
United States	2020-07-18	0.259408	0.259408	0.259408	mandates easing	3.27979e+08
United States	2020-07-19	0.265893	0.265893	0.265893	mandates easing	3.27979e+08
United States	2020-07-20	0.272041	0.272041	0.272041	mandates easing	3.27979e+08
United States	2020-07-21	0.277816	0.277816	0.277816	mandates easing	3.27979e+08
United States	2020-07-22	0.283191	0.283191	0.283191	mandates easing	3.27979e+08
United States	2020-07-23	0.288156	0.288156	0.288156	mandates easing	3.27979e+08
United States	2020-07-24	0.292705	0.292705	0.292705	mandates easing	3.27979e+08
United States	2020-07-25	0.296847	0.296847	0.296847	mandates easing	3.27979e+08
United States	2020-07-26	0.300592	0.300592	0.300592	mandates easing	3.27979e+08
United States	2020-07-27	0.303961	0.303961	0.303961	mandates easing	3.27979e+08
United States	2020-07-28	0.306978	0.306978	0.306978	mandates easing	3.27979e+08
United States	2020-07-29	0.309668	0.309668	0.309668	mandates easing	3.27979e+08
United States	2020-07-30	0.312056	0.312056	0.312056	mandates easing	3.27979e+08
United States	2020-07-31	0.314164	0.314164	0.314164	mandates easing	3.27979e+08
United States	2020-08-01	0.316014	0.316014	0.316014	mandates easing	3.27979e+08
United States	2020-08-02	0.317623	0.317623	0.317623	mandates easing	3.27979e+08
United States	2020-08-03	0.319004	0.319004	0.319004	mandates easing	3.27979e+08
United States	2020-08-04	0.320164	0.320164	0.320164	mandates easing	3.27979e+08
United States	2020-08-05	0.321106	0.321106	0.321106	mandates easing	3.27979e+08
United States	2020-08-06	0.321824	0.321824	0.321824	mandates easing	3.27979e+08
United States	2020-08-07	0.322311	0.322311	0.322311	mandates easing	3.27979e+08
United States	2020-08-08	0.322553	0.322553	0.322553	mandates easing	3.27979e+08
United States	2020-08-09	0.322535	0.322535	0.322535	mandates easing	3.27979e+08
United States	2020-08-10	0.322238	0.322238	0.322238	mandates easing	3.27979e+08
United States	2020-08-11	0.321645	0.321645	0.321645	mandates easing	3.27979e+08
United States	2020-08-12	0.320738	0.320738	0.320738	mandates easing	3.27979e+08
United States	2020-08-13	0.319508	0.319508	0.319508	mandates easing	3.27979e+08
United States	2020-08-14	0.317949	0.317949	0.317949	mandates easing	3.27979e+08
United States	2020-08-15	0.316062	0.316062	0.316062	mandates easing	3.27979e+08
United States	2020-08-16	0.313855	0.313855	0.313855	mandates easing	3.27979e+08
United States	2020-08-17	0.31134	0.31134	0.31134	mandates easing	3.27979e+08
United States	2020-08-18	0.308536	0.308536	0.308536	mandates easing	3.27979e+08
United States	2020-08-19	0.305463	0.305463	0.305463	mandates easing	3.27979e+08
United States	2020-08-20	0.302142	0.302142	0.302142	mandates easing	3.27979e+08
United States	2020-08-21	0.298595	0.298595	0.298595	mandates easing	3.27979e+08
United States	2020-08-22	0.294844	0.294844	0.294844	mandates easing	3.27979e+08
United States	2020-08-23	0.290908	0.290908	0.290908	mandates easing	3.27979e+08
United States	2020-08-24	0.28681	0.28681	0.28681	mandates easing	3.27979e+08
United States	2020-08-25	0.282571	0.282571	0.282571	mandates easing	3.27979e+08
United States	2020-08-26	0.278221	0.278221	0.278221	mandates easing	3.27979e+08
United States	2020-08-27	0.27379	0.27379	0.27379	mandates easing	3.27979e+08
United States	2020-08-28	0.269314	0.269314	0.269314	mandates easing	3.27979e+08
United States	2020-08-29	0.264835	0.264835	0.264835	mandates easing	3.27979e+08
United States	2020-08-30	0.260393	0.260393	0.260393	mandates easing	3.27979e+08
United States	2020-08-31	0.256033	0.256033	0.256033	mandates easing	3.27979e+08
United States	2020-09-01	0.251796	0.251796	0.251796	mandates easing	3.27979e+08
United States	2020-09-02	0.247719	0.247719	0.247719	mandates easing	3.27979e+08
United States	2020-09-03	0.243836	0.243836	0.243836	mandates easing	3.27979e+08
United States	2020-09-04	0.240174	0.240174	0.240174	mandates easing	3.27979e+08
United States	2020-09-05	0.23676	0.23676	0.23676	mandates easing	3.27979e+08
United States	2020-09-06	0.233614	0.233614	0.233614	mandates easing	3.27979e+08
United States	2020-09-07	0.230751	0.230751	0.230751	mandates easing	3.27979e+08
United States	2020-09-08	0.22818	0.22818	0.22818	mandates easing	3.27979e+08
United States	2020-09-09	0.225906	0.225906	0.225906	mandates easing	3.27979e+08
United States	2020-09-10	0.223928	0.223928	0.223928	mandates easing	3.27979e+08
United States	2020-09-11	0.222239	0.222239	0.222239	mandates easing	3.27979e+08
United States	2020-09-12	0.220828	0.220828	0.220828	mandates easing	3.27979e+08
United States	2020-09-13	0.219685	0.219685	0.219685	mandates easing	3.27979e+08
United States	2020-09-14	0.218797	0.218797	0.218797	mandates easing	3.27979e+08
United States	2020-09-15	0.218147	0.218147	0.218147	mandates easing	3.27979e+08
United States	2020-09-16	0.217721	0.217721	0.217721	mandates easing	3.27979e+08
United States	2020-09-17	0.2175	0.2175	0.2175	mandates easing	3.27979e+08
United States	2020-02-01	1.54686e-05	1.54686e-05	1.54686e-05	mandates easing + universal masks	3.27979e+08
United States	2020-02-02	0.000362334	0.000362334	0.000362334	mandates easing + universal masks	3.27979e+08
United States	2020-02-03	0.000363639	0.000363639	0.000363639	mandates easing + universal masks	3.27979e+08
United States	2020-02-04	0.000355081	0.000355081	0.000355081	mandates easing + universal masks	3.27979e+08
United States	2020-02-05	0.000339707	0.000339707	0.000339707	mandates easing + universal masks	3.27979e+08
United States	2020-02-06	0.000315175	0.000315175	0.000315175	mandates easing + universal masks	3.27979e+08
United States	2020-02-07	0.000285732	0.000285732	0.000285732	mandates easing + universal masks	3.27979e+08
United States	2020-02-08	0.000253775	0.000253775	0.000253775	mandates easing + universal masks	3.27979e+08
United States	2020-02-09	0.000221615	0.000221615	0.000221615	mandates easing + universal masks	3.27979e+08
United States	2020-02-10	0.00019125	0.00019125	0.00019125	mandates easing + universal masks	3.27979e+08
United States	2020-02-11	0.000164227	0.000164227	0.000164227	mandates easing + universal masks	3.27979e+08
United States	2020-02-12	0.000141607	0.000141607	0.000141607	mandates easing + universal masks	3.27979e+08
United States	2020-02-13	0.000127995	0.000127995	0.000127995	mandates easing + universal masks	3.27979e+08
United States	2020-02-14	0.000115701	0.000115701	0.000115701	mandates easing + universal masks	3.27979e+08
United States	2020-02-15	0.000108597	0.000108597	0.000108597	mandates easing + universal masks	3.27979e+08
United States	2020-02-16	0.000106303	0.000106303	0.000106303	mandates easing + universal masks	3.27979e+08
United States	2020-02-17	0.000108339	0.000108339	0.000108339	mandates easing + universal masks	3.27979e+08
United States	2020-02-18	0.000114267	0.000114267	0.000114267	mandates easing + universal masks	3.27979e+08
United States	2020-02-19	0.000123758	0.000123758	0.000123758	mandates easing + universal masks	3.27979e+08
United States	2020-02-20	0.00013663	0.00013663	0.00013663	mandates easing + universal masks	3.27979e+08
United States	2020-02-21	0.000152849	0.000152849	0.000152849	mandates easing + universal masks	3.27979e+08
United States	2020-02-22	0.00017251	0.00017251	0.00017251	mandates easing + universal masks	3.27979e+08
United States	2020-02-23	0.000195815	0.000195815	0.000195815	mandates easing + universal masks	3.27979e+08
United States	2020-02-24	0.000223047	0.000223047	0.000223047	mandates easing + universal masks	3.27979e+08
United States	2020-02-25	0.000254543	0.000254543	0.000254543	mandates easing + universal masks	3.27979e+08
United States	2020-02-26	0.00029067	0.00029067	0.00029067	mandates easing + universal masks	3.27979e+08
United States	2020-02-27	0.000331819	0.000331819	0.000331819	mandates easing + universal masks	3.27979e+08
United States	2020-02-28	0.000378399	0.000378399	0.000378399	mandates easing + universal masks	3.27979e+08
United States	2020-02-29	0.000434345	0.000434345	0.000434345	mandates easing + universal masks	3.27979e+08
United States	2020-03-01	0.000764729	0.000764729	0.000764729	mandates easing + universal masks	3.27979e+08
United States	2020-03-02	0.00090158	0.00090158	0.00090158	mandates easing + universal masks	3.27979e+08
United States	2020-03-03	0.00102708	0.00102708	0.00102708	mandates easing + universal masks	3.27979e+08
United States	2020-03-04	0.00113811	0.00113811	0.00113811	mandates easing + universal masks	3.27979e+08
United States	2020-03-05	0.00140229	0.00140229	0.00140229	mandates easing + universal masks	3.27979e+08
United States	2020-03-06	0.00166556	0.00166556	0.00166556	mandates easing + universal masks	3.27979e+08
United States	2020-03-07	0.0018938	0.0018938	0.0018938	mandates easing + universal masks	3.27979e+08
United States	2020-03-08	0.00225082	0.00225082	0.00225082	mandates easing + universal masks	3.27979e+08
United States	2020-03-09	0.00271506	0.00271506	0.00271506	mandates easing + universal masks	3.27979e+08
United States	2020-03-10	0.0034904	0.0034904	0.0034904	mandates easing + universal masks	3.27979e+08
United States	2020-03-11	0.00405182	0.00405182	0.00405182	mandates easing + universal masks	3.27979e+08
United States	2020-03-12	0.00474764	0.00474764	0.00474764	mandates easing + universal masks	3.27979e+08
United States	2020-03-13	0.00562457	0.00562457	0.00562457	mandates easing + universal masks	3.27979e+08
United States	2020-03-14	0.00672125	0.00672125	0.00672125	mandates easing + universal masks	3.27979e+08
United States	2020-03-15	0.00811114	0.00811114	0.00811114	mandates easing + universal masks	3.27979e+08
United States	2020-03-16	0.00993979	0.00993979	0.00993979	mandates easing + universal masks	3.27979e+08
United States	2020-03-17	0.0122252	0.0122252	0.0122252	mandates easing + universal masks	3.27979e+08
United States	2020-03-18	0.0151632	0.0151632	0.0151632	mandates easing + universal masks	3.27979e+08
United States	2020-03-19	0.0191137	0.0191137	0.0191137	mandates easing + universal masks	3.27979e+08
United States	2020-03-20	0.0240239	0.0240239	0.0240239	mandates easing + universal masks	3.27979e+08
United States	2020-03-21	0.0303424	0.0303424	0.0303424	mandates easing + universal masks	3.27979e+08
United States	2020-03-22	0.0384446	0.0384446	0.0384446	mandates easing + universal masks	3.27979e+08
United States	2020-03-23	0.0487707	0.0487707	0.0487707	mandates easing + universal masks	3.27979e+08
United States	2020-03-24	0.0618119	0.0618119	0.0618119	mandates easing + universal masks	3.27979e+08
United States	2020-03-25	0.0780804	0.0780804	0.0780804	mandates easing + universal masks	3.27979e+08
United States	2020-03-26	0.0980665	0.0980665	0.0980665	mandates easing + universal masks	3.27979e+08
United States	2020-03-27	0.122191	0.122191	0.122191	mandates easing + universal masks	3.27979e+08
United States	2020-03-28	0.150745	0.150745	0.150745	mandates easing + universal masks	3.27979e+08
United States	2020-03-29	0.183831	0.183831	0.183831	mandates easing + universal masks	3.27979e+08
United States	2020-03-30	0.221324	0.221324	0.221324	mandates easing + universal masks	3.27979e+08
United States	2020-03-31	0.262824	0.262824	0.262824	mandates easing + universal masks	3.27979e+08
United States	2020-04-01	0.308187	0.308187	0.308187	mandates easing + universal masks	3.27979e+08
United States	2020-04-02	0.35537	0.35537	0.35537	mandates easing + universal masks	3.27979e+08
United States	2020-04-03	0.403611	0.403611	0.403611	mandates easing + universal masks	3.27979e+08
United States	2020-04-04	0.451481	0.451481	0.451481	mandates easing + universal masks	3.27979e+08
United States	2020-04-05	0.497494	0.497494	0.497494	mandates easing + universal masks	3.27979e+08
United States	2020-04-06	0.540265	0.540265	0.540265	mandates easing + universal masks	3.27979e+08
United States	2020-04-07	0.578644	0.578644	0.578644	mandates easing + universal masks	3.27979e+08
United States	2020-04-08	0.611807	0.611807	0.611807	mandates easing + universal masks	3.27979e+08
United States	2020-04-09	0.639325	0.639325	0.639325	mandates easing + universal masks	3.27979e+08
United States	2020-04-10	0.661127	0.661127	0.661127	mandates easing + universal masks	3.27979e+08
United States	2020-04-11	0.677438	0.677438	0.677438	mandates easing + universal masks	3.27979e+08
United States	2020-04-12	0.688707	0.688707	0.688707	mandates easing + universal masks	3.27979e+08
United States	2020-04-13	0.695532	0.695532	0.695532	mandates easing + universal masks	3.27979e+08
United States	2020-04-14	0.698589	0.698589	0.698589	mandates easing + universal masks	3.27979e+08
United States	2020-04-15	0.698574	0.698574	0.698574	mandates easing + universal masks	3.27979e+08
United States	2020-04-16	0.696156	0.696156	0.696156	mandates easing + universal masks	3.27979e+08
United States	2020-04-17	0.691949	0.691949	0.691949	mandates easing + universal masks	3.27979e+08
United States	2020-04-18	0.686469	0.686469	0.686469	mandates easing + universal masks	3.27979e+08
United States	2020-04-19	0.680131	0.680131	0.680131	mandates easing + universal masks	3.27979e+08
United States	2020-04-20	0.673251	0.673251	0.673251	mandates easing + universal masks	3.27979e+08
United States	2020-04-21	0.666045	0.666045	0.666045	mandates easing + universal masks	3.27979e+08
United States	2020-04-22	0.658659	0.658659	0.658659	mandates easing + universal masks	3.27979e+08
United States	2020-04-23	0.65118	0.65118	0.65118	mandates easing + universal masks	3.27979e+08
United States	2020-04-24	0.643651	0.643651	0.643651	mandates easing + universal masks	3.27979e+08
United States	2020-04-25	0.636089	0.636089	0.636089	mandates easing + universal masks	3.27979e+08
United States	2020-04-26	0.628479	0.628479	0.628479	mandates easing + universal masks	3.27979e+08
United States	2020-04-27	0.620789	0.620789	0.620789	mandates easing + universal masks	3.27979e+08
United States	2020-04-28	0.612967	0.612967	0.612967	mandates easing + universal masks	3.27979e+08
United States	2020-04-29	0.604945	0.604945	0.604945	mandates easing + universal masks	3.27979e+08
United States	2020-04-30	0.596648	0.596648	0.596648	mandates easing + universal masks	3.27979e+08
United States	2020-05-01	0.588	0.588	0.588	mandates easing + universal masks	3.27979e+08
United States	2020-05-02	0.578937	0.578937	0.578937	mandates easing + universal masks	3.27979e+08
United States	2020-05-03	0.569408	0.569408	0.569408	mandates easing + universal masks	3.27979e+08
United States	2020-05-04	0.559381	0.559381	0.559381	mandates easing + universal masks	3.27979e+08
United States	2020-05-05	0.548846	0.548846	0.548846	mandates easing + universal masks	3.27979e+08
United States	2020-05-06	0.537808	0.537808	0.537808	mandates easing + universal masks	3.27979e+08
United States	2020-05-07	0.526294	0.526294	0.526294	mandates easing + universal masks	3.27979e+08
United States	2020-05-08	0.514341	0.514341	0.514341	mandates easing + universal masks	3.27979e+08
United States	2020-05-09	0.502006	0.502006	0.502006	mandates easing + universal masks	3.27979e+08
United States	2020-05-10	0.489353	0.489353	0.489353	mandates easing + universal masks	3.27979e+08
United States	2020-05-11	0.476464	0.476464	0.476464	mandates easing + universal masks	3.27979e+08
United States	2020-05-12	0.463429	0.463429	0.463429	mandates easing + universal masks	3.27979e+08
United States	2020-05-13	0.450349	0.450349	0.450349	mandates easing + universal masks	3.27979e+08
United States	2020-05-14	0.437332	0.437332	0.437332	mandates easing + universal masks	3.27979e+08
United States	2020-05-15	0.424478	0.424478	0.424478	mandates easing + universal masks	3.27979e+08
United States	2020-05-16	0.411886	0.411886	0.411886	mandates easing + universal masks	3.27979e+08
United States	2020-05-17	0.39965	0.39965	0.39965	mandates easing + universal masks	3.27979e+08
United States	2020-05-18	0.387848	0.387848	0.387848	mandates easing + universal masks	3.27979e+08
United States	2020-05-19	0.376547	0.376547	0.376547	mandates easing + universal masks	3.27979e+08
United States	2020-05-20	0.365795	0.365795	0.365795	mandates easing + universal masks	3.27979e+08
United States	2020-05-21	0.355626	0.355626	0.355626	mandates easing + universal masks	3.27979e+08
United States	2020-05-22	0.346056	0.346056	0.346056	mandates easing + universal masks	3.27979e+08
United States	2020-05-23	0.337086	0.337086	0.337086	mandates easing + universal masks	3.27979e+08
United States	2020-05-24	0.328703	0.328703	0.328703	mandates easing + universal masks	3.27979e+08
United States	2020-05-25	0.320881	0.320881	0.320881	mandates easing + universal masks	3.27979e+08
United States	2020-05-26	0.313581	0.313581	0.313581	mandates easing + universal masks	3.27979e+08
United States	2020-05-27	0.306752	0.306752	0.306752	mandates easing + universal masks	3.27979e+08
United States	2020-05-28	0.300334	0.300334	0.300334	mandates easing + universal masks	3.27979e+08
United States	2020-05-29	0.294269	0.294269	0.294269	mandates easing + universal masks	3.27979e+08
United States	2020-05-30	0.288505	0.288505	0.288505	mandates easing + universal masks	3.27979e+08
United States	2020-05-31	0.282988	0.282988	0.282988	mandates easing + universal masks	3.27979e+08
United States	2020-06-01	0.277668	0.277668	0.277668	mandates easing + universal masks	3.27979e+08
United States	2020-06-02	0.272494	0.272494	0.272494	mandates easing + universal masks	3.27979e+08
United States	2020-06-03	0.267416	0.267416	0.267416	mandates easing + universal masks	3.27979e+08
United States	2020-06-04	0.262381	0.262381	0.262381	mandates easing + universal masks	3.27979e+08
United States	2020-06-05	0.257342	0.257342	0.257342	mandates easing + universal masks	3.27979e+08
United States	2020-06-06	0.25226	0.25226	0.25226	mandates easing + universal masks	3.27979e+08
United States	2020-06-07	0.247114	0.247114	0.247114	mandates easing + universal masks	3.27979e+08
United States	2020-06-08	0.241896	0.241896	0.241896	mandates easing + universal masks	3.27979e+08
United States	2020-06-09	0.236618	0.236618	0.236618	mandates easing + universal masks	3.27979e+08
United States	2020-06-10	0.231304	0.231304	0.231304	mandates easing + universal masks	3.27979e+08
United States	2020-06-11	0.225982	0.225982	0.225982	mandates easing + universal masks	3.27979e+08
United States	2020-06-12	0.22068	0.22068	0.22068	mandates easing + universal masks	3.27979e+08
United States	2020-06-13	0.215421	0.215421	0.215421	mandates easing + universal masks	3.27979e+08
United States	2020-06-14	0.21023	0.21023	0.21023	mandates easing + universal masks	3.27979e+08
United States	2020-06-15	0.20513	0.20513	0.20513	mandates easing + universal masks	3.27979e+08
United States	2020-06-16	0.200153	0.200153	0.200153	mandates easing + universal masks	3.27979e+08
United States	2020-06-17	0.195335	0.195335	0.195335	mandates easing + universal masks	3.27979e+08
United States	2020-06-18	0.190721	0.190721	0.190721	mandates easing + universal masks	3.27979e+08
United States	2020-06-19	0.186365	0.186365	0.186365	mandates easing + universal masks	3.27979e+08
United States	2020-06-20	0.18232	0.18232	0.18232	mandates easing + universal masks	3.27979e+08
United States	2020-06-21	0.178639	0.178639	0.178639	mandates easing + universal masks	3.27979e+08
United States	2020-06-22	0.175372	0.175372	0.175372	mandates easing + universal masks	3.27979e+08
United States	2020-06-23	0.172559	0.172559	0.172559	mandates easing + universal masks	3.27979e+08
United States	2020-06-24	0.170232	0.170232	0.170232	mandates easing + universal masks	3.27979e+08
United States	2020-06-25	0.168413	0.168413	0.168413	mandates easing + universal masks	3.27979e+08
United States	2020-06-26	0.167119	0.167119	0.167119	mandates easing + universal masks	3.27979e+08
United States	2020-06-27	0.166355	0.166355	0.166355	mandates easing + universal masks	3.27979e+08
United States	2020-06-28	0.166121	0.166121	0.166121	mandates easing + universal masks	3.27979e+08
United States	2020-06-29	0.166409	0.166409	0.166409	mandates easing + universal masks	3.27979e+08
United States	2020-06-30	0.167206	0.167206	0.167206	mandates easing + universal masks	3.27979e+08
United States	2020-07-01	0.168504	0.168504	0.168504	mandates easing + universal masks	3.27979e+08
United States	2020-07-02	0.1703	0.1703	0.1703	mandates easing + universal masks	3.27979e+08
United States	2020-07-03	0.172601	0.172601	0.172601	mandates easing + universal masks	3.27979e+08
United States	2020-07-04	0.175416	0.175416	0.175416	mandates easing + universal masks	3.27979e+08
United States	2020-07-05	0.178758	0.178758	0.178758	mandates easing + universal masks	3.27979e+08
United States	2020-07-06	0.182635	0.182635	0.182635	mandates easing + universal masks	3.27979e+08
United States	2020-07-07	0.187046	0.187046	0.187046	mandates easing + universal masks	3.27979e+08
United States	2020-07-08	0.19198	0.19198	0.19198	mandates easing + universal masks	3.27979e+08
United States	2020-07-09	0.197416	0.197416	0.197416	mandates easing + universal masks	3.27979e+08
United States	2020-07-10	0.203316	0.203316	0.203316	mandates easing + universal masks	3.27979e+08
United States	2020-07-11	0.209631	0.209631	0.209631	mandates easing + universal masks	3.27979e+08
United States	2020-07-12	0.216293	0.216293	0.216293	mandates easing + universal masks	3.27979e+08
United States	2020-07-13	0.223223	0.223223	0.223223	mandates easing + universal masks	3.27979e+08
United States	2020-07-14	0.23033	0.23033	0.23033	mandates easing + universal masks	3.27979e+08
United States	2020-07-15	0.237517	0.237517	0.237517	mandates easing + universal masks	3.27979e+08
United States	2020-07-16	0.244684	0.244684	0.244684	mandates easing + universal masks	3.27979e+08
United States	2020-07-17	0.251743	0.251743	0.251743	mandates easing + universal masks	3.27979e+08
United States	2020-07-18	0.258613	0.258613	0.258613	mandates easing + universal masks	3.27979e+08
United States	2020-07-19	0.265225	0.265225	0.265225	mandates easing + universal masks	3.27979e+08
United States	2020-07-20	0.271526	0.271526	0.271526	mandates easing + universal masks	3.27979e+08
United States	2020-07-21	0.277474	0.277474	0.277474	mandates easing + universal masks	3.27979e+08
United States	2020-07-22	0.28304	0.28304	0.28304	mandates easing + universal masks	3.27979e+08
United States	2020-07-23	0.288207	0.288207	0.288207	mandates easing + universal masks	3.27979e+08
United States	2020-07-24	0.292964	0.292964	0.292964	mandates easing + universal masks	3.27979e+08
United States	2020-07-25	0.297307	0.297307	0.297307	mandates easing + universal masks	3.27979e+08
United States	2020-07-26	0.301239	0.301239	0.301239	mandates easing + universal masks	3.27979e+08
United States	2020-07-27	0.304767	0.304767	0.304767	mandates easing + universal masks	3.27979e+08
United States	2020-07-28	0.307906	0.307906	0.307906	mandates easing + universal masks	3.27979e+08
United States	2020-07-29	0.310675	0.310675	0.310675	mandates easing + universal masks	3.27979e+08
United States	2020-07-30	0.313092	0.313092	0.313092	mandates easing + universal masks	3.27979e+08
United States	2020-07-31	0.315179	0.315179	0.315179	mandates easing + universal masks	3.27979e+08
United States	2020-08-01	0.316961	0.316961	0.316961	mandates easing + universal masks	3.27979e+08
United States	2020-08-02	0.318462	0.318462	0.318462	mandates easing + universal masks	3.27979e+08
United States	2020-08-03	0.319702	0.319702	0.319702	mandates easing + universal masks	3.27979e+08
United States	2020-08-04	0.320698	0.320698	0.320698	mandates easing + universal masks	3.27979e+08
United States	2020-08-05	0.321462	0.321462	0.321462	mandates easing + universal masks	3.27979e+08
United States	2020-08-06	0.322	0.322	0.322	mandates easing + universal masks	3.27979e+08
United States	2020-08-07	0.32231	0.32231	0.32231	mandates easing + universal masks	3.27979e+08
United States	2020-08-08	0.322386	0.322386	0.322386	mandates easing + universal masks	3.27979e+08
United States	2020-08-09	0.322219	0.322219	0.322219	mandates easing + universal masks	3.27979e+08
United States	2020-08-10	0.321795	0.321795	0.321795	mandates easing + universal masks	3.27979e+08
United States	2020-08-11	0.321099	0.321099	0.321099	mandates easing + universal masks	3.27979e+08
United States	2020-08-12	0.320115	0.320115	0.320115	mandates easing + universal masks	3.27979e+08
United States	2020-08-13	0.318834	0.318834	0.318834	mandates easing + universal masks	3.27979e+08
United States	2020-08-14	0.317251	0.317251	0.317251	mandates easing + universal masks	3.27979e+08
United States	2020-08-15	0.315365	0.315365	0.315365	mandates easing + universal masks	3.27979e+08
United States	2020-08-16	0.313182	0.313182	0.313182	mandates easing + universal masks	3.27979e+08
United States	2020-08-17	0.310712	0.310712	0.310712	mandates easing + universal masks	3.27979e+08
United States	2020-08-18	0.307971	0.307971	0.307971	mandates easing + universal masks	3.27979e+08
United States	2020-08-19	0.304976	0.304976	0.304976	mandates easing + universal masks	3.27979e+08
United States	2020-08-20	0.301744	0.301744	0.301744	mandates easing + universal masks	3.27979e+08
United States	2020-08-21	0.298296	0.298296	0.298296	mandates easing + universal masks	3.27979e+08
United States	2020-08-22	0.294646	0.294646	0.294646	mandates easing + universal masks	3.27979e+08
United States	2020-08-23	0.290813	0.290813	0.290813	mandates easing + universal masks	3.27979e+08
United States	2020-08-24	0.286811	0.286811	0.286811	mandates easing + universal masks	3.27979e+08
United States	2020-08-25	0.28266	0.28266	0.28266	mandates easing + universal masks	3.27979e+08
United States	2020-08-26	0.278383	0.278383	0.278383	mandates easing + universal masks	3.27979e+08
United States	2020-08-27	0.27401	0.27401	0.27401	mandates easing + universal masks	3.27979e+08
United States	2020-08-28	0.269576	0.269576	0.269576	mandates easing + universal masks	3.27979e+08
United States	2020-08-29	0.265121	0.265121	0.265121	mandates easing + universal masks	3.27979e+08
United States	2020-08-30	0.260687	0.260687	0.260687	mandates easing + universal masks	3.27979e+08
United States	2020-08-31	0.256322	0.256322	0.256322	mandates easing + universal masks	3.27979e+08
United States	2020-09-01	0.252067	0.252067	0.252067	mandates easing + universal masks	3.27979e+08
United States	2020-09-02	0.247964	0.247964	0.247964	mandates easing + universal masks	3.27979e+08
United States	2020-09-03	0.244048	0.244048	0.244048	mandates easing + universal masks	3.27979e+08
United States	2020-09-04	0.240351	0.240351	0.240351	mandates easing + universal masks	3.27979e+08
United States	2020-09-05	0.236902	0.236902	0.236902	mandates easing + universal masks	3.27979e+08
United States	2020-09-06	0.233724	0.233724	0.233724	mandates easing + universal masks	3.27979e+08
United States	2020-09-07	0.230837	0.230837	0.230837	mandates easing + universal masks	3.27979e+08
United States	2020-09-08	0.228253	0.228253	0.228253	mandates easing + universal masks	3.27979e+08
United States	2020-09-09	0.22598	0.22598	0.22598	mandates easing + universal masks	3.27979e+08
United States	2020-09-10	0.224019	0.224019	0.224019	mandates easing + universal masks	3.27979e+08
United States	2020-09-11	0.222362	0.222362	0.222362	mandates easing + universal masks	3.27979e+08
United States	2020-09-12	0.221002	0.221002	0.221002	mandates easing + universal masks	3.27979e+08
United States	2020-09-13	0.219926	0.219926	0.219926	mandates easing + universal masks	3.27979e+08
United States	2020-09-14	0.21912	0.21912	0.21912	mandates easing + universal masks	3.27979e+08
United States	2020-09-15	0.218571	0.218571	0.218571	mandates easing + universal masks	3.27979e+08
United States	2020-09-16	0.218262	0.218262	0.218262	mandates easing + universal masks	3.27979e+08
United States	2020-09-17	0.218178	0.218178	0.218178	mandates easing + universal masks	3.27979e+08
United States	2020-09-18	0.218307	0.218307	0.218307	mandates easing + universal masks	3.27979e+08
United States	2020-09-19	0.218634	0.218634	0.218634	mandates easing + universal masks	3.27979e+08
United States	2020-09-20	0.219134	0.219134	0.219134	mandates easing + universal masks	3.27979e+08
United States	2020-09-21	0.219766	0.219766	0.219766	mandates easing + universal masks	3.27979e+08
United States	2020-09-22	0.220487	0.220487	0.220487	mandates easing + universal masks	3.27979e+08
United States	2020-09-23	0.221272	0.221272	0.221272	mandates easing + universal masks	3.27979e+08
United States	2020-09-24	0.22211	0.22211	0.22211	mandates easing + universal masks	3.27979e+08
United States	2020-09-25	0.222989	0.222687	0.223333	mandates easing + universal masks	3.27979e+08
United States	2020-09-26	0.223942	0.223621	0.224307	mandates easing + universal masks	3.27979e+08
United States	2020-09-27	0.224964	0.224629	0.225353	mandates easing + universal masks	3.27979e+08
United States	2020-09-28	0.226011	0.224866	0.227736	mandates easing + universal masks	3.27979e+08
United States	2020-09-29	0.227328	0.206531	0.244416	mandates easing + universal masks	3.27979e+08
United States	2020-09-30	0.228982	0.206067	0.247299	mandates easing + universal masks	3.27979e+08
United States	2020-10-01	0.230869	0.206291	0.250872	mandates easing + universal masks	3.27979e+08
United States	2020-10-02	0.233023	0.207031	0.254975	mandates easing + universal masks	3.27979e+08
United States	2020-10-03	0.235436	0.207916	0.259312	mandates easing + universal masks	3.27979e+08
United States	2020-10-04	0.238116	0.209237	0.263996	mandates easing + universal masks	3.27979e+08
United States	2020-10-05	0.241084	0.210798	0.268683	mandates easing + universal masks	3.27979e+08
United States	2020-10-06	0.24427	0.212432	0.273432	mandates easing + universal masks	3.27979e+08
United States	2020-10-07	0.247335	0.213007	0.27853	mandates easing + universal masks	3.27979e+08
United States	2020-10-08	0.250543	0.214395	0.283271	mandates easing + universal masks	3.27979e+08
United States	2020-10-09	0.253812	0.215895	0.288586	mandates easing + universal masks	3.27979e+08
United States	2020-10-10	0.257096	0.217235	0.293987	mandates easing + universal masks	3.27979e+08
United States	2020-10-11	0.260516	0.21845	0.299586	mandates easing + universal masks	3.27979e+08
United States	2020-10-12	0.264191	0.22031	0.304986	mandates easing + universal masks	3.27979e+08
United States	2020-10-13	0.268155	0.222803	0.311547	mandates easing + universal masks	3.27979e+08
United States	2020-10-14	0.27247	0.225463	0.318382	mandates easing + universal masks	3.27979e+08
United States	2020-10-15	0.277171	0.228283	0.32457	mandates easing + universal masks	3.27979e+08
United States	2020-10-16	0.282076	0.231322	0.331608	mandates easing + universal masks	3.27979e+08
United States	2020-10-17	0.287003	0.234266	0.338506	mandates easing + universal masks	3.27979e+08
United States	2020-10-18	0.292004	0.236975	0.347205	mandates easing + universal masks	3.27979e+08
United States	2020-10-19	0.29713	0.239922	0.354943	mandates easing + universal masks	3.27979e+08
United States	2020-10-20	0.302374	0.243811	0.363765	mandates easing + universal masks	3.27979e+08
United States	2020-10-21	0.30781	0.247459	0.372965	mandates easing + universal masks	3.27979e+08
United States	2020-10-22	0.312483	0.250736	0.380816	mandates easing + universal masks	3.27979e+08
United States	2020-10-23	0.315127	0.249736	0.381907	mandates easing + universal masks	3.27979e+08
United States	2020-10-24	0.315431	0.247996	0.385376	mandates easing + universal masks	3.27979e+08
United States	2020-10-25	0.313328	0.244393	0.388073	mandates easing + universal masks	3.27979e+08
United States	2020-10-26	0.308726	0.238877	0.384663	mandates easing + universal masks	3.27979e+08
United States	2020-10-27	0.302392	0.232431	0.377673	mandates easing + universal masks	3.27979e+08
United States	2020-10-28	0.295242	0.225369	0.371154	mandates easing + universal masks	3.27979e+08
United States	2020-10-29	0.288164	0.219585	0.36631	mandates easing + universal masks	3.27979e+08
United States	2020-10-30	0.281975	0.215632	0.35857	mandates easing + universal masks	3.27979e+08
United States	2020-10-31	0.276716	0.212659	0.350747	mandates easing + universal masks	3.27979e+08
United States	2020-11-01	0.272556	0.210459	0.345261	mandates easing + universal masks	3.27979e+08
United States	2020-11-02	0.26967	0.207939	0.343702	mandates easing + universal masks	3.27979e+08
United States	2020-11-03	0.267404	0.20587	0.342815	mandates easing + universal masks	3.27979e+08
United States	2020-11-04	0.26513	0.204205	0.341423	mandates easing + universal masks	3.27979e+08
United States	2020-11-05	0.263	0.202051	0.340154	mandates easing + universal masks	3.27979e+08
United States	2020-11-06	0.260962	0.20051	0.339377	mandates easing + universal masks	3.27979e+08
United States	2020-11-07	0.258945	0.197871	0.339958	mandates easing + universal masks	3.27979e+08
United States	2020-11-08	0.257028	0.197014	0.34008	mandates easing + universal masks	3.27979e+08
United States	2020-11-09	0.25528	0.195375	0.340322	mandates easing + universal masks	3.27979e+08
United States	2020-11-10	0.253731	0.19387	0.33991	mandates easing + universal masks	3.27979e+08
United States	2020-11-11	0.252454	0.192166	0.339573	mandates easing + universal masks	3.27979e+08
United States	2020-11-12	0.251489	0.190883	0.340739	mandates easing + universal masks	3.27979e+08
United States	2020-11-13	0.250728	0.189729	0.340905	mandates easing + universal masks	3.27979e+08
United States	2020-11-14	0.250068	0.188592	0.342266	mandates easing + universal masks	3.27979e+08
United States	2020-11-15	0.249581	0.187843	0.342809	mandates easing + universal masks	3.27979e+08
United States	2020-11-16	0.249331	0.187163	0.342229	mandates easing + universal masks	3.27979e+08
United States	2020-11-17	0.249316	0.186427	0.342132	mandates easing + universal masks	3.27979e+08
United States	2020-11-18	0.249564	0.186166	0.343057	mandates easing + universal masks	3.27979e+08
United States	2020-11-19	0.250108	0.185307	0.346364	mandates easing + universal masks	3.27979e+08
United States	2020-11-20	0.250839	0.18514	0.348843	mandates easing + universal masks	3.27979e+08
United States	2020-11-21	0.251647	0.184932	0.353039	mandates easing + universal masks	3.27979e+08
United States	2020-11-22	0.252596	0.184471	0.355583	mandates easing + universal masks	3.27979e+08
United States	2020-11-23	0.253749	0.184097	0.359799	mandates easing + universal masks	3.27979e+08
United States	2020-11-24	0.255111	0.184204	0.363828	mandates easing + universal masks	3.27979e+08
United States	2020-11-25	0.25673	0.184621	0.370022	mandates easing + universal masks	3.27979e+08
United States	2020-11-26	0.258657	0.185363	0.37598	mandates easing + universal masks	3.27979e+08
United States	2020-11-27	0.260778	0.18592	0.383209	mandates easing + universal masks	3.27979e+08
United States	2020-11-28	0.262979	0.185674	0.387197	mandates easing + universal masks	3.27979e+08
United States	2020-11-29	0.265328	0.186313	0.391199	mandates easing + universal masks	3.27979e+08
United States	2020-11-30	0.267896	0.187088	0.396694	mandates easing + universal masks	3.27979e+08
United States	2020-12-01	0.270688	0.188435	0.402213	mandates easing + universal masks	3.27979e+08
United States	2020-12-02	0.273759	0.189385	0.408459	mandates easing + universal masks	3.27979e+08
United States	2020-12-03	0.277166	0.190157	0.414519	mandates easing + universal masks	3.27979e+08
United States	2020-12-04	0.280791	0.191103	0.420773	mandates easing + universal masks	3.27979e+08
United States	2020-12-05	0.28451	0.192138	0.42808	mandates easing + universal masks	3.27979e+08
United States	2020-12-06	0.2884	0.193346	0.435489	mandates easing + universal masks	3.27979e+08
United States	2020-12-07	0.292538	0.195553	0.444126	mandates easing + universal masks	3.27979e+08
United States	2020-12-08	0.296933	0.1975	0.452386	mandates easing + universal masks	3.27979e+08
United States	2020-12-09	0.301645	0.199476	0.461775	mandates easing + universal masks	3.27979e+08
United States	2020-12-10	0.30674	0.201249	0.471539	mandates easing + universal masks	3.27979e+08
United States	2020-12-11	0.31209	0.20345	0.481773	mandates easing + universal masks	3.27979e+08
United States	2020-12-12	0.317563	0.205829	0.491778	mandates easing + universal masks	3.27979e+08
United States	2020-12-13	0.323243	0.207879	0.501495	mandates easing + universal masks	3.27979e+08
United States	2020-12-14	0.329215	0.211	0.513764	mandates easing + universal masks	3.27979e+08
United States	2020-12-15	0.33549	0.214056	0.526662	mandates easing + universal masks	3.27979e+08
United States	2020-12-16	0.342137	0.216923	0.539658	mandates easing + universal masks	3.27979e+08
United States	2020-12-17	0.349227	0.219865	0.550502	mandates easing + universal masks	3.27979e+08
United States	2020-12-18	0.356626	0.222988	0.564602	mandates easing + universal masks	3.27979e+08
United States	2020-12-19	0.364186	0.226112	0.579217	mandates easing + universal masks	3.27979e+08
United States	2020-12-20	0.371999	0.229077	0.593237	mandates easing + universal masks	3.27979e+08
United States	2020-12-21	0.380159	0.232116	0.60758	mandates easing + universal masks	3.27979e+08
United States	2020-12-22	0.388679	0.235197	0.623434	mandates easing + universal masks	3.27979e+08
United States	2020-12-23	0.397634	0.238553	0.640132	mandates easing + universal masks	3.27979e+08
United States	2020-12-24	0.407104	0.242231	0.657306	mandates easing + universal masks	3.27979e+08
United States	2020-12-25	0.416944	0.245918	0.675031	mandates easing + universal masks	3.27979e+08
United States	2020-12-26	0.42699	0.249511	0.694914	mandates easing + universal masks	3.27979e+08
United States	2020-12-27	0.437338	0.25435	0.719099	mandates easing + universal masks	3.27979e+08
United States	2020-12-28	0.448089	0.258849	0.737083	mandates easing + universal masks	3.27979e+08
United States	2020-12-29	0.459257	0.263632	0.758498	mandates easing + universal masks	3.27979e+08
United States	2020-12-30	0.470921	0.268105	0.780851	mandates easing + universal masks	3.27979e+08
United States	2020-12-31	0.483168	0.272699	0.807513	mandates easing + universal masks	3.27979e+08
United States	2021-01-01	0.495843	0.277947	0.833294	mandates easing + universal masks	3.27979e+08
United States	2021-01-02	0.508765	0.283383	0.857128	mandates easing + universal masks	3.27979e+08
United States	2021-01-03	0.522026	0.289059	0.879312	mandates easing + universal masks	3.27979e+08
United States	2021-01-04	0.53573	0.294802	0.908216	mandates easing + universal masks	3.27979e+08
United States	2021-01-05	0.549889	0.30063	0.936161	mandates easing + universal masks	3.27979e+08
United States	2021-01-06	0.564579	0.307176	0.967229	mandates easing + universal masks	3.27979e+08
United States	2021-01-07	0.579885	0.313342	0.999535	mandates easing + universal masks	3.27979e+08
United States	2021-01-08	0.595643	0.320165	1.03369	mandates easing + universal masks	3.27979e+08
United States	2021-01-09	0.611655	0.32815	1.06802	mandates easing + universal masks	3.27979e+08
United States	2021-01-10	0.628005	0.335889	1.10247	mandates easing + universal masks	3.27979e+08
United States	2021-01-11	0.644793	0.343511	1.13964	mandates easing + universal masks	3.27979e+08
United States	2021-01-12	0.662025	0.351573	1.17318	mandates easing + universal masks	3.27979e+08
United States	2021-01-13	0.679774	0.359636	1.2074	mandates easing + universal masks	3.27979e+08
United States	2021-01-14	0.698122	0.368461	1.24891	mandates easing + universal masks	3.27979e+08
United States	2021-01-15	0.716907	0.377314	1.29384	mandates easing + universal masks	3.27979e+08
United States	2021-01-16	0.73592	0.386257	1.31942	mandates easing + universal masks	3.27979e+08
United States	2021-01-17	0.75523	0.395239	1.35886	mandates easing + universal masks	3.27979e+08
United States	2021-01-18	0.773702	0.404556	1.38988	mandates easing + universal masks	3.27979e+08
United States	2021-01-19	0.791348	0.412317	1.42219	mandates easing + universal masks	3.27979e+08
United States	2021-01-20	0.809358	0.420109	1.45915	mandates easing + universal masks	3.27979e+08
United States	2021-01-21	0.827737	0.429824	1.49608	mandates easing + universal masks	3.27979e+08
United States	2021-01-22	0.846472	0.43962	1.5352	mandates easing + universal masks	3.27979e+08
United States	2021-01-23	0.866095	0.449625	1.57442	mandates easing + universal masks	3.27979e+08
United States	2021-01-24	0.886443	0.4599	1.61444	mandates easing + universal masks	3.27979e+08
United States	2021-01-25	0.906692	0.470186	1.65462	mandates easing + universal masks	3.27979e+08
United States	2021-01-26	0.926958	0.480417	1.69113	mandates easing + universal masks	3.27979e+08
United States	2021-01-27	0.947358	0.49097	1.73502	mandates easing + universal masks	3.27979e+08
United States	2021-01-28	0.967888	0.501897	1.78273	mandates easing + universal masks	3.27979e+08
United States	2021-01-29	0.988612	0.513036	1.83388	mandates easing + universal masks	3.27979e+08
United States	2021-01-30	1.0096	0.523401	1.87954	mandates easing + universal masks	3.27979e+08
United States	2021-01-31	1.03066	0.532904	1.92381	mandates easing + universal masks	3.27979e+08
United States	2021-02-01	1.05157	0.544412	1.95511	mandates easing + universal masks	3.27979e+08
United States	2021-02-02	1.07236	0.55618	1.98531	mandates easing + universal masks	3.27979e+08
United States	2021-02-03	1.09309	0.568064	2.02783	mandates easing + universal masks	3.27979e+08
United States	2021-02-04	1.11375	0.57851	2.0829	mandates easing + universal masks	3.27979e+08
United States	2021-02-05	1.13436	0.589042	2.11183	mandates easing + universal masks	3.27979e+08
United States	2021-02-06	1.15499	0.59984	2.15526	mandates easing + universal masks	3.27979e+08
United States	2021-02-07	1.17547	0.610745	2.20057	mandates easing + universal masks	3.27979e+08
United States	2021-02-08	1.1956	0.621732	2.24366	mandates easing + universal masks	3.27979e+08
United States	2021-02-09	1.21538	0.632798	2.28412	mandates easing + universal masks	3.27979e+08
United States	2021-02-10	1.23483	0.644816	2.3189	mandates easing + universal masks	3.27979e+08
United States	2021-02-11	1.25394	0.657631	2.3447	mandates easing + universal masks	3.27979e+08
United States	2021-02-12	1.27271	0.670966	2.38384	mandates easing + universal masks	3.27979e+08
United States	2021-02-13	1.29119	0.684012	2.43359	mandates easing + universal masks	3.27979e+08
United States	2021-02-14	1.30929	0.693786	2.47609	mandates easing + universal masks	3.27979e+08
United States	2021-02-15	1.32684	0.703447	2.51288	mandates easing + universal masks	3.27979e+08
United States	2021-02-16	1.34379	0.715727	2.54607	mandates easing + universal masks	3.27979e+08
United States	2021-02-17	1.36013	0.729122	2.57177	mandates easing + universal masks	3.27979e+08
United States	2021-02-18	1.37585	0.739486	2.60047	mandates easing + universal masks	3.27979e+08
United States	2021-02-19	1.39094	0.749553	2.62734	mandates easing + universal masks	3.27979e+08
United States	2021-02-20	1.40545	0.758477	2.64256	mandates easing + universal masks	3.27979e+08
United States	2021-02-21	1.41934	0.766422	2.669	mandates easing + universal masks	3.27979e+08
United States	2021-02-22	1.43253	0.774096	2.68769	mandates easing + universal masks	3.27979e+08
United States	2021-02-23	1.44493	0.783339	2.69824	mandates easing + universal masks	3.27979e+08
United States	2021-02-24	1.45647	0.796114	2.70611	mandates easing + universal masks	3.27979e+08
United States	2021-02-25	1.46716	0.806581	2.71073	mandates easing + universal masks	3.27979e+08
United States	2021-02-26	1.47699	0.815792	2.71328	mandates easing + universal masks	3.27979e+08
United States	2021-02-27	1.48598	0.824331	2.71034	mandates easing + universal masks	3.27979e+08
United States	2021-02-28	1.49421	0.832641	2.70454	mandates easing + universal masks	3.27979e+08
Alabama	2020-11-23	0.84256	0.271502	2.18641	mandates easing	4.97769e+06
Alabama	2020-04-28	0.220898	0.220898	0.220898	plausible reference	4.97769e+06
Alabama	2020-04-29	0.227208	0.227208	0.227208	plausible reference	4.97769e+06
Alabama	2020-04-30	0.233468	0.233468	0.233468	plausible reference	4.97769e+06
Alabama	2020-05-01	0.239508	0.239508	0.239508	plausible reference	4.97769e+06
Alabama	2020-11-24	0.862817	0.276456	2.23532	mandates easing	4.97769e+06
Alabama	2020-12-03	1.0875	0.348894	2.812	mandates easing	4.97769e+06
Alabama	2020-11-27	0.93022	0.298323	2.36499	mandates easing	4.97769e+06
Alabama	2020-11-28	0.954034	0.304387	2.43991	mandates easing	4.97769e+06
Alabama	2020-12-02	1.05824	0.337731	2.71112	mandates easing	4.97769e+06
Alabama	2020-12-07	1.21227	0.398507	3.06781	mandates easing	4.97769e+06
Alabama	2020-12-04	1.11774	0.36079	2.82869	mandates easing	4.97769e+06
Alabama	2020-12-05	1.14838	0.373297	2.88193	mandates easing	4.97769e+06
Alabama	2020-12-06	1.17978	0.385405	2.97542	mandates easing	4.97769e+06
Alabama	2020-05-06	0.260665	0.260665	0.260665	plausible reference	4.97769e+06
Alabama	2020-11-25	0.884158	0.283706	2.28565	mandates easing	4.97769e+06
Alabama	2020-11-26	0.906775	0.29129	2.31473	mandates easing	4.97769e+06
Alabama	2020-05-05	0.258084	0.258084	0.258084	plausible reference	4.97769e+06
Alabama	2020-11-17	0.735646	0.234434	1.87512	mandates easing	4.97769e+06
Alabama	2020-11-18	0.751731	0.239593	1.92202	mandates easing	4.97769e+06
Alabama	2020-11-19	0.768824	0.245492	1.97948	mandates easing	4.97769e+06
Alabama	2020-11-20	0.786566	0.251447	2.03529	mandates easing	4.97769e+06
Alabama	2020-11-21	0.804589	0.259163	2.06103	mandates easing	4.97769e+06
Alabama	2020-11-22	0.823167	0.265671	2.14111	mandates easing	4.97769e+06
Alabama	2020-05-02	0.24515	0.24515	0.24515	plausible reference	4.97769e+06
Alabama	2020-05-03	0.250223	0.250223	0.250223	plausible reference	4.97769e+06
Alabama	2020-05-04	0.254575	0.254575	0.254575	plausible reference	4.97769e+06
Alabama	2020-06-14	0.209075	0.209075	0.209075	plausible reference	4.97769e+06
Alabama	2020-11-29	0.978521	0.313392	2.48669	mandates easing	4.97769e+06
[truncated: 100,441 more rows]
