# Supplementary material for: Modeling COVID-19 scenarios for the United States
Source: Nat Med. 2020 Oct 23;27(1):94–105. doi: 10.1038/s41591-020-1132-9 (PMC7806509; doi:10.1038/s41591-020-1132-9)
Supplement: Source Data Extended Data Fig. 2 — Statistical source data. [file 41591_2020_1132_MOESM13_ESM.xlsx]

## Sheet: Fig_2
Date_Reported	Location_Name	Beds_Needed_Mean	Beds_Needed_Upper	Beds_Needed_Lower
2020-02-01	Alabama	0	0	0
2020-02-01	Alaska	0	0	0
2020-02-01	Arizona	0.248719	0.248719	0.248719
2020-02-01	Arkansas	0	0	0
2020-02-01	California	1.09371	1.09371	1.09371
2020-02-01	Colorado	0	0	0
2020-02-01	Connecticut	0	0	0
2020-02-01	Delaware	0	0	0
2020-02-01	District of Columbia	0	0	0
2020-02-01	Florida	0	0	0
2020-02-01	Georgia	0	0	0
2020-02-01	Hawaii	0	0	0
2020-02-01	Idaho	0	0	0
2020-02-01	Illinois	0	0	0
2020-02-01	Indiana	0	0	0
2020-02-01	Iowa	0	0	0
2020-02-01	Kansas	0	0	0
2020-02-01	Kentucky	0	0	0
2020-02-01	Louisiana	0	0	0
2020-02-01	Maine	0	0	0
2020-02-01	Maryland	0	0	0
2020-02-01	Massachusetts	0.154324	0.154324	0.154324
2020-02-01	Michigan	0	0	0
2020-02-01	Minnesota	0	0	0
2020-02-01	Mississippi	0	0	0
2020-02-01	Missouri	0	0	0
2020-02-01	Montana	0	0	0
2020-02-01	Nebraska	0	0	0
2020-02-01	Nevada	0	0	0
2020-02-01	New Hampshire	0	0	0
2020-02-01	New Jersey	0	0	0
2020-02-01	New Mexico	0	0	0
2020-02-01	New York	0	0	0
2020-02-01	North Carolina	0	0	0
2020-02-01	North Dakota	0	0	0
2020-02-01	Ohio	0	0	0
2020-02-01	Oklahoma	0	0	0
2020-02-01	Oregon	0	0	0
2020-02-01	Pennsylvania	0	0	0
2020-02-01	Rhode Island	0	0	0
2020-02-01	South Carolina	0	0	0
2020-02-01	South Dakota	0	0	0
2020-02-01	Tennessee	0	0	0
2020-02-01	Texas	0	0	0
2020-02-01	Utah	0	0	0
2020-02-01	Vermont	0	0	0
2020-02-01	Virginia	0	0	0
2020-02-01	Washington	21.2805	21.2805	21.2805
2020-02-01	West Virginia	0	0	0
2020-02-01	Wisconsin	0.0388927	0.0388927	0.0388927
2020-02-01	Wyoming	0	0	0
2020-02-02	Alabama	0	0	0
2020-02-02	Alaska	0	0	0
2020-02-02	Arizona	0.274947	0.274947	0.274947
2020-02-02	Arkansas	0	0	0
2020-02-02	California	1.21277	1.21277	1.21277
2020-02-02	Colorado	0	0	0
2020-02-02	Connecticut	0	0	0
2020-02-02	Delaware	0	0	0
2020-02-02	District of Columbia	0	0	0
2020-02-02	Florida	0	0	0
2020-02-02	Georgia	0	0	0
2020-02-02	Hawaii	0	0	0
2020-02-02	Idaho	0	0	0
2020-02-02	Illinois	0	0	0
2020-02-02	Indiana	0	0	0
2020-02-02	Iowa	0	0	0
2020-02-02	Kansas	0	0	0
2020-02-02	Kentucky	0	0	0
2020-02-02	Louisiana	0	0	0
2020-02-02	Maine	0	0	0
2020-02-02	Maryland	0	0	0
2020-02-02	Massachusetts	0.163057	0.163057	0.163057
2020-02-02	Michigan	0	0	0
2020-02-02	Minnesota	0	0	0
2020-02-02	Mississippi	0	0	0
2020-02-02	Missouri	0	0	0
2020-02-02	Montana	0	0	0
2020-02-02	Nebraska	0	0	0
2020-02-02	Nevada	0	0	0
2020-02-02	New Hampshire	0	0	0
2020-02-02	New Jersey	0	0	0
2020-02-02	New Mexico	0	0	0
2020-02-02	New York	0	0	0
2020-02-02	North Carolina	0	0	0
2020-02-02	North Dakota	0	0	0
2020-02-02	Ohio	0	0	0
2020-02-02	Oklahoma	0	0	0
2020-02-02	Oregon	0	0	0
2020-02-02	Pennsylvania	0	0	0
2020-02-02	Rhode Island	0	0	0
2020-02-02	South Carolina	0	0	0
2020-02-02	South Dakota	0	0	0
2020-02-02	Tennessee	0	0	0
2020-02-02	Texas	0	0	0
2020-02-02	Utah	0	0	0
2020-02-02	Vermont	0	0	0
2020-02-02	Virginia	0	0	0
2020-02-02	Washington	24.7613	24.7613	24.7613
2020-02-02	West Virginia	0	0	0
2020-02-02	Wisconsin	0.0582534	0.0582534	0.0582534
2020-02-02	Wyoming	0	0	0
2020-02-03	Alabama	0	0	0
2020-02-03	Alaska	0	0	0
2020-02-03	Arizona	0.300017	0.300017	0.300017
2020-02-03	Arkansas	0	0	0
2020-02-03	California	1.3307	1.3307	1.3307
2020-02-03	Colorado	0	0	0
2020-02-03	Connecticut	0	0	0
2020-02-03	Delaware	0	0	0
2020-02-03	District of Columbia	0	0	0
2020-02-03	Florida	0	0	0
2020-02-03	Georgia	0	0	0
2020-02-03	Hawaii	0	0	0
2020-02-03	Idaho	0	0	0
2020-02-03	Illinois	0	0	0
2020-02-03	Indiana	0	0	0
2020-02-03	Iowa	0	0	0
2020-02-03	Kansas	0	0	0
2020-02-03	Kentucky	0	0	0
2020-02-03	Louisiana	0	0	0
2020-02-03	Maine	0	0	0
2020-02-03	Maryland	0	0	0
2020-02-03	Massachusetts	0.171089	0.171089	0.171089
2020-02-03	Michigan	0	0	0
2020-02-03	Minnesota	0	0	0
2020-02-03	Mississippi	0	0	0
2020-02-03	Missouri	0	0	0
2020-02-03	Montana	0	0	0
2020-02-03	Nebraska	0	0	0
2020-02-03	Nevada	0	0	0
2020-02-03	New Hampshire	0	0	0
2020-02-03	New Jersey	0	0	0
2020-02-03	New Mexico	0	0	0
2020-02-03	New York	0	0	0
2020-02-03	North Carolina	0	0	0
2020-02-03	North Dakota	0	0	0
2020-02-03	Ohio	0	0	0
2020-02-03	Oklahoma	0	0	0
2020-02-03	Oregon	0	0	0
2020-02-03	Pennsylvania	0	0	0
2020-02-03	Rhode Island	0	0	0
2020-02-03	South Carolina	0	0	0
2020-02-03	South Dakota	0	0	0
2020-02-03	Tennessee	0	0	0
2020-02-03	Texas	0	0	0
2020-02-03	Utah	0	0	0
2020-02-03	Vermont	0	0	0
2020-02-03	Virginia	0	0	0
2020-02-03	Washington	26.3393	26.3393	26.3393
2020-02-03	West Virginia	0	0	0
2020-02-03	Wisconsin	0.0774933	0.0774933	0.0774933
2020-02-03	Wyoming	0	0	0
2020-02-04	Alabama	0	0	0
2020-02-04	Alaska	0	0	0
2020-02-04	Arizona	0.323853	0.323853	0.323853
2020-02-04	Arkansas	0	0	0
2020-02-04	California	1.44743	1.44743	1.44743
2020-02-04	Colorado	0	0	0
2020-02-04	Connecticut	0	0	0
2020-02-04	Delaware	0	0	0
2020-02-04	District of Columbia	0	0	0
2020-02-04	Florida	0	0	0
2020-02-04	Georgia	0	0	0
2020-02-04	Hawaii	0	0	0
2020-02-04	Idaho	0	0	0
2020-02-04	Illinois	0	0	0
2020-02-04	Indiana	0	0	0
2020-02-04	Iowa	0	0	0
2020-02-04	Kansas	0	0	0
2020-02-04	Kentucky	0	0	0
2020-02-04	Louisiana	0	0	0
2020-02-04	Maine	0	0	0
2020-02-04	Maryland	0	0	0
2020-02-04	Massachusetts	0.178409	0.178409	0.178409
2020-02-04	Michigan	0	0	0
2020-02-04	Minnesota	0	0	0
2020-02-04	Mississippi	0	0	0
2020-02-04	Missouri	0	0	0
2020-02-04	Montana	0	0	0
2020-02-04	Nebraska	0	0	0
2020-02-04	Nevada	0	0	0
2020-02-04	New Hampshire	0	0	0
2020-02-04	New Jersey	0	0	0
2020-02-04	New Mexico	0	0	0
2020-02-04	New York	0	0	0
2020-02-04	North Carolina	0	0	0
2020-02-04	North Dakota	0	0	0
2020-02-04	Ohio	0	0	0
2020-02-04	Oklahoma	0	0	0
2020-02-04	Oregon	0	0	0
2020-02-04	Pennsylvania	0	0	0
2020-02-04	Rhode Island	0	0	0
2020-02-04	South Carolina	0	0	0
2020-02-04	South Dakota	0	0	0
2020-02-04	Tennessee	0	0	0
2020-02-04	Texas	0	0	0
2020-02-04	Utah	0	0	0
2020-02-04	Vermont	0	0	0
2020-02-04	Virginia	0	0	0
2020-02-04	Washington	27.5137	27.5137	27.5137
2020-02-04	West Virginia	0	0	0
2020-02-04	Wisconsin	0.0965671	0.0965671	0.0965671
2020-02-04	Wyoming	0	0	0
2020-02-05	Alabama	0	0	0
2020-02-05	Alaska	0	0	0
2020-02-05	Arizona	0.346397	0.346397	0.346397
2020-02-05	Arkansas	0	0	0
2020-02-05	California	1.56291	1.56291	1.56291
2020-02-05	Colorado	0	0	0
2020-02-05	Connecticut	0	0	0
2020-02-05	Delaware	0	0	0
2020-02-05	District of Columbia	0	0	0
2020-02-05	Florida	0	0	0
2020-02-05	Georgia	0	0	0
2020-02-05	Hawaii	0	0	0
2020-02-05	Idaho	0	0	0
2020-02-05	Illinois	0	0	0
2020-02-05	Indiana	0	0	0
2020-02-05	Iowa	0	0	0
2020-02-05	Kansas	0	0	0
2020-02-05	Kentucky	0	0	0
2020-02-05	Louisiana	0	0	0
2020-02-05	Maine	0	0	0
2020-02-05	Maryland	0	0	0
2020-02-05	Massachusetts	0.185018	0.185018	0.185018
2020-02-05	Michigan	0	0	0
2020-02-05	Minnesota	0	0	0
2020-02-05	Mississippi	0	0	0
2020-02-05	Missouri	0	0	0
2020-02-05	Montana	0	0	0
2020-02-05	Nebraska	0	0	0
2020-02-05	Nevada	0	0	0
2020-02-05	New Hampshire	0	0	0
2020-02-05	New Jersey	0	0	0
2020-02-05	New Mexico	0	0	0
2020-02-05	New York	0	0	0
2020-02-05	North Carolina	0	0	0
2020-02-05	North Dakota	0	0	0
2020-02-05	Ohio	0	0	0
2020-02-05	Oklahoma	0	0	0
2020-02-05	Oregon	0	0	0
2020-02-05	Pennsylvania	0	0	0
2020-02-05	Rhode Island	0	0	0
2020-02-05	South Carolina	0	0	0
2020-02-05	South Dakota	0	0	0
2020-02-05	Tennessee	0	0	0
2020-02-05	Texas	0	0	0
2020-02-05	Utah	0	0	0
2020-02-05	Vermont	0	0	0
2020-02-05	Virginia	0	0	0
2020-02-05	Washington	28.3518	28.3518	28.3518
2020-02-05	West Virginia	0	0	0
2020-02-05	Wisconsin	0.115432	0.115432	0.115432
2020-02-05	Wyoming	0	0	0
2020-02-06	Alabama	0	0	0
2020-02-06	Alaska	0	0	0
2020-02-06	Arizona	0.367607	0.367607	0.367607
2020-02-06	Arkansas	0	0	0
2020-02-06	California	1.6771	1.6771	1.6771
2020-02-06	Colorado	0	0	0
2020-02-06	Connecticut	0	0	0
2020-02-06	Delaware	0	0	0
2020-02-06	District of Columbia	0	0	0
2020-02-06	Florida	0	0	0
2020-02-06	Georgia	0	0	0
2020-02-06	Hawaii	0	0	0
2020-02-06	Idaho	0	0	0
2020-02-06	Illinois	0	0	0
2020-02-06	Indiana	0	0	0
2020-02-06	Iowa	0	0	0
2020-02-06	Kansas	0	0	0
2020-02-06	Kentucky	0	0	0
2020-02-06	Louisiana	0	0	0
2020-02-06	Maine	0	0	0
2020-02-06	Maryland	0	0	0
2020-02-06	Massachusetts	0.190923	0.190923	0.190923
2020-02-06	Michigan	0	0	0
2020-02-06	Minnesota	0	0	0
2020-02-06	Mississippi	0	0	0
2020-02-06	Missouri	0	0	0
2020-02-06	Montana	0	0	0
2020-02-06	Nebraska	0	0	0
2020-02-06	Nevada	0	0	0
2020-02-06	New Hampshire	0	0	0
2020-02-06	New Jersey	0	0	0
2020-02-06	New Mexico	0	0	0
2020-02-06	New York	0	0	0
2020-02-06	North Carolina	0	0	0
2020-02-06	North Dakota	0	0	0
2020-02-06	Ohio	0	0	0
2020-02-06	Oklahoma	0	0	0
2020-02-06	Oregon	0	0	0
2020-02-06	Pennsylvania	0	0	0
2020-02-06	Rhode Island	0	0	0
2020-02-06	South Carolina	0	0	0
2020-02-06	South Dakota	0	0	0
2020-02-06	Tennessee	0	0	0
2020-02-06	Texas	0	0	0
2020-02-06	Utah	0	0	0
2020-02-06	Vermont	0	0	0
2020-02-06	Virginia	0	0	0
2020-02-06	Washington	28.9364	28.9364	28.9364
2020-02-06	West Virginia	0	0	0
2020-02-06	Wisconsin	0.128688	0.128688	0.128688
2020-02-06	Wyoming	0	0	0
2020-02-07	Alabama	0	0	0
2020-02-07	Alaska	0	0	0
2020-02-07	Arizona	0.387459	0.387459	0.387459
2020-02-07	Arkansas	0	0	0
2020-02-07	California	1.79003	1.79003	1.79003
2020-02-07	Colorado	0	0	0
2020-02-07	Connecticut	0	0	0
2020-02-07	Delaware	0	0	0
2020-02-07	District of Columbia	0	0	0
2020-02-07	Florida	0	0	0
2020-02-07	Georgia	0	0	0
2020-02-07	Hawaii	0	0	0
2020-02-07	Idaho	0	0	0
2020-02-07	Illinois	0	0	0
2020-02-07	Indiana	0	0	0
2020-02-07	Iowa	0	0	0
2020-02-07	Kansas	0	0	0
2020-02-07	Kentucky	0	0	0
2020-02-07	Louisiana	0	0	0
2020-02-07	Maine	0	0	0
2020-02-07	Maryland	0	0	0
2020-02-07	Massachusetts	0.196143	0.196143	0.196143
2020-02-07	Michigan	0	0	0
2020-02-07	Minnesota	0	0	0
2020-02-07	Mississippi	0	0	0
2020-02-07	Missouri	0	0	0
2020-02-07	Montana	0	0	0
2020-02-07	Nebraska	0	0	0
2020-02-07	Nevada	0	0	0
2020-02-07	New Hampshire	0	0	0
2020-02-07	New Jersey	0	0	0
2020-02-07	New Mexico	0	0	0
2020-02-07	New York	0	0	0
2020-02-07	North Carolina	0	0	0
2020-02-07	North Dakota	0	0	0
2020-02-07	Ohio	0	0	0
2020-02-07	Oklahoma	0	0	0
2020-02-07	Oregon	0	0	0
2020-02-07	Pennsylvania	0	0	0
2020-02-07	Rhode Island	0	0	0
2020-02-07	South Carolina	0	0	0
2020-02-07	South Dakota	0	0	0
2020-02-07	Tennessee	0	0	0
2020-02-07	Texas	0	0	0
2020-02-07	Utah	0	0	0
2020-02-07	Vermont	0	0	0
2020-02-07	Virginia	0	0	0
2020-02-07	Washington	29.3567	29.3567	29.3567
2020-02-07	West Virginia	0	0	0
2020-02-07	Wisconsin	0.141665	0.141665	0.141665
2020-02-07	Wyoming	0	0	0
2020-02-08	Alabama	0	0	0
2020-02-08	Alaska	0	0	0
2020-02-08	Arizona	0.40595	0.40595	0.40595
2020-02-08	Arkansas	0	0	0
2020-02-08	California	1.90179	1.90179	1.90179
2020-02-08	Colorado	0	0	0
2020-02-08	Connecticut	0	0	0
2020-02-08	Delaware	0	0	0
2020-02-08	District of Columbia	0	0	0
2020-02-08	Florida	0	0	0
2020-02-08	Georgia	0	0	0
2020-02-08	Hawaii	0	0	0
2020-02-08	Idaho	0	0	0
2020-02-08	Illinois	0	0	0
2020-02-08	Indiana	0	0	0
2020-02-08	Iowa	0	0	0
2020-02-08	Kansas	0	0	0
2020-02-08	Kentucky	0	0	0
2020-02-08	Louisiana	0	0	0
2020-02-08	Maine	0	0	0
2020-02-08	Maryland	0	0	0
2020-02-08	Massachusetts	0.200718	0.200718	0.200718
2020-02-08	Michigan	0	0	0
2020-02-08	Minnesota	0	0	0
2020-02-08	Mississippi	0	0	0
2020-02-08	Missouri	0	0	0
2020-02-08	Montana	0	0	0
2020-02-08	Nebraska	0	0	0
2020-02-08	Nevada	0	0	0
2020-02-08	New Hampshire	0	0	0
2020-02-08	New Jersey	0	0	0
2020-02-08	New Mexico	0	0	0
2020-02-08	New York	0	0	0
2020-02-08	North Carolina	0	0	0
2020-02-08	North Dakota	0	0	0
2020-02-08	Ohio	0	0	0
2020-02-08	Oklahoma	0	0	0
2020-02-08	Oregon	0	0	0
2020-02-08	Pennsylvania	0	0	0
2020-02-08	Rhode Island	0	0	0
2020-02-08	South Carolina	0	0	0
2020-02-08	South Dakota	0	0	0
2020-02-08	Tennessee	0	0	0
2020-02-08	Texas	0.0232295	0.0232295	0.0232295
2020-02-08	Utah	0	0	0
2020-02-08	Vermont	0	0	0
2020-02-08	Virginia	0	0	0
2020-02-08	Washington	29.7006	29.7006	29.7006
2020-02-08	West Virginia	0	0	0
2020-02-08	Wisconsin	0.154344	0.154344	0.154344
2020-02-08	Wyoming	0	0	0
2020-02-09	Alabama	0	0	0
2020-02-09	Alaska	0	0	0
2020-02-09	Arizona	0.423103	0.423103	0.423103
2020-02-09	Arkansas	0	0	0
2020-02-09	California	2.01263	2.01263	2.01263
2020-02-09	Colorado	0	0	0
2020-02-09	Connecticut	0	0	0
2020-02-09	Delaware	0	0	0
2020-02-09	District of Columbia	0	0	0
2020-02-09	Florida	0	0	0
2020-02-09	Georgia	0	0	0
2020-02-09	Hawaii	0	0	0
2020-02-09	Idaho	0	0	0
2020-02-09	Illinois	0	0	0
2020-02-09	Indiana	0	0	0
2020-02-09	Iowa	0	0	0
2020-02-09	Kansas	0	0	0
2020-02-09	Kentucky	0	0	0
2020-02-09	Louisiana	0	0	0
2020-02-09	Maine	0	0	0
2020-02-09	Maryland	0	0	0
2020-02-09	Massachusetts	0.204707	0.204707	0.204707
2020-02-09	Michigan	0	0	0
2020-02-09	Minnesota	0	0	0
2020-02-09	Mississippi	0	0	0
2020-02-09	Missouri	0	0	0
2020-02-09	Montana	0	0	0
2020-02-09	Nebraska	0	0	0
2020-02-09	Nevada	0	0	0
2020-02-09	New Hampshire	0	0	0
2020-02-09	New Jersey	0	0	0
2020-02-09	New Mexico	0	0	0
2020-02-09	New York	0	0	0
2020-02-09	North Carolina	0	0	0
2020-02-09	North Dakota	0	0	0
2020-02-09	Ohio	0	0	0
2020-02-09	Oklahoma	0	0	0
2020-02-09	Oregon	0	0	0
2020-02-09	Pennsylvania	0	0	0
2020-02-09	Rhode Island	0	0	0
2020-02-09	South Carolina	0	0	0
2020-02-09	South Dakota	0	0	0
2020-02-09	Tennessee	0	0	0
2020-02-09	Texas	0.0465114	0.0465114	0.0465114
2020-02-09	Utah	0	0	0
2020-02-09	Vermont	0	0	0
2020-02-09	Virginia	0	0	0
2020-02-09	Washington	30.0488	30.0488	30.0488
2020-02-09	West Virginia	0	0	0
2020-02-09	Wisconsin	0.166709	0.166709	0.166709
2020-02-09	Wyoming	0	0	0
2020-02-10	Alabama	0	0	0
2020-02-10	Alaska	0	0	0
2020-02-10	Arizona	0.411928	0.411928	0.411928
2020-02-10	Arkansas	0	0	0
2020-02-10	California	2.02003	2.02003	2.02003
2020-02-10	Colorado	0	0	0
2020-02-10	Connecticut	0	0	0
2020-02-10	Delaware	0	0	0
2020-02-10	District of Columbia	0	0	0
2020-02-10	Florida	0	0	0
2020-02-10	Georgia	0	0	0
2020-02-10	Hawaii	0	0	0
2020-02-10	Idaho	0	0	0
2020-02-10	Illinois	0	0	0
2020-02-10	Indiana	0	0	0
2020-02-10	Iowa	0	0	0
2020-02-10	Kansas	0	0	0
2020-02-10	Kentucky	0	0	0
2020-02-10	Louisiana	0	0	0
2020-02-10	Maine	0	0	0
2020-02-10	Maryland	0	0	0
2020-02-10	Massachusetts	0.198318	0.198318	0.198318
2020-02-10	Michigan	0	0	0
2020-02-10	Minnesota	0	0	0
2020-02-10	Mississippi	0	0	0
2020-02-10	Missouri	0	0	0
2020-02-10	Montana	0	0	0
2020-02-10	Nebraska	0	0	0
2020-02-10	Nevada	0	0	0
2020-02-10	New Hampshire	0	0	0
2020-02-10	New Jersey	0	0	0
2020-02-10	New Mexico	0	0	0
2020-02-10	New York	0	0	0
2020-02-10	North Carolina	0	0	0
2020-02-10	North Dakota	0	0	0
2020-02-10	Ohio	0	0	0
2020-02-10	Oklahoma	0	0	0
2020-02-10	Oregon	0	0	0
2020-02-10	Pennsylvania	0	0	0
2020-02-10	Rhode Island	0	0	0
2020-02-10	South Carolina	0	0	0
2020-02-10	South Dakota	0	0	0
2020-02-10	Tennessee	0	0	0
2020-02-10	Texas	0.0699513	0.0699513	0.0699513
2020-02-10	Utah	0	0	0
2020-02-10	Vermont	0	0	0
2020-02-10	Virginia	0	0	0
2020-02-10	Washington	30.4713	30.4713	30.4713
2020-02-10	West Virginia	0	0	0
2020-02-10	Wisconsin	0.178749	0.178749	0.178749
2020-02-10	Wyoming	0	0	0
2020-02-11	Alabama	0	0	0
2020-02-11	Alaska	0	0	0
2020-02-11	Arizona	0.399616	0.399616	0.399616
2020-02-11	Arkansas	0	0	0
2020-02-11	California	2.02755	2.02755	2.02755
2020-02-11	Colorado	0	0	0
2020-02-11	Connecticut	0	0	0
2020-02-11	Delaware	0	0	0
2020-02-11	District of Columbia	0	0	0
2020-02-11	Florida	0	0	0
2020-02-11	Georgia	0	0	0
2020-02-11	Hawaii	0	0	0
2020-02-11	Idaho	0	0	0
2020-02-11	Illinois	0	0	0
2020-02-11	Indiana	0	0	0
2020-02-11	Iowa	0	0	0
2020-02-11	Kansas	0	0	0
2020-02-11	Kentucky	0	0	0
2020-02-11	Louisiana	0	0	0
2020-02-11	Maine	0	0	0
2020-02-11	Maryland	0	0	0
2020-02-11	Massachusetts	0.19156	0.19156	0.19156
2020-02-11	Michigan	0	0	0
2020-02-11	Minnesota	0	0	0
2020-02-11	Mississippi	0	0	0
2020-02-11	Missouri	0	0	0
2020-02-11	Montana	0	0	0
2020-02-11	Nebraska	0	0	0
2020-02-11	Nevada	0	0	0
2020-02-11	New Hampshire	0	0	0
2020-02-11	New Jersey	0	0	0
2020-02-11	New Mexico	0	0	0
2020-02-11	New York	0	0	0
2020-02-11	North Carolina	0	0	0
2020-02-11	North Dakota	0	0	0
2020-02-11	Ohio	0	0	0
2020-02-11	Oklahoma	0	0	0
2020-02-11	Oregon	0	0	0
2020-02-11	Pennsylvania	0	0	0
2020-02-11	Rhode Island	0	0	0
2020-02-11	South Carolina	0	0	0
2020-02-11	South Dakota	0	0	0
2020-02-11	Tennessee	0	0	0
2020-02-11	Texas	0.0936589	0.0936589	0.0936589
2020-02-11	Utah	0	0	0
2020-02-11	Vermont	0	0	0
2020-02-11	Virginia	0	0	0
2020-02-11	Washington	28.5538	28.5538	28.5538
2020-02-11	West Virginia	0	0	0
2020-02-11	Wisconsin	0.190465	0.190465	0.190465
2020-02-11	Wyoming	0	0	0
2020-02-12	Alabama	0	0	0
2020-02-12	Alaska	0	0	0
2020-02-12	Arizona	0.386411	0.386411	0.386411
2020-02-12	Arkansas	0	0	0
2020-02-12	California	2.03605	2.03605	2.03605
2020-02-12	Colorado	0	0	0
2020-02-12	Connecticut	0	0	0
2020-02-12	Delaware	0	0	0
2020-02-12	District of Columbia	0	0	0
2020-02-12	Florida	0	0	0
2020-02-12	Georgia	0	0	0
2020-02-12	Hawaii	0	0	0
2020-02-12	Idaho	0	0	0
2020-02-12	Illinois	0	0	0
2020-02-12	Indiana	0	0	0
2020-02-12	Iowa	0	0	0
2020-02-12	Kansas	0	0	0
2020-02-12	Kentucky	0	0	0
2020-02-12	Louisiana	0	0	0
2020-02-12	Maine	0	0	0
2020-02-12	Maryland	0	0	0
2020-02-12	Massachusetts	0.184611	0.184611	0.184611
2020-02-12	Michigan	0	0	0
2020-02-12	Minnesota	0	0	0
2020-02-12	Mississippi	0	0	0
2020-02-12	Missouri	0	0	0
2020-02-12	Montana	0	0	0
2020-02-12	Nebraska	0	0	0
2020-02-12	Nevada	0	0	0
2020-02-12	New Hampshire	0	0	0
2020-02-12	New Jersey	0	0	0
2020-02-12	New Mexico	0	0	0
2020-02-12	New York	0	0	0
2020-02-12	North Carolina	0	0	0
2020-02-12	North Dakota	0	0	0
2020-02-12	Ohio	0	0	0
2020-02-12	Oklahoma	0	0	0
2020-02-12	Oregon	0	0	0
2020-02-12	Pennsylvania	0	0	0
2020-02-12	Rhode Island	0	0	0
2020-02-12	South Carolina	0	0	0
2020-02-12	South Dakota	0	0	0
2020-02-12	Tennessee	0	0	0
2020-02-12	Texas	0.11775	0.11775	0.11775
2020-02-12	Utah	0	0	0
2020-02-12	Vermont	0	0	0
2020-02-12	Virginia	0	0	0
2020-02-12	Washington	26.7978	26.7978	26.7978
2020-02-12	West Virginia	0	0	0
2020-02-12	Wisconsin	0.201871	0.201871	0.201871
2020-02-12	Wyoming	0	0	0
2020-02-13	Alabama	0	0	0
2020-02-13	Alaska	0	0	0
2020-02-13	Arizona	0.372575	0.372575	0.372575
2020-02-13	Arkansas	0	0	0
2020-02-13	California	2.04658	2.04658	2.04658
2020-02-13	Colorado	0	0	0
2020-02-13	Connecticut	0	0	0
2020-02-13	Delaware	0	0	0
2020-02-13	District of Columbia	0	0	0
2020-02-13	Florida	0	0	0
2020-02-13	Georgia	0	0	0
2020-02-13	Hawaii	0	0	0
2020-02-13	Idaho	0	0	0
2020-02-13	Illinois	0	0	0
2020-02-13	Indiana	0	0	0
2020-02-13	Iowa	0	0	0
2020-02-13	Kansas	0	0	0
2020-02-13	Kentucky	0	0	0
2020-02-13	Louisiana	0	0	0
2020-02-13	Maine	0	0	0
2020-02-13	Maryland	0	0	0
2020-02-13	Massachusetts	0.17766	0.17766	0.17766
2020-02-13	Michigan	0	0	0
2020-02-13	Minnesota	0	0	0
2020-02-13	Mississippi	0	0	0
2020-02-13	Missouri	0	0	0
2020-02-13	Montana	0	0	0
2020-02-13	Nebraska	0	0	0
2020-02-13	Nevada	0	0	0
2020-02-13	New Hampshire	0	0	0
2020-02-13	New Jersey	0	0	0
2020-02-13	New Mexico	0	0	0
2020-02-13	New York	0	0	0
2020-02-13	North Carolina	0	0	0
2020-02-13	North Dakota	0	0	0
2020-02-13	Ohio	0	0	0
2020-02-13	Oklahoma	0	0	0
2020-02-13	Oregon	0	0	0
2020-02-13	Pennsylvania	0	0	0
2020-02-13	Rhode Island	0	0	0
2020-02-13	South Carolina	0	0	0
2020-02-13	South Dakota	0	0	0
2020-02-13	Tennessee	0	0	0
2020-02-13	Texas	0.142349	0.142349	0.142349
2020-02-13	Utah	0	0	0
2020-02-13	Vermont	0	0	0
2020-02-13	Virginia	0	0	0
2020-02-13	Washington	25.3065	25.3065	25.3065
2020-02-13	West Virginia	0	0	0
2020-02-13	Wisconsin	0.213003	0.213003	0.213003
2020-02-13	Wyoming	0	0	0
2020-02-14	Alabama	0	0	0
2020-02-14	Alaska	0	0	0
2020-02-14	Arizona	0.358383	0.358383	0.358383
2020-02-14	Arkansas	0	0	0
2020-02-14	California	2.06037	2.06037	2.06037
2020-02-14	Colorado	0	0	0
2020-02-14	Connecticut	0	0	0
2020-02-14	Delaware	0	0	0
2020-02-14	District of Columbia	0	0	0
2020-02-14	Florida	0	0	0
2020-02-14	Georgia	0	0	0
2020-02-14	Hawaii	0	0	0
2020-02-14	Idaho	0	0	0
2020-02-14	Illinois	0	0	0
2020-02-14	Indiana	0	0	0
2020-02-14	Iowa	0	0	0
2020-02-14	Kansas	0	0	0
2020-02-14	Kentucky	0	0	0
2020-02-14	Louisiana	0	0	0
2020-02-14	Maine	0	0	0
2020-02-14	Maryland	0	0	0
2020-02-14	Massachusetts	0.170899	0.170899	0.170899
2020-02-14	Michigan	0	0	0
2020-02-14	Minnesota	0	0	0
2020-02-14	Mississippi	0	0	0
2020-02-14	Missouri	0	0	0
2020-02-14	Montana	0	0	0
2020-02-14	Nebraska	0	0	0
2020-02-14	Nevada	0	0	0
2020-02-14	New Hampshire	0	0	0
2020-02-14	New Jersey	0	0	0
2020-02-14	New Mexico	0	0	0
2020-02-14	New York	0	0	0
2020-02-14	North Carolina	0	0	0
2020-02-14	North Dakota	0	0	0
2020-02-14	Ohio	0	0	0
2020-02-14	Oklahoma	0	0	0
2020-02-14	Oregon	0	0	0
2020-02-14	Pennsylvania	0	0	0
2020-02-14	Rhode Island	0	0	0
2020-02-14	South Carolina	0	0	0
2020-02-14	South Dakota	0	0	0
2020-02-14	Tennessee	0	0	0
2020-02-14	Texas	0.16172	0.16172	0.16172
2020-02-14	Utah	0	0	0
2020-02-14	Vermont	0	0	0
2020-02-14	Virginia	0	0	0
2020-02-14	Washington	24.1695	24.1695	24.1695
2020-02-14	West Virginia	0	0	0
2020-02-14	Wisconsin	0.212566	0.212566	0.212566
2020-02-14	Wyoming	0	0	0
2020-02-15	Alabama	0	0	0
2020-02-15	Alaska	0	0	0
2020-02-15	Arizona	0.344108	0.344108	0.344108
2020-02-15	Arkansas	0	0	0
2020-02-15	California	2.07882	2.07882	2.07882
2020-02-15	Colorado	0	0	0
2020-02-15	Connecticut	0	0	0
2020-02-15	Delaware	0	0	0
2020-02-15	District of Columbia	0	0	0
2020-02-15	Florida	0	0	0
2020-02-15	Georgia	0	0	0
2020-02-15	Hawaii	0	0	0
2020-02-15	Idaho	0	0	0
2020-02-15	Illinois	0	0	0
2020-02-15	Indiana	0	0	0
2020-02-15	Iowa	0	0	0
2020-02-15	Kansas	0	0	0
2020-02-15	Kentucky	0	0	0
2020-02-15	Louisiana	0	0	0
2020-02-15	Maine	0	0	0
2020-02-15	Maryland	0	0	0
2020-02-15	Massachusetts	0.164517	0.164517	0.164517
2020-02-15	Michigan	0	0	0
2020-02-15	Minnesota	0	0	0
2020-02-15	Mississippi	0	0	0
2020-02-15	Missouri	0	0	0
2020-02-15	Montana	0	0	0
2020-02-15	Nebraska	0	0	0
2020-02-15	Nevada	0	0	0
2020-02-15	New Hampshire	0	0	0
2020-02-15	New Jersey	0	0	0
2020-02-15	New Mexico	0	0	0
2020-02-15	New York	0	0	0
2020-02-15	North Carolina	0	0	0
2020-02-15	North Dakota	0	0	0
2020-02-15	Ohio	0	0	0
2020-02-15	Oklahoma	0	0	0
2020-02-15	Oregon	0	0	0
2020-02-15	Pennsylvania	0	0	0
2020-02-15	Rhode Island	0	0	0
2020-02-15	South Carolina	0	0	0
2020-02-15	South Dakota	0	0	0
2020-02-15	Tennessee	0	0	0
2020-02-15	Texas	0.18187	0.18187	0.18187
2020-02-15	Utah	0	0	0
2020-02-15	Vermont	0	0	0
2020-02-15	Virginia	0	0	0
2020-02-15	Washington	23.4616	23.4616	23.4616
2020-02-15	West Virginia	0	0	0
2020-02-15	Wisconsin	0.212005	0.212005	0.212005
2020-02-15	Wyoming	0	0	0
2020-02-16	Alabama	0	0	0
2020-02-16	Alaska	0	0	0
2020-02-16	Arizona	0.327345	0.327345	0.327345
2020-02-16	Arkansas	0	0	0
2020-02-16	California	2.08398	2.08398	2.08398
2020-02-16	Colorado	0	0	0
2020-02-16	Connecticut	0	0	0
2020-02-16	Delaware	0	0	0
2020-02-16	District of Columbia	0	0	0
2020-02-16	Florida	0	0	0
2020-02-16	Georgia	0	0	0
2020-02-16	Hawaii	0	0	0
2020-02-16	Idaho	0	0	0
2020-02-16	Illinois	0	0	0
2020-02-16	Indiana	0	0	0
2020-02-16	Iowa	0	0	0
2020-02-16	Kansas	0	0	0
2020-02-16	Kentucky	0	0	0
2020-02-16	Louisiana	0	0	0
2020-02-16	Maine	0	0	0
2020-02-16	Maryland	0	0	0
2020-02-16	Massachusetts	0.157723	0.157723	0.157723
2020-02-16	Michigan	0	0	0
2020-02-16	Minnesota	0	0	0
2020-02-16	Mississippi	0	0	0
2020-02-16	Missouri	0	0	0
2020-02-16	Montana	0	0	0
2020-02-16	Nebraska	0	0	0
2020-02-16	Nevada	0	0	0
2020-02-16	New Hampshire	0	0	0
2020-02-16	New Jersey	0	0	0
2020-02-16	New Mexico	0	0	0
2020-02-16	New York	0	0	0
2020-02-16	North Carolina	0	0	0
2020-02-16	North Dakota	0	0	0
2020-02-16	Ohio	0	0	0
2020-02-16	Oklahoma	0	0	0
2020-02-16	Oregon	0	0	0
2020-02-16	Pennsylvania	0	0	0
2020-02-16	Rhode Island	0	0	0
2020-02-16	South Carolina	0	0	0
2020-02-16	South Dakota	0	0	0
2020-02-16	Tennessee	0	0	0
2020-02-16	Texas	0.20294	0.20294	0.20294
2020-02-16	Utah	0	0	0
2020-02-16	Vermont	0	0	0
2020-02-16	Virginia	0	0	0
2020-02-16	Washington	23.2422	23.2422	23.2422
2020-02-16	West Virginia	0	0	0
2020-02-16	Wisconsin	0.211451	0.211451	0.211451
2020-02-16	Wyoming	0	0	0
2020-02-17	Alabama	0	0	0
2020-02-17	Alaska	0	0	0
2020-02-17	Arizona	0.311031	0.311031	0.311031
2020-02-17	Arkansas	0	0	0
2020-02-17	California	2.09735	2.09735	2.09735
2020-02-17	Colorado	0	0	0
2020-02-17	Connecticut	0	0	0
2020-02-17	Delaware	0	0	0
2020-02-17	District of Columbia	0	0	0
2020-02-17	Florida	0	0	0
2020-02-17	Georgia	0	0	0
2020-02-17	Hawaii	0	0	0
2020-02-17	Idaho	0	0	0
2020-02-17	Illinois	0	0	0
2020-02-17	Indiana	0	0	0
2020-02-17	Iowa	0	0	0
2020-02-17	Kansas	0	0	0
2020-02-17	Kentucky	0	0	0
2020-02-17	Louisiana	0	0	0
2020-02-17	Maine	0	0	0
2020-02-17	Maryland	0	0	0
2020-02-17	Massachusetts	0.151675	0.151675	0.151675
2020-02-17	Michigan	0	0	0
2020-02-17	Minnesota	0	0	0
2020-02-17	Mississippi	0	0	0
2020-02-17	Missouri	0	0	0
2020-02-17	Montana	0	0	0
2020-02-17	Nebraska	0	0	0
2020-02-17	Nevada	0	0	0
2020-02-17	New Hampshire	0	0	0
2020-02-17	New Jersey	0	0	0
2020-02-17	New Mexico	0	0	0
2020-02-17	New York	0	0	0
2020-02-17	North Carolina	0	0	0
2020-02-17	North Dakota	0	0	0
2020-02-17	Ohio	0	0	0
2020-02-17	Oklahoma	0	0	0
2020-02-17	Oregon	0	0	0
2020-02-17	Pennsylvania	0	0	0
2020-02-17	Rhode Island	0	0	0
2020-02-17	South Carolina	0	0	0
2020-02-17	South Dakota	0	0	0
2020-02-17	Tennessee	0	0	0
2020-02-17	Texas	0.225089	0.225089	0.225089
2020-02-17	Utah	0	0	0
2020-02-17	Vermont	0	0	0
2020-02-17	Virginia	0	0	0
2020-02-17	Washington	23.0868	23.0868	23.0868
2020-02-17	West Virginia	0	0	0
2020-02-17	Wisconsin	0.211056	0.211056	0.211056
2020-02-17	Wyoming	0	0	0
2020-02-18	Alabama	0	0	0
2020-02-18	Alaska	0	0	0
2020-02-18	Arizona	0.295423	0.295423	0.295423
2020-02-18	Arkansas	0	0	0
2020-02-18	California	2.1212	2.1212	2.1212
2020-02-18	Colorado	0	0	0
2020-02-18	Connecticut	0	0	0
2020-02-18	Delaware	0	0	0
2020-02-18	District of Columbia	0	0	0
2020-02-18	Florida	0	0	0
2020-02-18	Georgia	0	0	0
2020-02-18	Hawaii	0	0	0
2020-02-18	Idaho	0	0	0
2020-02-18	Illinois	0	0	0
2020-02-18	Indiana	0	0	0
2020-02-18	Iowa	0	0	0
2020-02-18	Kansas	0	0	0
2020-02-18	Kentucky	0	0	0
2020-02-18	Louisiana	0	0	0
2020-02-18	Maine	0	0	0
2020-02-18	Maryland	0	0	0
2020-02-18	Massachusetts	0.146568	0.146568	0.146568
2020-02-18	Michigan	0	0	0
2020-02-18	Minnesota	0	0	0
2020-02-18	Mississippi	0	0	0
2020-02-18	Missouri	0	0	0
2020-02-18	Montana	0	0	0
2020-02-18	Nebraska	0	0	0
2020-02-18	Nevada	0	0	0
2020-02-18	New Hampshire	0	0	0
2020-02-18	New Jersey	0	0	0
2020-02-18	New Mexico	0	0	0
2020-02-18	New York	0	0	0
2020-02-18	North Carolina	0	0	0
2020-02-18	North Dakota	0	0	0
2020-02-18	Ohio	0	0	0
2020-02-18	Oklahoma	0	0	0
2020-02-18	Oregon	0	0	0
2020-02-18	Pennsylvania	0	0	0
2020-02-18	Rhode Island	0	0	0
2020-02-18	South Carolina	0	0	0
2020-02-18	South Dakota	0	0	0
2020-02-18	Tennessee	0	0	0
2020-02-18	Texas	0.248506	0.248506	0.248506
2020-02-18	Utah	0	0	0
2020-02-18	Vermont	0	0	0
2020-02-18	Virginia	0	0	0
2020-02-18	Washington	23.4986	23.4986	23.4986
2020-02-18	West Virginia	0	0	0
2020-02-18	Wisconsin	0.210993	0.210993	0.210993
2020-02-18	Wyoming	0	0	0
2020-02-19	Alabama	0	0	0
2020-02-19	Alaska	0	0	0
2020-02-19	Arizona	0.280769	0.280769	0.280769
2020-02-19	Arkansas	0	0	0
2020-02-19	California	2.15821	2.15821	2.15821
2020-02-19	Colorado	0	0	0
2020-02-19	Connecticut	0	0	0
2020-02-19	Delaware	0	0	0
2020-02-19	District of Columbia	0	0	0
2020-02-19	Florida	0	0	0
2020-02-19	Georgia	0	0	0
2020-02-19	Hawaii	0	0	0
2020-02-19	Idaho	0	0	0
2020-02-19	Illinois	0	0	0
2020-02-19	Indiana	0	0	0
2020-02-19	Iowa	0	0	0
2020-02-19	Kansas	0	0	0
2020-02-19	Kentucky	0	0	0
2020-02-19	Louisiana	0	0	0
2020-02-19	Maine	0	0	0
2020-02-19	Maryland	0	0	0
2020-02-19	Massachusetts	0.142605	0.142605	0.142605
2020-02-19	Michigan	0	0	0
2020-02-19	Minnesota	0	0	0
2020-02-19	Mississippi	0	0	0
2020-02-19	Missouri	0	0	0
2020-02-19	Montana	0	0	0
2020-02-19	Nebraska	0	0	0
2020-02-19	Nevada	0	0	0
2020-02-19	New Hampshire	0	0	0
2020-02-19	New Jersey	0	0	0
2020-02-19	New Mexico	0	0	0
2020-02-19	New York	0	0	0
2020-02-19	North Carolina	0	0	0
2020-02-19	North Dakota	0	0	0
2020-02-19	Ohio	0	0	0
2020-02-19	Oklahoma	0	0	0
2020-02-19	Oregon	0	0	0
2020-02-19	Pennsylvania	0	0	0
2020-02-19	Rhode Island	0	0	0
2020-02-19	South Carolina	0	0	0
2020-02-19	South Dakota	0	0	0
2020-02-19	Tennessee	0	0	0
2020-02-19	Texas	0.273409	0.273409	0.273409
2020-02-19	Utah	0	0	0
2020-02-19	Vermont	0	0	0
2020-02-19	Virginia	0	0	0
2020-02-19	Washington	24.5174	24.5174	24.5174
2020-02-19	West Virginia	0	0	0
2020-02-19	Wisconsin	0.211462	0.211462	0.211462
2020-02-19	Wyoming	0	0	0
2020-02-20	Alabama	0	0	0
2020-02-20	Alaska	0	0	0
2020-02-20	Arizona	0.267308	0.267308	0.267308
2020-02-20	Arkansas	0	0	0
2020-02-20	California	2.21157	2.21157	2.21157
2020-02-20	Colorado	0	0	0
2020-02-20	Connecticut	0	0	0
2020-02-20	Delaware	0	0	0
2020-02-20	District of Columbia	0	0	0
2020-02-20	Florida	0	0	0
2020-02-20	Georgia	0	0	0
2020-02-20	Hawaii	0	0	0
2020-02-20	Idaho	0	0	0
2020-02-20	Illinois	0	0	0
2020-02-20	Indiana	0	0	0
2020-02-20	Iowa	0	0	0
2020-02-20	Kansas	0	0	0
2020-02-20	Kentucky	0	0	0
2020-02-20	Louisiana	0	0	0
2020-02-20	Maine	0	0	0
2020-02-20	Maryland	0	0	0
2020-02-20	Massachusetts	0.140018	0.140018	0.140018
2020-02-20	Michigan	0	0	0
2020-02-20	Minnesota	0	0	0
2020-02-20	Mississippi	0	0	0
2020-02-20	Missouri	0	0	0
2020-02-20	Montana	0	0	0
2020-02-20	Nebraska	0	0	0
2020-02-20	Nevada	0	0	0
2020-02-20	New Hampshire	0	0	0
2020-02-20	New Jersey	0	0	0
2020-02-20	New Mexico	0	0	0
2020-02-20	New York	0	0	0
2020-02-20	North Carolina	0	0	0
2020-02-20	North Dakota	0	0	0
2020-02-20	Ohio	0	0	0
2020-02-20	Oklahoma	0	0	0
2020-02-20	Oregon	0	0	0
2020-02-20	Pennsylvania	0	0	0
2020-02-20	Rhode Island	0	0	0
2020-02-20	South Carolina	0	0	0
2020-02-20	South Dakota	0	0	0
2020-02-20	Tennessee	0	0	0
2020-02-20	Texas	0.300055	0.300055	0.300055
2020-02-20	Utah	0	0	0
2020-02-20	Vermont	0	0	0
2020-02-20	Virginia	0	0	0
2020-02-20	Washington	26.1771	26.1771	26.1771
2020-02-20	West Virginia	0	0	0
2020-02-20	Wisconsin	0.20994	0.20994	0.20994
2020-02-20	Wyoming	0	0	0
2020-02-21	Alabama	0	0	0
2020-02-21	Alaska	0	0	0
2020-02-21	Arizona	0.255277	0.255277	0.255277
2020-02-21	Arkansas	0	0	0
2020-02-21	California	2.28508	2.28508	2.28508
2020-02-21	Colorado	0	0	0
2020-02-21	Connecticut	0	0	0
2020-02-21	Delaware	0	0	0
2020-02-21	District of Columbia	0	0	0
2020-02-21	Florida	0	0	0
2020-02-21	Georgia	0	0	0
2020-02-21	Hawaii	0	0	0
2020-02-21	Idaho	0	0	0
2020-02-21	Illinois	0	0	0
2020-02-21	Indiana	0	0	0
2020-02-21	Iowa	0	0	0
2020-02-21	Kansas	0	0	0
2020-02-21	Kentucky	0	0	0
2020-02-21	Louisiana	0	0	0
2020-02-21	Maine	0	0	0
2020-02-21	Maryland	0	0	0
2020-02-21	Massachusetts	0.139078	0.139078	0.139078
2020-02-21	Michigan	0	0	0
2020-02-21	Minnesota	0	0	0
2020-02-21	Mississippi	0	0	0
2020-02-21	Missouri	0	0	0
2020-02-21	Montana	0	0	0
2020-02-21	Nebraska	0	0	0
2020-02-21	Nevada	0	0	0
2020-02-21	New Hampshire	0	0	0
2020-02-21	New Jersey	0	0	0
2020-02-21	New Mexico	0	0	0
2020-02-21	New York	0	0	0
2020-02-21	North Carolina	0	0	0
2020-02-21	North Dakota	0	0	0
2020-02-21	Ohio	0	0	0
2020-02-21	Oklahoma	0	0	0
2020-02-21	Oregon	0	0	0
2020-02-21	Pennsylvania	0	0	0
2020-02-21	Rhode Island	0	0	0
2020-02-21	South Carolina	0	0	0
2020-02-21	South Dakota	0	0	0
2020-02-21	Tennessee	0	0	0
2020-02-21	Texas	0.328755	0.328755	0.328755
2020-02-21	Utah	0	0	0
2020-02-21	Vermont	0	0	0
2020-02-21	Virginia	0	0	0
2020-02-21	Washington	28.5074	28.5074	28.5074
2020-02-21	West Virginia	0	0	0
2020-02-21	Wisconsin	0.20944	0.20944	0.20944
2020-02-21	Wyoming	0	0	0
2020-02-22	Alabama	0	0	0
2020-02-22	Alaska	0	0	0
2020-02-22	Arizona	0.244913	0.244913	0.244913
2020-02-22	Arkansas	0	0	0
2020-02-22	California	2.3833	2.3833	2.3833
2020-02-22	Colorado	0	0	0
2020-02-22	Connecticut	0	0	0
2020-02-22	Delaware	0	0	0
2020-02-22	District of Columbia	0	0	0
2020-02-22	Florida	0	0	0
2020-02-22	Georgia	0	0	0
2020-02-22	Hawaii	0	0	0
2020-02-22	Idaho	0	0	0
2020-02-22	Illinois	0	0	0
2020-02-22	Indiana	0	0	0
2020-02-22	Iowa	0	0	0
2020-02-22	Kansas	0	0	0
2020-02-22	Kentucky	0	0	0
2020-02-22	Louisiana	0	0	0
2020-02-22	Maine	0	0	0
2020-02-22	Maryland	0	0	0
2020-02-22	Massachusetts	0.140111	0.140111	0.140111
2020-02-22	Michigan	0	0	0
2020-02-22	Minnesota	0	0	0
2020-02-22	Mississippi	0	0	0
2020-02-22	Missouri	0	0	0
2020-02-22	Montana	0	0	0
2020-02-22	Nebraska	0	0	0
2020-02-22	Nevada	0	0	0
2020-02-22	New Hampshire	0	0	0
2020-02-22	New Jersey	0	0	0
2020-02-22	New Mexico	0	0	0
2020-02-22	New York	0	0	0
2020-02-22	North Carolina	0	0	0
2020-02-22	North Dakota	0	0	0
2020-02-22	Ohio	0	0	0
2020-02-22	Oklahoma	0	0	0
2020-02-22	Oregon	0	0	0
2020-02-22	Pennsylvania	0	0	0
2020-02-22	Rhode Island	0	0	0
2020-02-22	South Carolina	0	0	0
2020-02-22	South Dakota	0	0	0
2020-02-22	Tennessee	0	0	0
2020-02-22	Texas	0.345304	0.345304	0.345304
2020-02-22	Utah	0	0	0
2020-02-22	Vermont	0	0	0
2020-02-22	Virginia	0	0	0
2020-02-22	Washington	31.5354	31.5354	31.5354
2020-02-22	West Virginia	0	0	0
2020-02-22	Wisconsin	0.210282	0.210282	0.210282
2020-02-22	Wyoming	0	0	0
2020-02-23	Alabama	0	0	0
2020-02-23	Alaska	0	0	0
2020-02-23	Arizona	0.236464	0.236464	0.236464
2020-02-23	Arkansas	0	0	0
2020-02-23	California	2.51181	2.51181	2.51181
2020-02-23	Colorado	0	0	0
2020-02-23	Connecticut	0	0	0
2020-02-23	Delaware	0	0	0
2020-02-23	District of Columbia	0	0	0
2020-02-23	Florida	0	0	0
2020-02-23	Georgia	0	0	0
2020-02-23	Hawaii	0	0	0
2020-02-23	Idaho	0	0	0
2020-02-23	Illinois	0	0	0
2020-02-23	Indiana	0	0	0
2020-02-23	Iowa	0	0	0
2020-02-23	Kansas	0	0	0
2020-02-23	Kentucky	0	0	0
2020-02-23	Louisiana	0	0	0
2020-02-23	Maine	0	0	0
2020-02-23	Maryland	0	0	0
2020-02-23	Massachusetts	0.143519	0.143519	0.143519
2020-02-23	Michigan	0	0	0
2020-02-23	Minnesota	0	0	0
2020-02-23	Mississippi	0	0	0
2020-02-23	Missouri	0	0	0
2020-02-23	Montana	0	0	0
2020-02-23	Nebraska	0	0	0
2020-02-23	Nevada	0	0	0
2020-02-23	New Hampshire	0	0	0
2020-02-23	New Jersey	0	0	0
2020-02-23	New Mexico	0	0	0
2020-02-23	New York	0	0	0
2020-02-23	North Carolina	0	0	0
2020-02-23	North Dakota	0	0	0
2020-02-23	Ohio	0	0	0
2020-02-23	Oklahoma	0	0	0
2020-02-23	Oregon	0	0	0
2020-02-23	Pennsylvania	0	0	0
2020-02-23	Rhode Island	0	0	0
2020-02-23	South Carolina	0	0	0
2020-02-23	South Dakota	0	0	0
2020-02-23	Tennessee	0	0	0
2020-02-23	Texas	0.364711	0.364711	0.364711
2020-02-23	Utah	0	0	0
2020-02-23	Vermont	0	0	0
2020-02-23	Virginia	0	0	0
2020-02-23	Washington	35.2876	35.2876	35.2876
2020-02-23	West Virginia	0	0	0
2020-02-23	Wisconsin	0.212846	0.212846	0.212846
2020-02-23	Wyoming	0	0	0
2020-02-24	Alabama	0	0	0
2020-02-24	Alaska	0	0	0
2020-02-24	Arizona	0.230188	0.230188	0.230188
2020-02-24	Arkansas	0	0	0
2020-02-24	California	2.67749	2.67749	2.67749
2020-02-24	Colorado	0	0	0
2020-02-24	Connecticut	0	0	0
2020-02-24	Delaware	0	0	0
2020-02-24	District of Columbia	0	0	0
2020-02-24	Florida	0	0	0
2020-02-24	Georgia	0	0	0
2020-02-24	Hawaii	0	0	0
2020-02-24	Idaho	0	0	0
2020-02-24	Illinois	0	0	0
2020-02-24	Indiana	0	0	0
2020-02-24	Iowa	0	0	0
2020-02-24	Kansas	0	0	0
2020-02-24	Kentucky	0	0	0
2020-02-24	Louisiana	0	0	0
2020-02-24	Maine	0	0	0
2020-02-24	Maryland	0	0	0
2020-02-24	Massachusetts	0.149821	0.149821	0.149821
2020-02-24	Michigan	0	0	0
2020-02-24	Minnesota	0	0	0
2020-02-24	Mississippi	0	0	0
2020-02-24	Missouri	0	0	0
2020-02-24	Montana	0	0	0
2020-02-24	Nebraska	0	0	0
2020-02-24	Nevada	0	0	0
2020-02-24	New Hampshire	0	0	0
2020-02-24	New Jersey	0	0	0
2020-02-24	New Mexico	0	0	0
2020-02-24	New York	0	0	0
2020-02-24	North Carolina	0	0	0
2020-02-24	North Dakota	0	0	0
2020-02-24	Ohio	0	0	0
2020-02-24	Oklahoma	0	0	0
2020-02-24	Oregon	0.0719784	0.0719784	0.0719784
2020-02-24	Pennsylvania	0	0	0
2020-02-24	Rhode Island	0	0	0
2020-02-24	South Carolina	0	0	0
2020-02-24	South Dakota	0	0	0
2020-02-24	Tennessee	0	0	0
2020-02-24	Texas	0.387478	0.387478	0.387478
2020-02-24	Utah	0	0	0
2020-02-24	Vermont	0	0	0
2020-02-24	Virginia	0	0	0
2020-02-24	Washington	39.7917	39.7917	39.7917
2020-02-24	West Virginia	0	0	0
2020-02-24	Wisconsin	0.217596	0.217596	0.217596
2020-02-24	Wyoming	0	0	0
2020-02-25	Alabama	0	0	0
2020-02-25	Alaska	0	0	0
2020-02-25	Arizona	0.226375	0.226375	0.226375
2020-02-25	Arkansas	0	0	0
2020-02-25	California	2.88904	2.88904	2.88904
2020-02-25	Colorado	0	0	0
2020-02-25	Connecticut	0	0	0
2020-02-25	Delaware	0	0	0
2020-02-25	District of Columbia	0	0	0
2020-02-25	Florida	0	0	0
2020-02-25	Georgia	0	0	0
2020-02-25	Hawaii	0	0	0
2020-02-25	Idaho	0	0	0
2020-02-25	Illinois	0	0	0
2020-02-25	Indiana	0	0	0
2020-02-25	Iowa	0	0	0
2020-02-25	Kansas	0	0	0
2020-02-25	Kentucky	0	0	0
2020-02-25	Louisiana	0	0	0
2020-02-25	Maine	0	0	0
2020-02-25	Maryland	0	0	0
2020-02-25	Massachusetts	0.159692	0.159692	0.159692
2020-02-25	Michigan	0	0	0
2020-02-25	Minnesota	0	0	0
2020-02-25	Mississippi	0	0	0
2020-02-25	Missouri	0	0	0
2020-02-25	Montana	0	0	0
2020-02-25	Nebraska	0	0	0
2020-02-25	Nevada	0	0	0
2020-02-25	New Hampshire	0	0	0
2020-02-25	New Jersey	0	0	0
2020-02-25	New Mexico	0	0	0
2020-02-25	New York	1.9097	1.9097	1.9097
2020-02-25	North Carolina	0	0	0
2020-02-25	North Dakota	0	0	0
2020-02-25	Ohio	0	0	0
2020-02-25	Oklahoma	0	0	0
2020-02-25	Oregon	0.169274	0.169274	0.169274
2020-02-25	Pennsylvania	0	0	0
2020-02-25	Rhode Island	0.0196267	0.0196267	0.0196267
2020-02-25	South Carolina	0	0	0
2020-02-25	South Dakota	0	0	0
2020-02-25	Tennessee	0	0	0
2020-02-25	Texas	0.414239	0.414239	0.414239
2020-02-25	Utah	0	0	0
2020-02-25	Vermont	0	0	0
2020-02-25	Virginia	0	0	0
2020-02-25	Washington	45.0793	45.0793	45.0793
2020-02-25	West Virginia	0	0	0
2020-02-25	Wisconsin	0.2251	0.2251	0.2251
2020-02-25	Wyoming	0	0	0
2020-02-26	Alabama	0	0	0
2020-02-26	Alaska	0	0	0
2020-02-26	Arizona	0.225364	0.225364	0.225364
2020-02-26	Arkansas	0	0	0
2020-02-26	California	3.15757	3.15757	3.15757
2020-02-26	Colorado	0	0	0
2020-02-26	Connecticut	0	0	0
2020-02-26	Delaware	0	0	0
2020-02-26	District of Columbia	0	0	0
2020-02-26	Florida	1.50284	1.50284	1.50284
2020-02-26	Georgia	0	0	0
2020-02-26	Hawaii	0	0	0
2020-02-26	Idaho	0	0	0
2020-02-26	Illinois	0	0	0
2020-02-26	Indiana	0	0	0
2020-02-26	Iowa	0	0	0
2020-02-26	Kansas	0	0	0
2020-02-26	Kentucky	0	0	0
2020-02-26	Louisiana	0	0	0
2020-02-26	Maine	0	0	0
2020-02-26	Maryland	0	0	0
2020-02-26	Massachusetts	0.174047	0.174047	0.174047
2020-02-26	Michigan	0	0	0
2020-02-26	Minnesota	0	0	0
2020-02-26	Mississippi	0	0	0
2020-02-26	Missouri	0	0	0
2020-02-26	Montana	0	0	0
2020-02-26	Nebraska	0	0	0
2020-02-26	Nevada	0	0	0
2020-02-26	New Hampshire	0.0171672	0.0171672	0.0171672
2020-02-26	New Jersey	0	0	0
2020-02-26	New Mexico	0	0	0
2020-02-26	New York	3.88189	3.88189	3.88189
2020-02-26	North Carolina	0	0	0
2020-02-26	North Dakota	0	0	0
2020-02-26	Ohio	0	0	0
2020-02-26	Oklahoma	0	0	0
2020-02-26	Oregon	0.299287	0.299287	0.299287
2020-02-26	Pennsylvania	0	0	0
2020-02-26	Rhode Island	0.0422598	0.0422598	0.0422598
2020-02-26	South Carolina	0	0	0
2020-02-26	South Dakota	0	0	0
2020-02-26	Tennessee	0	0	0
2020-02-26	Texas	0.445789	0.445789	0.445789
2020-02-26	Utah	0	0	0
2020-02-26	Vermont	0	0	0
2020-02-26	Virginia	0	0	0
2020-02-26	Washington	51.1863	51.1863	51.1863
2020-02-26	West Virginia	0	0	0
2020-02-26	Wisconsin	0.236057	0.236057	0.236057
2020-02-26	Wyoming	0	0	0
2020-02-27	Alabama	0	0	0
2020-02-27	Alaska	0	0	0
2020-02-27	Arizona	0.227579	0.227579	0.227579
2020-02-27	Arkansas	0	0	0
2020-02-27	California	3.4975	3.4975	3.4975
2020-02-27	Colorado	0	0	0
2020-02-27	Connecticut	0	0	0
2020-02-27	Delaware	0	0	0
2020-02-27	District of Columbia	0	0	0
2020-02-27	Florida	3.0206	3.0206	3.0206
2020-02-27	Georgia	0.369024	0.369024	0.369024
2020-02-27	Hawaii	0	0	0
2020-02-27	Idaho	0	0	0
2020-02-27	Illinois	0	0	0
2020-02-27	Indiana	0	0	0
2020-02-27	Iowa	0	0	0
2020-02-27	Kansas	0	0	0
2020-02-27	Kentucky	0	0	0
2020-02-27	Louisiana	0	0	0
2020-02-27	Maine	0	0	0
2020-02-27	Maryland	0	0	0
2020-02-27	Massachusetts	0.194135	0.194135	0.194135
2020-02-27	Michigan	0	0	0
2020-02-27	Minnesota	0	0	0
2020-02-27	Mississippi	0	0	0
2020-02-27	Missouri	0	0	0
2020-02-27	Montana	0	0	0
2020-02-27	Nebraska	0	0	0
2020-02-27	Nevada	0	0	0
2020-02-27	New Hampshire	0.0373108	0.0373108	0.0373108
2020-02-27	New Jersey	0	0	0
2020-02-27	New Mexico	0	0	0
2020-02-27	New York	5.95411	5.95411	5.95411
2020-02-27	North Carolina	0	0	0
2020-02-27	North Dakota	0	0	0
2020-02-27	Ohio	0	0	0
2020-02-27	Oklahoma	0	0	0
2020-02-27	Oregon	0.47102	0.47102	0.47102
2020-02-27	Pennsylvania	0	0	0
2020-02-27	Rhode Island	0.0683481	0.0683481	0.0683481
2020-02-27	South Carolina	0	0	0
2020-02-27	South Dakota	0	0	0
2020-02-27	Tennessee	0	0	0
2020-02-27	Texas	0.483131	0.483131	0.483131
2020-02-27	Utah	0	0	0
2020-02-27	Vermont	0	0	0
2020-02-27	Virginia	0	0	0
2020-02-27	Washington	58.1541	58.1541	58.1541
2020-02-27	West Virginia	0	0	0
2020-02-27	Wisconsin	0.251344	0.251344	0.251344
2020-02-27	Wyoming	0	0	0
2020-02-28	Alabama	0	0	0
2020-02-28	Alaska	0	0	0
2020-02-28	Arizona	0.233574	0.233574	0.233574
2020-02-28	Arkansas	0	0	0
2020-02-28	California	3.92765	3.92765	3.92765
2020-02-28	Colorado	0	0	0
2020-02-28	Connecticut	0	0	0
2020-02-28	Delaware	0	0	0
2020-02-28	District of Columbia	0	0	0
2020-02-28	Florida	4.57297	4.57297	4.57297
2020-02-28	Georgia	0.765694	0.765694	0.765694
2020-02-28	Hawaii	0	0	0
2020-02-28	Idaho	0	0	0
2020-02-28	Illinois	0	0	0
2020-02-28	Indiana	0	0	0
2020-02-28	Iowa	0	0	0
2020-02-28	Kansas	0	0	0
2020-02-28	Kentucky	0	0	0
2020-02-28	Louisiana	0	0	0
2020-02-28	Maine	0	0	0
2020-02-28	Maryland	0	0	0
2020-02-28	Massachusetts	0.221685	0.221685	0.221685
2020-02-28	Michigan	0	0	0
2020-02-28	Minnesota	0	0	0
2020-02-28	Mississippi	0	0	0
2020-02-28	Missouri	0	0	0
2020-02-28	Montana	0	0	0
2020-02-28	Nebraska	0	0	0
2020-02-28	Nevada	0	0	0
2020-02-28	New Hampshire	0.0609362	0.0609362	0.0609362
2020-02-28	New Jersey	0	0	0
2020-02-28	New Mexico	0	0	0
2020-02-28	New York	8.1694	8.1694	8.1694
2020-02-28	North Carolina	0.0347806	0.0347806	0.0347806
2020-02-28	North Dakota	0	0	0
2020-02-28	Ohio	0	0	0
2020-02-28	Oklahoma	0	0	0
2020-02-28	Oregon	0.695252	0.695252	0.695252
2020-02-28	Pennsylvania	0	0	0
2020-02-28	Rhode Island	0.0984091	0.0984091	0.0984091
2020-02-28	South Carolina	0	0	0
2020-02-28	South Dakota	0	0	0
2020-02-28	Tennessee	0	0	0
2020-02-28	Texas	0.524748	0.524748	0.524748
2020-02-28	Utah	0	0	0
2020-02-28	Vermont	0	0	0
2020-02-28	Virginia	0	0	0
2020-02-28	Washington	66.0291	66.0291	66.0291
2020-02-28	West Virginia	0	0	0
2020-02-28	Wisconsin	0.272066	0.272066	0.272066
2020-02-28	Wyoming	0	0	0
2020-02-29	Alabama	0	0	0
2020-02-29	Alaska	0	0	0
2020-02-29	Arizona	0.244093	0.244093	0.244093
2020-02-29	Arkansas	0	0	0
2020-02-29	California	4.47286	4.47286	4.47286
2020-02-29	Colorado	0	0	0
2020-02-29	Connecticut	0	0	0
2020-02-29	Delaware	0	0	0
2020-02-29	District of Columbia	0	0	0
2020-02-29	Florida	6.18105	6.18105	6.18105
2020-02-29	Georgia	1.19794	1.19794	1.19794
2020-02-29	Hawaii	0	0	0
2020-02-29	Idaho	0	0	0
2020-02-29	Illinois	0	0	0
2020-02-29	Indiana	0	0	0
2020-02-29	Iowa	0	0	0
2020-02-29	Kansas	0	0	0
2020-02-29	Kentucky	0	0	0
2020-02-29	Louisiana	0	0	0
2020-02-29	Maine	0	0	0
2020-02-29	Maryland	0	0	0
2020-02-29	Massachusetts	0.2591	0.2591	0.2591
2020-02-29	Michigan	0	0	0
2020-02-29	Minnesota	0	0	0
2020-02-29	Mississippi	0	0	0
2020-02-29	Missouri	0	0	0
2020-02-29	Montana	0	0	0
2020-02-29	Nebraska	0	0	0
2020-02-29	Nevada	0.140433	0.140433	0.140433
2020-02-29	New Hampshire	0.0886363	0.0886363	0.0886363
2020-02-29	New Jersey	1.16417	1.16417	1.16417
2020-02-29	New Mexico	0	0	0
2020-02-29	New York	10.5789	10.5789	10.5789
2020-02-29	North Carolina	0.069973	0.069973	0.069973
2020-02-29	North Dakota	0	0	0
2020-02-29	Ohio	0	0	0
2020-02-29	Oklahoma	0	0	0
2020-02-29	Oregon	0.984653	0.984653	0.984653
2020-02-29	Pennsylvania	0	0	0
2020-02-29	Rhode Island	0.133041	0.133041	0.133041
2020-02-29	South Carolina	0	0	0
2020-02-29	South Dakota	0	0	0
2020-02-29	Tennessee	0.00788264	0.00788264	0.00788264
2020-02-29	Texas	0.575007	0.575007	0.575007
2020-02-29	Utah	0	0	0
2020-02-29	Vermont	0	0	0
2020-02-29	Virginia	0	0	0
2020-02-29	Washington	74.8632	74.8632	74.8632
2020-02-29	West Virginia	0	0	0
2020-02-29	Wisconsin	0.299632	0.299632	0.299632
2020-02-29	Wyoming	0	0	0
2020-03-01	Alabama	0	0	0
2020-03-01	Alaska	0	0	0
2020-03-01	Arizona	0.260159	0.260159	0.260159
2020-03-01	Arkansas	0	0	0
2020-03-01	California	5.16603	5.16603	5.16603
2020-03-01	Colorado	0.301424	0.301424	0.301424
2020-03-01	Connecticut	0	0	0
2020-03-01	Delaware	0	0	0
2020-03-01	District of Columbia	0	0	0
2020-03-01	Florida	7.8682	7.8682	7.8682
2020-03-01	Georgia	1.67542	1.67542	1.67542
2020-03-01	Hawaii	0.021466	0.021466	0.021466
2020-03-01	Idaho	0	0	0
2020-03-01	Illinois	0	0	0
2020-03-01	Indiana	0.322362	0.322362	0.322362
2020-03-01	Iowa	0	0	0
2020-03-01	Kansas	0	0	0
2020-03-01	Kentucky	0	0	0
2020-03-01	Louisiana	0	0	0
2020-03-01	Maine	0	0	0
2020-03-01	Maryland	0	0	0
2020-03-01	Massachusetts	0.309743	0.309743	0.309743
2020-03-01	Michigan	0	0	0
2020-03-01	Minnesota	0.024584	0.024584	0.024584
2020-03-01	Mississippi	0	0	0
2020-03-01	Missouri	0	0	0
2020-03-01	Montana	0	0	0
2020-03-01	Nebraska	0	0	0
2020-03-01	Nevada	0.287811	0.287811	0.287811
2020-03-01	New Hampshire	0.121107	0.121107	0.121107
2020-03-01	New Jersey	2.34415	2.34415	2.34415
2020-03-01	New Mexico	0	0	0
2020-03-01	New York	13.2452	13.2452	13.2452
2020-03-01	North Carolina	0.106323	0.106323	0.106323
2020-03-01	North Dakota	0	0	0
2020-03-01	Ohio	0	0	0
2020-03-01	Oklahoma	0	0	0
2020-03-01	Oregon	1.33432	1.33432	1.33432
2020-03-01	Pennsylvania	0.461777	0.461777	0.461777
2020-03-01	Rhode Island	0.172936	0.172936	0.172936
2020-03-01	South Carolina	0	0	0
2020-03-01	South Dakota	0	0	0
2020-03-01	Tennessee	0.0180739	0.0180739	0.0180739
2020-03-01	Texas	0.635928	0.635928	0.635928
2020-03-01	Utah	0	0	0
2020-03-01	Vermont	0	0	0
2020-03-01	Virginia	0	0	0
2020-03-01	Washington	84.7135	84.7135	84.7135
2020-03-01	West Virginia	0	0	0
2020-03-01	Wisconsin	0.335855	0.335855	0.335855
2020-03-01	Wyoming	0	0	0
2020-03-02	Alabama	0	0	0
2020-03-02	Alaska	0	0	0
2020-03-02	Arizona	0.283194	0.283194	0.283194
2020-03-02	Arkansas	0	0	0
2020-03-02	California	6.05093	6.05093	6.05093
2020-03-02	Colorado	0.669002	0.669002	0.669002
2020-03-02	Connecticut	0.107818	0.107818	0.107818
2020-03-02	Delaware	0	0	0
2020-03-02	District of Columbia	0	0	0
2020-03-02	Florida	9.66105	9.66105	9.66105
2020-03-02	Georgia	2.2101	2.2101	2.2101
2020-03-02	Hawaii	0.048036	0.048036	0.048036
2020-03-02	Idaho	0	0	0
2020-03-02	Illinois	0	0	0
2020-03-02	Indiana	0.651616	0.651616	0.651616
2020-03-02	Iowa	0	0	0
2020-03-02	Kansas	0	0	0
2020-03-02	Kentucky	0	0	0
2020-03-02	Louisiana	0	0	0
2020-03-02	Maine	0	0	0
2020-03-02	Maryland	0	0	0
2020-03-02	Massachusetts	0.378316	0.378316	0.378316
2020-03-02	Michigan	0	0	0
2020-03-02	Minnesota	0.0556241	0.0556241	0.0556241
2020-03-02	Mississippi	0	0	0
2020-03-02	Missouri	0	0	0
2020-03-02	Montana	0	0	0
2020-03-02	Nebraska	0	0	0
2020-03-02	Nevada	0.444796	0.444796	0.444796
2020-03-02	New Hampshire	0.159166	0.159166	0.159166
2020-03-02	New Jersey	3.56373	3.56373	3.56373
2020-03-02	New Mexico	0	0	0
2020-03-02	New York	15.6102	15.6102	15.6102
2020-03-02	North Carolina	0.144649	0.144649	0.144649
2020-03-02	North Dakota	0	0	0
2020-03-02	Ohio	0	0	0
2020-03-02	Oklahoma	0.0628959	0.0628959	0.0628959
2020-03-02	Oregon	1.77349	1.77349	1.77349
2020-03-02	Pennsylvania	0.93967	0.93967	0.93967
2020-03-02	Rhode Island	0.211683	0.211683	0.211683
2020-03-02	South Carolina	0.167848	0.167848	0.167848
2020-03-02	South Dakota	0	0	0
2020-03-02	Tennessee	0.0313912	0.0313912	0.0313912
2020-03-02	Texas	0.710115	0.710115	0.710115
2020-03-02	Utah	0.0429669	0.0429669	0.0429669
2020-03-02	Vermont	0	0	0
2020-03-02	Virginia	0	0	0
2020-03-02	Washington	95.6436	95.6436	95.6436
2020-03-02	West Virginia	0	0	0
2020-03-02	Wisconsin	0.383067	0.383067	0.383067
2020-03-02	Wyoming	0	0	0
2020-03-03	Alabama	0	0	0
2020-03-03	Alaska	0	0	0
2020-03-03	Arizona	0.315191	0.315191	0.315191
2020-03-03	Arkansas	0	0	0
2020-03-03	California	7.18569	7.18569	7.18569
2020-03-03	Colorado	1.11786	1.11786	1.11786
2020-03-03	Connecticut	0.24785	0.24785	0.24785
2020-03-03	Delaware	0	0	0
2020-03-03	District of Columbia	0.0455234	0.0455234	0.0455234
2020-03-03	Florida	11.154	11.154	11.154
2020-03-03	Georgia	2.81702	2.81702	2.81702
2020-03-03	Hawaii	0.0808765	0.0808765	0.0808765
2020-03-03	Idaho	0	0	0
2020-03-03	Illinois	0	0	0
2020-03-03	Indiana	0.99407	0.99407	0.99407
2020-03-03	Iowa	0	0	0
2020-03-03	Kansas	0.525486	0.525486	0.525486
2020-03-03	Kentucky	0	0	0
2020-03-03	Louisiana	0	0	0
2020-03-03	Maine	0.0119454	0.0119454	0.0119454
2020-03-03	Maryland	0	0	0
2020-03-03	Massachusetts	0.47139	0.47139	0.47139
2020-03-03	Michigan	0	0	0
2020-03-03	Minnesota	0.09494	0.09494	0.09494
2020-03-03	Mississippi	0	0	0
2020-03-03	Missouri	0.805749	0.805749	0.805749
2020-03-03	Montana	0	0	0
2020-03-03	Nebraska	0	0	0
2020-03-03	Nevada	0.614512	0.614512	0.614512
2020-03-03	New Hampshire	0.190526	0.190526	0.190526
2020-03-03	New Jersey	4.84919	4.84919	4.84919
2020-03-03	New Mexico	0	0	0
2020-03-03	New York	18.3907	18.3907	18.3907
2020-03-03	North Carolina	0.185903	0.185903	0.185903
2020-03-03	North Dakota	0	0	0
2020-03-03	Ohio	0	0	0
2020-03-03	Oklahoma	0.13779	0.13779	0.13779
2020-03-03	Oregon	2.31855	2.31855	2.31855
2020-03-03	Pennsylvania	1.44233	1.44233	1.44233
2020-03-03	Rhode Island	0.256333	0.256333	0.256333
2020-03-03	South Carolina	0.375422	0.375422	0.375422
2020-03-03	South Dakota	0	0	0
2020-03-03	Tennessee	0.0489747	0.0489747	0.0489747
2020-03-03	Texas	0.800954	0.800954	0.800954
2020-03-03	Utah	0.0985522	0.0985522	0.0985522
2020-03-03	Vermont	0.0107618	0.0107618	0.0107618
2020-03-03	Virginia	0.870508	0.870508	0.870508
2020-03-03	Washington	107.724	107.724	107.724
2020-03-03	West Virginia	0	0	0
2020-03-03	Wisconsin	0.444284	0.444284	0.444284
2020-03-03	Wyoming	0	0	0
2020-03-04	Alabama	0	0	0
2020-03-04	Alaska	0	0	0
2020-03-04	Arizona	0.358964	0.358964	0.358964
2020-03-04	Arkansas	0	0	0
2020-03-04	California	8.64726	8.64726	8.64726
2020-03-04	Colorado	1.66655	1.66655	1.66655
2020-03-04	Connecticut	0.429088	0.429088	0.429088
2020-03-04	Delaware	0	0	0
2020-03-04	District of Columbia	0.105639	0.105639	0.105639
2020-03-04	Florida	12.8168	12.8168	12.8168
2020-03-04	Georgia	3.42937	3.42937	3.42937
2020-03-04	Hawaii	0.12141	0.12141	0.12141
2020-03-04	Idaho	0	0	0
2020-03-04	Illinois	0	0	0
2020-03-04	Indiana	1.35679	1.35679	1.35679
2020-03-04	Iowa	0.0329997	0.0329997	0.0329997
2020-03-04	Kansas	1.05629	1.05629	1.05629
2020-03-04	Kentucky	0	0	0
2020-03-04	Louisiana	1.75443	1.75443	1.75443
2020-03-04	Maine	0.0280732	0.0280732	0.0280732
2020-03-04	Maryland	0	0	0
2020-03-04	Massachusetts	0.598136	0.598136	0.598136
2020-03-04	Michigan	0	0	0
2020-03-04	Minnesota	0.144843	0.144843	0.144843
2020-03-04	Mississippi	0	0	0
2020-03-04	Missouri	1.61924	1.61924	1.61924
2020-03-04	Montana	0	0	0
2020-03-04	Nebraska	0	0	0
2020-03-04	Nevada	0.80072	0.80072	0.80072
2020-03-04	New Hampshire	0.227277	0.227277	0.227277
2020-03-04	New Jersey	6.23103	6.23103	6.23103
2020-03-04	New Mexico	0	0	0
2020-03-04	New York	21.7061	21.7061	21.7061
2020-03-04	North Carolina	0.231235	0.231235	0.231235
2020-03-04	North Dakota	0	0	0
2020-03-04	Ohio	0	0	0
2020-03-04	Oklahoma	0.227844	0.227844	0.227844
2020-03-04	Oregon	2.98704	2.98704	2.98704
2020-03-04	Pennsylvania	1.97957	1.97957	1.97957
2020-03-04	Rhode Island	0.307823	0.307823	0.307823
2020-03-04	South Carolina	0.632341	0.632341	0.632341
2020-03-04	South Dakota	0	0	0
2020-03-04	Tennessee	0.0724262	0.0724262	0.0724262
2020-03-04	Texas	0.912878	0.912878	0.912878
2020-03-04	Utah	0.170003	0.170003	0.170003
2020-03-04	Vermont	0.0303213	0.0303213	0.0303213
2020-03-04	Virginia	1.81342	1.81342	1.81342
2020-03-04	Washington	121.037	121.037	121.037
2020-03-04	West Virginia	0	0	0
2020-03-04	Wisconsin	0.523394	0.523394	0.523394
2020-03-04	Wyoming	0	0	0
2020-03-05	Alabama	0	0	0
2020-03-05	Alaska	0.0745613	0.0745613	0.0745613
2020-03-05	Arizona	0.418504	0.418504	0.418504
2020-03-05	Arkansas	0.0668249	0.0668249	0.0668249
2020-03-05	California	10.5368	10.5368	10.5368
2020-03-05	Colorado	2.33777	2.33777	2.33777
2020-03-05	Connecticut	0.662862	0.662862	0.662862
2020-03-05	Delaware	0	0	0
2020-03-05	District of Columbia	0.184473	0.184473	0.184473
2020-03-05	Florida	14.6892	14.6892	14.6892
2020-03-05	Georgia	4.15134	4.15134	4.15134
2020-03-05	Hawaii	0.171372	0.171372	0.171372
2020-03-05	Idaho	0.0864899	0.0864899	0.0864899
2020-03-05	Illinois	0.788993	0.788993	0.788993
2020-03-05	Indiana	1.74802	1.74802	1.74802
2020-03-05	Iowa	0.0754009	0.0754009	0.0754009
2020-03-05	Kansas	1.59928	1.59928	1.59928
2020-03-05	Kentucky	0	0	0
2020-03-05	Louisiana	3.86653	3.86653	3.86653
2020-03-05	Maine	0.0496576	0.0496576	0.0496576
2020-03-05	Maryland	0	0	0
2020-03-05	Massachusetts	0.771336	0.771336	0.771336
2020-03-05	Michigan	2.07827	2.07827	2.07827
2020-03-05	Minnesota	0.208261	0.208261	0.208261
2020-03-05	Mississippi	0.188608	0.188608	0.188608
2020-03-05	Missouri	2.45081	2.45081	2.45081
2020-03-05	Montana	0.0188712	0.0188712	0.0188712
2020-03-05	Nebraska	0	0	0
2020-03-05	Nevada	1.00805	1.00805	1.00805
2020-03-05	New Hampshire	0.270372	0.270372	0.270372
2020-03-05	New Jersey	7.74616	7.74616	7.74616
2020-03-05	New Mexico	0.0268469	0.0268469	0.0268469
2020-03-05	New York	25.7167	25.7167	25.7167
2020-03-05	North Carolina	0.272392	0.272392	0.272392
2020-03-05	North Dakota	0.0117443	0.0117443	0.0117443
2020-03-05	Ohio	0.274602	0.274602	0.274602
2020-03-05	Oklahoma	0.3371	0.3371	0.3371
2020-03-05	Oregon	3.79728	3.79728	3.79728
2020-03-05	Pennsylvania	2.56285	2.56285	2.56285
2020-03-05	Rhode Island	0.36726	0.36726	0.36726
2020-03-05	South Carolina	0.950407	0.950407	0.950407
2020-03-05	South Dakota	0.309264	0.309264	0.309264
2020-03-05	Tennessee	0.10401	0.10401	0.10401
2020-03-05	Texas	1.05174	1.05174	1.05174
2020-03-05	Utah	0.261267	0.261267	0.261267
2020-03-05	Vermont	0.0646347	0.0646347	0.0646347
2020-03-05	Virginia	2.84406	2.84406	2.84406
2020-03-05	Washington	135.676	135.676	135.676
2020-03-05	West Virginia	0.0551924	0.0551924	0.0551924
2020-03-05	Wisconsin	0.625409	0.625409	0.625409
2020-03-05	Wyoming	0.0120164	0.0120164	0.0120164
2020-03-06	Alabama	0	0	0
2020-03-06	Alaska	0.181403	0.181403	0.181403
2020-03-06	Arizona	0.499472	0.499472	0.499472
2020-03-06	Arkansas	0.157634	0.157634	0.157634
2020-03-06	California	12.9861	12.9861	12.9861
2020-03-06	Colorado	3.15935	3.15935	3.15935
2020-03-06	Connecticut	0.963419	0.963419	0.963419
2020-03-06	Delaware	0	0	0
2020-03-06	District of Columbia	0.287138	0.287138	0.287138
2020-03-06	Florida	16.8215	16.8215	16.8215
2020-03-06	Georgia	5.01324	5.01324	5.01324
2020-03-06	Hawaii	0.232873	0.232873	0.232873
2020-03-06	Idaho	0.197882	0.197882	0.197882
2020-03-06	Illinois	1.76442	1.76442	1.76442
2020-03-06	Indiana	2.17776	2.17776	2.17776
2020-03-06	Iowa	0.1298	0.1298	0.1298
2020-03-06	Kansas	2.16188	2.16188	2.16188
2020-03-06	Kentucky	0	0	0
2020-03-06	Louisiana	6.4176	6.4176	6.4176
2020-03-06	Maine	0.078294	0.078294	0.078294
2020-03-06	Maryland	0	0	0
2020-03-06	Massachusetts	1.00873	1.00873	1.00873
2020-03-06	Michigan	4.50627	4.50627	4.50627
2020-03-06	Minnesota	0.288889	0.288889	0.288889
2020-03-06	Mississippi	0.424471	0.424471	0.424471
2020-03-06	Missouri	3.31157	3.31157	3.31157
2020-03-06	Montana	0.0477792	0.0477792	0.0477792
2020-03-06	Nebraska	0	0	0
2020-03-06	Nevada	1.19856	1.19856	1.19856
2020-03-06	New Hampshire	0.320943	0.320943	0.320943
2020-03-06	New Jersey	9.0835	9.0835	9.0835
2020-03-06	New Mexico	0.0602245	0.0602245	0.0602245
2020-03-06	New York	30.6409	30.6409	30.6409
2020-03-06	North Carolina	0.320824	0.320824	0.320824
2020-03-06	North Dakota	0.0275393	0.0275393	0.0275393
2020-03-06	Ohio	0.622443	0.622443	0.622443
2020-03-06	Oklahoma	0.470742	0.470742	0.470742
2020-03-06	Oregon	4.76793	4.76793	4.76793
2020-03-06	Pennsylvania	3.20593	3.20593	3.20593
2020-03-06	Rhode Island	0.435963	0.435963	0.435963
2020-03-06	South Carolina	1.34406	1.34406	1.34406
2020-03-06	South Dakota	0.653323	0.653323	0.653323
2020-03-06	Tennessee	0.145198	0.145198	0.145198
2020-03-06	Texas	1.22527	1.22527	1.22527
2020-03-06	Utah	0.377111	0.377111	0.377111
2020-03-06	Vermont	0.122737	0.122737	0.122737
2020-03-06	Virginia	3.98029	3.98029	3.98029
2020-03-06	Washington	151.747	151.747	151.747
2020-03-06	West Virginia	0.11306	0.11306	0.11306
2020-03-06	Wisconsin	0.756782	0.756782	0.756782
2020-03-06	Wyoming	0.0255199	0.0255199	0.0255199
2020-03-07	Alabama	0	0	0
2020-03-07	Alaska	0.332472	0.332472	0.332472
2020-03-07	Arizona	0.609897	0.609897	0.609897
2020-03-07	Arkansas	0.279881	0.279881	0.279881
2020-03-07	California	16.1654	16.1654	16.1654
2020-03-07	Colorado	4.05607	4.05607	4.05607
2020-03-07	Connecticut	1.34862	1.34862	1.34862
2020-03-07	Delaware	0	0	0
2020-03-07	District of Columbia	0.419912	0.419912	0.419912
2020-03-07	Florida	19.2776	19.2776	19.2776
2020-03-07	Georgia	6.05513	6.05513	6.05513
2020-03-07	Hawaii	0.302443	0.302443	0.302443
2020-03-07	Idaho	0.340391	0.340391	0.340391
2020-03-07	Illinois	2.97561	2.97561	2.97561
2020-03-07	Indiana	2.56115	2.56115	2.56115
2020-03-07	Iowa	0.199468	0.199468	0.199468
2020-03-07	Kansas	2.7523	2.7523	2.7523
2020-03-07	Kentucky	0	0	0
2020-03-07	Louisiana	9.5086	9.5086	9.5086
2020-03-07	Maine	0.115957	0.115957	0.115957
2020-03-07	Maryland	0	0	0
2020-03-07	Massachusetts	1.33481	1.33481	1.33481
2020-03-07	Michigan	7.36	7.36	7.36
2020-03-07	Minnesota	0.380419	0.380419	0.380419
2020-03-07	Mississippi	0.719784	0.719784	0.719784
2020-03-07	Missouri	4.21383	4.21383	4.21383
2020-03-07	Montana	0.0911222	0.0911222	0.0911222
2020-03-07	Nebraska	0	0	0
2020-03-07	Nevada	1.4212	1.4212	1.4212
2020-03-07	New Hampshire	0.380345	0.380345	0.380345
2020-03-07	New Jersey	10.655	10.655	10.655
2020-03-07	New Mexico	0.101708	0.101708	0.101708
2020-03-07	New York	36.7788	36.7788	36.7788
2020-03-07	North Carolina	0.378798	0.378798	0.378798
2020-03-07	North Dakota	0.0486115	0.0486115	0.0486115
2020-03-07	Ohio	1.06197	1.06197	1.06197
2020-03-07	Oklahoma	0.635431	0.635431	0.635431
2020-03-07	Oregon	5.91761	5.91761	5.91761
2020-03-07	Pennsylvania	3.75132	3.75132	3.75132
2020-03-07	Rhode Island	0.515534	0.515534	0.515534
2020-03-07	South Carolina	1.83089	1.83089	1.83089
2020-03-07	South Dakota	1.03577	1.03577	1.03577
2020-03-07	Tennessee	0.201847	0.201847	0.201847
2020-03-07	Texas	1.44374	1.44374	1.44374
2020-03-07	Utah	0.523242	0.523242	0.523242
2020-03-07	Vermont	0.217699	0.217699	0.217699
2020-03-07	Virginia	5.24314	5.24314	5.24314
2020-03-07	Washington	169.374	169.374	169.374
2020-03-07	West Virginia	0.174261	0.174261	0.174261
2020-03-07	Wisconsin	0.925818	0.925818	0.925818
2020-03-07	Wyoming	0.0406075	0.0406075	0.0406075
2020-03-08	Alabama	0.160685	0.160685	0.160685
2020-03-08	Alaska	0.54325	0.54325	0.54325
2020-03-08	Arizona	0.761131	0.761131	0.761131
2020-03-08	Arkansas	0.442882	0.442882	0.442882
2020-03-08	California	20.2911	20.2911	20.2911
2020-03-08	Colorado	5.15473	5.15473	5.15473
2020-03-08	Connecticut	1.79052	1.79052	1.79052
2020-03-08	Delaware	0	0	0
2020-03-08	District of Columbia	0.590444	0.590444	0.590444
2020-03-08	Florida	22.1395	22.1395	22.1395
2020-03-08	Georgia	7.33036	7.33036	7.33036
2020-03-08	Hawaii	0.387811	0.387811	0.387811
2020-03-08	Idaho	0.521488	0.521488	0.521488
2020-03-08	Illinois	4.48559	4.48559	4.48559
2020-03-08	Indiana	3.00935	3.00935	3.00935
2020-03-08	Iowa	0.288516	0.288516	0.288516
2020-03-08	Kansas	3.37997	3.37997	3.37997
2020-03-08	Kentucky	0	0	0
2020-03-08	Louisiana	13.265	13.265	13.265
2020-03-08	Maine	0.165065	0.165065	0.165065
2020-03-08	Maryland	0	0	0
2020-03-08	Massachusetts	1.78321	1.78321	1.78321
2020-03-08	Michigan	10.7343	10.7343	10.7343
2020-03-08	Minnesota	0.496779	0.496779	0.496779
2020-03-08	Mississippi	1.08987	1.08987	1.08987
2020-03-08	Missouri	5.17164	5.17164	5.17164
2020-03-08	Montana	0.154709	0.154709	0.154709
2020-03-08	Nebraska	0	0	0
2020-03-08	Nevada	1.68464	1.68464	1.68464
2020-03-08	New Hampshire	0.450207	0.450207	0.450207
2020-03-08	New Jersey	12.5317	12.5317	12.5317
2020-03-08	New Mexico	0.153239	0.153239	0.153239
2020-03-08	New York	44.5472	44.5472	44.5472
2020-03-08	North Carolina	0.449429	0.449429	0.449429
2020-03-08	North Dakota	0.076493	0.076493	0.076493
2020-03-08	Ohio	1.61591	1.61591	1.61591
2020-03-08	Oklahoma	0.82488	0.82488	0.82488
2020-03-08	Oregon	7.26463	7.26463	7.26463
2020-03-08	Pennsylvania	4.38826	4.38826	4.38826
2020-03-08	Rhode Island	0.607951	0.607951	0.607951
2020-03-08	South Carolina	2.38282	2.38282	2.38282
2020-03-08	South Dakota	1.46019	1.46019	1.46019
2020-03-08	Tennessee	0.280437	0.280437	0.280437
2020-03-08	Texas	1.72073	1.72073	1.72073
2020-03-08	Utah	0.700432	0.700432	0.700432
2020-03-08	Vermont	0.367501	0.367501	0.367501
2020-03-08	Virginia	6.6575	6.6575	6.6575
2020-03-08	Washington	188.691	188.691	188.691
2020-03-08	West Virginia	0.239556	0.239556	0.239556
2020-03-08	Wisconsin	1.14319	1.14319	1.14319
2020-03-08	Wyoming	0.0573702	0.0573702	0.0573702
2020-03-09	Alabama	0.393141	0.393141	0.393141
2020-03-09	Alaska	0.83346	0.83346	0.83346
2020-03-09	Arizona	0.969145	0.969145	0.969145
2020-03-09	Arkansas	0.658111	0.658111	0.658111
2020-03-09	California	25.6352	25.6352	25.6352
2020-03-09	Colorado	6.50059	6.50059	6.50059
2020-03-09	Connecticut	2.35225	2.35225	2.35225
2020-03-09	Delaware	0	0	0
2020-03-09	District of Columbia	0.793774	0.793774	0.793774
2020-03-09	Florida	25.5135	25.5135	25.5135
2020-03-09	Georgia	8.91028	8.91028	8.91028
2020-03-09	Hawaii	0.492447	0.492447	0.492447
2020-03-09	Idaho	0.750074	0.750074	0.750074
2020-03-09	Illinois	6.37497	6.37497	6.37497
2020-03-09	Indiana	3.54124	3.54124	3.54124
2020-03-09	Iowa	0.402093	0.402093	0.402093
2020-03-09	Kansas	3.90449	3.90449	3.90449
2020-03-09	Kentucky	0	0	0
2020-03-09	Louisiana	17.8428	17.8428	17.8428
2020-03-09	Maine	0.223597	0.223597	0.223597
2020-03-09	Maryland	0	0	0
2020-03-09	Massachusetts	2.39972	2.39972	2.39972
2020-03-09	Michigan	14.7482	14.7482	14.7482
2020-03-09	Minnesota	0.644481	0.644481	0.644481
2020-03-09	Mississippi	1.554	1.554	1.554
2020-03-09	Missouri	5.89747	5.89747	5.89747
2020-03-09	Montana	0.245955	0.245955	0.245955
2020-03-09	Nebraska	0	0	0
2020-03-09	Nevada	2.00031	2.00031	2.00031
2020-03-09	New Hampshire	0.532514	0.532514	0.532514
2020-03-09	New Jersey	14.8113	14.8113	14.8113
2020-03-09	New Mexico	0.217203	0.217203	0.217203
2020-03-09	New York	54.5281	54.5281	54.5281
2020-03-09	North Carolina	0.537053	0.537053	0.537053
2020-03-09	North Dakota	0.113073	0.113073	0.113073
2020-03-09	Ohio	2.31216	2.31216	2.31216
2020-03-09	Oklahoma	1.06225	1.06225	1.06225
2020-03-09	Oregon	8.78474	8.78474	8.78474
2020-03-09	Pennsylvania	5.14	5.14	5.14
2020-03-09	Rhode Island	0.715698	0.715698	0.715698
2020-03-09	South Carolina	3.06357	3.06357	3.06357
2020-03-09	South Dakota	1.9301	1.9301	1.9301
2020-03-09	Tennessee	0.390392	0.390392	0.390392
2020-03-09	Texas	2.07418	2.07418	2.07418
2020-03-09	Utah	0.920945	0.920945	0.920945
2020-03-09	Vermont	0.591282	0.591282	0.591282
2020-03-09	Virginia	7.90574	7.90574	7.90574
2020-03-09	Washington	209.843	209.843	209.843
2020-03-09	West Virginia	0.309833	0.309833	0.309833
2020-03-09	Wisconsin	1.4226	1.4226	1.4226
2020-03-09	Wyoming	0.0758916	0.0758916	0.0758916
2020-03-10	Alabama	0.725922	0.725922	0.725922
2020-03-10	Alaska	1.22778	1.22778	1.22778
2020-03-10	Arizona	1.2563	1.2563	1.2563
2020-03-10	Arkansas	0.939499	0.939499	0.939499
2020-03-10	California	32.5327	32.5327	32.5327
2020-03-10	Colorado	8.14885	8.14885	8.14885
2020-03-10	Connecticut	3.06434	3.06434	3.06434
2020-03-10	Delaware	0	0	0
2020-03-10	District of Columbia	1.0506	1.0506	1.0506
2020-03-10	Florida	29.537	29.537	29.537
2020-03-10	Georgia	10.89	10.89	10.89
2020-03-10	Hawaii	0.620568	0.620568	0.620568
2020-03-10	Idaho	1.03665	1.03665	1.03665
2020-03-10	Illinois	8.74693	8.74693	8.74693
2020-03-10	Indiana	4.18226	4.18226	4.18226
2020-03-10	Iowa	0.534054	0.534054	0.534054
2020-03-10	Kansas	4.48911	4.48911	4.48911
2020-03-10	Kentucky	0	0	0
2020-03-10	Louisiana	22.9359	22.9359	22.9359
2020-03-10	Maine	0.298275	0.298275	0.298275
2020-03-10	Maryland	0	0	0
2020-03-10	Massachusetts	3.24596	3.24596	3.24596
2020-03-10	Michigan	19.5512	19.5512	19.5512
2020-03-10	Minnesota	0.831656	0.831656	0.831656
2020-03-10	Mississippi	2.13632	2.13632	2.13632
2020-03-10	Missouri	6.71206	6.71206	6.71206
2020-03-10	Montana	0.373987	0.373987	0.373987
2020-03-10	Nebraska	0	0	0
2020-03-10	Nevada	2.38343	2.38343	2.38343
2020-03-10	New Hampshire	0.629714	0.629714	0.629714
2020-03-10	New Jersey	17.6287	17.6287	17.6287
2020-03-10	New Mexico	0.296534	0.296534	0.296534
2020-03-10	New York	66.4659	66.4659	66.4659
2020-03-10	North Carolina	0.647771	0.647771	0.647771
2020-03-10	North Dakota	0.160654	0.160654	0.160654
2020-03-10	Ohio	3.18488	3.18488	3.18488
2020-03-10	Oklahoma	1.36121	1.36121	1.36121
2020-03-10	Oregon	10.5231	10.5231	10.5231
2020-03-10	Pennsylvania	6.03677	6.03677	6.03677
2020-03-10	Rhode Island	0.831516	0.831516	0.831516
2020-03-10	South Carolina	3.90164	3.90164	3.90164
2020-03-10	South Dakota	2.44891	2.44891	2.44891
2020-03-10	Tennessee	0.545493	0.545493	0.545493
2020-03-10	Texas	2.52772	2.52772	2.52772
2020-03-10	Utah	1.19371	1.19371	1.19371
2020-03-10	Vermont	0.918658	0.918658	0.918658
2020-03-10	Virginia	9.34175	9.34175	9.34175
2020-03-10	Washington	232.979	232.979	232.979
2020-03-10	West Virginia	0.386143	0.386143	0.386143
2020-03-10	Wisconsin	1.78165	1.78165	1.78165
2020-03-10	Wyoming	0.096246	0.096246	0.096246
2020-03-11	Alabama	1.19722	1.19722	1.19722
2020-03-11	Alaska	1.74079	1.74079	1.74079
2020-03-11	Arizona	1.65366	1.65366	1.65366
2020-03-11	Arkansas	1.28639	1.28639	1.28639
2020-03-11	California	41.3878	41.3878	41.3878
2020-03-11	Colorado	10.1666	10.1666	10.1666
2020-03-11	Connecticut	3.96461	3.96461	3.96461
2020-03-11	Delaware	0	0	0
2020-03-11	District of Columbia	1.37276	1.37276	1.37276
2020-03-11	Florida	33.4934	33.4934	33.4934
[truncated: 18,095 more rows]

## Sheet: Fig_2_redlines
Location_Name	Estimated_All_Beds_Available
Alabama	5744
Alaska	683
Arizona	6018
Arkansas	5006
California	26654
Colorado	4852
Connecticut	1739
Delaware	696
District of Columbia	1094
Florida	20184
Georgia	8323
Hawaii	957
Idaho	1818
Illinois	14552
Indiana	8485
Iowa	4297
Kansas	4811
Kentucky	6210
Louisiana	7205
Maine	1062
Maryland	3961
Massachusetts	4849
Michigan	10155
Minnesota	4984
Mississippi	5733
Missouri	7933
Montana	1670
Nebraska	3130
Nevada	2248
New Hampshire	1019
New Jersey	7815
New Mexico	1753
New York	13011
North Carolina	7126
North Dakota	1545
Ohio	14291
Oklahoma	5458
Oregon	2658
Pennsylvania	14395
Rhode Island	795
South Carolina	4680
South Dakota	1806
Tennessee	7812
Texas	28634
Utah	2771
Vermont	533
Virginia	6581
Washington	4907
West Virginia	3032
Wisconsin	5365
Wyoming	1069
