# Supplementary material for: Modeling COVID-19 scenarios for the United States
Source: Nat Med. 2020 Oct 23;27(1):94–105. doi: 10.1038/s41591-020-1132-9 (PMC7806509; doi:10.1038/s41591-020-1132-9)
Supplement: Source Data Extended Data Fig. 3 — Statistical source data. [file 41591_2020_1132_MOESM14_ESM.xlsx]

## Sheet: Fig_3
Date_Reported	Location_Name	ICU_Beds_Needed_Mean	ICU_Beds_Needed_Upper	ICU_Beds_Needed_Lower
2020-02-01	Alabama	0	0	0
2020-02-01	Alaska	0	0	0
2020-02-01	Arizona	0.0621068	0.0621068	0.0621068
2020-02-01	Arkansas	0	0	0
2020-02-01	California	0.230241	0.230241	0.230241
2020-02-01	Colorado	0	0	0
2020-02-01	Connecticut	0	0	0
2020-02-01	Delaware	0	0	0
2020-02-01	District of Columbia	0	0	0
2020-02-01	Florida	0	0	0
2020-02-01	Georgia	0	0	0
2020-02-01	Hawaii	0	0	0
2020-02-01	Idaho	0	0	0
2020-02-01	Illinois	0	0	0
2020-02-01	Indiana	0	0	0
2020-02-01	Iowa	0	0	0
2020-02-01	Kansas	0	0	0
2020-02-01	Kentucky	0	0	0
2020-02-01	Louisiana	0	0	0
2020-02-01	Maine	0	0	0
2020-02-01	Maryland	0	0	0
2020-02-01	Massachusetts	0.0485425	0.0485425	0.0485425
2020-02-01	Michigan	0	0	0
2020-02-01	Minnesota	0	0	0
2020-02-01	Mississippi	0	0	0
2020-02-01	Missouri	0	0	0
2020-02-01	Montana	0	0	0
2020-02-01	Nebraska	0	0	0
2020-02-01	Nevada	0	0	0
2020-02-01	New Hampshire	0	0	0
2020-02-01	New Jersey	0	0	0
2020-02-01	New Mexico	0	0	0
2020-02-01	New York	0	0	0
2020-02-01	North Carolina	0	0	0
2020-02-01	North Dakota	0	0	0
2020-02-01	Ohio	0	0	0
2020-02-01	Oklahoma	0	0	0
2020-02-01	Oregon	0	0	0
2020-02-01	Pennsylvania	0	0	0
2020-02-01	Rhode Island	0	0	0
2020-02-01	South Carolina	0	0	0
2020-02-01	South Dakota	0	0	0
2020-02-01	Tennessee	0	0	0
2020-02-01	Texas	0	0	0
2020-02-01	Utah	0	0	0
2020-02-01	Vermont	0	0	0
2020-02-01	Virginia	0	0	0
2020-02-01	Washington	6.14257	6.14257	6.14257
2020-02-01	West Virginia	0	0	0
2020-02-01	Wisconsin	0.013355	0.013355	0.013355
2020-02-01	Wyoming	0	0	0
2020-02-02	Alabama	0	0	0
2020-02-02	Alaska	0	0	0
2020-02-02	Arizona	0.0632976	0.0632976	0.0632976
2020-02-02	Arkansas	0	0	0
2020-02-02	California	0.240283	0.240283	0.240283
2020-02-02	Colorado	0	0	0
2020-02-02	Connecticut	0	0	0
2020-02-02	Delaware	0	0	0
2020-02-02	District of Columbia	0	0	0
2020-02-02	Florida	0	0	0
2020-02-02	Georgia	0	0	0
2020-02-02	Hawaii	0	0	0
2020-02-02	Idaho	0	0	0
2020-02-02	Illinois	0	0	0
2020-02-02	Indiana	0	0	0
2020-02-02	Iowa	0	0	0
2020-02-02	Kansas	0	0	0
2020-02-02	Kentucky	0	0	0
2020-02-02	Louisiana	0	0	0
2020-02-02	Maine	0	0	0
2020-02-02	Maryland	0	0	0
2020-02-02	Massachusetts	0.0483927	0.0483927	0.0483927
2020-02-02	Michigan	0	0	0
2020-02-02	Minnesota	0	0	0
2020-02-02	Mississippi	0	0	0
2020-02-02	Missouri	0	0	0
2020-02-02	Montana	0	0	0
2020-02-02	Nebraska	0	0	0
2020-02-02	Nevada	0	0	0
2020-02-02	New Hampshire	0	0	0
2020-02-02	New Jersey	0	0	0
2020-02-02	New Mexico	0	0	0
2020-02-02	New York	0	0	0
2020-02-02	North Carolina	0	0	0
2020-02-02	North Dakota	0	0	0
2020-02-02	Ohio	0	0	0
2020-02-02	Oklahoma	0	0	0
2020-02-02	Oregon	0	0	0
2020-02-02	Pennsylvania	0	0	0
2020-02-02	Rhode Island	0	0	0
2020-02-02	South Carolina	0	0	0
2020-02-02	South Dakota	0	0	0
2020-02-02	Tennessee	0	0	0
2020-02-02	Texas	0	0	0
2020-02-02	Utah	0	0	0
2020-02-02	Vermont	0	0	0
2020-02-02	Virginia	0	0	0
2020-02-02	Washington	7.37379	7.37379	7.37379
2020-02-02	West Virginia	0	0	0
2020-02-02	Wisconsin	0.020003	0.020003	0.020003
2020-02-02	Wyoming	0	0	0
2020-02-03	Alabama	0	0	0
2020-02-03	Alaska	0	0	0
2020-02-03	Arizona	0.0642099	0.0642099	0.0642099
2020-02-03	Arkansas	0	0	0
2020-02-03	California	0.250092	0.250092	0.250092
2020-02-03	Colorado	0	0	0
2020-02-03	Connecticut	0	0	0
2020-02-03	Delaware	0	0	0
2020-02-03	District of Columbia	0	0	0
2020-02-03	Florida	0	0	0
2020-02-03	Georgia	0	0	0
2020-02-03	Hawaii	0	0	0
2020-02-03	Idaho	0	0	0
2020-02-03	Illinois	0	0	0
2020-02-03	Indiana	0	0	0
2020-02-03	Iowa	0	0	0
2020-02-03	Kansas	0	0	0
2020-02-03	Kentucky	0	0	0
2020-02-03	Louisiana	0	0	0
2020-02-03	Maine	0	0	0
2020-02-03	Maryland	0	0	0
2020-02-03	Massachusetts	0.048028	0.048028	0.048028
2020-02-03	Michigan	0	0	0
2020-02-03	Minnesota	0	0	0
2020-02-03	Mississippi	0	0	0
2020-02-03	Missouri	0	0	0
2020-02-03	Montana	0	0	0
2020-02-03	Nebraska	0	0	0
2020-02-03	Nevada	0	0	0
2020-02-03	New Hampshire	0	0	0
2020-02-03	New Jersey	0	0	0
2020-02-03	New Mexico	0	0	0
2020-02-03	New York	0	0	0
2020-02-03	North Carolina	0	0	0
2020-02-03	North Dakota	0	0	0
2020-02-03	Ohio	0	0	0
2020-02-03	Oklahoma	0	0	0
2020-02-03	Oregon	0	0	0
2020-02-03	Pennsylvania	0	0	0
2020-02-03	Rhode Island	0	0	0
2020-02-03	South Carolina	0	0	0
2020-02-03	South Dakota	0	0	0
2020-02-03	Tennessee	0	0	0
2020-02-03	Texas	0	0	0
2020-02-03	Utah	0	0	0
2020-02-03	Vermont	0	0	0
2020-02-03	Virginia	0	0	0
2020-02-03	Washington	7.34635	7.34635	7.34635
2020-02-03	West Virginia	0	0	0
2020-02-03	Wisconsin	0.0300372	0.0300372	0.0300372
2020-02-03	Wyoming	0	0	0
2020-02-04	Alabama	0	0	0
2020-02-04	Alaska	0	0	0
2020-02-04	Arizona	0.0648503	0.0648503	0.0648503
2020-02-04	Arkansas	0	0	0
2020-02-04	California	0.25967	0.25967	0.25967
2020-02-04	Colorado	0	0	0
2020-02-04	Connecticut	0	0	0
2020-02-04	Delaware	0	0	0
2020-02-04	District of Columbia	0	0	0
2020-02-04	Florida	0	0	0
2020-02-04	Georgia	0	0	0
2020-02-04	Hawaii	0	0	0
2020-02-04	Idaho	0	0	0
2020-02-04	Illinois	0	0	0
2020-02-04	Indiana	0	0	0
2020-02-04	Iowa	0	0	0
2020-02-04	Kansas	0	0	0
2020-02-04	Kentucky	0	0	0
2020-02-04	Louisiana	0	0	0
2020-02-04	Maine	0	0	0
2020-02-04	Maryland	0	0	0
2020-02-04	Massachusetts	0.0474588	0.0474588	0.0474588
2020-02-04	Michigan	0	0	0
2020-02-04	Minnesota	0	0	0
2020-02-04	Mississippi	0	0	0
2020-02-04	Missouri	0	0	0
2020-02-04	Montana	0	0	0
2020-02-04	Nebraska	0	0	0
2020-02-04	Nevada	0	0	0
2020-02-04	New Hampshire	0	0	0
2020-02-04	New Jersey	0	0	0
2020-02-04	New Mexico	0	0	0
2020-02-04	New York	0	0	0
2020-02-04	North Carolina	0	0	0
2020-02-04	North Dakota	0	0	0
2020-02-04	Ohio	0	0	0
2020-02-04	Oklahoma	0	0	0
2020-02-04	Oregon	0	0	0
2020-02-04	Pennsylvania	0	0	0
2020-02-04	Rhode Island	0	0	0
2020-02-04	South Carolina	0	0	0
2020-02-04	South Dakota	0	0	0
2020-02-04	Tennessee	0	0	0
2020-02-04	Texas	0	0	0
2020-02-04	Utah	0	0	0
2020-02-04	Vermont	0	0	0
2020-02-04	Virginia	0	0	0
2020-02-04	Washington	7.18579	7.18579	7.18579
2020-02-04	West Virginia	0	0	0
2020-02-04	Wisconsin	0.04001	0.04001	0.04001
2020-02-04	Wyoming	0	0	0
2020-02-05	Alabama	0	0	0
2020-02-05	Alaska	0	0	0
2020-02-05	Arizona	0.065229	0.065229	0.065229
2020-02-05	Arkansas	0	0	0
2020-02-05	California	0.269022	0.269022	0.269022
2020-02-05	Colorado	0	0	0
2020-02-05	Connecticut	0	0	0
2020-02-05	Delaware	0	0	0
2020-02-05	District of Columbia	0	0	0
2020-02-05	Florida	0	0	0
2020-02-05	Georgia	0	0	0
2020-02-05	Hawaii	0	0	0
2020-02-05	Idaho	0	0	0
2020-02-05	Illinois	0	0	0
2020-02-05	Indiana	0	0	0
2020-02-05	Iowa	0	0	0
2020-02-05	Kansas	0	0	0
2020-02-05	Kentucky	0	0	0
2020-02-05	Louisiana	0	0	0
2020-02-05	Maine	0	0	0
2020-02-05	Maryland	0	0	0
2020-02-05	Massachusetts	0.0466983	0.0466983	0.0466983
2020-02-05	Michigan	0	0	0
2020-02-05	Minnesota	0	0	0
2020-02-05	Mississippi	0	0	0
2020-02-05	Missouri	0	0	0
2020-02-05	Montana	0	0	0
2020-02-05	Nebraska	0	0	0
2020-02-05	Nevada	0	0	0
2020-02-05	New Hampshire	0	0	0
2020-02-05	New Jersey	0	0	0
2020-02-05	New Mexico	0	0	0
2020-02-05	New York	0	0	0
2020-02-05	North Carolina	0	0	0
2020-02-05	North Dakota	0	0	0
2020-02-05	Ohio	0	0	0
2020-02-05	Oklahoma	0	0	0
2020-02-05	Oregon	0	0	0
2020-02-05	Pennsylvania	0	0	0
2020-02-05	Rhode Island	0	0	0
2020-02-05	South Carolina	0	0	0
2020-02-05	South Dakota	0	0	0
2020-02-05	Tennessee	0	0	0
2020-02-05	Texas	0	0	0
2020-02-05	Utah	0	0	0
2020-02-05	Vermont	0	0	0
2020-02-05	Virginia	0	0	0
2020-02-05	Washington	6.92546	6.92546	6.92546
2020-02-05	West Virginia	0	0	0
2020-02-05	Wisconsin	0.0498982	0.0498982	0.0498982
2020-02-05	Wyoming	0	0	0
2020-02-06	Alabama	0	0	0
2020-02-06	Alaska	0	0	0
2020-02-06	Arizona	0.0653593	0.0653593	0.0653593
2020-02-06	Arkansas	0	0	0
2020-02-06	California	0.278156	0.278156	0.278156
2020-02-06	Colorado	0	0	0
2020-02-06	Connecticut	0	0	0
2020-02-06	Delaware	0	0	0
2020-02-06	District of Columbia	0	0	0
2020-02-06	Florida	0	0	0
2020-02-06	Georgia	0	0	0
2020-02-06	Hawaii	0	0	0
2020-02-06	Idaho	0	0	0
2020-02-06	Illinois	0	0	0
2020-02-06	Indiana	0	0	0
2020-02-06	Iowa	0	0	0
2020-02-06	Kansas	0	0	0
2020-02-06	Kentucky	0	0	0
2020-02-06	Louisiana	0	0	0
2020-02-06	Maine	0	0	0
2020-02-06	Maryland	0	0	0
2020-02-06	Massachusetts	0.0457622	0.0457622	0.0457622
2020-02-06	Michigan	0	0	0
2020-02-06	Minnesota	0	0	0
2020-02-06	Mississippi	0	0	0
2020-02-06	Missouri	0	0	0
2020-02-06	Montana	0	0	0
2020-02-06	Nebraska	0	0	0
2020-02-06	Nevada	0	0	0
2020-02-06	New Hampshire	0	0	0
2020-02-06	New Jersey	0	0	0
2020-02-06	New Mexico	0	0	0
2020-02-06	New York	0	0	0
2020-02-06	North Carolina	0	0	0
2020-02-06	North Dakota	0	0	0
2020-02-06	Ohio	0	0	0
2020-02-06	Oklahoma	0	0	0
2020-02-06	Oregon	0	0	0
2020-02-06	Pennsylvania	0	0	0
2020-02-06	Rhode Island	0	0	0
2020-02-06	South Carolina	0	0	0
2020-02-06	South Dakota	0	0	0
2020-02-06	Tennessee	0	0	0
2020-02-06	Texas	0	0	0
2020-02-06	Utah	0	0	0
2020-02-06	Vermont	0	0	0
2020-02-06	Virginia	0	0	0
2020-02-06	Washington	6.6029	6.6029	6.6029
2020-02-06	West Virginia	0	0	0
2020-02-06	Wisconsin	0.0529978	0.0529978	0.0529978
2020-02-06	Wyoming	0	0	0
2020-02-07	Alabama	0	0	0
2020-02-07	Alaska	0	0	0
2020-02-07	Arizona	0.0652576	0.0652576	0.0652576
2020-02-07	Arkansas	0	0	0
2020-02-07	California	0.287089	0.287089	0.287089
2020-02-07	Colorado	0	0	0
2020-02-07	Connecticut	0	0	0
2020-02-07	Delaware	0	0	0
2020-02-07	District of Columbia	0	0	0
2020-02-07	Florida	0	0	0
2020-02-07	Georgia	0	0	0
2020-02-07	Hawaii	0	0	0
2020-02-07	Idaho	0	0	0
2020-02-07	Illinois	0	0	0
2020-02-07	Indiana	0	0	0
2020-02-07	Iowa	0	0	0
2020-02-07	Kansas	0	0	0
2020-02-07	Kentucky	0	0	0
2020-02-07	Louisiana	0	0	0
2020-02-07	Maine	0	0	0
2020-02-07	Maryland	0	0	0
2020-02-07	Massachusetts	0.044669	0.044669	0.044669
2020-02-07	Michigan	0	0	0
2020-02-07	Minnesota	0	0	0
2020-02-07	Mississippi	0	0	0
2020-02-07	Missouri	0	0	0
2020-02-07	Montana	0	0	0
2020-02-07	Nebraska	0	0	0
2020-02-07	Nevada	0	0	0
2020-02-07	New Hampshire	0	0	0
2020-02-07	New Jersey	0	0	0
2020-02-07	New Mexico	0	0	0
2020-02-07	New York	0	0	0
2020-02-07	North Carolina	0	0	0
2020-02-07	North Dakota	0	0	0
2020-02-07	Ohio	0	0	0
2020-02-07	Oklahoma	0	0	0
2020-02-07	Oregon	0	0	0
2020-02-07	Pennsylvania	0	0	0
2020-02-07	Rhode Island	0	0	0
2020-02-07	South Carolina	0	0	0
2020-02-07	South Dakota	0	0	0
2020-02-07	Tennessee	0	0	0
2020-02-07	Texas	0	0	0
2020-02-07	Utah	0	0	0
2020-02-07	Vermont	0	0	0
2020-02-07	Virginia	0	0	0
2020-02-07	Washington	6.25581	6.25581	6.25581
2020-02-07	West Virginia	0	0	0
2020-02-07	Wisconsin	0.0559785	0.0559785	0.0559785
2020-02-07	Wyoming	0	0	0
2020-02-08	Alabama	0	0	0
2020-02-08	Alaska	0	0	0
2020-02-08	Arizona	0.0649442	0.0649442	0.0649442
2020-02-08	Arkansas	0	0	0
2020-02-08	California	0.295851	0.295851	0.295851
2020-02-08	Colorado	0	0	0
2020-02-08	Connecticut	0	0	0
2020-02-08	Delaware	0	0	0
2020-02-08	District of Columbia	0	0	0
2020-02-08	Florida	0	0	0
2020-02-08	Georgia	0	0	0
2020-02-08	Hawaii	0	0	0
2020-02-08	Idaho	0	0	0
2020-02-08	Illinois	0	0	0
2020-02-08	Indiana	0	0	0
2020-02-08	Iowa	0	0	0
2020-02-08	Kansas	0	0	0
2020-02-08	Kentucky	0	0	0
2020-02-08	Louisiana	0	0	0
2020-02-08	Maine	0	0	0
2020-02-08	Maryland	0	0	0
2020-02-08	Massachusetts	0.0434418	0.0434418	0.0434418
2020-02-08	Michigan	0	0	0
2020-02-08	Minnesota	0	0	0
2020-02-08	Mississippi	0	0	0
2020-02-08	Missouri	0	0	0
2020-02-08	Montana	0	0	0
2020-02-08	Nebraska	0	0	0
2020-02-08	Nevada	0	0	0
2020-02-08	New Hampshire	0	0	0
2020-02-08	New Jersey	0	0	0
2020-02-08	New Mexico	0	0	0
2020-02-08	New York	0	0	0
2020-02-08	North Carolina	0	0	0
2020-02-08	North Dakota	0	0	0
2020-02-08	Ohio	0	0	0
2020-02-08	Oklahoma	0	0	0
2020-02-08	Oregon	0	0	0
2020-02-08	Pennsylvania	0	0	0
2020-02-08	Rhode Island	0	0	0
2020-02-08	South Carolina	0	0	0
2020-02-08	South Dakota	0	0	0
2020-02-08	Tennessee	0	0	0
2020-02-08	Texas	0.0130318	0.0130318	0.0130318
2020-02-08	Utah	0	0	0
2020-02-08	Vermont	0	0	0
2020-02-08	Virginia	0	0	0
2020-02-08	Washington	5.91873	5.91873	5.91873
2020-02-08	West Virginia	0	0	0
2020-02-08	Wisconsin	0.0588382	0.0588382	0.0588382
2020-02-08	Wyoming	0	0	0
2020-02-09	Alabama	0	0	0
2020-02-09	Alaska	0	0	0
2020-02-09	Arizona	0.0644434	0.0644434	0.0644434
2020-02-09	Arkansas	0	0	0
2020-02-09	California	0.304498	0.304498	0.304498
2020-02-09	Colorado	0	0	0
2020-02-09	Connecticut	0	0	0
2020-02-09	Delaware	0	0	0
2020-02-09	District of Columbia	0	0	0
2020-02-09	Florida	0	0	0
2020-02-09	Georgia	0	0	0
2020-02-09	Hawaii	0	0	0
2020-02-09	Idaho	0	0	0
2020-02-09	Illinois	0	0	0
2020-02-09	Indiana	0	0	0
2020-02-09	Iowa	0	0	0
2020-02-09	Kansas	0	0	0
2020-02-09	Kentucky	0	0	0
2020-02-09	Louisiana	0	0	0
2020-02-09	Maine	0	0	0
2020-02-09	Maryland	0	0	0
2020-02-09	Massachusetts	0.04211	0.04211	0.04211
2020-02-09	Michigan	0	0	0
2020-02-09	Minnesota	0	0	0
2020-02-09	Mississippi	0	0	0
2020-02-09	Missouri	0	0	0
2020-02-09	Montana	0	0	0
2020-02-09	Nebraska	0	0	0
2020-02-09	Nevada	0	0	0
2020-02-09	New Hampshire	0	0	0
2020-02-09	New Jersey	0	0	0
2020-02-09	New Mexico	0	0	0
2020-02-09	New York	0	0	0
2020-02-09	North Carolina	0	0	0
2020-02-09	North Dakota	0	0	0
2020-02-09	Ohio	0	0	0
2020-02-09	Oklahoma	0	0	0
2020-02-09	Oregon	0	0	0
2020-02-09	Pennsylvania	0	0	0
2020-02-09	Rhode Island	0	0	0
2020-02-09	South Carolina	0	0	0
2020-02-09	South Dakota	0	0	0
2020-02-09	Tennessee	0	0	0
2020-02-09	Texas	0.0260929	0.0260929	0.0260929
2020-02-09	Utah	0	0	0
2020-02-09	Vermont	0	0	0
2020-02-09	Virginia	0	0	0
2020-02-09	Washington	5.62074	5.62074	5.62074
2020-02-09	West Virginia	0	0	0
2020-02-09	Wisconsin	0.0615762	0.0615762	0.0615762
2020-02-09	Wyoming	0	0	0
2020-02-10	Alabama	0	0	0
2020-02-10	Alaska	0	0	0
2020-02-10	Arizona	0.0637852	0.0637852	0.0637852
2020-02-10	Arkansas	0	0	0
2020-02-10	California	0.313117	0.313117	0.313117
2020-02-10	Colorado	0	0	0
2020-02-10	Connecticut	0	0	0
2020-02-10	Delaware	0	0	0
2020-02-10	District of Columbia	0	0	0
2020-02-10	Florida	0	0	0
2020-02-10	Georgia	0	0	0
2020-02-10	Hawaii	0	0	0
2020-02-10	Idaho	0	0	0
2020-02-10	Illinois	0	0	0
2020-02-10	Indiana	0	0	0
2020-02-10	Iowa	0	0	0
2020-02-10	Kansas	0	0	0
2020-02-10	Kentucky	0	0	0
2020-02-10	Louisiana	0	0	0
2020-02-10	Maine	0	0	0
2020-02-10	Maryland	0	0	0
2020-02-10	Massachusetts	0.0407094	0.0407094	0.0407094
2020-02-10	Michigan	0	0	0
2020-02-10	Minnesota	0	0	0
2020-02-10	Mississippi	0	0	0
2020-02-10	Missouri	0	0	0
2020-02-10	Montana	0	0	0
2020-02-10	Nebraska	0	0	0
2020-02-10	Nevada	0	0	0
2020-02-10	New Hampshire	0	0	0
2020-02-10	New Jersey	0	0	0
2020-02-10	New Mexico	0	0	0
2020-02-10	New York	0	0	0
2020-02-10	North Carolina	0	0	0
2020-02-10	North Dakota	0	0	0
2020-02-10	Ohio	0	0	0
2020-02-10	Oklahoma	0	0	0
2020-02-10	Oregon	0	0	0
2020-02-10	Pennsylvania	0	0	0
2020-02-10	Rhode Island	0	0	0
2020-02-10	South Carolina	0	0	0
2020-02-10	South Dakota	0	0	0
2020-02-10	Tennessee	0	0	0
2020-02-10	Texas	0.0392427	0.0392427	0.0392427
2020-02-10	Utah	0	0	0
2020-02-10	Vermont	0	0	0
2020-02-10	Virginia	0	0	0
2020-02-10	Washington	5.38403	5.38403	5.38403
2020-02-10	West Virginia	0	0	0
2020-02-10	Wisconsin	0.0641938	0.0641938	0.0641938
2020-02-10	Wyoming	0	0	0
2020-02-11	Alabama	0	0	0
2020-02-11	Alaska	0	0	0
2020-02-11	Arizona	0.0630048	0.0630048	0.0630048
2020-02-11	Arkansas	0	0	0
2020-02-11	California	0.321831	0.321831	0.321831
2020-02-11	Colorado	0	0	0
2020-02-11	Connecticut	0	0	0
2020-02-11	Delaware	0	0	0
2020-02-11	District of Columbia	0	0	0
2020-02-11	Florida	0	0	0
2020-02-11	Georgia	0	0	0
2020-02-11	Hawaii	0	0	0
2020-02-11	Idaho	0	0	0
2020-02-11	Illinois	0	0	0
2020-02-11	Indiana	0	0	0
2020-02-11	Iowa	0	0	0
2020-02-11	Kansas	0	0	0
2020-02-11	Kentucky	0	0	0
2020-02-11	Louisiana	0	0	0
2020-02-11	Maine	0	0	0
2020-02-11	Maryland	0	0	0
2020-02-11	Massachusetts	0.0392827	0.0392827	0.0392827
2020-02-11	Michigan	0	0	0
2020-02-11	Minnesota	0	0	0
2020-02-11	Mississippi	0	0	0
2020-02-11	Missouri	0	0	0
2020-02-11	Montana	0	0	0
2020-02-11	Nebraska	0	0	0
2020-02-11	Nevada	0	0	0
2020-02-11	New Hampshire	0	0	0
2020-02-11	New Jersey	0	0	0
2020-02-11	New Mexico	0	0	0
2020-02-11	New York	0	0	0
2020-02-11	North Carolina	0	0	0
2020-02-11	North Dakota	0	0	0
2020-02-11	Ohio	0	0	0
2020-02-11	Oklahoma	0	0	0
2020-02-11	Oregon	0	0	0
2020-02-11	Pennsylvania	0	0	0
2020-02-11	Rhode Island	0	0	0
2020-02-11	South Carolina	0	0	0
2020-02-11	South Dakota	0	0	0
2020-02-11	Tennessee	0	0	0
2020-02-11	Texas	0.0587075	0.0587075	0.0587075
2020-02-11	Utah	0	0	0
2020-02-11	Vermont	0	0	0
2020-02-11	Virginia	0	0	0
2020-02-11	Washington	5.22363	5.22363	5.22363
2020-02-11	West Virginia	0	0	0
2020-02-11	Wisconsin	0.0666958	0.0666958	0.0666958
2020-02-11	Wyoming	0	0	0
2020-02-12	Alabama	0	0	0
2020-02-12	Alaska	0	0	0
2020-02-12	Arizona	0.0601221	0.0601221	0.0601221
2020-02-12	Arkansas	0	0	0
2020-02-12	California	0.320077	0.320077	0.320077
2020-02-12	Colorado	0	0	0
2020-02-12	Connecticut	0	0	0
2020-02-12	Delaware	0	0	0
2020-02-12	District of Columbia	0	0	0
2020-02-12	Florida	0	0	0
2020-02-12	Georgia	0	0	0
2020-02-12	Hawaii	0	0	0
2020-02-12	Idaho	0	0	0
2020-02-12	Illinois	0	0	0
2020-02-12	Indiana	0	0	0
2020-02-12	Iowa	0	0	0
2020-02-12	Kansas	0	0	0
2020-02-12	Kentucky	0	0	0
2020-02-12	Louisiana	0	0	0
2020-02-12	Maine	0	0	0
2020-02-12	Maryland	0	0	0
2020-02-12	Massachusetts	0.03737	0.03737	0.03737
2020-02-12	Michigan	0	0	0
2020-02-12	Minnesota	0	0	0
2020-02-12	Mississippi	0	0	0
2020-02-12	Missouri	0	0	0
2020-02-12	Montana	0	0	0
2020-02-12	Nebraska	0	0	0
2020-02-12	Nevada	0	0	0
2020-02-12	New Hampshire	0	0	0
2020-02-12	New Jersey	0	0	0
2020-02-12	New Mexico	0	0	0
2020-02-12	New York	0	0	0
2020-02-12	North Carolina	0	0	0
2020-02-12	North Dakota	0	0	0
2020-02-12	Ohio	0	0	0
2020-02-12	Oklahoma	0	0	0
2020-02-12	Oregon	0	0	0
2020-02-12	Pennsylvania	0	0	0
2020-02-12	Rhode Island	0	0	0
2020-02-12	South Carolina	0	0	0
2020-02-12	South Dakota	0	0	0
2020-02-12	Tennessee	0	0	0
2020-02-12	Texas	0.0784015	0.0784015	0.0784015
2020-02-12	Utah	0	0	0
2020-02-12	Vermont	0	0	0
2020-02-12	Virginia	0	0	0
2020-02-12	Washington	5.14817	5.14817	5.14817
2020-02-12	West Virginia	0	0	0
2020-02-12	Wisconsin	0.0690923	0.0690923	0.0690923
2020-02-12	Wyoming	0	0	0
2020-02-13	Alabama	0	0	0
2020-02-13	Alaska	0	0	0
2020-02-13	Arizona	0.057206	0.057206	0.057206
2020-02-13	Arkansas	0	0	0
2020-02-13	California	0.31878	0.31878	0.31878
2020-02-13	Colorado	0	0	0
2020-02-13	Connecticut	0	0	0
2020-02-13	Delaware	0	0	0
2020-02-13	District of Columbia	0	0	0
2020-02-13	Florida	0	0	0
2020-02-13	Georgia	0	0	0
2020-02-13	Hawaii	0	0	0
2020-02-13	Idaho	0	0	0
2020-02-13	Illinois	0	0	0
2020-02-13	Indiana	0	0	0
2020-02-13	Iowa	0	0	0
2020-02-13	Kansas	0	0	0
2020-02-13	Kentucky	0	0	0
2020-02-13	Louisiana	0	0	0
2020-02-13	Maine	0	0	0
2020-02-13	Maryland	0	0	0
2020-02-13	Massachusetts	0.0355296	0.0355296	0.0355296
2020-02-13	Michigan	0	0	0
2020-02-13	Minnesota	0	0	0
2020-02-13	Mississippi	0	0	0
2020-02-13	Missouri	0	0	0
2020-02-13	Montana	0	0	0
2020-02-13	Nebraska	0	0	0
2020-02-13	Nevada	0	0	0
2020-02-13	New Hampshire	0	0	0
2020-02-13	New Jersey	0	0	0
2020-02-13	New Mexico	0	0	0
2020-02-13	New York	0	0	0
2020-02-13	North Carolina	0	0	0
2020-02-13	North Dakota	0	0	0
2020-02-13	Ohio	0	0	0
2020-02-13	Oklahoma	0	0	0
2020-02-13	Oregon	0	0	0
2020-02-13	Pennsylvania	0	0	0
2020-02-13	Rhode Island	0	0	0
2020-02-13	South Carolina	0	0	0
2020-02-13	South Dakota	0	0	0
2020-02-13	Tennessee	0	0	0
2020-02-13	Texas	0.0984223	0.0984223	0.0984223
2020-02-13	Utah	0	0	0
2020-02-13	Vermont	0	0	0
2020-02-13	Virginia	0	0	0
2020-02-13	Washington	4.80576	4.80576	4.80576
2020-02-13	West Virginia	0	0	0
2020-02-13	Wisconsin	0.0714003	0.0714003	0.0714003
2020-02-13	Wyoming	0	0	0
2020-02-14	Alabama	0	0	0
2020-02-14	Alaska	0	0	0
2020-02-14	Arizona	0.054311	0.054311	0.054311
2020-02-14	Arkansas	0	0	0
2020-02-14	California	0.318178	0.318178	0.318178
2020-02-14	Colorado	0	0	0
2020-02-14	Connecticut	0	0	0
2020-02-14	Delaware	0	0	0
2020-02-14	District of Columbia	0	0	0
2020-02-14	Florida	0	0	0
2020-02-14	Georgia	0	0	0
2020-02-14	Hawaii	0	0	0
2020-02-14	Idaho	0	0	0
2020-02-14	Illinois	0	0	0
2020-02-14	Indiana	0	0	0
2020-02-14	Iowa	0	0	0
2020-02-14	Kansas	0	0	0
2020-02-14	Kentucky	0	0	0
2020-02-14	Louisiana	0	0	0
2020-02-14	Maine	0	0	0
2020-02-14	Maryland	0	0	0
2020-02-14	Massachusetts	0.0338133	0.0338133	0.0338133
2020-02-14	Michigan	0	0	0
2020-02-14	Minnesota	0	0	0
2020-02-14	Mississippi	0	0	0
2020-02-14	Missouri	0	0	0
2020-02-14	Montana	0	0	0
2020-02-14	Nebraska	0	0	0
2020-02-14	Nevada	0	0	0
2020-02-14	New Hampshire	0	0	0
2020-02-14	New Jersey	0	0	0
2020-02-14	New Mexico	0	0	0
2020-02-14	New York	0	0	0
2020-02-14	North Carolina	0	0	0
2020-02-14	North Dakota	0	0	0
2020-02-14	Ohio	0	0	0
2020-02-14	Oklahoma	0	0	0
2020-02-14	Oregon	0	0	0
2020-02-14	Pennsylvania	0	0	0
2020-02-14	Rhode Island	0	0	0
2020-02-14	South Carolina	0	0	0
2020-02-14	South Dakota	0	0	0
2020-02-14	Tennessee	0	0	0
2020-02-14	Texas	0.105843	0.105843	0.105843
2020-02-14	Utah	0	0	0
2020-02-14	Vermont	0	0	0
2020-02-14	Virginia	0	0	0
2020-02-14	Washington	4.55005	4.55005	4.55005
2020-02-14	West Virginia	0	0	0
2020-02-14	Wisconsin	0.0736454	0.0736454	0.0736454
2020-02-14	Wyoming	0	0	0
2020-02-15	Alabama	0	0	0
2020-02-15	Alaska	0	0	0
2020-02-15	Arizona	0.0514902	0.0514902	0.0514902
2020-02-15	Arkansas	0	0	0
2020-02-15	California	0.318541	0.318541	0.318541
2020-02-15	Colorado	0	0	0
2020-02-15	Connecticut	0	0	0
2020-02-15	Delaware	0	0	0
2020-02-15	District of Columbia	0	0	0
2020-02-15	Florida	0	0	0
2020-02-15	Georgia	0	0	0
2020-02-15	Hawaii	0	0	0
2020-02-15	Idaho	0	0	0
2020-02-15	Illinois	0	0	0
2020-02-15	Indiana	0	0	0
2020-02-15	Iowa	0	0	0
2020-02-15	Kansas	0	0	0
2020-02-15	Kentucky	0	0	0
2020-02-15	Louisiana	0	0	0
2020-02-15	Maine	0	0	0
2020-02-15	Maryland	0	0	0
2020-02-15	Massachusetts	0.0322694	0.0322694	0.0322694
2020-02-15	Michigan	0	0	0
2020-02-15	Minnesota	0	0	0
2020-02-15	Mississippi	0	0	0
2020-02-15	Missouri	0	0	0
2020-02-15	Montana	0	0	0
2020-02-15	Nebraska	0	0	0
2020-02-15	Nevada	0	0	0
2020-02-15	New Hampshire	0	0	0
2020-02-15	New Jersey	0	0	0
2020-02-15	New Mexico	0	0	0
2020-02-15	New York	0	0	0
2020-02-15	North Carolina	0	0	0
2020-02-15	North Dakota	0	0	0
2020-02-15	Ohio	0	0	0
2020-02-15	Oklahoma	0	0	0
2020-02-15	Oregon	0	0	0
2020-02-15	Pennsylvania	0	0	0
2020-02-15	Rhode Island	0	0	0
2020-02-15	South Carolina	0	0	0
2020-02-15	South Dakota	0	0	0
2020-02-15	Tennessee	0	0	0
2020-02-15	Texas	0.113781	0.113781	0.113781
2020-02-15	Utah	0	0	0
2020-02-15	Vermont	0	0	0
2020-02-15	Virginia	0	0	0
2020-02-15	Washington	4.38916	4.38916	4.38916
2020-02-15	West Virginia	0	0	0
2020-02-15	Wisconsin	0.0758627	0.0758627	0.0758627
2020-02-15	Wyoming	0	0	0
2020-02-16	Alabama	0	0	0
2020-02-16	Alaska	0	0	0
2020-02-16	Arizona	0.0487925	0.0487925	0.0487925
2020-02-16	Arkansas	0	0	0
2020-02-16	California	0.320169	0.320169	0.320169
2020-02-16	Colorado	0	0	0
2020-02-16	Connecticut	0	0	0
2020-02-16	Delaware	0	0	0
2020-02-16	District of Columbia	0	0	0
2020-02-16	Florida	0	0	0
2020-02-16	Georgia	0	0	0
2020-02-16	Hawaii	0	0	0
2020-02-16	Idaho	0	0	0
2020-02-16	Illinois	0	0	0
2020-02-16	Indiana	0	0	0
2020-02-16	Iowa	0	0	0
2020-02-16	Kansas	0	0	0
2020-02-16	Kentucky	0	0	0
2020-02-16	Louisiana	0	0	0
2020-02-16	Maine	0	0	0
2020-02-16	Maryland	0	0	0
2020-02-16	Massachusetts	0.030942	0.030942	0.030942
2020-02-16	Michigan	0	0	0
2020-02-16	Minnesota	0	0	0
2020-02-16	Mississippi	0	0	0
2020-02-16	Missouri	0	0	0
2020-02-16	Montana	0	0	0
2020-02-16	Nebraska	0	0	0
2020-02-16	Nevada	0	0	0
2020-02-16	New Hampshire	0	0	0
2020-02-16	New Jersey	0	0	0
2020-02-16	New Mexico	0	0	0
2020-02-16	New York	0	0	0
2020-02-16	North Carolina	0	0	0
2020-02-16	North Dakota	0	0	0
2020-02-16	Ohio	0	0	0
2020-02-16	Oklahoma	0	0	0
2020-02-16	Oregon	0	0	0
2020-02-16	Pennsylvania	0	0	0
2020-02-16	Rhode Island	0	0	0
2020-02-16	South Carolina	0	0	0
2020-02-16	South Dakota	0	0	0
2020-02-16	Tennessee	0	0	0
2020-02-16	Texas	0.122303	0.122303	0.122303
2020-02-16	Utah	0	0	0
2020-02-16	Vermont	0	0	0
2020-02-16	Virginia	0	0	0
2020-02-16	Washington	4.33003	4.33003	4.33003
2020-02-16	West Virginia	0	0	0
2020-02-16	Wisconsin	0.0746698	0.0746698	0.0746698
2020-02-16	Wyoming	0	0	0
2020-02-17	Alabama	0	0	0
2020-02-17	Alaska	0	0	0
2020-02-17	Arizona	0.046261	0.046261	0.046261
2020-02-17	Arkansas	0	0	0
2020-02-17	California	0.323403	0.323403	0.323403
2020-02-17	Colorado	0	0	0
2020-02-17	Connecticut	0	0	0
2020-02-17	Delaware	0	0	0
2020-02-17	District of Columbia	0	0	0
2020-02-17	Florida	0	0	0
2020-02-17	Georgia	0	0	0
2020-02-17	Hawaii	0	0	0
2020-02-17	Idaho	0	0	0
2020-02-17	Illinois	0	0	0
2020-02-17	Indiana	0	0	0
2020-02-17	Iowa	0	0	0
2020-02-17	Kansas	0	0	0
2020-02-17	Kentucky	0	0	0
2020-02-17	Louisiana	0	0	0
2020-02-17	Maine	0	0	0
2020-02-17	Maryland	0	0	0
2020-02-17	Massachusetts	0.0298722	0.0298722	0.0298722
2020-02-17	Michigan	0	0	0
2020-02-17	Minnesota	0	0	0
2020-02-17	Mississippi	0	0	0
2020-02-17	Missouri	0	0	0
2020-02-17	Montana	0	0	0
2020-02-17	Nebraska	0	0	0
2020-02-17	Nevada	0	0	0
2020-02-17	New Hampshire	0	0	0
2020-02-17	New Jersey	0	0	0
2020-02-17	New Mexico	0	0	0
2020-02-17	New York	0	0	0
2020-02-17	North Carolina	0	0	0
2020-02-17	North Dakota	0	0	0
2020-02-17	Ohio	0	0	0
2020-02-17	Oklahoma	0	0	0
2020-02-17	Oregon	0	0	0
2020-02-17	Pennsylvania	0	0	0
2020-02-17	Rhode Island	0	0	0
2020-02-17	South Carolina	0	0	0
2020-02-17	South Dakota	0	0	0
2020-02-17	Tennessee	0	0	0
2020-02-17	Texas	0.131489	0.131489	0.131489
2020-02-17	Utah	0	0	0
2020-02-17	Vermont	0	0	0
2020-02-17	Virginia	0	0	0
2020-02-17	Washington	4.37909	4.37909	4.37909
2020-02-17	West Virginia	0	0	0
2020-02-17	Wisconsin	0.0735528	0.0735528	0.0735528
2020-02-17	Wyoming	0	0	0
2020-02-18	Alabama	0	0	0
2020-02-18	Alaska	0	0	0
2020-02-18	Arizona	0.0439335	0.0439335	0.0439335
2020-02-18	Arkansas	0	0	0
2020-02-18	California	0.328639	0.328639	0.328639
2020-02-18	Colorado	0	0	0
2020-02-18	Connecticut	0	0	0
2020-02-18	Delaware	0	0	0
2020-02-18	District of Columbia	0	0	0
2020-02-18	Florida	0	0	0
2020-02-18	Georgia	0	0	0
2020-02-18	Hawaii	0	0	0
2020-02-18	Idaho	0	0	0
2020-02-18	Illinois	0	0	0
2020-02-18	Indiana	0	0	0
2020-02-18	Iowa	0	0	0
2020-02-18	Kansas	0	0	0
2020-02-18	Kentucky	0	0	0
2020-02-18	Louisiana	0	0	0
2020-02-18	Maine	0	0	0
2020-02-18	Maryland	0	0	0
2020-02-18	Massachusetts	0.0291	0.0291	0.0291
2020-02-18	Michigan	0	0	0
2020-02-18	Minnesota	0	0	0
2020-02-18	Mississippi	0	0	0
2020-02-18	Missouri	0	0	0
2020-02-18	Montana	0	0	0
2020-02-18	Nebraska	0	0	0
2020-02-18	Nevada	0	0	0
2020-02-18	New Hampshire	0	0	0
2020-02-18	New Jersey	0	0	0
2020-02-18	New Mexico	0	0	0
2020-02-18	New York	0	0	0
2020-02-18	North Carolina	0	0	0
2020-02-18	North Dakota	0	0	0
2020-02-18	Ohio	0	0	0
2020-02-18	Oklahoma	0	0	0
2020-02-18	Oregon	0	0	0
2020-02-18	Pennsylvania	0	0	0
2020-02-18	Rhode Island	0	0	0
2020-02-18	South Carolina	0	0	0
2020-02-18	South Dakota	0	0	0
2020-02-18	Tennessee	0	0	0
2020-02-18	Texas	0.141436	0.141436	0.141436
2020-02-18	Utah	0	0	0
2020-02-18	Vermont	0	0	0
2020-02-18	Virginia	0	0	0
2020-02-18	Washington	4.54258	4.54258	4.54258
2020-02-18	West Virginia	0	0	0
2020-02-18	Wisconsin	0.0725826	0.0725826	0.0725826
2020-02-18	Wyoming	0	0	0
2020-02-19	Alabama	0	0	0
2020-02-19	Alaska	0	0	0
2020-02-19	Arizona	0.041843	0.041843	0.041843
2020-02-19	Arkansas	0	0	0
2020-02-19	California	0.33634	0.33634	0.33634
2020-02-19	Colorado	0	0	0
2020-02-19	Connecticut	0	0	0
2020-02-19	Delaware	0	0	0
2020-02-19	District of Columbia	0	0	0
2020-02-19	Florida	0	0	0
2020-02-19	Georgia	0	0	0
2020-02-19	Hawaii	0	0	0
2020-02-19	Idaho	0	0	0
2020-02-19	Illinois	0	0	0
2020-02-19	Indiana	0	0	0
2020-02-19	Iowa	0	0	0
2020-02-19	Kansas	0	0	0
2020-02-19	Kentucky	0	0	0
2020-02-19	Louisiana	0	0	0
2020-02-19	Maine	0	0	0
2020-02-19	Maryland	0	0	0
2020-02-19	Massachusetts	0.0286689	0.0286689	0.0286689
2020-02-19	Michigan	0	0	0
2020-02-19	Minnesota	0	0	0
2020-02-19	Mississippi	0	0	0
2020-02-19	Missouri	0	0	0
2020-02-19	Montana	0	0	0
2020-02-19	Nebraska	0	0	0
2020-02-19	Nevada	0	0	0
2020-02-19	New Hampshire	0	0	0
2020-02-19	New Jersey	0	0	0
2020-02-19	New Mexico	0	0	0
2020-02-19	New York	0	0	0
2020-02-19	North Carolina	0	0	0
2020-02-19	North Dakota	0	0	0
2020-02-19	Ohio	0	0	0
2020-02-19	Oklahoma	0	0	0
2020-02-19	Oregon	0	0	0
2020-02-19	Pennsylvania	0	0	0
2020-02-19	Rhode Island	0	0	0
2020-02-19	South Carolina	0	0	0
2020-02-19	South Dakota	0	0	0
2020-02-19	Tennessee	0	0	0
2020-02-19	Texas	0.152258	0.152258	0.152258
2020-02-19	Utah	0	0	0
2020-02-19	Vermont	0	0	0
2020-02-19	Virginia	0	0	0
2020-02-19	Washington	4.82661	4.82661	4.82661
2020-02-19	West Virginia	0	0	0
2020-02-19	Wisconsin	0.0718378	0.0718378	0.0718378
2020-02-19	Wyoming	0	0	0
2020-02-20	Alabama	0	0	0
2020-02-20	Alaska	0	0	0
2020-02-20	Arizona	0.0400196	0.0400196	0.0400196
2020-02-20	Arkansas	0	0	0
2020-02-20	California	0.347058	0.347058	0.347058
2020-02-20	Colorado	0	0	0
2020-02-20	Connecticut	0	0	0
2020-02-20	Delaware	0	0	0
2020-02-20	District of Columbia	0	0	0
2020-02-20	Florida	0	0	0
2020-02-20	Georgia	0	0	0
2020-02-20	Hawaii	0	0	0
2020-02-20	Idaho	0	0	0
2020-02-20	Illinois	0	0	0
2020-02-20	Indiana	0	0	0
2020-02-20	Iowa	0	0	0
2020-02-20	Kansas	0	0	0
2020-02-20	Kentucky	0	0	0
2020-02-20	Louisiana	0	0	0
2020-02-20	Maine	0	0	0
2020-02-20	Maryland	0	0	0
2020-02-20	Massachusetts	0.0286293	0.0286293	0.0286293
2020-02-20	Michigan	0	0	0
2020-02-20	Minnesota	0	0	0
2020-02-20	Mississippi	0	0	0
2020-02-20	Missouri	0	0	0
2020-02-20	Montana	0	0	0
2020-02-20	Nebraska	0	0	0
2020-02-20	Nevada	0	0	0
2020-02-20	New Hampshire	0	0	0
2020-02-20	New Jersey	0	0	0
2020-02-20	New Mexico	0	0	0
2020-02-20	New York	0	0	0
2020-02-20	North Carolina	0	0	0
2020-02-20	North Dakota	0	0	0
2020-02-20	Ohio	0	0	0
2020-02-20	Oklahoma	0	0	0
2020-02-20	Oregon	0	0	0
2020-02-20	Pennsylvania	0	0	0
2020-02-20	Rhode Island	0	0	0
2020-02-20	South Carolina	0	0	0
2020-02-20	South Dakota	0	0	0
2020-02-20	Tennessee	0	0	0
2020-02-20	Texas	0.164093	0.164093	0.164093
2020-02-20	Utah	0	0	0
2020-02-20	Vermont	0	0	0
2020-02-20	Virginia	0	0	0
2020-02-20	Washington	5.23724	5.23724	5.23724
2020-02-20	West Virginia	0	0	0
2020-02-20	Wisconsin	0.0714058	0.0714058	0.0714058
2020-02-20	Wyoming	0	0	0
2020-02-21	Alabama	0	0	0
2020-02-21	Alaska	0	0	0
2020-02-21	Arizona	0.0384932	0.0384932	0.0384932
2020-02-21	Arkansas	0	0	0
2020-02-21	California	0.361454	0.361454	0.361454
2020-02-21	Colorado	0	0	0
2020-02-21	Connecticut	0	0	0
2020-02-21	Delaware	0	0	0
2020-02-21	District of Columbia	0	0	0
2020-02-21	Florida	0	0	0
2020-02-21	Georgia	0	0	0
2020-02-21	Hawaii	0	0	0
2020-02-21	Idaho	0	0	0
2020-02-21	Illinois	0	0	0
2020-02-21	Indiana	0	0	0
2020-02-21	Iowa	0	0	0
2020-02-21	Kansas	0	0	0
2020-02-21	Kentucky	0	0	0
2020-02-21	Louisiana	0	0	0
2020-02-21	Maine	0	0	0
2020-02-21	Maryland	0	0	0
2020-02-21	Massachusetts	0.0290437	0.0290437	0.0290437
2020-02-21	Michigan	0	0	0
2020-02-21	Minnesota	0	0	0
2020-02-21	Mississippi	0	0	0
2020-02-21	Missouri	0	0	0
2020-02-21	Montana	0	0	0
2020-02-21	Nebraska	0	0	0
2020-02-21	Nevada	0	0	0
2020-02-21	New Hampshire	0	0	0
2020-02-21	New Jersey	0	0	0
2020-02-21	New Mexico	0	0	0
2020-02-21	New York	0	0	0
2020-02-21	North Carolina	0	0	0
2020-02-21	North Dakota	0	0	0
2020-02-21	Ohio	0	0	0
2020-02-21	Oklahoma	0	0	0
2020-02-21	Oregon	0	0	0
2020-02-21	Pennsylvania	0	0	0
2020-02-21	Rhode Island	0	0	0
2020-02-21	South Carolina	0	0	0
2020-02-21	South Dakota	0	0	0
2020-02-21	Tennessee	0	0	0
2020-02-21	Texas	0.17711	0.17711	0.17711
2020-02-21	Utah	0	0	0
2020-02-21	Vermont	0	0	0
2020-02-21	Virginia	0	0	0
2020-02-21	Washington	5.78041	5.78041	5.78041
2020-02-21	West Virginia	0	0	0
2020-02-21	Wisconsin	0.0713851	0.0713851	0.0713851
2020-02-21	Wyoming	0	0	0
2020-02-22	Alabama	0	0	0
2020-02-22	Alaska	0	0	0
2020-02-22	Arizona	0.0372954	0.0372954	0.0372954
2020-02-22	Arkansas	0	0	0
2020-02-22	California	0.380331	0.380331	0.380331
2020-02-22	Colorado	0	0	0
2020-02-22	Connecticut	0	0	0
2020-02-22	Delaware	0	0	0
2020-02-22	District of Columbia	0	0	0
2020-02-22	Florida	0	0	0
2020-02-22	Georgia	0	0	0
2020-02-22	Hawaii	0	0	0
2020-02-22	Idaho	0	0	0
2020-02-22	Illinois	0	0	0
2020-02-22	Indiana	0	0	0
2020-02-22	Iowa	0	0	0
2020-02-22	Kansas	0	0	0
2020-02-22	Kentucky	0	0	0
2020-02-22	Louisiana	0	0	0
2020-02-22	Maine	0	0	0
2020-02-22	Maryland	0	0	0
2020-02-22	Massachusetts	0.0299924	0.0299924	0.0299924
2020-02-22	Michigan	0	0	0
2020-02-22	Minnesota	0	0	0
2020-02-22	Mississippi	0	0	0
2020-02-22	Missouri	0	0	0
2020-02-22	Montana	0	0	0
2020-02-22	Nebraska	0	0	0
2020-02-22	Nevada	0	0	0
2020-02-22	New Hampshire	0	0	0
2020-02-22	New Jersey	0	0	0
2020-02-22	New Mexico	0	0	0
2020-02-22	New York	0	0	0
2020-02-22	North Carolina	0	0	0
2020-02-22	North Dakota	0	0	0
2020-02-22	Ohio	0	0	0
2020-02-22	Oklahoma	0	0	0
2020-02-22	Oregon	0	0	0
2020-02-22	Pennsylvania	0	0	0
2020-02-22	Rhode Island	0	0	0
2020-02-22	South Carolina	0	0	0
2020-02-22	South Dakota	0	0	0
2020-02-22	Tennessee	0	0	0
2020-02-22	Texas	0.191517	0.191517	0.191517
2020-02-22	Utah	0	0	0
2020-02-22	Vermont	0	0	0
2020-02-22	Virginia	0	0	0
2020-02-22	Washington	6.46205	6.46205	6.46205
2020-02-22	West Virginia	0	0	0
2020-02-22	Wisconsin	0.0718907	0.0718907	0.0718907
2020-02-22	Wyoming	0	0	0
2020-02-23	Alabama	0	0	0
2020-02-23	Alaska	0	0	0
2020-02-23	Arizona	0.0364619	0.0364619	0.0364619
2020-02-23	Arkansas	0	0	0
2020-02-23	California	0.404679	0.404679	0.404679
2020-02-23	Colorado	0	0	0
2020-02-23	Connecticut	0	0	0
2020-02-23	Delaware	0	0	0
2020-02-23	District of Columbia	0	0	0
2020-02-23	Florida	0	0	0
2020-02-23	Georgia	0	0	0
2020-02-23	Hawaii	0	0	0
2020-02-23	Idaho	0	0	0
2020-02-23	Illinois	0	0	0
2020-02-23	Indiana	0	0	0
2020-02-23	Iowa	0	0	0
2020-02-23	Kansas	0	0	0
2020-02-23	Kentucky	0	0	0
2020-02-23	Louisiana	0	0	0
2020-02-23	Maine	0	0	0
2020-02-23	Maryland	0	0	0
2020-02-23	Massachusetts	0.0315807	0.0315807	0.0315807
2020-02-23	Michigan	0	0	0
2020-02-23	Minnesota	0	0	0
2020-02-23	Mississippi	0	0	0
2020-02-23	Missouri	0	0	0
2020-02-23	Montana	0	0	0
2020-02-23	Nebraska	0	0	0
2020-02-23	Nevada	0	0	0
2020-02-23	New Hampshire	0	0	0
2020-02-23	New Jersey	0	0	0
2020-02-23	New Mexico	0	0	0
2020-02-23	New York	0	0	0
2020-02-23	North Carolina	0	0	0
2020-02-23	North Dakota	0	0	0
2020-02-23	Ohio	0	0	0
2020-02-23	Oklahoma	0	0	0
2020-02-23	Oregon	0	0	0
2020-02-23	Pennsylvania	0	0	0
2020-02-23	Rhode Island	0	0	0
2020-02-23	South Carolina	0	0	0
2020-02-23	South Dakota	0	0	0
2020-02-23	Tennessee	0	0	0
2020-02-23	Texas	0.20757	0.20757	0.20757
2020-02-23	Utah	0	0	0
2020-02-23	Vermont	0	0	0
2020-02-23	Virginia	0	0	0
2020-02-23	Washington	7.28824	7.28824	7.28824
2020-02-23	West Virginia	0	0	0
2020-02-23	Wisconsin	0.0730599	0.0730599	0.0730599
2020-02-23	Wyoming	0	0	0
2020-02-24	Alabama	0	0	0
2020-02-24	Alaska	0	0	0
2020-02-24	Arizona	0.0360354	0.0360354	0.0360354
2020-02-24	Arkansas	0	0	0
2020-02-24	California	0.435733	0.435733	0.435733
2020-02-24	Colorado	0	0	0
2020-02-24	Connecticut	0	0	0
2020-02-24	Delaware	0	0	0
2020-02-24	District of Columbia	0	0	0
2020-02-24	Florida	0	0	0
2020-02-24	Georgia	0	0	0
2020-02-24	Hawaii	0	0	0
2020-02-24	Idaho	0	0	0
2020-02-24	Illinois	0	0	0
2020-02-24	Indiana	0	0	0
2020-02-24	Iowa	0	0	0
2020-02-24	Kansas	0	0	0
2020-02-24	Kentucky	0	0	0
2020-02-24	Louisiana	0	0	0
2020-02-24	Maine	0	0	0
2020-02-24	Maryland	0	0	0
2020-02-24	Massachusetts	0.0339498	0.0339498	0.0339498
2020-02-24	Michigan	0	0	0
2020-02-24	Minnesota	0	0	0
2020-02-24	Mississippi	0	0	0
2020-02-24	Missouri	0	0	0
2020-02-24	Montana	0	0	0
2020-02-24	Nebraska	0	0	0
2020-02-24	Nevada	0	0	0
2020-02-24	New Hampshire	0	0	0
2020-02-24	New Jersey	0	0	0
2020-02-24	New Mexico	0	0	0
2020-02-24	New York	0	0	0
2020-02-24	North Carolina	0	0	0
2020-02-24	North Dakota	0	0	0
2020-02-24	Ohio	0	0	0
2020-02-24	Oklahoma	0	0	0
2020-02-24	Oregon	0.0114496	0.0114496	0.0114496
2020-02-24	Pennsylvania	0	0	0
2020-02-24	Rhode Island	0	0	0
2020-02-24	South Carolina	0	0	0
2020-02-24	South Dakota	0	0	0
2020-02-24	Tennessee	0	0	0
2020-02-24	Texas	0.219426	0.219426	0.219426
2020-02-24	Utah	0	0	0
2020-02-24	Vermont	0	0	0
2020-02-24	Virginia	0	0	0
2020-02-24	Washington	8.26525	8.26525	8.26525
2020-02-24	West Virginia	0	0	0
2020-02-24	Wisconsin	0.0750597	0.0750597	0.0750597
2020-02-24	Wyoming	0	0	0
2020-02-25	Alabama	0	0	0
2020-02-25	Alaska	0	0	0
2020-02-25	Arizona	0.0360686	0.0360686	0.0360686
2020-02-25	Arkansas	0	0	0
2020-02-25	California	0.475056	0.475056	0.475056
2020-02-25	Colorado	0	0	0
2020-02-25	Connecticut	0	0	0
2020-02-25	Delaware	0	0	0
2020-02-25	District of Columbia	0	0	0
2020-02-25	Florida	0	0	0
2020-02-25	Georgia	0	0	0
2020-02-25	Hawaii	0	0	0
2020-02-25	Idaho	0	0	0
2020-02-25	Illinois	0	0	0
2020-02-25	Indiana	0	0	0
2020-02-25	Iowa	0	0	0
2020-02-25	Kansas	0	0	0
2020-02-25	Kentucky	0	0	0
2020-02-25	Louisiana	0	0	0
2020-02-25	Maine	0	0	0
2020-02-25	Maryland	0	0	0
2020-02-25	Massachusetts	0.0372905	0.0372905	0.0372905
2020-02-25	Michigan	0	0	0
2020-02-25	Minnesota	0	0	0
2020-02-25	Mississippi	0	0	0
2020-02-25	Missouri	0	0	0
2020-02-25	Montana	0	0	0
2020-02-25	Nebraska	0	0	0
2020-02-25	Nevada	0	0	0
2020-02-25	New Hampshire	0	0	0
2020-02-25	New Jersey	0	0	0
2020-02-25	New Mexico	0	0	0
2020-02-25	New York	0.880781	0.880781	0.880781
2020-02-25	North Carolina	0	0	0
2020-02-25	North Dakota	0	0	0
2020-02-25	Ohio	0	0	0
2020-02-25	Oklahoma	0	0	0
2020-02-25	Oregon	0.0269265	0.0269265	0.0269265
2020-02-25	Pennsylvania	0	0	0
2020-02-25	Rhode Island	0.00582945	0.00582945	0.00582945
2020-02-25	South Carolina	0	0	0
2020-02-25	South Dakota	0	0	0
2020-02-25	Tennessee	0	0	0
2020-02-25	Texas	0.233634	0.233634	0.233634
2020-02-25	Utah	0	0	0
2020-02-25	Vermont	0	0	0
2020-02-25	Virginia	0	0	0
2020-02-25	Washington	9.3998	9.3998	9.3998
2020-02-25	West Virginia	0	0	0
2020-02-25	Wisconsin	0.0780967	0.0780967	0.0780967
2020-02-25	Wyoming	0	0	0
2020-02-26	Alabama	0	0	0
2020-02-26	Alaska	0	0	0
2020-02-26	Arizona	0.036629	0.036629	0.036629
2020-02-26	Arkansas	0	0	0
2020-02-26	California	0.524661	0.524661	0.524661
2020-02-26	Colorado	0	0	0
2020-02-26	Connecticut	0	0	0
2020-02-26	Delaware	0	0	0
2020-02-26	District of Columbia	0	0	0
2020-02-26	Florida	0.194114	0.194114	0.194114
2020-02-26	Georgia	0	0	0
2020-02-26	Hawaii	0	0	0
2020-02-26	Idaho	0	0	0
2020-02-26	Illinois	0	0	0
2020-02-26	Indiana	0	0	0
2020-02-26	Iowa	0	0	0
2020-02-26	Kansas	0	0	0
2020-02-26	Kentucky	0	0	0
2020-02-26	Louisiana	0	0	0
2020-02-26	Maine	0	0	0
2020-02-26	Maryland	0	0	0
2020-02-26	Massachusetts	0.0418647	0.0418647	0.0418647
2020-02-26	Michigan	0	0	0
2020-02-26	Minnesota	0	0	0
2020-02-26	Mississippi	0	0	0
2020-02-26	Missouri	0	0	0
2020-02-26	Montana	0	0	0
2020-02-26	Nebraska	0	0	0
2020-02-26	Nevada	0	0	0
2020-02-26	New Hampshire	0.00406423	0.00406423	0.00406423
2020-02-26	New Jersey	0	0	0
2020-02-26	New Mexico	0	0	0
2020-02-26	New York	1.79038	1.79038	1.79038
2020-02-26	North Carolina	0	0	0
2020-02-26	North Dakota	0	0	0
2020-02-26	Ohio	0	0	0
2020-02-26	Oklahoma	0	0	0
2020-02-26	Oregon	0.0476076	0.0476076	0.0476076
2020-02-26	Pennsylvania	0	0	0
2020-02-26	Rhode Island	0.0125518	0.0125518	0.0125518
2020-02-26	South Carolina	0	0	0
2020-02-26	South Dakota	0	0	0
2020-02-26	Tennessee	0	0	0
2020-02-26	Texas	0.250668	0.250668	0.250668
2020-02-26	Utah	0	0	0
2020-02-26	Vermont	0	0	0
2020-02-26	Virginia	0	0	0
2020-02-26	Washington	10.6993	10.6993	10.6993
2020-02-26	West Virginia	0	0	0
2020-02-26	Wisconsin	0.0824298	0.0824298	0.0824298
2020-02-26	Wyoming	0	0	0
2020-02-27	Alabama	0	0	0
2020-02-27	Alaska	0	0	0
2020-02-27	Arizona	0.0378049	0.0378049	0.0378049
2020-02-27	Arkansas	0	0	0
2020-02-27	California	0.587168	0.587168	0.587168
2020-02-27	Colorado	0	0	0
2020-02-27	Connecticut	0	0	0
2020-02-27	Delaware	0	0	0
2020-02-27	District of Columbia	0	0	0
2020-02-27	Florida	0.390155	0.390155	0.390155
2020-02-27	Georgia	0.114422	0.114422	0.114422
2020-02-27	Hawaii	0	0	0
2020-02-27	Idaho	0	0	0
2020-02-27	Illinois	0	0	0
2020-02-27	Indiana	0	0	0
2020-02-27	Iowa	0	0	0
2020-02-27	Kansas	0	0	0
2020-02-27	Kentucky	0	0	0
2020-02-27	Louisiana	0	0	0
2020-02-27	Maine	0	0	0
2020-02-27	Maryland	0	0	0
2020-02-27	Massachusetts	0.0480349	0.0480349	0.0480349
2020-02-27	Michigan	0	0	0
2020-02-27	Minnesota	0	0	0
2020-02-27	Mississippi	0	0	0
2020-02-27	Missouri	0	0	0
2020-02-27	Montana	0	0	0
2020-02-27	Nebraska	0	0	0
2020-02-27	Nevada	0	0	0
2020-02-27	New Hampshire	0.00883307	0.00883307	0.00883307
2020-02-27	New Jersey	0	0	0
2020-02-27	New Mexico	0	0	0
2020-02-27	New York	2.74612	2.74612	2.74612
2020-02-27	North Carolina	0	0	0
2020-02-27	North Dakota	0	0	0
2020-02-27	Ohio	0	0	0
2020-02-27	Oklahoma	0	0	0
2020-02-27	Oregon	0.0809175	0.0809175	0.0809175
2020-02-27	Pennsylvania	0	0	0
2020-02-27	Rhode Island	0.0203005	0.0203005	0.0203005
2020-02-27	South Carolina	0	0	0
2020-02-27	South Dakota	0	0	0
2020-02-27	Tennessee	0	0	0
2020-02-27	Texas	0.271124	0.271124	0.271124
2020-02-27	Utah	0	0	0
2020-02-27	Vermont	0	0	0
2020-02-27	Virginia	0	0	0
2020-02-27	Washington	12.1721	12.1721	12.1721
2020-02-27	West Virginia	0	0	0
2020-02-27	Wisconsin	0.0883851	0.0883851	0.0883851
2020-02-27	Wyoming	0	0	0
2020-02-28	Alabama	0	0	0
2020-02-28	Alaska	0	0	0
2020-02-28	Arizona	0.0397149	0.0397149	0.0397149
2020-02-28	Arkansas	0	0	0
2020-02-28	California	0.666026	0.666026	0.666026
2020-02-28	Colorado	0	0	0
2020-02-28	Connecticut	0	0	0
2020-02-28	Delaware	0	0	0
2020-02-28	District of Columbia	0	0	0
2020-02-28	Florida	0.590666	0.590666	0.590666
2020-02-28	Georgia	0.237416	0.237416	0.237416
2020-02-28	Hawaii	0	0	0
2020-02-28	Idaho	0	0	0
2020-02-28	Illinois	0	0	0
2020-02-28	Indiana	0	0	0
2020-02-28	Iowa	0	0	0
2020-02-28	Kansas	0	0	0
2020-02-28	Kentucky	0	0	0
2020-02-28	Louisiana	0	0	0
2020-02-28	Maine	0	0	0
2020-02-28	Maryland	0	0	0
2020-02-28	Massachusetts	0.0563055	0.0563055	0.0563055
2020-02-28	Michigan	0	0	0
2020-02-28	Minnesota	0	0	0
2020-02-28	Mississippi	0	0	0
2020-02-28	Missouri	0	0	0
2020-02-28	Montana	0	0	0
2020-02-28	Nebraska	0	0	0
2020-02-28	Nevada	0	0	0
2020-02-28	New Hampshire	0.0144262	0.0144262	0.0144262
2020-02-28	New Jersey	0	0	0
2020-02-28	New Mexico	0	0	0
2020-02-28	New York	4.04956	4.04956	4.04956
2020-02-28	North Carolina	0.00631317	0.00631317	0.00631317
2020-02-28	North Dakota	0	0	0
2020-02-28	Ohio	0	0	0
2020-02-28	Oklahoma	0	0	0
2020-02-28	Oregon	0.124686	0.124686	0.124686
2020-02-28	Pennsylvania	0	0	0
2020-02-28	Rhode Island	0.0308328	0.0308328	0.0308328
2020-02-28	South Carolina	0	0	0
2020-02-28	South Dakota	0	0	0
2020-02-28	Tennessee	0	0	0
2020-02-28	Texas	0.295753	0.295753	0.295753
2020-02-28	Utah	0	0	0
2020-02-28	Vermont	0	0	0
2020-02-28	Virginia	0	0	0
2020-02-28	Washington	13.8278	13.8278	13.8278
2020-02-28	West Virginia	0	0	0
2020-02-28	Wisconsin	0.0963769	0.0963769	0.0963769
2020-02-28	Wyoming	0	0	0
2020-02-29	Alabama	0	0	0
2020-02-29	Alaska	0	0	0
2020-02-29	Arizona	0.0425215	0.0425215	0.0425215
2020-02-29	Arkansas	0	0	0
2020-02-29	California	0.765798	0.765798	0.765798
2020-02-29	Colorado	0	0	0
2020-02-29	Connecticut	0	0	0
2020-02-29	Delaware	0	0	0
2020-02-29	District of Columbia	0	0	0
2020-02-29	Florida	0.874164	0.874164	0.874164
2020-02-29	Georgia	0.37144	0.37144	0.37144
2020-02-29	Hawaii	0	0	0
2020-02-29	Idaho	0	0	0
2020-02-29	Illinois	0	0	0
2020-02-29	Indiana	0	0	0
2020-02-29	Iowa	0	0	0
2020-02-29	Kansas	0	0	0
2020-02-29	Kentucky	0	0	0
2020-02-29	Louisiana	0	0	0
2020-02-29	Maine	0	0	0
2020-02-29	Maryland	0	0	0
2020-02-29	Massachusetts	0.0673813	0.0673813	0.0673813
2020-02-29	Michigan	0	0	0
2020-02-29	Minnesota	0	0	0
2020-02-29	Mississippi	0	0	0
2020-02-29	Missouri	0	0	0
2020-02-29	Montana	0	0	0
2020-02-29	Nebraska	0	0	0
2020-02-29	Nevada	0.0391874	0.0391874	0.0391874
2020-02-29	New Hampshire	0.020984	0.020984	0.020984
2020-02-29	New Jersey	0.40572	0.40572	0.40572
2020-02-29	New Mexico	0	0	0
2020-02-29	New York	5.45178	5.45178	5.45178
2020-02-29	North Carolina	0.0127011	0.0127011	0.0127011
2020-02-29	North Dakota	0	0	0
2020-02-29	Ohio	0	0	0
2020-02-29	Oklahoma	0	0	0
2020-02-29	Oregon	0.181544	0.181544	0.181544
2020-02-29	Pennsylvania	0	0	0
2020-02-29	Rhode Island	0.0429682	0.0429682	0.0429682
2020-02-29	South Carolina	0	0	0
2020-02-29	South Dakota	0	0	0
2020-02-29	Tennessee	0.00155689	0.00155689	0.00155689
2020-02-29	Texas	0.325507	0.325507	0.325507
2020-02-29	Utah	0	0	0
2020-02-29	Vermont	0	0	0
2020-02-29	Virginia	0	0	0
2020-02-29	Washington	15.6773	15.6773	15.6773
2020-02-29	West Virginia	0	0	0
2020-02-29	Wisconsin	0.106934	0.106934	0.106934
2020-02-29	Wyoming	0	0	0
2020-03-01	Alabama	0	0	0
2020-03-01	Alaska	0	0	0
2020-03-01	Arizona	0.0464495	0.0464495	0.0464495
2020-03-01	Arkansas	0	0	0
2020-03-01	California	0.892552	0.892552	0.892552
2020-03-01	Colorado	0.0899354	0.0899354	0.0899354
2020-03-01	Connecticut	0	0	0
2020-03-01	Delaware	0	0	0
2020-03-01	District of Columbia	0	0	0
2020-03-01	Florida	1.16863	1.16863	1.16863
2020-03-01	Georgia	0.57976	0.57976	0.57976
2020-03-01	Hawaii	0.00214631	0.00214631	0.00214631
2020-03-01	Idaho	0	0	0
2020-03-01	Illinois	0	0	0
2020-03-01	Indiana	0.122678	0.122678	0.122678
2020-03-01	Iowa	0	0	0
2020-03-01	Kansas	0	0	0
2020-03-01	Kentucky	0	0	0
2020-03-01	Louisiana	0	0	0
2020-03-01	Maine	0	0	0
2020-03-01	Maryland	0	0	0
2020-03-01	Massachusetts	0.0822504	0.0822504	0.0822504
2020-03-01	Michigan	0	0	0
2020-03-01	Minnesota	0.00919119	0.00919119	0.00919119
2020-03-01	Mississippi	0	0	0
2020-03-01	Missouri	0	0	0
2020-03-01	Montana	0	0	0
2020-03-01	Nebraska	0	0	0
2020-03-01	Nevada	0.0803128	0.0803128	0.0803128
2020-03-01	New Hampshire	0.0286712	0.0286712	0.0286712
2020-03-01	New Jersey	0.816951	0.816951	0.816951
2020-03-01	New Mexico	0	0	0
2020-03-01	New York	6.9872	6.9872	6.9872
2020-03-01	North Carolina	0.019299	0.019299	0.019299
2020-03-01	North Dakota	0	0	0
2020-03-01	Ohio	0	0	0
2020-03-01	Oklahoma	0	0	0
2020-03-01	Oregon	0.243121	0.243121	0.243121
2020-03-01	Pennsylvania	0.138739	0.138739	0.138739
2020-03-01	Rhode Island	0.0569493	0.0569493	0.0569493
2020-03-01	South Carolina	0	0	0
2020-03-01	South Dakota	0	0	0
2020-03-01	Tennessee	0.00356975	0.00356975	0.00356975
2020-03-01	Texas	0.361598	0.361598	0.361598
2020-03-01	Utah	0	0	0
2020-03-01	Vermont	0	0	0
2020-03-01	Virginia	0	0	0
2020-03-01	Washington	17.7329	17.7329	17.7329
2020-03-01	West Virginia	0	0	0
2020-03-01	Wisconsin	0.120735	0.120735	0.120735
2020-03-01	Wyoming	0	0	0
2020-03-02	Alabama	0	0	0
2020-03-02	Alaska	0	0	0
2020-03-02	Arizona	0.0518132	0.0518132	0.0518132
2020-03-02	Arkansas	0	0	0
2020-03-02	California	1.05438	1.05438	1.05438
2020-03-02	Colorado	0.199609	0.199609	0.199609
2020-03-02	Connecticut	0.0533409	0.0533409	0.0533409
2020-03-02	Delaware	0	0	0
2020-03-02	District of Columbia	0	0	0
2020-03-02	Florida	1.47849	1.47849	1.47849
2020-03-02	Georgia	0.810331	0.810331	0.810331
2020-03-02	Hawaii	0.00480294	0.00480294	0.00480294
2020-03-02	Idaho	0	0	0
2020-03-02	Illinois	0	0	0
2020-03-02	Indiana	0.247978	0.247978	0.247978
2020-03-02	Iowa	0	0	0
2020-03-02	Kansas	0	0	0
2020-03-02	Kentucky	0	0	0
2020-03-02	Louisiana	0	0	0
2020-03-02	Maine	0	0	0
2020-03-02	Maryland	0	0	0
2020-03-02	Massachusetts	0.102298	0.102298	0.102298
2020-03-02	Michigan	0	0	0
2020-03-02	Minnesota	0.0207961	0.0207961	0.0207961
2020-03-02	Mississippi	0	0	0
2020-03-02	Missouri	0	0	0
2020-03-02	Montana	0	0	0
2020-03-02	Nebraska	0	0	0
2020-03-02	Nevada	0.124119	0.124119	0.124119
2020-03-02	New Hampshire	0.0376815	0.0376815	0.0376815
2020-03-02	New Jersey	1.24198	1.24198	1.24198
2020-03-02	New Mexico	0	0	0
2020-03-02	New York	7.81767	7.81767	7.81767
2020-03-02	North Carolina	0.0288681	0.0288681	0.0288681
2020-03-02	North Dakota	0	0	0
2020-03-02	Ohio	0	0	0
2020-03-02	Oklahoma	0.0228616	0.0228616	0.0228616
2020-03-02	Oregon	0.320371	0.320371	0.320371
2020-03-02	Pennsylvania	0.28232	0.28232	0.28232
2020-03-02	Rhode Island	0.0672282	0.0672282	0.0672282
2020-03-02	South Carolina	0.0377071	0.0377071	0.0377071
2020-03-02	South Dakota	0	0	0
2020-03-02	Tennessee	0.00620003	0.00620003	0.00620003
2020-03-02	Texas	0.405586	0.405586	0.405586
2020-03-02	Utah	0.00743122	0.00743122	0.00743122
2020-03-02	Vermont	0	0	0
2020-03-02	Virginia	0	0	0
2020-03-02	Washington	20.0085	20.0085	20.0085
2020-03-02	West Virginia	0	0	0
2020-03-02	Wisconsin	0.138658	0.138658	0.138658
2020-03-02	Wyoming	0	0	0
2020-03-03	Alabama	0	0	0
2020-03-03	Alaska	0	0	0
2020-03-03	Arizona	0.0590548	0.0590548	0.0590548
2020-03-03	Arkansas	0	0	0
2020-03-03	California	1.26208	1.26208	1.26208
2020-03-03	Colorado	0.333535	0.333535	0.333535
2020-03-03	Connecticut	0.122619	0.122619	0.122619
2020-03-03	Delaware	0	0	0
2020-03-03	District of Columbia	0.0120454	0.0120454	0.0120454
2020-03-03	Florida	1.61473	1.61473	1.61473
2020-03-03	Georgia	1.06911	1.06911	1.06911
2020-03-03	Hawaii	0.00808654	0.00808654	0.00808654
2020-03-03	Idaho	0	0	0
2020-03-03	Illinois	0	0	0
2020-03-03	Indiana	0.378302	0.378302	0.378302
2020-03-03	Iowa	0	0	0
2020-03-03	Kansas	0.0712384	0.0712384	0.0712384
2020-03-03	Kentucky	0	0	0
2020-03-03	Louisiana	0	0	0
2020-03-03	Maine	0.00556279	0.00556279	0.00556279
2020-03-03	Maryland	0	0	0
2020-03-03	Massachusetts	0.129461	0.129461	0.129461
2020-03-03	Michigan	0	0	0
2020-03-03	Minnesota	0.0354951	0.0354951	0.0354951
2020-03-03	Mississippi	0	0	0
2020-03-03	Missouri	0.150806	0.150806	0.150806
2020-03-03	Montana	0	0	0
2020-03-03	Nebraska	0	0	0
2020-03-03	Nevada	0.185346	0.185346	0.185346
2020-03-03	New Hampshire	0.0441787	0.0441787	0.0441787
2020-03-03	New Jersey	1.83659	1.83659	1.83659
2020-03-03	New Mexico	0	0	0
2020-03-03	New York	8.84924	8.84924	8.84924
2020-03-03	North Carolina	0.0389995	0.0389995	0.0389995
2020-03-03	North Dakota	0	0	0
2020-03-03	Ohio	0	0	0
2020-03-03	Oklahoma	0.0500842	0.0500842	0.0500842
2020-03-03	Oregon	0.416099	0.416099	0.416099
2020-03-03	Pennsylvania	0.433342	0.433342	0.433342
2020-03-03	Rhode Island	0.0790694	0.0790694	0.0790694
2020-03-03	South Carolina	0.0843386	0.0843386	0.0843386
2020-03-03	South Dakota	0	0	0
2020-03-03	Tennessee	0.0105452	0.0105452	0.0105452
2020-03-03	Texas	0.459497	0.459497	0.459497
2020-03-03	Utah	0.0170448	0.0170448	0.0170448
2020-03-03	Vermont	0.00493692	0.00493692	0.00493692
2020-03-03	Virginia	0.145783	0.145783	0.145783
2020-03-03	Washington	22.52	22.52	22.52
2020-03-03	West Virginia	0	0	0
2020-03-03	Wisconsin	0.161836	0.161836	0.161836
2020-03-03	Wyoming	0	0	0
2020-03-04	Alabama	0	0	0
2020-03-04	Alaska	0	0	0
2020-03-04	Arizona	0.0687998	0.0687998	0.0687998
2020-03-04	Arkansas	0	0	0
2020-03-04	California	1.52992	1.52992	1.52992
2020-03-04	Colorado	0.511496	0.511496	0.511496
2020-03-04	Connecticut	0.212283	0.212283	0.212283
2020-03-04	Delaware	0	0	0
2020-03-04	District of Columbia	0.0279519	0.0279519	0.0279519
2020-03-04	Florida	1.77553	1.77553	1.77553
2020-03-04	Georgia	1.2492	1.2492	1.2492
2020-03-04	Hawaii	0.0132084	0.0132084	0.0132084
2020-03-04	Idaho	0	0	0
2020-03-04	Illinois	0	0	0
2020-03-04	Indiana	0.561715	0.561715	0.561715
2020-03-04	Iowa	0.00966166	0.00966166	0.00966166
2020-03-04	Kansas	0.143197	0.143197	0.143197
2020-03-04	Kentucky	0	0	0
2020-03-04	Louisiana	0.540261	0.540261	0.540261
2020-03-04	Maine	0.0130732	0.0130732	0.0130732
2020-03-04	Maryland	0	0	0
2020-03-04	Massachusetts	0.166447	0.166447	0.166447
2020-03-04	Michigan	0	0	0
2020-03-04	Minnesota	0.0551801	0.0551801	0.0551801
2020-03-04	Mississippi	0	0	0
2020-03-04	Missouri	0.303061	0.303061	0.303061
2020-03-04	Montana	0	0	0
2020-03-04	Nebraska	0	0	0
2020-03-04	Nevada	0.251861	0.251861	0.251861
2020-03-04	New Hampshire	0.0517915	0.0517915	0.0517915
2020-03-04	New Jersey	2.46677	2.46677	2.46677
2020-03-04	New Mexico	0	0	0
2020-03-04	New York	10.1346	10.1346	10.1346
2020-03-04	North Carolina	0.049958	0.049958	0.049958
2020-03-04	North Dakota	0	0	0
2020-03-04	Ohio	0	0	0
2020-03-04	Oklahoma	0.0828173	0.0828173	0.0828173
2020-03-04	Oregon	0.533271	0.533271	0.533271
2020-03-04	Pennsylvania	0.631351	0.631351	0.631351
2020-03-04	Rhode Island	0.0927233	0.0927233	0.0927233
2020-03-04	South Carolina	0.142055	0.142055	0.142055
2020-03-04	South Dakota	0	0	0
2020-03-04	Tennessee	0.0163048	0.0163048	0.0163048
2020-03-04	Texas	0.525984	0.525984	0.525984
2020-03-04	Utah	0.0294024	0.0294024	0.0294024
2020-03-04	Vermont	0.0139098	0.0139098	0.0139098
2020-03-04	Virginia	0.303691	0.303691	0.303691
2020-03-04	Washington	25.286	25.286	25.286
2020-03-04	West Virginia	0	0	0
2020-03-04	Wisconsin	0.191733	0.191733	0.191733
2020-03-04	Wyoming	0	0	0
2020-03-05	Alabama	0	0	0
2020-03-05	Alaska	0.0044154	0.0044154	0.0044154
2020-03-05	Arizona	0.0819368	0.0819368	0.0819368
2020-03-05	Arkansas	0.0153617	0.0153617	0.0153617
2020-03-05	California	1.87672	1.87672	1.87672
2020-03-05	Colorado	0.729148	0.729148	0.729148
2020-03-05	Connecticut	0.337703	0.337703	0.337703
2020-03-05	Delaware	0	0	0
2020-03-05	District of Columbia	0.0488113	0.0488113	0.0488113
2020-03-05	Florida	1.96558	1.96558	1.96558
2020-03-05	Georgia	1.46605	1.46605	1.46605
2020-03-05	Hawaii	0.019527	0.019527	0.019527
2020-03-05	Idaho	0.016315	0.016315	0.016315
2020-03-05	Illinois	0.155354	0.155354	0.155354
2020-03-05	Indiana	0.756951	0.756951	0.756951
2020-03-05	Iowa	0.0220759	0.0220759	0.0220759
2020-03-05	Kansas	0.21681	0.21681	0.21681
2020-03-05	Kentucky	0	0	0
2020-03-05	Louisiana	1.19066	1.19066	1.19066
2020-03-05	Maine	0.0231247	0.0231247	0.0231247
2020-03-05	Maryland	0	0	0
2020-03-05	Massachusetts	0.217026	0.217026	0.217026
2020-03-05	Michigan	0.824075	0.824075	0.824075
2020-03-05	Minnesota	0.0801877	0.0801877	0.0801877
2020-03-05	Mississippi	0.0358299	0.0358299	0.0358299
2020-03-05	Missouri	0.458701	0.458701	0.458701
2020-03-05	Montana	0.00436753	0.00436753	0.00436753
2020-03-05	Nebraska	0	0	0
2020-03-05	Nevada	0.325218	0.325218	0.325218
2020-03-05	New Hampshire	0.060718	0.060718	0.060718
2020-03-05	New Jersey	3.14839	3.14839	3.14839
2020-03-05	New Mexico	0.0088767	0.0088767	0.0088767
2020-03-05	New York	11.7461	11.7461	11.7461
2020-03-05	North Carolina	0.0557544	0.0557544	0.0557544
2020-03-05	North Dakota	0.00342103	0.00342103	0.00342103
2020-03-05	Ohio	0.119657	0.119657	0.119657
2020-03-05	Oklahoma	0.134331	0.134331	0.134331
2020-03-05	Oregon	0.674929	0.674929	0.674929
2020-03-05	Pennsylvania	0.844471	0.844471	0.844471
2020-03-05	Rhode Island	0.108487	0.108487	0.108487
2020-03-05	South Carolina	0.227941	0.227941	0.227941
2020-03-05	South Dakota	0.0427234	0.0427234	0.0427234
2020-03-05	Tennessee	0.0240165	0.0240165	0.0240165
2020-03-05	Texas	0.608552	0.608552	0.608552
2020-03-05	Utah	0.0561403	0.0561403	0.0561403
2020-03-05	Vermont	0.0296508	0.0296508	0.0296508
2020-03-05	Virginia	0.476291	0.476291	0.476291
2020-03-05	Washington	28.328	28.328	28.328
2020-03-05	West Virginia	0.00856085	0.00856085	0.00856085
2020-03-05	Wisconsin	0.230241	0.230241	0.230241
2020-03-05	Wyoming	0.00238553	0.00238553	0.00238553
2020-03-06	Alabama	0	0	0
2020-03-06	Alaska	0.0107424	0.0107424	0.0107424
2020-03-06	Arizona	0.0997283	0.0997283	0.0997283
2020-03-06	Arkansas	0.036237	0.036237	0.036237
2020-03-06	California	2.32704	2.32704	2.32704
2020-03-06	Colorado	0.9955	0.9955	0.9955
2020-03-06	Connecticut	0.499081	0.499081	0.499081
2020-03-06	Delaware	0	0	0
2020-03-06	District of Columbia	0.0802301	0.0802301	0.0802301
2020-03-06	Florida	2.19098	2.19098	2.19098
2020-03-06	Georgia	1.72962	1.72962	1.72962
2020-03-06	Hawaii	0.0273116	0.0273116	0.0273116
2020-03-06	Idaho	0.0373275	0.0373275	0.0373275
2020-03-06	Illinois	0.347417	0.347417	0.347417
2020-03-06	Indiana	0.968699	0.968699	0.968699
2020-03-06	Iowa	0.0380028	0.0380028	0.0380028
2020-03-06	Kansas	0.32122	0.32122	0.32122
2020-03-06	Kentucky	0	0	0
2020-03-06	Louisiana	1.97624	1.97624	1.97624
2020-03-06	Maine	0.0371681	0.0371681	0.0371681
2020-03-06	Maryland	0	0	0
2020-03-06	Massachusetts	0.286433	0.286433	0.286433
2020-03-06	Michigan	1.78683	1.78683	1.78683
2020-03-06	Minnesota	0.111976	0.111976	0.111976
2020-03-06	Mississippi	0.0806369	0.0806369	0.0806369
2020-03-06	Missouri	0.659634	0.659634	0.659634
2020-03-06	Montana	0.011058	0.011058	0.011058
2020-03-06	Nebraska	0	0	0
2020-03-06	Nevada	0.368155	0.368155	0.368155
2020-03-06	New Hampshire	0.0711946	0.0711946	0.0711946
2020-03-06	New Jersey	3.49514	3.49514	3.49514
2020-03-06	New Mexico	0.0199127	0.0199127	0.0199127
2020-03-06	New York	13.7837	13.7837	13.7837
2020-03-06	North Carolina	0.0630374	0.0630374	0.0630374
2020-03-06	North Dakota	0.00802197	0.00802197	0.00802197
2020-03-06	Ohio	0.271228	0.271228	0.271228
2020-03-06	Oklahoma	0.19696	0.19696	0.19696
2020-03-06	Oregon	0.844106	0.844106	0.844106
2020-03-06	Pennsylvania	1.07752	1.07752	1.07752
2020-03-06	Rhode Island	0.126718	0.126718	0.126718
2020-03-06	South Carolina	0.334223	0.334223	0.334223
2020-03-06	South Dakota	0.0902537	0.0902537	0.0902537
2020-03-06	Tennessee	0.0328861	0.0328861	0.0328861
2020-03-06	Texas	0.711848	0.711848	0.711848
2020-03-06	Utah	0.0903461	0.0903461	0.0903461
2020-03-06	Vermont	0.0574862	0.0574862	0.0574862
2020-03-06	Virginia	0.701712	0.701712	0.701712
2020-03-06	Washington	31.6712	31.6712	31.6712
2020-03-06	West Virginia	0.0175366	0.0175366	0.0175366
2020-03-06	Wisconsin	0.279796	0.279796	0.279796
2020-03-06	Wyoming	0.00506628	0.00506628	0.00506628
2020-03-07	Alabama	0	0	0
2020-03-07	Alaska	0.0196884	0.0196884	0.0196884
2020-03-07	Arizona	0.123967	0.123967	0.123967
2020-03-07	Arkansas	0.0643393	0.0643393	0.0643393
2020-03-07	California	2.91252	2.91252	2.91252
2020-03-07	Colorado	1.23164	1.23164	1.23164
2020-03-07	Connecticut	0.706067	0.706067	0.706067
2020-03-07	Delaware	0	0	0
2020-03-07	District of Columbia	0.12098	0.12098	0.12098
2020-03-07	Florida	2.45975	2.45975	2.45975
2020-03-07	Georgia	2.05317	2.05317	2.05317
2020-03-07	Hawaii	0.0347438	0.0347438	0.0347438
2020-03-07	Idaho	0.0642097	0.0642097	0.0642097
2020-03-07	Illinois	0.585902	0.585902	0.585902
2020-03-07	Indiana	1.08002	1.08002	1.08002
2020-03-07	Iowa	0.0609109	0.0609109	0.0609109
2020-03-07	Kansas	0.429687	0.429687	0.429687
2020-03-07	Kentucky	0	0	0
2020-03-07	Louisiana	3.14537	3.14537	3.14537
2020-03-07	Maine	0.0556629	0.0556629	0.0556629
2020-03-07	Maryland	0	0	0
2020-03-07	Massachusetts	0.381895	0.381895	0.381895
2020-03-07	Michigan	2.91839	2.91839	2.91839
2020-03-07	Minnesota	0.14319	0.14319	0.14319
2020-03-07	Mississippi	0.136738	0.136738	0.136738
2020-03-07	Missouri	0.868716	0.868716	0.868716
2020-03-07	Montana	0.0210892	0.0210892	0.0210892
2020-03-07	Nebraska	0	0	0
2020-03-07	Nevada	0.42035	0.42035	0.42035
2020-03-07	New Hampshire	0.0835041	0.0835041	0.0835041
2020-03-07	New Jersey	3.93181	3.93181	3.93181
2020-03-07	New Mexico	0.0336289	0.0336289	0.0336289
2020-03-07	New York	16.3859	16.3859	16.3859
2020-03-07	North Carolina	0.0722072	0.0722072	0.0722072
2020-03-07	North Dakota	0.0141602	0.0141602	0.0141602
2020-03-07	Ohio	0.462751	0.462751	0.462751
2020-03-07	Oklahoma	0.273719	0.273719	0.273719
2020-03-07	Oregon	1.04373	1.04373	1.04373
2020-03-07	Pennsylvania	1.1976	1.1976	1.1976
2020-03-07	Rhode Island	0.147851	0.147851	0.147851
2020-03-07	South Carolina	0.465681	0.465681	0.465681
2020-03-07	South Dakota	0.143087	0.143087	0.143087
2020-03-07	Tennessee	0.0451041	0.0451041	0.0451041
2020-03-07	Texas	0.842048	0.842048	0.842048
2020-03-07	Utah	0.133835	0.133835	0.133835
2020-03-07	Vermont	0.103196	0.103196	0.103196
2020-03-07	Virginia	0.95126	0.95126	0.95126
2020-03-07	Washington	35.3445	35.3445	35.3445
2020-03-07	West Virginia	0.0270294	0.0270294	0.0270294
2020-03-07	Wisconsin	0.343532	0.343532	0.343532
2020-03-07	Wyoming	0.00806151	0.00806151	0.00806151
2020-03-08	Alabama	0.026502	0.026502	0.026502
2020-03-08	Alaska	0.0348087	0.0348087	0.0348087
2020-03-08	Arizona	0.15719	0.15719	0.15719
2020-03-08	Arkansas	0.110394	0.110394	0.110394
2020-03-08	California	3.67345	3.67345	3.67345
2020-03-08	Colorado	1.52123	1.52123	1.52123
2020-03-08	Connecticut	0.917398	0.917398	0.917398
2020-03-08	Delaware	0	0	0
2020-03-08	District of Columbia	0.173469	0.173469	0.173469
2020-03-08	Florida	2.78234	2.78234	2.78234
2020-03-08	Georgia	2.45442	2.45442	2.45442
2020-03-08	Hawaii	0.0438583	0.0438583	0.0438583
2020-03-08	Idaho	0.102445	0.102445	0.102445
2020-03-08	Illinois	0.938539	0.938539	0.938539
2020-03-08	Indiana	1.21819	1.21819	1.21819
2020-03-08	Iowa	0.0902082	0.0902082	0.0902082
2020-03-08	Kansas	0.543858	0.543858	0.543858
2020-03-08	Kentucky	0	0	0
2020-03-08	Louisiana	4.5637	4.5637	4.5637
2020-03-08	Maine	0.0798108	0.0798108	0.0798108
2020-03-08	Maryland	0	0	0
2020-03-08	Massachusetts	0.513321	0.513321	0.513321
2020-03-08	Michigan	4.51903	4.51903	4.51903
2020-03-08	Minnesota	0.182914	0.182914	0.182914
2020-03-08	Mississippi	0.21261	0.21261	0.21261
2020-03-08	Missouri	1.08909	1.08909	1.08909
2020-03-08	Montana	0.0378495	0.0378495	0.0378495
2020-03-08	Nebraska	0	0	0
2020-03-08	Nevada	0.484168	0.484168	0.484168
2020-03-08	New Hampshire	0.0979882	0.0979882	0.0979882
2020-03-08	New Jersey	4.48208	4.48208	4.48208
2020-03-08	New Mexico	0.0531683	0.0531683	0.0531683
2020-03-08	New York	19.7465	19.7465	19.7465
2020-03-08	North Carolina	0.0838303	0.0838303	0.0838303
2020-03-08	North Dakota	0.0226734	0.0226734	0.0226734
2020-03-08	Ohio	0.71559	0.71559	0.71559
2020-03-08	Oklahoma	0.345628	0.345628	0.345628
2020-03-08	Oregon	1.27657	1.27657	1.27657
2020-03-08	Pennsylvania	1.34582	1.34582	1.34582
2020-03-08	Rhode Island	0.172428	0.172428	0.172428
2020-03-08	South Carolina	0.590431	0.590431	0.590431
2020-03-08	South Dakota	0.23809	0.23809	0.23809
2020-03-08	Tennessee	0.0620754	0.0620754	0.0620754
2020-03-08	Texas	1.00735	1.00735	1.00735
2020-03-08	Utah	0.181356	0.181356	0.181356
2020-03-08	Vermont	0.175684	0.175684	0.175684
2020-03-08	Virginia	1.22972	1.22972	1.22972
2020-03-08	Washington	39.3803	39.3803	39.3803
2020-03-08	West Virginia	0.0394455	0.0394455	0.0394455
2020-03-08	Wisconsin	0.42548	0.42548	0.42548
2020-03-08	Wyoming	0.0127256	0.0127256	0.0127256
2020-03-09	Alabama	0.0648414	0.0648414	0.0648414
2020-03-09	Alaska	0.0557751	0.0557751	0.0557751
2020-03-09	Arizona	0.202967	0.202967	0.202967
2020-03-09	Arkansas	0.171536	0.171536	0.171536
2020-03-09	California	4.66028	4.66028	4.66028
2020-03-09	Colorado	1.87622	1.87622	1.87622
2020-03-09	Connecticut	1.18556	1.18556	1.18556
2020-03-09	Delaware	0	0	0
2020-03-09	District of Columbia	0.228573	0.228573	0.228573
2020-03-09	Florida	3.17244	3.17244	3.17244
2020-03-09	Georgia	2.95717	2.95717	2.95717
2020-03-09	Hawaii	0.0550235	0.0550235	0.0550235
2020-03-09	Idaho	0.150812	0.150812	0.150812
2020-03-09	Illinois	1.37895	1.37895	1.37895
2020-03-09	Indiana	1.39013	1.39013	1.39013
2020-03-09	Iowa	0.1276	0.1276	0.1276
2020-03-09	Kansas	0.594391	0.594391	0.594391
2020-03-09	Kentucky	0	0	0
2020-03-09	Louisiana	6.2893	6.2893	6.2893
2020-03-09	Maine	0.105507	0.105507	0.105507
2020-03-09	Maryland	0	0	0
2020-03-09	Massachusetts	0.694187	0.694187	0.694187
2020-03-09	Michigan	6.41746	6.41746	6.41746
2020-03-09	Minnesota	0.233362	0.233362	0.233362
2020-03-09	Mississippi	0.30774	0.30774	0.30774
2020-03-09	Missouri	1.17357	1.17357	1.17357
2020-03-09	Montana	0.0620982	0.0620982	0.0620982
2020-03-09	Nebraska	0	0	0
2020-03-09	Nevada	0.562774	0.562774	0.562774
2020-03-09	New Hampshire	0.115065	0.115065	0.115065
2020-03-09	New Jersey	5.17942	5.17942	5.17942
2020-03-09	New Mexico	0.0774274	0.0774274	0.0774274
2020-03-09	New York	24.1379	24.1379	24.1379
2020-03-09	North Carolina	0.09871	0.09871	0.09871
2020-03-09	North Dakota	0.0338556	0.0338556	0.0338556
2020-03-09	Ohio	1.0335	1.0335	1.0335
2020-03-09	Oklahoma	0.436202	0.436202	0.436202
2020-03-09	Oregon	1.54517	1.54517	1.54517
2020-03-09	Pennsylvania	1.52864	1.52864	1.52864
2020-03-09	Rhode Island	0.201137	0.201137	0.201137
2020-03-09	South Carolina	0.744324	0.744324	0.744324
2020-03-09	South Dakota	0.343469	0.343469	0.343469
2020-03-09	Tennessee	0.0858425	0.0858425	0.0858425
2020-03-09	Texas	1.21859	1.21859	1.21859
2020-03-09	Utah	0.240758	0.240758	0.240758
2020-03-09	Vermont	0.281761	0.281761	0.281761
2020-03-09	Virginia	1.39701	1.39701	1.39701
2020-03-09	Washington	43.8135	43.8135	43.8135
2020-03-09	West Virginia	0.0527453	0.0527453	0.0527453
2020-03-09	Wisconsin	0.530811	0.530811	0.530811
2020-03-09	Wyoming	0.0179042	0.0179042	0.0179042
2020-03-10	Alabama	0.119728	0.119728	0.119728
2020-03-10	Alaska	0.0844718	0.0844718	0.0844718
2020-03-10	Arizona	0.266301	0.266301	0.266301
2020-03-10	Arkansas	0.251926	0.251926	0.251926
2020-03-10	California	5.93507	5.93507	5.93507
2020-03-10	Colorado	2.31116	2.31116	2.31116
2020-03-10	Connecticut	1.52489	1.52489	1.52489
2020-03-10	Delaware	0	0	0
2020-03-10	District of Columbia	0.297989	0.297989	0.297989
2020-03-10	Florida	3.64797	3.64797	3.64797
2020-03-10	Georgia	3.59326	3.59326	3.59326
2020-03-10	Hawaii	0.0686867	0.0686867	0.0686867
2020-03-10	Idaho	0.211584	0.211584	0.211584
2020-03-10	Illinois	1.93091	1.93091	1.93091
2020-03-10	Indiana	1.60539	1.60539	1.60539
2020-03-10	Iowa	0.165556	0.165556	0.165556
2020-03-10	Kansas	0.65405	0.65405	0.65405
2020-03-10	Kentucky	0	0	0
2020-03-10	Louisiana	7.85399	7.85399	7.85399
2020-03-10	Maine	0.138116	0.138116	0.138116
2020-03-10	Maryland	0	0	0
2020-03-10	Massachusetts	0.942604	0.942604	0.942604
2020-03-10	Michigan	8.68263	8.68263	8.68263
2020-03-10	Minnesota	0.297289	0.297289	0.297289
2020-03-10	Mississippi	0.42708	0.42708	0.42708
2020-03-10	Missouri	1.27582	1.27582	1.27582
2020-03-10	Montana	0.0964242	0.0964242	0.0964242
2020-03-10	Nebraska	0	0	0
2020-03-10	Nevada	0.660418	0.660418	0.660418
2020-03-10	New Hampshire	0.135252	0.135252	0.135252
2020-03-10	New Jersey	6.07103	6.07103	6.07103
2020-03-10	New Mexico	0.107522	0.107522	0.107522
2020-03-10	New York	29.9418	29.9418	29.9418
2020-03-10	North Carolina	0.117988	0.117988	0.117988
2020-03-10	North Dakota	0.0484179	0.0484179	0.0484179
2020-03-10	Ohio	1.43213	1.43213	1.43213
2020-03-10	Oklahoma	0.550782	0.550782	0.550782
2020-03-10	Oregon	1.85195	1.85195	1.85195
2020-03-10	Pennsylvania	1.75465	1.75465	1.75465
2020-03-10	Rhode Island	0.234862	0.234862	0.234862
2020-03-10	South Carolina	0.933755	0.933755	0.933755
2020-03-10	South Dakota	0.460117	0.460117	0.460117
2020-03-10	Tennessee	0.119392	0.119392	0.119392
2020-03-10	Texas	1.49009	1.49009	1.49009
2020-03-10	Utah	0.31456	0.31456	0.31456
2020-03-10	Vermont	0.436989	0.436989	0.436989
2020-03-10	Virginia	1.59356	1.59356	1.59356
2020-03-10	Washington	48.6799	48.6799	48.6799
2020-03-10	West Virginia	0.0671189	0.0671189	0.0671189
2020-03-10	Wisconsin	0.666159	0.666159	0.666159
2020-03-10	Wyoming	0.0236229	0.0236229	0.0236229
2020-03-11	Alabama	0.201586	0.201586	0.201586
2020-03-11	Alaska	0.118827	0.118827	0.118827
2020-03-11	Arizona	0.354131	0.354131	0.354131
2020-03-11	Arkansas	0.34122	0.34122	0.34122
2020-03-11	California	7.5724	7.5724	7.5724
2020-03-11	Colorado	2.84371	2.84371	2.84371
2020-03-11	Connecticut	1.95314	1.95314	1.95314
2020-03-11	Delaware	0	0	0
2020-03-11	District of Columbia	0.384813	0.384813	0.384813
2020-03-11	Florida	4.23237	4.23237	4.23237
[truncated: 18,095 more rows]

## Sheet: Fig_3_redlines
Location_Name	Estimated_ICU_Beds_Available
Alabama	475
Alaska	54
Arizona	508
Arkansas	395
California	1994
Colorado	555
Connecticut	100
Delaware	41
District of Columbia	67
Florida	1696
Georgia	590
Hawaii	45
Idaho	151
Illinois	1131
Indiana	706
Iowa	247
Kansas	279
Kentucky	449
Louisiana	477
Maine	64
Maryland	266
Massachusetts	277
Michigan	743
Minnesota	355
Mississippi	341
Missouri	559
Montana	85
Nebraska	233
Nevada	183
New Hampshire	84
New Jersey	466
New Mexico	117
New York	718
North Carolina	568
North Dakota	87
Ohio	1239
Oklahoma	467
Oregon	210
Pennsylvania	1044
Rhode Island	42
South Carolina	405
South Dakota	74
Tennessee	629
Texas	2260
Utah	171
Vermont	34
Virginia	329
Washington	341
West Virginia	196
Wisconsin	173
Wyoming	45
