# Supplementary material for: Modeling COVID-19 scenarios for the United States
Source: Nat Med. 2020 Oct 23;27(1):94–105. doi: 10.1038/s41591-020-1132-9 (PMC7806509; doi:10.1038/s41591-020-1132-9)
Supplement: Source Data Extended Data Fig. 5 — Statistical source data. [file 41591_2020_1132_MOESM16_ESM.xlsx]

## Sheet: NMED-A109010-T_extended_SourceD
Location_Name	Date	Total_Infection_Mean	Total_Infection_Lower	Total_Infection_Upper	Model_Group	Population
United States	2020-02-01	1649.83	1311.12	2075.87	plausible reference	3.27979e+08
United States	2020-02-02	1721.32	1369.67	2163.02	plausible reference	3.27979e+08
United States	2020-02-03	1801.57	1429.46	2256.14	plausible reference	3.27979e+08
United States	2020-02-04	1892.38	1503.07	2366.05	plausible reference	3.27979e+08
United States	2020-02-05	1995.61	1596.42	2492.65	plausible reference	3.27979e+08
United States	2020-02-06	2113.32	1693.97	2644.13	plausible reference	3.27979e+08
United States	2020-02-07	2247.69	1795.12	2808.67	plausible reference	3.27979e+08
United States	2020-02-08	2401.12	1903.28	3000.28	plausible reference	3.27979e+08
United States	2020-02-09	2576.44	2032.98	3231.31	plausible reference	3.27979e+08
United States	2020-02-10	2795.71	2173.35	3603.38	plausible reference	3.27979e+08
United States	2020-02-11	3067.29	2347.68	4028.45	plausible reference	3.27979e+08
United States	2020-02-12	3401.46	2546.72	4571.29	plausible reference	3.27979e+08
United States	2020-02-13	3805.26	2777.64	5170.93	plausible reference	3.27979e+08
United States	2020-02-14	4296.55	3130.71	5924.99	plausible reference	3.27979e+08
United States	2020-02-15	4870.23	3524.67	6711.46	plausible reference	3.27979e+08
United States	2020-02-16	5536.5	3978.18	7708.87	plausible reference	3.27979e+08
United States	2020-02-17	6313.07	4489.61	8823.67	plausible reference	3.27979e+08
United States	2020-02-18	7231.36	5130.49	10117.2	plausible reference	3.27979e+08
United States	2020-02-19	8332.29	5883.13	11741.9	plausible reference	3.27979e+08
United States	2020-02-20	9639.86	6724.31	13592.8	plausible reference	3.27979e+08
United States	2020-02-21	11194.9	7708.49	15836.2	plausible reference	3.27979e+08
United States	2020-02-22	13041.9	8940.71	18404.5	plausible reference	3.27979e+08
United States	2020-02-23	15229.1	10476.1	21522.5	plausible reference	3.27979e+08
United States	2020-02-24	17808.1	12213.3	25188.7	plausible reference	3.27979e+08
United States	2020-02-25	20883.1	14245.5	29624.7	plausible reference	3.27979e+08
United States	2020-02-26	24583.9	16640.3	35048.9	plausible reference	3.27979e+08
United States	2020-02-27	29079.2	19473.9	41662	plausible reference	3.27979e+08
United States	2020-02-28	34602.8	22877.2	49895	plausible reference	3.27979e+08
United States	2020-02-29	41440.7	27015.9	60283.1	plausible reference	3.27979e+08
United States	2020-03-01	49957.7	32074.5	73330.3	plausible reference	3.27979e+08
United States	2020-03-02	60625.4	38336.8	89715.4	plausible reference	3.27979e+08
United States	2020-03-03	74042.3	46212.6	110579	plausible reference	3.27979e+08
United States	2020-03-04	90943.8	56145.8	136840	plausible reference	3.27979e+08
United States	2020-03-05	112250	68511.1	169675	plausible reference	3.27979e+08
United States	2020-03-06	139067	84046	211132	plausible reference	3.27979e+08
United States	2020-03-07	172691	103886	262163	plausible reference	3.27979e+08
United States	2020-03-08	214597	128591	325966	plausible reference	3.27979e+08
United States	2020-03-09	266403	159918	403166	plausible reference	3.27979e+08
United States	2020-03-10	329823	199492	495458	plausible reference	3.27979e+08
United States	2020-03-11	406588	248137	604873	plausible reference	3.27979e+08
United States	2020-03-12	498432	308965	732663	plausible reference	3.27979e+08
United States	2020-03-13	606845	382736	880721	plausible reference	3.27979e+08
United States	2020-03-14	733041	471966	1.04966e+06	plausible reference	3.27979e+08
United States	2020-03-15	877835	576956	1.23782e+06	plausible reference	3.27979e+08
United States	2020-03-16	1.04157e+06	700005	1.44404e+06	plausible reference	3.27979e+08
United States	2020-03-17	1.22397e+06	841864	1.66765e+06	plausible reference	3.27979e+08
United States	2020-03-18	1.42432e+06	1.00172e+06	1.90875e+06	plausible reference	3.27979e+08
United States	2020-03-19	1.64136e+06	1.17919e+06	2.15853e+06	plausible reference	3.27979e+08
United States	2020-03-20	1.87344e+06	1.37455e+06	2.4229e+06	plausible reference	3.27979e+08
United States	2020-03-21	2.11857e+06	1.58585e+06	2.69822e+06	plausible reference	3.27979e+08
United States	2020-03-22	2.37459e+06	1.81626e+06	2.97388e+06	plausible reference	3.27979e+08
United States	2020-03-23	2.63928e+06	2.05653e+06	3.25716e+06	plausible reference	3.27979e+08
United States	2020-03-24	2.91051e+06	2.30663e+06	3.53994e+06	plausible reference	3.27979e+08
United States	2020-03-25	3.18627e+06	2.57014e+06	3.82655e+06	plausible reference	3.27979e+08
United States	2020-03-26	3.4648e+06	2.8419e+06	4.11254e+06	plausible reference	3.27979e+08
United States	2020-03-27	3.74456e+06	3.11369e+06	4.38772e+06	plausible reference	3.27979e+08
United States	2020-03-28	4.02433e+06	3.38565e+06	4.66791e+06	plausible reference	3.27979e+08
United States	2020-03-29	4.30311e+06	3.66288e+06	4.95066e+06	plausible reference	3.27979e+08
United States	2020-03-30	4.58017e+06	3.9389e+06	5.22117e+06	plausible reference	3.27979e+08
United States	2020-03-31	4.855e+06	4.21953e+06	5.49949e+06	plausible reference	3.27979e+08
United States	2020-04-01	5.12725e+06	4.50007e+06	5.76734e+06	plausible reference	3.27979e+08
United States	2020-04-02	5.39671e+06	4.78002e+06	6.02584e+06	plausible reference	3.27979e+08
United States	2020-04-03	5.66327e+06	5.05172e+06	6.29628e+06	plausible reference	3.27979e+08
United States	2020-04-04	5.92688e+06	5.3162e+06	6.55206e+06	plausible reference	3.27979e+08
United States	2020-04-05	6.18753e+06	5.58046e+06	6.81305e+06	plausible reference	3.27979e+08
United States	2020-04-06	6.44524e+06	5.84763e+06	7.07086e+06	plausible reference	3.27979e+08
United States	2020-04-07	6.70003e+06	6.10846e+06	7.32222e+06	plausible reference	3.27979e+08
United States	2020-04-08	6.95191e+06	6.36673e+06	7.57468e+06	plausible reference	3.27979e+08
United States	2020-04-09	7.20087e+06	6.62253e+06	7.82251e+06	plausible reference	3.27979e+08
United States	2020-04-10	7.44688e+06	6.86961e+06	8.06648e+06	plausible reference	3.27979e+08
United States	2020-04-11	7.68989e+06	7.11377e+06	8.30062e+06	plausible reference	3.27979e+08
United States	2020-04-12	7.9298e+06	7.35708e+06	8.53347e+06	plausible reference	3.27979e+08
United States	2020-04-13	8.16649e+06	7.60057e+06	8.76527e+06	plausible reference	3.27979e+08
United States	2020-04-14	8.39981e+06	7.83687e+06	9.0014e+06	plausible reference	3.27979e+08
United States	2020-04-15	8.62959e+06	8.06723e+06	9.22607e+06	plausible reference	3.27979e+08
United States	2020-04-16	8.85563e+06	8.29463e+06	9.43869e+06	plausible reference	3.27979e+08
United States	2020-04-17	9.07772e+06	8.52013e+06	9.65086e+06	plausible reference	3.27979e+08
United States	2020-04-18	9.29566e+06	8.74209e+06	9.86299e+06	plausible reference	3.27979e+08
United States	2020-04-19	9.50925e+06	8.96238e+06	1.00687e+07	plausible reference	3.27979e+08
United States	2020-04-20	9.71828e+06	9.18029e+06	1.02722e+07	plausible reference	3.27979e+08
United States	2020-04-21	9.92258e+06	9.38992e+06	1.04659e+07	plausible reference	3.27979e+08
United States	2020-04-22	1.0122e+07	9.59557e+06	1.06584e+07	plausible reference	3.27979e+08
United States	2020-04-23	1.03164e+07	9.79546e+06	1.08442e+07	plausible reference	3.27979e+08
United States	2020-04-24	1.05057e+07	9.99521e+06	1.10222e+07	plausible reference	3.27979e+08
United States	2020-04-25	1.06899e+07	1.01897e+07	1.11971e+07	plausible reference	3.27979e+08
United States	2020-04-26	1.08689e+07	1.03776e+07	1.13648e+07	plausible reference	3.27979e+08
United States	2020-04-27	1.10428e+07	1.0563e+07	1.15243e+07	plausible reference	3.27979e+08
United States	2020-04-28	1.12116e+07	1.074e+07	1.16896e+07	plausible reference	3.27979e+08
United States	2020-04-29	1.13756e+07	1.09112e+07	1.18502e+07	plausible reference	3.27979e+08
United States	2020-04-30	1.15348e+07	1.10783e+07	1.20033e+07	plausible reference	3.27979e+08
United States	2020-05-01	1.16894e+07	1.12333e+07	1.2149e+07	plausible reference	3.27979e+08
United States	2020-05-02	1.18397e+07	1.13867e+07	1.22902e+07	plausible reference	3.27979e+08
United States	2020-05-03	1.19858e+07	1.15409e+07	1.24284e+07	plausible reference	3.27979e+08
United States	2020-05-04	1.21281e+07	1.16886e+07	1.25701e+07	plausible reference	3.27979e+08
United States	2020-05-05	1.22668e+07	1.18284e+07	1.27084e+07	plausible reference	3.27979e+08
United States	2020-05-06	1.24021e+07	1.19649e+07	1.28379e+07	plausible reference	3.27979e+08
United States	2020-05-07	1.25343e+07	1.20988e+07	1.29639e+07	plausible reference	3.27979e+08
United States	2020-05-08	1.26637e+07	1.22324e+07	1.30878e+07	plausible reference	3.27979e+08
United States	2020-05-09	1.27903e+07	1.2361e+07	1.32135e+07	plausible reference	3.27979e+08
United States	2020-05-10	1.29146e+07	1.24917e+07	1.33343e+07	plausible reference	3.27979e+08
United States	2020-05-11	1.30365e+07	1.2618e+07	1.34535e+07	plausible reference	3.27979e+08
United States	2020-05-12	1.31562e+07	1.27409e+07	1.35714e+07	plausible reference	3.27979e+08
United States	2020-05-13	1.32739e+07	1.28613e+07	1.36851e+07	plausible reference	3.27979e+08
United States	2020-05-14	1.33897e+07	1.29791e+07	1.3796e+07	plausible reference	3.27979e+08
United States	2020-05-15	1.35035e+07	1.30965e+07	1.39059e+07	plausible reference	3.27979e+08
United States	2020-05-16	1.36156e+07	1.32123e+07	1.40162e+07	plausible reference	3.27979e+08
United States	2020-05-17	1.37258e+07	1.33241e+07	1.41247e+07	plausible reference	3.27979e+08
United States	2020-05-18	1.38342e+07	1.34368e+07	1.42339e+07	plausible reference	3.27979e+08
United States	2020-05-19	1.39408e+07	1.35475e+07	1.43373e+07	plausible reference	3.27979e+08
United States	2020-05-20	1.40455e+07	1.36561e+07	1.44428e+07	plausible reference	3.27979e+08
United States	2020-05-21	1.41483e+07	1.37624e+07	1.45435e+07	plausible reference	3.27979e+08
United States	2020-05-22	1.42491e+07	1.38664e+07	1.46421e+07	plausible reference	3.27979e+08
United States	2020-05-23	1.43481e+07	1.39679e+07	1.47397e+07	plausible reference	3.27979e+08
United States	2020-05-24	1.4445e+07	1.40669e+07	1.48332e+07	plausible reference	3.27979e+08
United States	2020-05-25	1.454e+07	1.41641e+07	1.49245e+07	plausible reference	3.27979e+08
United States	2020-05-26	1.4633e+07	1.42581e+07	1.50141e+07	plausible reference	3.27979e+08
United States	2020-05-27	1.4724e+07	1.4349e+07	1.51064e+07	plausible reference	3.27979e+08
United States	2020-05-28	1.48131e+07	1.44382e+07	1.51933e+07	plausible reference	3.27979e+08
United States	2020-05-29	1.49003e+07	1.45255e+07	1.52782e+07	plausible reference	3.27979e+08
United States	2020-05-30	1.49857e+07	1.46111e+07	1.5361e+07	plausible reference	3.27979e+08
United States	2020-05-31	1.50693e+07	1.46973e+07	1.54412e+07	plausible reference	3.27979e+08
United States	2020-06-01	1.51512e+07	1.47797e+07	1.55202e+07	plausible reference	3.27979e+08
United States	2020-06-02	1.52315e+07	1.48596e+07	1.55995e+07	plausible reference	3.27979e+08
United States	2020-06-03	1.53104e+07	1.49417e+07	1.56772e+07	plausible reference	3.27979e+08
United States	2020-06-04	1.53881e+07	1.50222e+07	1.57532e+07	plausible reference	3.27979e+08
United States	2020-06-05	1.54646e+07	1.51006e+07	1.58285e+07	plausible reference	3.27979e+08
United States	2020-06-06	1.55403e+07	1.51766e+07	1.59032e+07	plausible reference	3.27979e+08
United States	2020-06-07	1.56154e+07	1.52545e+07	1.59777e+07	plausible reference	3.27979e+08
United States	2020-06-08	1.569e+07	1.53295e+07	1.60522e+07	plausible reference	3.27979e+08
United States	2020-06-09	1.57644e+07	1.54039e+07	1.6127e+07	plausible reference	3.27979e+08
United States	2020-06-10	1.58389e+07	1.54795e+07	1.62024e+07	plausible reference	3.27979e+08
United States	2020-06-11	1.59138e+07	1.55507e+07	1.62787e+07	plausible reference	3.27979e+08
United States	2020-06-12	1.59893e+07	1.56226e+07	1.63562e+07	plausible reference	3.27979e+08
United States	2020-06-13	1.60658e+07	1.56955e+07	1.64342e+07	plausible reference	3.27979e+08
United States	2020-06-14	1.61434e+07	1.57698e+07	1.65162e+07	plausible reference	3.27979e+08
United States	2020-06-15	1.62226e+07	1.58483e+07	1.65984e+07	plausible reference	3.27979e+08
United States	2020-06-16	1.63036e+07	1.59284e+07	1.66774e+07	plausible reference	3.27979e+08
United States	2020-06-17	1.63866e+07	1.60104e+07	1.67645e+07	plausible reference	3.27979e+08
United States	2020-06-18	1.64721e+07	1.60945e+07	1.68552e+07	plausible reference	3.27979e+08
United States	2020-06-19	1.65602e+07	1.6181e+07	1.69479e+07	plausible reference	3.27979e+08
United States	2020-06-20	1.66512e+07	1.62715e+07	1.70447e+07	plausible reference	3.27979e+08
United States	2020-06-21	1.67454e+07	1.63622e+07	1.71437e+07	plausible reference	3.27979e+08
United States	2020-06-22	1.6843e+07	1.64542e+07	1.72467e+07	plausible reference	3.27979e+08
United States	2020-06-23	1.69441e+07	1.6549e+07	1.73558e+07	plausible reference	3.27979e+08
United States	2020-06-24	1.7049e+07	1.66491e+07	1.74644e+07	plausible reference	3.27979e+08
United States	2020-06-25	1.71576e+07	1.67506e+07	1.75809e+07	plausible reference	3.27979e+08
United States	2020-06-26	1.72702e+07	1.68589e+07	1.77025e+07	plausible reference	3.27979e+08
United States	2020-06-27	1.73865e+07	1.69709e+07	1.78217e+07	plausible reference	3.27979e+08
United States	2020-06-28	1.75067e+07	1.70884e+07	1.79472e+07	plausible reference	3.27979e+08
United States	2020-06-29	1.76306e+07	1.72037e+07	1.80782e+07	plausible reference	3.27979e+08
United States	2020-06-30	1.7758e+07	1.7323e+07	1.8212e+07	plausible reference	3.27979e+08
United States	2020-07-01	1.78887e+07	1.74489e+07	1.83537e+07	plausible reference	3.27979e+08
United States	2020-07-02	1.80226e+07	1.75777e+07	1.84971e+07	plausible reference	3.27979e+08
United States	2020-07-03	1.81593e+07	1.77052e+07	1.86406e+07	plausible reference	3.27979e+08
United States	2020-07-04	1.82987e+07	1.78373e+07	1.87861e+07	plausible reference	3.27979e+08
United States	2020-07-05	1.84404e+07	1.79746e+07	1.89307e+07	plausible reference	3.27979e+08
United States	2020-07-06	1.85842e+07	1.81158e+07	1.90776e+07	plausible reference	3.27979e+08
United States	2020-07-07	1.87299e+07	1.82548e+07	1.92256e+07	plausible reference	3.27979e+08
United States	2020-07-08	1.88772e+07	1.83947e+07	1.93747e+07	plausible reference	3.27979e+08
United States	2020-07-09	1.9026e+07	1.85384e+07	1.95256e+07	plausible reference	3.27979e+08
United States	2020-07-10	1.9176e+07	1.86858e+07	1.96781e+07	plausible reference	3.27979e+08
United States	2020-07-11	1.93271e+07	1.88359e+07	1.98334e+07	plausible reference	3.27979e+08
United States	2020-07-12	1.94792e+07	1.89811e+07	1.99893e+07	plausible reference	3.27979e+08
United States	2020-07-13	1.9632e+07	1.91347e+07	2.01468e+07	plausible reference	3.27979e+08
United States	2020-07-14	1.97855e+07	1.92845e+07	2.03041e+07	plausible reference	3.27979e+08
United States	2020-07-15	1.99397e+07	1.94361e+07	2.04601e+07	plausible reference	3.27979e+08
United States	2020-07-16	2.00943e+07	1.95827e+07	2.06169e+07	plausible reference	3.27979e+08
United States	2020-07-17	2.02494e+07	1.97311e+07	2.07727e+07	plausible reference	3.27979e+08
United States	2020-07-18	2.04048e+07	1.98854e+07	2.09277e+07	plausible reference	3.27979e+08
United States	2020-07-19	2.05605e+07	2.00345e+07	2.10853e+07	plausible reference	3.27979e+08
United States	2020-07-20	2.07163e+07	2.01917e+07	2.12436e+07	plausible reference	3.27979e+08
United States	2020-07-21	2.08723e+07	2.03452e+07	2.13999e+07	plausible reference	3.27979e+08
United States	2020-07-22	2.10283e+07	2.04999e+07	2.15549e+07	plausible reference	3.27979e+08
United States	2020-07-23	2.11841e+07	2.06575e+07	2.17163e+07	plausible reference	3.27979e+08
United States	2020-07-24	2.13397e+07	2.08207e+07	2.18764e+07	plausible reference	3.27979e+08
United States	2020-07-25	2.14948e+07	2.09827e+07	2.2032e+07	plausible reference	3.27979e+08
United States	2020-07-26	2.16494e+07	2.11407e+07	2.21819e+07	plausible reference	3.27979e+08
United States	2020-07-27	2.18033e+07	2.12969e+07	2.23384e+07	plausible reference	3.27979e+08
United States	2020-07-28	2.19563e+07	2.14439e+07	2.24917e+07	plausible reference	3.27979e+08
United States	2020-07-29	2.21083e+07	2.15903e+07	2.26405e+07	plausible reference	3.27979e+08
United States	2020-07-30	2.2259e+07	2.17432e+07	2.27919e+07	plausible reference	3.27979e+08
United States	2020-07-31	2.24083e+07	2.18871e+07	2.29424e+07	plausible reference	3.27979e+08
United States	2020-08-01	2.25561e+07	2.2041e+07	2.30887e+07	plausible reference	3.27979e+08
United States	2020-08-02	2.27022e+07	2.21937e+07	2.32347e+07	plausible reference	3.27979e+08
United States	2020-08-03	2.28465e+07	2.23413e+07	2.3378e+07	plausible reference	3.27979e+08
United States	2020-08-04	2.29888e+07	2.24872e+07	2.35179e+07	plausible reference	3.27979e+08
United States	2020-08-05	2.3129e+07	2.26303e+07	2.36525e+07	plausible reference	3.27979e+08
United States	2020-08-06	2.32671e+07	2.27781e+07	2.37846e+07	plausible reference	3.27979e+08
United States	2020-08-07	2.34029e+07	2.29095e+07	2.39121e+07	plausible reference	3.27979e+08
United States	2020-08-08	2.35363e+07	2.30522e+07	2.40426e+07	plausible reference	3.27979e+08
United States	2020-08-09	2.36674e+07	2.31852e+07	2.41718e+07	plausible reference	3.27979e+08
United States	2020-08-10	2.37961e+07	2.33147e+07	2.42981e+07	plausible reference	3.27979e+08
United States	2020-08-11	2.39223e+07	2.34432e+07	2.442e+07	plausible reference	3.27979e+08
United States	2020-08-12	2.40462e+07	2.35692e+07	2.45436e+07	plausible reference	3.27979e+08
United States	2020-08-13	2.41677e+07	2.36938e+07	2.46634e+07	plausible reference	3.27979e+08
United States	2020-08-14	2.42869e+07	2.38146e+07	2.47782e+07	plausible reference	3.27979e+08
United States	2020-08-15	2.4404e+07	2.39303e+07	2.48896e+07	plausible reference	3.27979e+08
United States	2020-08-16	2.45189e+07	2.4047e+07	2.50011e+07	plausible reference	3.27979e+08
United States	2020-08-17	2.46319e+07	2.41584e+07	2.51112e+07	plausible reference	3.27979e+08
United States	2020-08-18	2.47431e+07	2.42652e+07	2.52223e+07	plausible reference	3.27979e+08
United States	2020-08-19	2.48526e+07	2.43785e+07	2.53334e+07	plausible reference	3.27979e+08
United States	2020-08-20	2.49606e+07	2.44947e+07	2.54361e+07	plausible reference	3.27979e+08
United States	2020-08-21	2.50672e+07	2.46024e+07	2.55385e+07	plausible reference	3.27979e+08
United States	2020-08-22	2.51725e+07	2.47072e+07	2.56435e+07	plausible reference	3.27979e+08
United States	2020-08-23	2.52768e+07	2.48138e+07	2.5748e+07	plausible reference	3.27979e+08
United States	2020-08-24	2.53802e+07	2.49165e+07	2.58494e+07	plausible reference	3.27979e+08
United States	2020-08-25	2.54828e+07	2.50166e+07	2.59465e+07	plausible reference	3.27979e+08
United States	2020-08-26	2.55847e+07	2.51166e+07	2.60439e+07	plausible reference	3.27979e+08
United States	2020-08-27	2.56862e+07	2.5219e+07	2.61431e+07	plausible reference	3.27979e+08
United States	2020-08-28	2.57873e+07	2.53206e+07	2.62479e+07	plausible reference	3.27979e+08
United States	2020-08-29	2.58881e+07	2.54231e+07	2.63512e+07	plausible reference	3.27979e+08
United States	2020-08-30	2.59888e+07	2.55263e+07	2.64517e+07	plausible reference	3.27979e+08
United States	2020-08-31	2.60894e+07	2.56263e+07	2.65552e+07	plausible reference	3.27979e+08
United States	2020-09-01	2.61901e+07	2.57254e+07	2.66579e+07	plausible reference	3.27979e+08
United States	2020-09-02	2.62909e+07	2.58243e+07	2.67609e+07	plausible reference	3.27979e+08
United States	2020-09-03	2.63919e+07	2.59247e+07	2.68655e+07	plausible reference	3.27979e+08
United States	2020-09-04	2.64931e+07	2.6024e+07	2.69703e+07	plausible reference	3.27979e+08
United States	2020-09-05	2.65946e+07	2.61233e+07	2.70752e+07	plausible reference	3.27979e+08
United States	2020-09-06	2.66964e+07	2.62248e+07	2.71805e+07	plausible reference	3.27979e+08
United States	2020-09-07	2.67985e+07	2.63298e+07	2.72861e+07	plausible reference	3.27979e+08
United States	2020-09-08	2.6901e+07	2.6434e+07	2.7392e+07	plausible reference	3.27979e+08
United States	2020-09-09	2.70038e+07	2.65383e+07	2.7497e+07	plausible reference	3.27979e+08
United States	2020-09-10	2.7107e+07	2.66414e+07	2.75998e+07	plausible reference	3.27979e+08
United States	2020-09-11	2.72107e+07	2.6741e+07	2.77016e+07	plausible reference	3.27979e+08
United States	2020-09-12	2.73149e+07	2.68398e+07	2.78023e+07	plausible reference	3.27979e+08
United States	2020-09-13	2.74199e+07	2.69392e+07	2.79089e+07	plausible reference	3.27979e+08
United States	2020-09-14	2.75257e+07	2.7039e+07	2.80147e+07	plausible reference	3.27979e+08
United States	2020-09-15	2.76324e+07	2.71435e+07	2.81287e+07	plausible reference	3.27979e+08
United States	2020-09-16	2.77402e+07	2.72517e+07	2.82467e+07	plausible reference	3.27979e+08
United States	2020-09-17	2.78491e+07	2.73545e+07	2.8366e+07	plausible reference	3.27979e+08
United States	2020-09-18	2.79591e+07	2.74581e+07	2.84839e+07	plausible reference	3.27979e+08
United States	2020-09-19	2.80704e+07	2.75654e+07	2.86052e+07	plausible reference	3.27979e+08
United States	2020-09-20	2.8183e+07	2.76697e+07	2.87298e+07	plausible reference	3.27979e+08
United States	2020-09-21	2.8297e+07	2.77766e+07	2.885e+07	plausible reference	3.27979e+08
United States	2020-09-22	2.84122e+07	2.78818e+07	2.89692e+07	plausible reference	3.27979e+08
United States	2020-09-23	2.85287e+07	2.79894e+07	2.91021e+07	plausible reference	3.27979e+08
United States	2020-09-24	2.86465e+07	2.80939e+07	2.92391e+07	plausible reference	3.27979e+08
United States	2020-09-25	2.87658e+07	2.81995e+07	2.93657e+07	plausible reference	3.27979e+08
United States	2020-09-26	2.88869e+07	2.83146e+07	2.95029e+07	plausible reference	3.27979e+08
United States	2020-09-27	2.90099e+07	2.84214e+07	2.96291e+07	plausible reference	3.27979e+08
United States	2020-09-28	2.91349e+07	2.85316e+07	2.97782e+07	plausible reference	3.27979e+08
United States	2020-09-29	2.9262e+07	2.86432e+07	2.9918e+07	plausible reference	3.27979e+08
United States	2020-09-30	2.93911e+07	2.87489e+07	3.00516e+07	plausible reference	3.27979e+08
United States	2020-10-01	2.9522e+07	2.88589e+07	3.0206e+07	plausible reference	3.27979e+08
United States	2020-10-02	2.9655e+07	2.89719e+07	3.03569e+07	plausible reference	3.27979e+08
United States	2020-10-03	2.97901e+07	2.90824e+07	3.05073e+07	plausible reference	3.27979e+08
United States	2020-10-04	2.99276e+07	2.91947e+07	3.06642e+07	plausible reference	3.27979e+08
United States	2020-10-05	3.0067e+07	2.93102e+07	3.0827e+07	plausible reference	3.27979e+08
United States	2020-10-06	3.02082e+07	2.94257e+07	3.09959e+07	plausible reference	3.27979e+08
United States	2020-10-07	3.03516e+07	2.95415e+07	3.11659e+07	plausible reference	3.27979e+08
United States	2020-10-08	3.04971e+07	2.96611e+07	3.13363e+07	plausible reference	3.27979e+08
United States	2020-10-09	3.06447e+07	2.97787e+07	3.15024e+07	plausible reference	3.27979e+08
United States	2020-10-10	3.07948e+07	2.99017e+07	3.16797e+07	plausible reference	3.27979e+08
United States	2020-10-11	3.09473e+07	3.00282e+07	3.18678e+07	plausible reference	3.27979e+08
United States	2020-10-12	3.11023e+07	3.01546e+07	3.2057e+07	plausible reference	3.27979e+08
United States	2020-10-13	3.12598e+07	3.02804e+07	3.22507e+07	plausible reference	3.27979e+08
United States	2020-10-14	3.14197e+07	3.0408e+07	3.2437e+07	plausible reference	3.27979e+08
United States	2020-10-15	3.1582e+07	3.05474e+07	3.26202e+07	plausible reference	3.27979e+08
United States	2020-10-16	3.17467e+07	3.06764e+07	3.28144e+07	plausible reference	3.27979e+08
United States	2020-10-17	3.19141e+07	3.08063e+07	3.30125e+07	plausible reference	3.27979e+08
United States	2020-10-18	3.20842e+07	3.09389e+07	3.32185e+07	plausible reference	3.27979e+08
United States	2020-10-19	3.2257e+07	3.10798e+07	3.34246e+07	plausible reference	3.27979e+08
United States	2020-10-20	3.24328e+07	3.1222e+07	3.36306e+07	plausible reference	3.27979e+08
United States	2020-10-21	3.26112e+07	3.13675e+07	3.38391e+07	plausible reference	3.27979e+08
United States	2020-10-22	3.27923e+07	3.15162e+07	3.40489e+07	plausible reference	3.27979e+08
United States	2020-10-23	3.29763e+07	3.16683e+07	3.42605e+07	plausible reference	3.27979e+08
United States	2020-10-24	3.31635e+07	3.18158e+07	3.44698e+07	plausible reference	3.27979e+08
United States	2020-10-25	3.3354e+07	3.19781e+07	3.46762e+07	plausible reference	3.27979e+08
United States	2020-10-26	3.3548e+07	3.21391e+07	3.49201e+07	plausible reference	3.27979e+08
United States	2020-10-27	3.37456e+07	3.22939e+07	3.51427e+07	plausible reference	3.27979e+08
United States	2020-10-28	3.39468e+07	3.24576e+07	3.537e+07	plausible reference	3.27979e+08
United States	2020-10-29	3.41513e+07	3.26156e+07	3.5604e+07	plausible reference	3.27979e+08
United States	2020-10-30	3.43597e+07	3.27799e+07	3.58405e+07	plausible reference	3.27979e+08
United States	2020-10-31	3.45723e+07	3.29568e+07	3.60808e+07	plausible reference	3.27979e+08
United States	2020-11-01	3.47892e+07	3.3139e+07	3.63316e+07	plausible reference	3.27979e+08
United States	2020-11-02	3.50107e+07	3.33256e+07	3.66215e+07	plausible reference	3.27979e+08
United States	2020-11-03	3.52369e+07	3.3517e+07	3.69344e+07	plausible reference	3.27979e+08
United States	2020-11-04	3.54677e+07	3.37133e+07	3.72421e+07	plausible reference	3.27979e+08
United States	2020-11-05	3.57028e+07	3.38971e+07	3.75592e+07	plausible reference	3.27979e+08
United States	2020-11-06	3.59426e+07	3.4099e+07	3.78243e+07	plausible reference	3.27979e+08
United States	2020-11-07	3.61874e+07	3.43164e+07	3.8116e+07	plausible reference	3.27979e+08
United States	2020-11-08	3.64375e+07	3.45427e+07	3.84306e+07	plausible reference	3.27979e+08
United States	2020-11-09	3.66929e+07	3.4771e+07	3.87288e+07	plausible reference	3.27979e+08
United States	2020-11-10	3.69539e+07	3.49843e+07	3.9049e+07	plausible reference	3.27979e+08
United States	2020-11-11	3.72202e+07	3.51911e+07	3.93947e+07	plausible reference	3.27979e+08
United States	2020-11-12	3.74916e+07	3.54026e+07	3.97486e+07	plausible reference	3.27979e+08
United States	2020-11-13	3.77683e+07	3.56238e+07	4.01101e+07	plausible reference	3.27979e+08
United States	2020-11-14	3.80506e+07	3.58485e+07	4.04787e+07	plausible reference	3.27979e+08
United States	2020-11-15	3.83387e+07	3.61337e+07	4.08427e+07	plausible reference	3.27979e+08
United States	2020-11-16	3.86325e+07	3.63884e+07	4.11961e+07	plausible reference	3.27979e+08
United States	2020-11-17	3.89321e+07	3.66432e+07	4.15823e+07	plausible reference	3.27979e+08
United States	2020-11-18	3.92372e+07	3.69057e+07	4.19567e+07	plausible reference	3.27979e+08
United States	2020-11-19	3.95474e+07	3.71685e+07	4.23249e+07	plausible reference	3.27979e+08
United States	2020-11-20	3.98628e+07	3.74299e+07	4.27425e+07	plausible reference	3.27979e+08
United States	2020-11-21	4.01836e+07	3.76948e+07	4.30939e+07	plausible reference	3.27979e+08
United States	2020-11-22	4.05099e+07	3.79565e+07	4.34523e+07	plausible reference	3.27979e+08
United States	2020-11-23	4.08416e+07	3.82493e+07	4.37977e+07	plausible reference	3.27979e+08
United States	2020-11-24	4.11786e+07	3.85333e+07	4.41574e+07	plausible reference	3.27979e+08
United States	2020-11-25	4.15204e+07	3.88262e+07	4.45495e+07	plausible reference	3.27979e+08
United States	2020-11-26	4.18665e+07	3.91274e+07	4.49544e+07	plausible reference	3.27979e+08
United States	2020-11-27	4.22166e+07	3.94588e+07	4.53779e+07	plausible reference	3.27979e+08
United States	2020-11-28	4.25709e+07	3.98082e+07	4.57789e+07	plausible reference	3.27979e+08
United States	2020-11-29	4.29295e+07	4.01509e+07	4.61742e+07	plausible reference	3.27979e+08
United States	2020-11-30	4.32923e+07	4.04866e+07	4.65581e+07	plausible reference	3.27979e+08
United States	2020-12-01	4.36589e+07	4.07987e+07	4.69543e+07	plausible reference	3.27979e+08
United States	2020-12-02	4.40287e+07	4.11328e+07	4.73542e+07	plausible reference	3.27979e+08
United States	2020-12-03	4.4401e+07	4.14398e+07	4.77549e+07	plausible reference	3.27979e+08
United States	2020-12-04	4.47757e+07	4.17818e+07	4.81783e+07	plausible reference	3.27979e+08
United States	2020-12-05	4.51532e+07	4.21708e+07	4.85601e+07	plausible reference	3.27979e+08
United States	2020-12-06	4.55333e+07	4.25272e+07	4.89241e+07	plausible reference	3.27979e+08
United States	2020-12-07	4.59158e+07	4.28845e+07	4.93572e+07	plausible reference	3.27979e+08
United States	2020-12-08	4.63002e+07	4.32719e+07	4.97938e+07	plausible reference	3.27979e+08
United States	2020-12-09	4.6686e+07	4.36289e+07	5.02149e+07	plausible reference	3.27979e+08
United States	2020-12-10	4.70726e+07	4.40023e+07	5.06166e+07	plausible reference	3.27979e+08
United States	2020-12-11	4.74596e+07	4.43726e+07	5.10463e+07	plausible reference	3.27979e+08
United States	2020-12-12	4.78472e+07	4.47457e+07	5.14563e+07	plausible reference	3.27979e+08
United States	2020-12-13	4.82355e+07	4.50997e+07	5.18478e+07	plausible reference	3.27979e+08
United States	2020-12-14	4.86242e+07	4.54769e+07	5.22327e+07	plausible reference	3.27979e+08
United States	2020-12-15	4.90133e+07	4.58577e+07	5.26629e+07	plausible reference	3.27979e+08
United States	2020-12-16	4.94021e+07	4.62409e+07	5.30833e+07	plausible reference	3.27979e+08
United States	2020-12-17	4.97901e+07	4.66261e+07	5.35117e+07	plausible reference	3.27979e+08
United States	2020-12-18	5.01774e+07	4.69934e+07	5.38758e+07	plausible reference	3.27979e+08
United States	2020-12-19	5.05638e+07	4.73648e+07	5.42909e+07	plausible reference	3.27979e+08
United States	2020-12-20	5.09492e+07	4.77456e+07	5.47001e+07	plausible reference	3.27979e+08
United States	2020-12-21	5.13336e+07	4.81261e+07	5.50991e+07	plausible reference	3.27979e+08
United States	2020-12-22	5.17171e+07	4.84795e+07	5.54879e+07	plausible reference	3.27979e+08
United States	2020-12-23	5.20992e+07	4.88261e+07	5.59309e+07	plausible reference	3.27979e+08
United States	2020-12-24	5.24792e+07	4.91943e+07	5.62991e+07	plausible reference	3.27979e+08
United States	2020-12-25	5.28571e+07	4.95575e+07	5.67295e+07	plausible reference	3.27979e+08
United States	2020-12-26	5.32334e+07	4.98934e+07	5.71795e+07	plausible reference	3.27979e+08
United States	2020-12-27	5.3608e+07	5.0228e+07	5.75717e+07	plausible reference	3.27979e+08
United States	2020-12-28	5.39807e+07	5.05997e+07	5.7988e+07	plausible reference	3.27979e+08
United States	2020-12-29	5.43515e+07	5.09747e+07	5.83641e+07	plausible reference	3.27979e+08
United States	2020-12-30	5.47204e+07	5.1351e+07	5.87483e+07	plausible reference	3.27979e+08
United States	2020-12-31	5.50872e+07	5.17228e+07	5.91964e+07	plausible reference	3.27979e+08
United States	2021-01-01	5.54519e+07	5.21035e+07	5.96252e+07	plausible reference	3.27979e+08
United States	2021-01-02	5.58126e+07	5.2464e+07	6.00345e+07	plausible reference	3.27979e+08
United States	2021-01-03	5.61695e+07	5.27748e+07	6.04402e+07	plausible reference	3.27979e+08
United States	2021-01-04	5.65242e+07	5.30918e+07	6.08897e+07	plausible reference	3.27979e+08
United States	2021-01-05	5.68769e+07	5.34076e+07	6.12962e+07	plausible reference	3.27979e+08
United States	2021-01-06	5.72274e+07	5.3739e+07	6.16662e+07	plausible reference	3.27979e+08
United States	2021-01-07	5.75758e+07	5.40312e+07	6.20932e+07	plausible reference	3.27979e+08
United States	2021-01-08	5.7922e+07	5.43221e+07	6.25654e+07	plausible reference	3.27979e+08
United States	2021-01-09	5.82631e+07	5.46056e+07	6.3036e+07	plausible reference	3.27979e+08
United States	2021-01-10	5.85989e+07	5.48935e+07	6.34272e+07	plausible reference	3.27979e+08
United States	2021-01-11	5.89322e+07	5.51794e+07	6.38088e+07	plausible reference	3.27979e+08
United States	2021-01-12	5.92628e+07	5.54802e+07	6.41874e+07	plausible reference	3.27979e+08
United States	2021-01-13	5.95907e+07	5.57995e+07	6.45632e+07	plausible reference	3.27979e+08
United States	2021-01-14	5.99158e+07	5.61174e+07	6.5003e+07	plausible reference	3.27979e+08
United States	2021-01-15	6.0238e+07	5.64076e+07	6.54358e+07	plausible reference	3.27979e+08
United States	2021-01-16	6.05574e+07	5.66868e+07	6.58093e+07	plausible reference	3.27979e+08
United States	2021-01-17	6.08739e+07	5.69644e+07	6.61771e+07	plausible reference	3.27979e+08
United States	2021-01-18	6.11878e+07	5.72465e+07	6.66007e+07	plausible reference	3.27979e+08
United States	2021-01-19	6.14991e+07	5.75483e+07	6.69795e+07	plausible reference	3.27979e+08
United States	2021-01-20	6.18079e+07	5.78373e+07	6.73442e+07	plausible reference	3.27979e+08
United States	2021-01-21	6.21141e+07	5.80986e+07	6.77392e+07	plausible reference	3.27979e+08
United States	2021-01-22	6.24179e+07	5.83579e+07	6.81451e+07	plausible reference	3.27979e+08
United States	2021-01-23	6.2719e+07	5.8615e+07	6.85455e+07	plausible reference	3.27979e+08
United States	2021-01-24	6.30176e+07	5.88699e+07	6.89262e+07	plausible reference	3.27979e+08
United States	2021-01-25	6.33137e+07	5.9127e+07	6.9247e+07	plausible reference	3.27979e+08
United States	2021-01-26	6.36074e+07	5.93768e+07	6.95968e+07	plausible reference	3.27979e+08
United States	2021-01-27	6.38988e+07	5.96267e+07	7.0027e+07	plausible reference	3.27979e+08
United States	2021-01-28	6.41878e+07	5.98706e+07	7.04559e+07	plausible reference	3.27979e+08
United States	2021-01-29	6.44744e+07	6.01108e+07	7.08827e+07	plausible reference	3.27979e+08
United States	2021-01-30	6.47586e+07	6.03347e+07	7.13059e+07	plausible reference	3.27979e+08
United States	2021-01-31	6.50404e+07	6.05549e+07	7.16889e+07	plausible reference	3.27979e+08
United States	2021-02-01	6.53197e+07	6.07658e+07	7.20389e+07	plausible reference	3.27979e+08
United States	2021-02-02	6.55966e+07	6.09976e+07	7.23829e+07	plausible reference	3.27979e+08
United States	2021-02-03	6.58712e+07	6.11905e+07	7.27449e+07	plausible reference	3.27979e+08
United States	2021-02-04	6.61435e+07	6.13898e+07	7.31211e+07	plausible reference	3.27979e+08
United States	2021-02-05	6.64135e+07	6.16057e+07	7.35109e+07	plausible reference	3.27979e+08
United States	2021-02-06	6.66811e+07	6.1831e+07	7.39396e+07	plausible reference	3.27979e+08
United States	2021-02-07	6.69464e+07	6.20342e+07	7.434e+07	plausible reference	3.27979e+08
United States	2021-02-08	6.72094e+07	6.225e+07	7.47343e+07	plausible reference	3.27979e+08
United States	2021-02-09	6.74701e+07	6.24521e+07	7.5126e+07	plausible reference	3.27979e+08
United States	2021-02-10	6.77285e+07	6.26597e+07	7.55143e+07	plausible reference	3.27979e+08
United States	2021-02-11	6.79846e+07	6.28287e+07	7.58998e+07	plausible reference	3.27979e+08
United States	2021-02-12	6.82383e+07	6.3024e+07	7.62829e+07	plausible reference	3.27979e+08
United States	2021-02-13	6.84898e+07	6.32338e+07	7.66628e+07	plausible reference	3.27979e+08
United States	2021-02-14	6.87389e+07	6.34499e+07	7.70327e+07	plausible reference	3.27979e+08
United States	2021-02-15	6.89857e+07	6.3658e+07	7.73841e+07	plausible reference	3.27979e+08
United States	2021-02-16	6.92302e+07	6.38604e+07	7.7732e+07	plausible reference	3.27979e+08
United States	2021-02-17	6.94722e+07	6.40126e+07	7.80762e+07	plausible reference	3.27979e+08
United States	2021-02-18	6.97119e+07	6.41688e+07	7.84144e+07	plausible reference	3.27979e+08
United States	2021-02-19	6.99492e+07	6.43451e+07	7.87042e+07	plausible reference	3.27979e+08
United States	2021-02-20	7.01843e+07	6.4532e+07	7.89796e+07	plausible reference	3.27979e+08
United States	2021-02-21	7.0417e+07	6.46958e+07	7.9251e+07	plausible reference	3.27979e+08
United States	2021-02-22	7.06472e+07	6.48786e+07	7.95183e+07	plausible reference	3.27979e+08
United States	2021-02-23	7.08749e+07	6.50567e+07	7.98356e+07	plausible reference	3.27979e+08
United States	2021-02-24	7.11002e+07	6.52258e+07	8.02152e+07	plausible reference	3.27979e+08
United States	2021-02-25	7.1323e+07	6.53927e+07	8.04907e+07	plausible reference	3.27979e+08
United States	2021-02-26	7.15435e+07	6.55574e+07	8.08295e+07	plausible reference	3.27979e+08
United States	2021-02-27	7.17617e+07	6.572e+07	8.11636e+07	plausible reference	3.27979e+08
United States	2021-02-28	7.19774e+07	6.58805e+07	8.14954e+07	plausible reference	3.27979e+08
United States	2020-02-01	1649.83	1311.12	2075.87	mandates easing	3.27979e+08
United States	2020-02-02	1721.32	1369.67	2163.02	mandates easing	3.27979e+08
United States	2020-02-03	1801.57	1429.46	2256.14	mandates easing	3.27979e+08
United States	2020-02-04	1892.38	1503.07	2366.05	mandates easing	3.27979e+08
United States	2020-02-05	1995.61	1596.42	2492.65	mandates easing	3.27979e+08
United States	2020-02-06	2113.32	1693.97	2644.13	mandates easing	3.27979e+08
United States	2020-02-07	2247.69	1795.12	2808.67	mandates easing	3.27979e+08
United States	2020-02-08	2401.12	1903.28	3000.28	mandates easing	3.27979e+08
United States	2020-02-09	2576.44	2032.98	3231.31	mandates easing	3.27979e+08
United States	2020-02-10	2795.71	2173.35	3603.38	mandates easing	3.27979e+08
United States	2020-02-11	3067.29	2347.68	4028.45	mandates easing	3.27979e+08
United States	2020-02-12	3401.46	2546.72	4571.29	mandates easing	3.27979e+08
United States	2020-02-13	3805.26	2777.64	5170.93	mandates easing	3.27979e+08
United States	2020-02-14	4296.55	3130.71	5924.99	mandates easing	3.27979e+08
United States	2020-02-15	4870.23	3524.67	6711.46	mandates easing	3.27979e+08
United States	2020-02-16	5536.5	3978.18	7708.87	mandates easing	3.27979e+08
United States	2020-02-17	6313.07	4489.61	8823.67	mandates easing	3.27979e+08
United States	2020-02-18	7231.36	5130.49	10117.2	mandates easing	3.27979e+08
United States	2020-02-19	8332.29	5883.13	11741.9	mandates easing	3.27979e+08
United States	2020-02-20	9639.86	6724.31	13592.8	mandates easing	3.27979e+08
United States	2020-02-21	11194.9	7708.49	15836.2	mandates easing	3.27979e+08
United States	2020-02-22	13041.9	8940.71	18404.5	mandates easing	3.27979e+08
United States	2020-02-23	15229.1	10476.1	21522.5	mandates easing	3.27979e+08
United States	2020-02-24	17808.1	12213.3	25188.7	mandates easing	3.27979e+08
United States	2020-02-25	20883.1	14245.5	29624.7	mandates easing	3.27979e+08
United States	2020-02-26	24583.9	16640.3	35048.9	mandates easing	3.27979e+08
United States	2020-02-27	29079.2	19473.9	41662	mandates easing	3.27979e+08
United States	2020-02-28	34602.8	22877.2	49895	mandates easing	3.27979e+08
United States	2020-02-29	41440.7	27015.9	60283.1	mandates easing	3.27979e+08
United States	2020-03-01	49957.7	32074.5	73330.3	mandates easing	3.27979e+08
United States	2020-03-02	60625.4	38336.8	89715.4	mandates easing	3.27979e+08
United States	2020-03-03	74042.3	46212.6	110579	mandates easing	3.27979e+08
United States	2020-03-04	90943.8	56145.8	136840	mandates easing	3.27979e+08
United States	2020-03-05	112250	68511.1	169675	mandates easing	3.27979e+08
United States	2020-03-06	139067	84046	211132	mandates easing	3.27979e+08
United States	2020-03-07	172691	103886	262163	mandates easing	3.27979e+08
United States	2020-03-08	214597	128591	325966	mandates easing	3.27979e+08
United States	2020-03-09	266403	159918	403166	mandates easing	3.27979e+08
United States	2020-03-10	329823	199492	495458	mandates easing	3.27979e+08
United States	2020-03-11	406588	248137	604873	mandates easing	3.27979e+08
United States	2020-03-12	498432	308965	732663	mandates easing	3.27979e+08
United States	2020-03-13	606845	382736	880721	mandates easing	3.27979e+08
United States	2020-03-14	733041	471966	1.04966e+06	mandates easing	3.27979e+08
United States	2020-03-15	877835	576956	1.23782e+06	mandates easing	3.27979e+08
United States	2020-03-16	1.04157e+06	700005	1.44404e+06	mandates easing	3.27979e+08
United States	2020-03-17	1.22397e+06	841864	1.66765e+06	mandates easing	3.27979e+08
United States	2020-03-18	1.42432e+06	1.00172e+06	1.90875e+06	mandates easing	3.27979e+08
United States	2020-03-19	1.64136e+06	1.17919e+06	2.15853e+06	mandates easing	3.27979e+08
United States	2020-03-20	1.87344e+06	1.37455e+06	2.4229e+06	mandates easing	3.27979e+08
United States	2020-03-21	2.11857e+06	1.58585e+06	2.69822e+06	mandates easing	3.27979e+08
United States	2020-03-22	2.37459e+06	1.81626e+06	2.97388e+06	mandates easing	3.27979e+08
United States	2020-03-23	2.63928e+06	2.05653e+06	3.25716e+06	mandates easing	3.27979e+08
United States	2020-03-24	2.91051e+06	2.30663e+06	3.53994e+06	mandates easing	3.27979e+08
United States	2020-03-25	3.18627e+06	2.57014e+06	3.82655e+06	mandates easing	3.27979e+08
United States	2020-03-26	3.4648e+06	2.8419e+06	4.11254e+06	mandates easing	3.27979e+08
United States	2020-03-27	3.74456e+06	3.11369e+06	4.38772e+06	mandates easing	3.27979e+08
United States	2020-03-28	4.02433e+06	3.38565e+06	4.66791e+06	mandates easing	3.27979e+08
United States	2020-03-29	4.30311e+06	3.66288e+06	4.95066e+06	mandates easing	3.27979e+08
United States	2020-03-30	4.58017e+06	3.9389e+06	5.22117e+06	mandates easing	3.27979e+08
United States	2020-03-31	4.855e+06	4.21953e+06	5.49949e+06	mandates easing	3.27979e+08
United States	2020-04-01	5.12725e+06	4.50007e+06	5.76734e+06	mandates easing	3.27979e+08
United States	2020-04-02	5.39671e+06	4.78002e+06	6.02584e+06	mandates easing	3.27979e+08
United States	2020-04-03	5.66327e+06	5.05172e+06	6.29628e+06	mandates easing	3.27979e+08
United States	2020-04-04	5.92688e+06	5.3162e+06	6.55206e+06	mandates easing	3.27979e+08
United States	2020-04-05	6.18753e+06	5.58046e+06	6.81305e+06	mandates easing	3.27979e+08
United States	2020-04-06	6.44524e+06	5.84763e+06	7.07086e+06	mandates easing	3.27979e+08
United States	2020-04-07	6.70003e+06	6.10846e+06	7.32222e+06	mandates easing	3.27979e+08
United States	2020-04-08	6.95191e+06	6.36673e+06	7.57468e+06	mandates easing	3.27979e+08
United States	2020-04-09	7.20087e+06	6.62253e+06	7.82251e+06	mandates easing	3.27979e+08
United States	2020-04-10	7.44688e+06	6.86961e+06	8.06648e+06	mandates easing	3.27979e+08
United States	2020-04-11	7.68989e+06	7.11377e+06	8.30062e+06	mandates easing	3.27979e+08
United States	2020-04-12	7.9298e+06	7.35708e+06	8.53347e+06	mandates easing	3.27979e+08
United States	2020-04-13	8.16649e+06	7.60057e+06	8.76527e+06	mandates easing	3.27979e+08
United States	2020-04-14	8.39981e+06	7.83687e+06	9.0014e+06	mandates easing	3.27979e+08
United States	2020-04-15	8.62959e+06	8.06723e+06	9.22607e+06	mandates easing	3.27979e+08
United States	2020-04-16	8.85563e+06	8.29463e+06	9.43869e+06	mandates easing	3.27979e+08
United States	2020-04-17	9.07772e+06	8.52013e+06	9.65086e+06	mandates easing	3.27979e+08
United States	2020-04-18	9.29566e+06	8.74209e+06	9.86299e+06	mandates easing	3.27979e+08
United States	2020-04-19	9.50925e+06	8.96238e+06	1.00687e+07	mandates easing	3.27979e+08
United States	2020-04-20	9.71828e+06	9.18029e+06	1.02722e+07	mandates easing	3.27979e+08
United States	2020-04-21	9.92258e+06	9.38992e+06	1.04659e+07	mandates easing	3.27979e+08
United States	2020-04-22	1.0122e+07	9.59557e+06	1.06584e+07	mandates easing	3.27979e+08
United States	2020-04-23	1.03164e+07	9.79546e+06	1.08442e+07	mandates easing	3.27979e+08
United States	2020-04-24	1.05057e+07	9.99521e+06	1.10222e+07	mandates easing	3.27979e+08
United States	2020-04-25	1.06899e+07	1.01897e+07	1.11971e+07	mandates easing	3.27979e+08
United States	2020-04-26	1.08689e+07	1.03776e+07	1.13648e+07	mandates easing	3.27979e+08
United States	2020-04-27	1.10428e+07	1.0563e+07	1.15243e+07	mandates easing	3.27979e+08
United States	2020-04-28	1.12116e+07	1.074e+07	1.16896e+07	mandates easing	3.27979e+08
United States	2020-04-29	1.13756e+07	1.09112e+07	1.18502e+07	mandates easing	3.27979e+08
United States	2020-04-30	1.15348e+07	1.10783e+07	1.20033e+07	mandates easing	3.27979e+08
United States	2020-05-01	1.16894e+07	1.12333e+07	1.2149e+07	mandates easing	3.27979e+08
United States	2020-05-02	1.18397e+07	1.13867e+07	1.22902e+07	mandates easing	3.27979e+08
United States	2020-05-03	1.19858e+07	1.15409e+07	1.24284e+07	mandates easing	3.27979e+08
United States	2020-05-04	1.21281e+07	1.16886e+07	1.25701e+07	mandates easing	3.27979e+08
United States	2020-05-05	1.22668e+07	1.18284e+07	1.27084e+07	mandates easing	3.27979e+08
United States	2020-05-06	1.24021e+07	1.19649e+07	1.28379e+07	mandates easing	3.27979e+08
United States	2020-05-07	1.25343e+07	1.20988e+07	1.29639e+07	mandates easing	3.27979e+08
United States	2020-05-08	1.26637e+07	1.22324e+07	1.30878e+07	mandates easing	3.27979e+08
United States	2020-05-09	1.27903e+07	1.2361e+07	1.32135e+07	mandates easing	3.27979e+08
United States	2020-05-10	1.29146e+07	1.24917e+07	1.33343e+07	mandates easing	3.27979e+08
United States	2020-05-11	1.30365e+07	1.2618e+07	1.34535e+07	mandates easing	3.27979e+08
United States	2020-05-12	1.31562e+07	1.27409e+07	1.35714e+07	mandates easing	3.27979e+08
United States	2020-05-13	1.32739e+07	1.28613e+07	1.36851e+07	mandates easing	3.27979e+08
United States	2020-05-14	1.33897e+07	1.29791e+07	1.3796e+07	mandates easing	3.27979e+08
United States	2020-05-15	1.35035e+07	1.30965e+07	1.39059e+07	mandates easing	3.27979e+08
United States	2020-05-16	1.36156e+07	1.32123e+07	1.40162e+07	mandates easing	3.27979e+08
United States	2020-05-17	1.37258e+07	1.33241e+07	1.41247e+07	mandates easing	3.27979e+08
United States	2020-05-18	1.38342e+07	1.34368e+07	1.42339e+07	mandates easing	3.27979e+08
United States	2020-05-19	1.39408e+07	1.35475e+07	1.43373e+07	mandates easing	3.27979e+08
United States	2020-05-20	1.40455e+07	1.36561e+07	1.44428e+07	mandates easing	3.27979e+08
United States	2020-05-21	1.41483e+07	1.37624e+07	1.45435e+07	mandates easing	3.27979e+08
United States	2020-05-22	1.42491e+07	1.38664e+07	1.46421e+07	mandates easing	3.27979e+08
United States	2020-05-23	1.43481e+07	1.39679e+07	1.47397e+07	mandates easing	3.27979e+08
United States	2020-05-24	1.4445e+07	1.40669e+07	1.48332e+07	mandates easing	3.27979e+08
United States	2020-05-25	1.454e+07	1.41641e+07	1.49245e+07	mandates easing	3.27979e+08
United States	2020-05-26	1.4633e+07	1.42581e+07	1.50141e+07	mandates easing	3.27979e+08
United States	2020-05-27	1.4724e+07	1.4349e+07	1.51064e+07	mandates easing	3.27979e+08
United States	2020-05-28	1.48131e+07	1.44382e+07	1.51933e+07	mandates easing	3.27979e+08
United States	2020-05-29	1.49003e+07	1.45255e+07	1.52782e+07	mandates easing	3.27979e+08
United States	2020-05-30	1.49857e+07	1.46111e+07	1.5361e+07	mandates easing	3.27979e+08
United States	2020-05-31	1.50693e+07	1.46973e+07	1.54412e+07	mandates easing	3.27979e+08
United States	2020-06-01	1.51512e+07	1.47797e+07	1.55202e+07	mandates easing	3.27979e+08
United States	2020-06-02	1.52315e+07	1.48596e+07	1.55995e+07	mandates easing	3.27979e+08
United States	2020-06-03	1.53104e+07	1.49417e+07	1.56772e+07	mandates easing	3.27979e+08
United States	2020-06-04	1.53881e+07	1.50222e+07	1.57532e+07	mandates easing	3.27979e+08
United States	2020-06-05	1.54646e+07	1.51006e+07	1.58285e+07	mandates easing	3.27979e+08
United States	2020-06-06	1.55403e+07	1.51766e+07	1.59032e+07	mandates easing	3.27979e+08
United States	2020-06-07	1.56154e+07	1.52545e+07	1.59777e+07	mandates easing	3.27979e+08
United States	2020-06-08	1.569e+07	1.53295e+07	1.60522e+07	mandates easing	3.27979e+08
United States	2020-06-09	1.57644e+07	1.54039e+07	1.6127e+07	mandates easing	3.27979e+08
United States	2020-06-10	1.58389e+07	1.54795e+07	1.62024e+07	mandates easing	3.27979e+08
United States	2020-06-11	1.59138e+07	1.55507e+07	1.62787e+07	mandates easing	3.27979e+08
United States	2020-06-12	1.59893e+07	1.56226e+07	1.63562e+07	mandates easing	3.27979e+08
United States	2020-06-13	1.60658e+07	1.56955e+07	1.64342e+07	mandates easing	3.27979e+08
United States	2020-06-14	1.61434e+07	1.57698e+07	1.65162e+07	mandates easing	3.27979e+08
United States	2020-06-15	1.62226e+07	1.58483e+07	1.65984e+07	mandates easing	3.27979e+08
United States	2020-06-16	1.63036e+07	1.59284e+07	1.66774e+07	mandates easing	3.27979e+08
United States	2020-06-17	1.63866e+07	1.60104e+07	1.67645e+07	mandates easing	3.27979e+08
United States	2020-06-18	1.64721e+07	1.60945e+07	1.68552e+07	mandates easing	3.27979e+08
United States	2020-06-19	1.65602e+07	1.6181e+07	1.69479e+07	mandates easing	3.27979e+08
United States	2020-06-20	1.66512e+07	1.62715e+07	1.70447e+07	mandates easing	3.27979e+08
United States	2020-06-21	1.67454e+07	1.63622e+07	1.71437e+07	mandates easing	3.27979e+08
United States	2020-06-22	1.6843e+07	1.64542e+07	1.72467e+07	mandates easing	3.27979e+08
United States	2020-06-23	1.69441e+07	1.6549e+07	1.73558e+07	mandates easing	3.27979e+08
United States	2020-06-24	1.7049e+07	1.66491e+07	1.74644e+07	mandates easing	3.27979e+08
United States	2020-06-25	1.71576e+07	1.67506e+07	1.75809e+07	mandates easing	3.27979e+08
United States	2020-06-26	1.72702e+07	1.68589e+07	1.77025e+07	mandates easing	3.27979e+08
United States	2020-06-27	1.73865e+07	1.69709e+07	1.78217e+07	mandates easing	3.27979e+08
United States	2020-06-28	1.75067e+07	1.70884e+07	1.79472e+07	mandates easing	3.27979e+08
United States	2020-06-29	1.76306e+07	1.72037e+07	1.80782e+07	mandates easing	3.27979e+08
United States	2020-06-30	1.7758e+07	1.7323e+07	1.8212e+07	mandates easing	3.27979e+08
United States	2020-07-01	1.78887e+07	1.74489e+07	1.83537e+07	mandates easing	3.27979e+08
United States	2020-07-02	1.80226e+07	1.75777e+07	1.84971e+07	mandates easing	3.27979e+08
United States	2020-07-03	1.81593e+07	1.77052e+07	1.86406e+07	mandates easing	3.27979e+08
United States	2020-07-04	1.82987e+07	1.78373e+07	1.87861e+07	mandates easing	3.27979e+08
United States	2020-07-05	1.84404e+07	1.79746e+07	1.89307e+07	mandates easing	3.27979e+08
United States	2020-07-06	1.85842e+07	1.81158e+07	1.90776e+07	mandates easing	3.27979e+08
United States	2020-07-07	1.87299e+07	1.82548e+07	1.92256e+07	mandates easing	3.27979e+08
United States	2020-07-08	1.88772e+07	1.83947e+07	1.93747e+07	mandates easing	3.27979e+08
United States	2020-07-09	1.9026e+07	1.85384e+07	1.95256e+07	mandates easing	3.27979e+08
United States	2020-07-10	1.9176e+07	1.86858e+07	1.96781e+07	mandates easing	3.27979e+08
United States	2020-07-11	1.93271e+07	1.88359e+07	1.98334e+07	mandates easing	3.27979e+08
United States	2020-07-12	1.94792e+07	1.89811e+07	1.99893e+07	mandates easing	3.27979e+08
United States	2020-07-13	1.9632e+07	1.91347e+07	2.01468e+07	mandates easing	3.27979e+08
United States	2020-07-14	1.97855e+07	1.92845e+07	2.03041e+07	mandates easing	3.27979e+08
United States	2020-07-15	1.99397e+07	1.94361e+07	2.04601e+07	mandates easing	3.27979e+08
United States	2020-07-16	2.00943e+07	1.95827e+07	2.06169e+07	mandates easing	3.27979e+08
United States	2020-07-17	2.02494e+07	1.97311e+07	2.07727e+07	mandates easing	3.27979e+08
United States	2020-07-18	2.04048e+07	1.98854e+07	2.09277e+07	mandates easing	3.27979e+08
United States	2020-07-19	2.05605e+07	2.00345e+07	2.10853e+07	mandates easing	3.27979e+08
United States	2020-07-20	2.07163e+07	2.01917e+07	2.12436e+07	mandates easing	3.27979e+08
United States	2020-07-21	2.08723e+07	2.03452e+07	2.13999e+07	mandates easing	3.27979e+08
United States	2020-07-22	2.10283e+07	2.04999e+07	2.15549e+07	mandates easing	3.27979e+08
United States	2020-07-23	2.11841e+07	2.06575e+07	2.17163e+07	mandates easing	3.27979e+08
United States	2020-07-24	2.13397e+07	2.08207e+07	2.18764e+07	mandates easing	3.27979e+08
United States	2020-07-25	2.14948e+07	2.09827e+07	2.2032e+07	mandates easing	3.27979e+08
United States	2020-07-26	2.16494e+07	2.11407e+07	2.21819e+07	mandates easing	3.27979e+08
United States	2020-07-27	2.18033e+07	2.12969e+07	2.23384e+07	mandates easing	3.27979e+08
United States	2020-07-28	2.19563e+07	2.14439e+07	2.24917e+07	mandates easing	3.27979e+08
United States	2020-07-29	2.21083e+07	2.15903e+07	2.26405e+07	mandates easing	3.27979e+08
United States	2020-07-30	2.2259e+07	2.17432e+07	2.27919e+07	mandates easing	3.27979e+08
United States	2020-07-31	2.24083e+07	2.18871e+07	2.29424e+07	mandates easing	3.27979e+08
United States	2020-08-01	2.25561e+07	2.2041e+07	2.30887e+07	mandates easing	3.27979e+08
United States	2020-08-02	2.27022e+07	2.21937e+07	2.32347e+07	mandates easing	3.27979e+08
United States	2020-08-03	2.28465e+07	2.23413e+07	2.3378e+07	mandates easing	3.27979e+08
United States	2020-08-04	2.29888e+07	2.24872e+07	2.35179e+07	mandates easing	3.27979e+08
United States	2020-08-05	2.3129e+07	2.26303e+07	2.36525e+07	mandates easing	3.27979e+08
United States	2020-08-06	2.32671e+07	2.27781e+07	2.37846e+07	mandates easing	3.27979e+08
United States	2020-08-07	2.34029e+07	2.29095e+07	2.39121e+07	mandates easing	3.27979e+08
United States	2020-08-08	2.35363e+07	2.30522e+07	2.40426e+07	mandates easing	3.27979e+08
United States	2020-08-09	2.36674e+07	2.31852e+07	2.41718e+07	mandates easing	3.27979e+08
United States	2020-08-10	2.37961e+07	2.33147e+07	2.42981e+07	mandates easing	3.27979e+08
United States	2020-08-11	2.39223e+07	2.34432e+07	2.442e+07	mandates easing	3.27979e+08
United States	2020-08-12	2.40462e+07	2.35692e+07	2.45436e+07	mandates easing	3.27979e+08
United States	2020-08-13	2.41677e+07	2.36938e+07	2.46634e+07	mandates easing	3.27979e+08
United States	2020-08-14	2.42869e+07	2.38146e+07	2.47782e+07	mandates easing	3.27979e+08
United States	2020-08-15	2.4404e+07	2.39303e+07	2.48896e+07	mandates easing	3.27979e+08
United States	2020-08-16	2.45189e+07	2.4047e+07	2.50011e+07	mandates easing	3.27979e+08
United States	2020-08-17	2.46319e+07	2.41584e+07	2.51112e+07	mandates easing	3.27979e+08
United States	2020-08-18	2.47431e+07	2.42652e+07	2.52223e+07	mandates easing	3.27979e+08
United States	2020-08-19	2.48526e+07	2.43785e+07	2.53334e+07	mandates easing	3.27979e+08
United States	2020-08-20	2.49606e+07	2.44947e+07	2.54361e+07	mandates easing	3.27979e+08
United States	2020-08-21	2.50672e+07	2.46024e+07	2.55385e+07	mandates easing	3.27979e+08
United States	2020-08-22	2.51725e+07	2.47072e+07	2.56435e+07	mandates easing	3.27979e+08
United States	2020-08-23	2.52768e+07	2.48138e+07	2.5748e+07	mandates easing	3.27979e+08
United States	2020-08-24	2.53802e+07	2.49165e+07	2.58494e+07	mandates easing	3.27979e+08
United States	2020-08-25	2.54828e+07	2.50166e+07	2.59465e+07	mandates easing	3.27979e+08
United States	2020-08-26	2.55847e+07	2.51166e+07	2.60439e+07	mandates easing	3.27979e+08
United States	2020-08-27	2.56862e+07	2.5219e+07	2.61431e+07	mandates easing	3.27979e+08
United States	2020-08-28	2.57873e+07	2.53206e+07	2.62479e+07	mandates easing	3.27979e+08
United States	2020-08-29	2.58881e+07	2.54231e+07	2.63512e+07	mandates easing	3.27979e+08
United States	2020-08-30	2.59888e+07	2.55263e+07	2.64517e+07	mandates easing	3.27979e+08
United States	2020-08-31	2.60894e+07	2.56263e+07	2.65552e+07	mandates easing	3.27979e+08
United States	2020-09-01	2.61901e+07	2.57254e+07	2.66579e+07	mandates easing	3.27979e+08
United States	2020-09-02	2.62909e+07	2.58243e+07	2.67609e+07	mandates easing	3.27979e+08
United States	2020-09-03	2.63919e+07	2.59247e+07	2.68655e+07	mandates easing	3.27979e+08
United States	2020-09-04	2.64931e+07	2.6024e+07	2.69703e+07	mandates easing	3.27979e+08
United States	2020-09-05	2.65946e+07	2.61233e+07	2.70752e+07	mandates easing	3.27979e+08
United States	2020-09-06	2.66964e+07	2.62248e+07	2.71805e+07	mandates easing	3.27979e+08
United States	2020-09-07	2.67985e+07	2.63298e+07	2.72861e+07	mandates easing	3.27979e+08
United States	2020-09-08	2.6901e+07	2.6434e+07	2.7392e+07	mandates easing	3.27979e+08
United States	2020-09-09	2.70038e+07	2.65383e+07	2.7497e+07	mandates easing	3.27979e+08
United States	2020-09-10	2.7107e+07	2.66414e+07	2.75998e+07	mandates easing	3.27979e+08
United States	2020-09-11	2.72107e+07	2.6741e+07	2.77016e+07	mandates easing	3.27979e+08
United States	2020-09-12	2.73149e+07	2.68398e+07	2.78023e+07	mandates easing	3.27979e+08
United States	2020-09-13	2.74199e+07	2.69392e+07	2.79089e+07	mandates easing	3.27979e+08
United States	2020-09-14	2.75257e+07	2.7039e+07	2.80147e+07	mandates easing	3.27979e+08
United States	2020-09-15	2.76324e+07	2.71435e+07	2.81287e+07	mandates easing	3.27979e+08
United States	2020-09-16	2.77402e+07	2.72517e+07	2.82467e+07	mandates easing	3.27979e+08
United States	2020-09-17	2.78491e+07	2.73545e+07	2.8366e+07	mandates easing	3.27979e+08
United States	2020-09-18	2.79591e+07	2.74581e+07	2.84839e+07	mandates easing	3.27979e+08
United States	2020-09-19	2.80704e+07	2.75654e+07	2.86052e+07	mandates easing	3.27979e+08
United States	2020-09-20	2.8183e+07	2.76697e+07	2.87298e+07	mandates easing	3.27979e+08
United States	2020-09-21	2.8297e+07	2.77766e+07	2.885e+07	mandates easing	3.27979e+08
United States	2020-09-22	2.84122e+07	2.78818e+07	2.89692e+07	mandates easing	3.27979e+08
United States	2020-09-23	2.85287e+07	2.79894e+07	2.91021e+07	mandates easing	3.27979e+08
United States	2020-09-24	2.86465e+07	2.80939e+07	2.92391e+07	mandates easing	3.27979e+08
United States	2020-09-25	2.87658e+07	2.81995e+07	2.93657e+07	mandates easing	3.27979e+08
United States	2020-09-26	2.88869e+07	2.83146e+07	2.95029e+07	mandates easing	3.27979e+08
United States	2020-09-27	2.90099e+07	2.84214e+07	2.96291e+07	mandates easing	3.27979e+08
United States	2020-09-28	2.91349e+07	2.85316e+07	2.97782e+07	mandates easing	3.27979e+08
United States	2020-09-29	2.9262e+07	2.86432e+07	2.9918e+07	mandates easing	3.27979e+08
United States	2020-09-30	2.93911e+07	2.87489e+07	3.00516e+07	mandates easing	3.27979e+08
United States	2020-10-01	2.9522e+07	2.88589e+07	3.0206e+07	mandates easing	3.27979e+08
United States	2020-10-02	2.9655e+07	2.89719e+07	3.03569e+07	mandates easing	3.27979e+08
United States	2020-10-03	2.97901e+07	2.90824e+07	3.05073e+07	mandates easing	3.27979e+08
United States	2020-10-04	2.99276e+07	2.91947e+07	3.06642e+07	mandates easing	3.27979e+08
United States	2020-10-05	3.00675e+07	2.93105e+07	3.08282e+07	mandates easing	3.27979e+08
United States	2020-10-06	3.02098e+07	2.94257e+07	3.09986e+07	mandates easing	3.27979e+08
United States	2020-10-07	3.03544e+07	2.95431e+07	3.11706e+07	mandates easing	3.27979e+08
United States	2020-10-08	3.05015e+07	2.96632e+07	3.1343e+07	mandates easing	3.27979e+08
United States	2020-10-09	3.06511e+07	2.97833e+07	3.15252e+07	mandates easing	3.27979e+08
United States	2020-10-10	3.08036e+07	2.99074e+07	3.17084e+07	mandates easing	3.27979e+08
United States	2020-10-11	3.09589e+07	3.00343e+07	3.18951e+07	mandates easing	3.27979e+08
United States	2020-10-12	3.11173e+07	3.01616e+07	3.20821e+07	mandates easing	3.27979e+08
United States	2020-10-13	3.12787e+07	3.02939e+07	3.22804e+07	mandates easing	3.27979e+08
United States	2020-10-14	3.14432e+07	3.04234e+07	3.24668e+07	mandates easing	3.27979e+08
United States	2020-10-15	3.16107e+07	3.05635e+07	3.2672e+07	mandates easing	3.27979e+08
United States	2020-10-16	3.17815e+07	3.07008e+07	3.28817e+07	mandates easing	3.27979e+08
United States	2020-10-17	3.19558e+07	3.0839e+07	3.30954e+07	mandates easing	3.27979e+08
United States	2020-10-18	3.21338e+07	3.09694e+07	3.33124e+07	mandates easing	3.27979e+08
United States	2020-10-19	3.23155e+07	3.11081e+07	3.35479e+07	mandates easing	3.27979e+08
United States	2020-10-20	3.25012e+07	3.12544e+07	3.37791e+07	mandates easing	3.27979e+08
United States	2020-10-21	3.26908e+07	3.14036e+07	3.3997e+07	mandates easing	3.27979e+08
United States	2020-10-22	3.28842e+07	3.15554e+07	3.42718e+07	mandates easing	3.27979e+08
United States	2020-10-23	3.30818e+07	3.17111e+07	3.45149e+07	mandates easing	3.27979e+08
United States	2020-10-24	3.32841e+07	3.18697e+07	3.47614e+07	mandates easing	3.27979e+08
United States	2020-10-25	3.34911e+07	3.20355e+07	3.5014e+07	mandates easing	3.27979e+08
United States	2020-10-26	3.37032e+07	3.21981e+07	3.52724e+07	mandates easing	3.27979e+08
United States	2020-10-27	3.39205e+07	3.23678e+07	3.55753e+07	mandates easing	3.27979e+08
United States	2020-10-28	3.41431e+07	3.25372e+07	3.58941e+07	mandates easing	3.27979e+08
United States	2020-10-29	3.43711e+07	3.27084e+07	3.61812e+07	mandates easing	3.27979e+08
United States	2020-10-30	3.46048e+07	3.2902e+07	3.64872e+07	mandates easing	3.27979e+08
United States	2020-10-31	3.48449e+07	3.30889e+07	3.68387e+07	mandates easing	3.27979e+08
United States	2020-11-01	3.50916e+07	3.3281e+07	3.72073e+07	mandates easing	3.27979e+08
United States	2020-11-02	3.53452e+07	3.34792e+07	3.75471e+07	mandates easing	3.27979e+08
United States	2020-11-03	3.56061e+07	3.36735e+07	3.78975e+07	mandates easing	3.27979e+08
United States	2020-11-04	3.58742e+07	3.38642e+07	3.8258e+07	mandates easing	3.27979e+08
United States	2020-11-05	3.61497e+07	3.40639e+07	3.86279e+07	mandates easing	3.27979e+08
United States	2020-11-06	3.6433e+07	3.42917e+07	3.90127e+07	mandates easing	3.27979e+08
United States	2020-11-07	3.6725e+07	3.45273e+07	3.94503e+07	mandates easing	3.27979e+08
United States	2020-11-08	3.70259e+07	3.47711e+07	3.98747e+07	mandates easing	3.27979e+08
United States	2020-11-09	3.73361e+07	3.50058e+07	4.02972e+07	mandates easing	3.27979e+08
United States	2020-11-10	3.76561e+07	3.52553e+07	4.07823e+07	mandates easing	3.27979e+08
United States	2020-11-11	3.79859e+07	3.5494e+07	4.12137e+07	mandates easing	3.27979e+08
United States	2020-11-12	3.83256e+07	3.57393e+07	4.17867e+07	mandates easing	3.27979e+08
United States	2020-11-13	3.86759e+07	3.59916e+07	4.23844e+07	mandates easing	3.27979e+08
United States	2020-11-14	3.90377e+07	3.62529e+07	4.29779e+07	mandates easing	3.27979e+08
United States	2020-11-15	3.94114e+07	3.65215e+07	4.35217e+07	mandates easing	3.27979e+08
United States	2020-11-16	3.97976e+07	3.6798e+07	4.40452e+07	mandates easing	3.27979e+08
United States	2020-11-17	4.01967e+07	3.70831e+07	4.4668e+07	mandates easing	3.27979e+08
United States	2020-11-18	4.06089e+07	3.73515e+07	4.53601e+07	mandates easing	3.27979e+08
United States	2020-11-19	4.10342e+07	3.76419e+07	4.6054e+07	mandates easing	3.27979e+08
United States	2020-11-20	4.14736e+07	3.79701e+07	4.67212e+07	mandates easing	3.27979e+08
United States	2020-11-21	4.1928e+07	3.82806e+07	4.74287e+07	mandates easing	3.27979e+08
United States	2020-11-22	4.2398e+07	3.86012e+07	4.8113e+07	mandates easing	3.27979e+08
United States	2020-11-23	4.28842e+07	3.89312e+07	4.88386e+07	mandates easing	3.27979e+08
United States	2020-11-24	4.33874e+07	3.92699e+07	4.96515e+07	mandates easing	3.27979e+08
United States	2020-11-25	4.39075e+07	3.96162e+07	5.05256e+07	mandates easing	3.27979e+08
United States	2020-11-26	4.44446e+07	3.99742e+07	5.14384e+07	mandates easing	3.27979e+08
United States	2020-11-27	4.49996e+07	4.03438e+07	5.23783e+07	mandates easing	3.27979e+08
United States	2020-11-28	4.55739e+07	4.07269e+07	5.32218e+07	mandates easing	3.27979e+08
United States	2020-11-29	4.6168e+07	4.112e+07	5.41239e+07	mandates easing	3.27979e+08
United States	2020-11-30	4.67827e+07	4.15269e+07	5.51642e+07	mandates easing	3.27979e+08
United States	2020-12-01	4.74186e+07	4.19943e+07	5.62444e+07	mandates easing	3.27979e+08
United States	2020-12-02	4.80757e+07	4.24171e+07	5.73653e+07	mandates easing	3.27979e+08
United States	2020-12-03	4.87539e+07	4.28762e+07	5.85034e+07	mandates easing	3.27979e+08
United States	2020-12-04	4.94543e+07	4.32919e+07	5.96607e+07	mandates easing	3.27979e+08
United States	2020-12-05	5.01782e+07	4.37748e+07	6.08194e+07	mandates easing	3.27979e+08
United States	2020-12-06	5.09263e+07	4.42425e+07	6.19636e+07	mandates easing	3.27979e+08
United States	2020-12-07	5.1699e+07	4.47101e+07	6.31481e+07	mandates easing	3.27979e+08
United States	2020-12-08	5.24972e+07	4.51912e+07	6.44291e+07	mandates easing	3.27979e+08
United States	2020-12-09	5.33206e+07	4.56945e+07	6.56996e+07	mandates easing	3.27979e+08
United States	2020-12-10	5.41687e+07	4.62331e+07	6.70018e+07	mandates easing	3.27979e+08
United States	2020-12-11	5.50427e+07	4.68109e+07	6.8363e+07	mandates easing	3.27979e+08
United States	2020-12-12	5.59436e+07	4.741e+07	6.99337e+07	mandates easing	3.27979e+08
United States	2020-12-13	5.6872e+07	4.79494e+07	7.14546e+07	mandates easing	3.27979e+08
United States	2020-12-14	5.78283e+07	4.85461e+07	7.32036e+07	mandates easing	3.27979e+08
United States	2020-12-15	5.88129e+07	4.91016e+07	7.47523e+07	mandates easing	3.27979e+08
United States	2020-12-16	5.98252e+07	4.97756e+07	7.64537e+07	mandates easing	3.27979e+08
United States	2020-12-17	6.08643e+07	5.04133e+07	7.83157e+07	mandates easing	3.27979e+08
United States	2020-12-18	6.19309e+07	5.10043e+07	8.02194e+07	mandates easing	3.27979e+08
United States	2020-12-19	6.3026e+07	5.16289e+07	8.21202e+07	mandates easing	3.27979e+08
United States	2020-12-20	6.41495e+07	5.23289e+07	8.39172e+07	mandates easing	3.27979e+08
United States	2020-12-21	6.53015e+07	5.30461e+07	8.57968e+07	mandates easing	3.27979e+08
United States	2020-12-22	6.64817e+07	5.37699e+07	8.77662e+07	mandates easing	3.27979e+08
United States	2020-12-23	6.76892e+07	5.44311e+07	8.9552e+07	mandates easing	3.27979e+08
United States	2020-12-24	6.89225e+07	5.51056e+07	9.1361e+07	mandates easing	3.27979e+08
United States	2020-12-25	7.01817e+07	5.58176e+07	9.32179e+07	mandates easing	3.27979e+08
United States	2020-12-26	7.1467e+07	5.65879e+07	9.55308e+07	mandates easing	3.27979e+08
United States	2020-12-27	7.2778e+07	5.73484e+07	9.7446e+07	mandates easing	3.27979e+08
United States	2020-12-28	7.4114e+07	5.81171e+07	9.96084e+07	mandates easing	3.27979e+08
United States	2020-12-29	7.54743e+07	5.8903e+07	1.02131e+08	mandates easing	3.27979e+08
United States	2020-12-30	7.68573e+07	5.97068e+07	1.04214e+08	mandates easing	3.27979e+08
United States	2020-12-31	7.82611e+07	6.05995e+07	1.06623e+08	mandates easing	3.27979e+08
United States	2021-01-01	7.96851e+07	6.15252e+07	1.08848e+08	mandates easing	3.27979e+08
United States	2021-01-02	8.11207e+07	6.23639e+07	1.11156e+08	mandates easing	3.27979e+08
United States	2021-01-03	8.25664e+07	6.31855e+07	1.13606e+08	mandates easing	3.27979e+08
United States	2021-01-04	8.40281e+07	6.40768e+07	1.16098e+08	mandates easing	3.27979e+08
United States	2021-01-05	8.55043e+07	6.4997e+07	1.18505e+08	mandates easing	3.27979e+08
United States	2021-01-06	8.69934e+07	6.593e+07	1.2073e+08	mandates easing	3.27979e+08
United States	2021-01-07	8.84941e+07	6.68475e+07	1.22855e+08	mandates easing	3.27979e+08
United States	2021-01-08	9.00043e+07	6.77221e+07	1.24936e+08	mandates easing	3.27979e+08
United States	2021-01-09	9.15215e+07	6.8638e+07	1.27074e+08	mandates easing	3.27979e+08
United States	2021-01-10	9.30448e+07	6.96077e+07	1.29107e+08	mandates easing	3.27979e+08
United States	2021-01-11	9.45734e+07	7.05893e+07	1.31139e+08	mandates easing	3.27979e+08
United States	2021-01-12	9.61059e+07	7.15813e+07	1.336e+08	mandates easing	3.27979e+08
United States	2021-01-13	9.76411e+07	7.25957e+07	1.36165e+08	mandates easing	3.27979e+08
United States	2021-01-14	9.91775e+07	7.36263e+07	1.38358e+08	mandates easing	3.27979e+08
United States	2021-01-15	1.00713e+08	7.46106e+07	1.40413e+08	mandates easing	3.27979e+08
United States	2021-01-16	1.02246e+08	7.55599e+07	1.42684e+08	mandates easing	3.27979e+08
United States	2021-01-17	1.03775e+08	7.65715e+07	1.45196e+08	mandates easing	3.27979e+08
United States	2021-01-18	1.05299e+08	7.76253e+07	1.47537e+08	mandates easing	3.27979e+08
United States	2021-01-19	1.06816e+08	7.8656e+07	1.49165e+08	mandates easing	3.27979e+08
United States	2021-01-20	1.08327e+08	7.96858e+07	1.51304e+08	mandates easing	3.27979e+08
United States	2021-01-21	1.09829e+08	8.07865e+07	1.53383e+08	mandates easing	3.27979e+08
United States	2021-01-22	1.1132e+08	8.1803e+07	1.55376e+08	mandates easing	3.27979e+08
United States	2021-01-23	1.128e+08	8.28173e+07	1.57397e+08	mandates easing	3.27979e+08
United States	2021-01-24	1.14267e+08	8.38303e+07	1.59149e+08	mandates easing	3.27979e+08
United States	2021-01-25	1.1572e+08	8.48425e+07	1.61025e+08	mandates easing	3.27979e+08
United States	2021-01-26	1.17158e+08	8.59665e+07	1.62757e+08	mandates easing	3.27979e+08
United States	2021-01-27	1.18581e+08	8.71014e+07	1.6464e+08	mandates easing	3.27979e+08
United States	2021-01-28	1.19988e+08	8.82365e+07	1.66375e+08	mandates easing	3.27979e+08
United States	2021-01-29	1.21377e+08	8.92313e+07	1.68246e+08	mandates easing	3.27979e+08
United States	2021-01-30	1.22747e+08	9.02204e+07	1.69618e+08	mandates easing	3.27979e+08
United States	2021-01-31	1.24099e+08	9.12035e+07	1.70928e+08	mandates easing	3.27979e+08
United States	2021-02-01	1.2543e+08	9.21941e+07	1.724e+08	mandates easing	3.27979e+08
United States	2021-02-02	1.2674e+08	9.3146e+07	1.73684e+08	mandates easing	3.27979e+08
United States	2021-02-03	1.2803e+08	9.41047e+07	1.75257e+08	mandates easing	3.27979e+08
United States	2021-02-04	1.29298e+08	9.51698e+07	1.76843e+08	mandates easing	3.27979e+08
United States	2021-02-05	1.30545e+08	9.62449e+07	1.78405e+08	mandates easing	3.27979e+08
United States	2021-02-06	1.31768e+08	9.71877e+07	1.79899e+08	mandates easing	3.27979e+08
United States	2021-02-07	1.32969e+08	9.80754e+07	1.81254e+08	mandates easing	3.27979e+08
United States	2021-02-08	1.34147e+08	9.89538e+07	1.82412e+08	mandates easing	3.27979e+08
United States	2021-02-09	1.35301e+08	9.98223e+07	1.83526e+08	mandates easing	3.27979e+08
United States	2021-02-10	1.36432e+08	1.00682e+08	1.84598e+08	mandates easing	3.27979e+08
United States	2021-02-11	1.37539e+08	1.0161e+08	1.85629e+08	mandates easing	3.27979e+08
United States	2021-02-12	1.38622e+08	1.02459e+08	1.86796e+08	mandates easing	3.27979e+08
United States	2021-02-13	1.39682e+08	1.033e+08	1.87814e+08	mandates easing	3.27979e+08
United States	2021-02-14	1.40718e+08	1.04131e+08	1.88737e+08	mandates easing	3.27979e+08
United States	2021-02-15	1.41729e+08	1.04952e+08	1.89791e+08	mandates easing	3.27979e+08
United States	2021-02-16	1.42717e+08	1.05763e+08	1.90682e+08	mandates easing	3.27979e+08
United States	2021-02-17	1.43681e+08	1.06567e+08	1.91578e+08	mandates easing	3.27979e+08
United States	2021-02-18	1.44621e+08	1.07453e+08	1.92473e+08	mandates easing	3.27979e+08
United States	2021-02-19	1.45538e+08	1.08348e+08	1.93256e+08	mandates easing	3.27979e+08
United States	2021-02-20	1.46432e+08	1.09231e+08	1.93988e+08	mandates easing	3.27979e+08
United States	2021-02-21	1.47303e+08	1.10101e+08	1.94687e+08	mandates easing	3.27979e+08
United States	2021-02-22	1.48151e+08	1.10887e+08	1.95462e+08	mandates easing	3.27979e+08
United States	2021-02-23	1.48976e+08	1.11592e+08	1.9622e+08	mandates easing	3.27979e+08
United States	2021-02-24	1.49779e+08	1.12286e+08	1.9694e+08	mandates easing	3.27979e+08
United States	2021-02-25	1.5056e+08	1.13051e+08	1.97588e+08	mandates easing	3.27979e+08
United States	2021-02-26	1.51319e+08	1.13833e+08	1.98174e+08	mandates easing	3.27979e+08
United States	2021-02-27	1.52058e+08	1.14602e+08	1.98636e+08	mandates easing	3.27979e+08
United States	2021-02-28	1.52776e+08	1.15306e+08	1.9913e+08	mandates easing	3.27979e+08
United States	2020-02-01	1649.83	1311.12	2075.87	universal masks	3.27979e+08
United States	2020-02-02	1721.32	1369.67	2163.02	universal masks	3.27979e+08
United States	2020-02-03	1801.57	1429.46	2256.14	universal masks	3.27979e+08
United States	2020-02-04	1892.38	1503.07	2366.05	universal masks	3.27979e+08
United States	2020-02-05	1995.61	1596.42	2492.65	universal masks	3.27979e+08
United States	2020-02-06	2113.32	1693.97	2644.13	universal masks	3.27979e+08
United States	2020-02-07	2247.69	1795.12	2808.67	universal masks	3.27979e+08
United States	2020-02-08	2401.12	1903.28	3000.28	universal masks	3.27979e+08
United States	2020-02-09	2576.44	2032.98	3231.31	universal masks	3.27979e+08
United States	2020-02-10	2795.71	2173.35	3603.38	universal masks	3.27979e+08
United States	2020-02-11	3067.29	2347.68	4028.45	universal masks	3.27979e+08
United States	2020-02-12	3401.46	2546.72	4571.29	universal masks	3.27979e+08
United States	2020-02-13	3805.26	2777.64	5170.93	universal masks	3.27979e+08
United States	2020-02-14	4296.55	3130.71	5924.99	universal masks	3.27979e+08
United States	2020-02-15	4870.23	3524.67	6711.46	universal masks	3.27979e+08
United States	2020-02-16	5536.5	3978.18	7708.87	universal masks	3.27979e+08
United States	2020-02-17	6312.68	4489.27	8848.26	universal masks	3.27979e+08
United States	2020-02-18	7230.22	5130.02	10167.1	universal masks	3.27979e+08
United States	2020-02-19	8330.4	5867.51	11809.5	universal masks	3.27979e+08
United States	2020-02-20	9637.15	6699.6	13683.6	universal masks	3.27979e+08
United States	2020-02-21	11191.1	7698.63	15870	universal masks	3.27979e+08
United States	2020-02-22	13036.9	8920.23	18453.5	universal masks	3.27979e+08
United States	2020-02-23	15222.8	10440.4	21545.4	universal masks	3.27979e+08
United States	2020-02-24	17800.1	12188.6	25217.6	universal masks	3.27979e+08
United States	2020-02-25	20873.3	14206.8	29624.3	universal masks	3.27979e+08
United States	2020-02-26	24572	16589.3	35073.1	universal masks	3.27979e+08
United States	2020-02-27	29064.9	19404.2	41784.6	universal masks	3.27979e+08
United States	2020-02-28	34585.9	22778.1	50115.6	universal masks	3.27979e+08
United States	2020-02-29	41420.8	26938.5	60431.9	universal masks	3.27979e+08
United States	2020-03-01	49934.8	31993	73329.1	universal masks	3.27979e+08
United States	2020-03-02	60599.2	38238.6	89797.9	universal masks	3.27979e+08
United States	2020-03-03	74012.7	46134.5	110604	universal masks	3.27979e+08
United States	2020-03-04	90910.9	55966.6	136846	universal masks	3.27979e+08
United States	2020-03-05	112214	68281.2	169905	universal masks	3.27979e+08
United States	2020-03-06	139028	83783.5	211423	universal masks	3.27979e+08
United States	2020-03-07	172650	103312	262645	universal masks	3.27979e+08
United States	2020-03-08	214555	127949	326372	universal masks	3.27979e+08
United States	2020-03-09	266361	159527	403198	universal masks	3.27979e+08
United States	2020-03-10	329782	198701	495640	universal masks	3.27979e+08
United States	2020-03-11	406550	247142	605541	universal masks	3.27979e+08
United States	2020-03-12	498399	307913	733247	universal masks	3.27979e+08
United States	2020-03-13	606819	382027	881340	universal masks	3.27979e+08
United States	2020-03-14	733023	470796	1.04939e+06	universal masks	3.27979e+08
United States	2020-03-15	877824	576776	1.23849e+06	universal masks	3.27979e+08
United States	2020-03-16	1.04157e+06	700191	1.44512e+06	universal masks	3.27979e+08
United States	2020-03-17	1.22398e+06	841433	1.66954e+06	universal masks	3.27979e+08
United States	2020-03-18	1.42433e+06	1.00041e+06	1.91216e+06	universal masks	3.27979e+08
United States	2020-03-19	1.64138e+06	1.1781e+06	2.15894e+06	universal masks	3.27979e+08
United States	2020-03-20	1.87345e+06	1.37248e+06	2.42128e+06	universal masks	3.27979e+08
United States	2020-03-21	2.11857e+06	1.58432e+06	2.70053e+06	universal masks	3.27979e+08
United States	2020-03-22	2.37458e+06	1.81212e+06	2.97911e+06	universal masks	3.27979e+08
United States	2020-03-23	2.63925e+06	2.05227e+06	3.25883e+06	universal masks	3.27979e+08
United States	2020-03-24	2.91045e+06	2.30338e+06	3.54086e+06	universal masks	3.27979e+08
United States	2020-03-25	3.18618e+06	2.56867e+06	3.83005e+06	universal masks	3.27979e+08
United States	2020-03-26	3.46466e+06	2.8379e+06	4.11349e+06	universal masks	3.27979e+08
United States	2020-03-27	3.74438e+06	3.10869e+06	4.39259e+06	universal masks	3.27979e+08
United States	2020-03-28	4.0241e+06	3.38215e+06	4.67685e+06	universal masks	3.27979e+08
United States	2020-03-29	4.30282e+06	3.65744e+06	4.96255e+06	universal masks	3.27979e+08
United States	2020-03-30	4.57984e+06	3.93531e+06	5.2282e+06	universal masks	3.27979e+08
United States	2020-03-31	4.85462e+06	4.21728e+06	5.50348e+06	universal masks	3.27979e+08
United States	2020-04-01	5.12683e+06	4.49202e+06	5.7665e+06	universal masks	3.27979e+08
United States	2020-04-02	5.39625e+06	4.76936e+06	6.03303e+06	universal masks	3.27979e+08
United States	2020-04-03	5.66279e+06	5.04109e+06	6.30013e+06	universal masks	3.27979e+08
United States	2020-04-04	5.92639e+06	5.30663e+06	6.56368e+06	universal masks	3.27979e+08
United States	2020-04-05	6.18704e+06	5.57301e+06	6.82209e+06	universal masks	3.27979e+08
United States	2020-04-06	6.44478e+06	5.83797e+06	7.07021e+06	universal masks	3.27979e+08
United States	2020-04-07	6.6996e+06	6.0939e+06	7.32259e+06	universal masks	3.27979e+08
United States	2020-04-08	6.95152e+06	6.35374e+06	7.57347e+06	universal masks	3.27979e+08
United States	2020-04-09	7.20055e+06	6.60537e+06	7.8205e+06	universal masks	3.27979e+08
United States	2020-04-10	7.44663e+06	6.8539e+06	8.0655e+06	universal masks	3.27979e+08
United States	2020-04-11	7.68971e+06	7.10443e+06	8.30569e+06	universal masks	3.27979e+08
United States	2020-04-12	7.9297e+06	7.34976e+06	8.54089e+06	universal masks	3.27979e+08
United States	2020-04-13	8.16647e+06	7.58721e+06	8.77053e+06	universal masks	3.27979e+08
United States	2020-04-14	8.39987e+06	7.8306e+06	8.9983e+06	universal masks	3.27979e+08
United States	2020-04-15	8.6297e+06	8.05793e+06	9.22466e+06	universal masks	3.27979e+08
United States	2020-04-16	8.85578e+06	8.28123e+06	9.448e+06	universal masks	3.27979e+08
United States	2020-04-17	9.07791e+06	8.50881e+06	9.66328e+06	universal masks	3.27979e+08
United States	2020-04-18	9.29585e+06	8.73337e+06	9.87372e+06	universal masks	3.27979e+08
United States	2020-04-19	9.50942e+06	8.95462e+06	1.00784e+07	universal masks	3.27979e+08
United States	2020-04-20	9.71841e+06	9.16817e+06	1.02784e+07	universal masks	3.27979e+08
United States	2020-04-21	9.92265e+06	9.38083e+06	1.04746e+07	universal masks	3.27979e+08
United States	2020-04-22	1.0122e+07	9.58732e+06	1.0661e+07	universal masks	3.27979e+08
United States	2020-04-23	1.03163e+07	9.79038e+06	1.08452e+07	universal masks	3.27979e+08
United States	2020-04-24	1.05055e+07	9.99058e+06	1.10284e+07	universal masks	3.27979e+08
United States	2020-04-25	1.06895e+07	1.0184e+07	1.12008e+07	universal masks	3.27979e+08
United States	2020-04-26	1.08684e+07	1.03721e+07	1.13758e+07	universal masks	3.27979e+08
United States	2020-04-27	1.10421e+07	1.05545e+07	1.15377e+07	universal masks	3.27979e+08
United States	2020-04-28	1.12108e+07	1.07312e+07	1.17039e+07	universal masks	3.27979e+08
United States	2020-04-29	1.13746e+07	1.09035e+07	1.18607e+07	universal masks	3.27979e+08
United States	2020-04-30	1.15337e+07	1.10663e+07	1.20179e+07	universal masks	3.27979e+08
United States	2020-05-01	1.16883e+07	1.1223e+07	1.21657e+07	universal masks	3.27979e+08
United States	2020-05-02	1.18385e+07	1.13796e+07	1.23054e+07	universal masks	3.27979e+08
United States	2020-05-03	1.19846e+07	1.15316e+07	1.24416e+07	universal masks	3.27979e+08
United States	2020-05-04	1.21269e+07	1.1678e+07	1.25747e+07	universal masks	3.27979e+08
United States	2020-05-05	1.22656e+07	1.1818e+07	1.27097e+07	universal masks	3.27979e+08
United States	2020-05-06	1.2401e+07	1.19598e+07	1.28469e+07	universal masks	3.27979e+08
United States	2020-05-07	1.25333e+07	1.20986e+07	1.29734e+07	universal masks	3.27979e+08
United States	2020-05-08	1.26628e+07	1.22316e+07	1.31001e+07	universal masks	3.27979e+08
United States	2020-05-09	1.27896e+07	1.23627e+07	1.32199e+07	universal masks	3.27979e+08
United States	2020-05-10	1.29139e+07	1.24943e+07	1.33415e+07	universal masks	3.27979e+08
United States	2020-05-11	1.3036e+07	1.26192e+07	1.34602e+07	universal masks	3.27979e+08
United States	2020-05-12	1.31558e+07	1.27413e+07	1.35784e+07	universal masks	3.27979e+08
United States	2020-05-13	1.32737e+07	1.28626e+07	1.36922e+07	universal masks	3.27979e+08
United States	2020-05-14	1.33896e+07	1.29817e+07	1.38054e+07	universal masks	3.27979e+08
United States	2020-05-15	1.35035e+07	1.30992e+07	1.39176e+07	universal masks	3.27979e+08
United States	2020-05-16	1.36157e+07	1.32151e+07	1.40246e+07	universal masks	3.27979e+08
United States	2020-05-17	1.37259e+07	1.33281e+07	1.41296e+07	universal masks	3.27979e+08
United States	2020-05-18	1.38344e+07	1.34398e+07	1.42328e+07	universal masks	3.27979e+08
United States	2020-05-19	1.3941e+07	1.35503e+07	1.4337e+07	universal masks	3.27979e+08
United States	2020-05-20	1.40457e+07	1.36596e+07	1.44398e+07	universal masks	3.27979e+08
United States	2020-05-21	1.41485e+07	1.37672e+07	1.45431e+07	universal masks	3.27979e+08
United States	2020-05-22	1.42493e+07	1.38687e+07	1.46458e+07	universal masks	3.27979e+08
United States	2020-05-23	1.43482e+07	1.39696e+07	1.47464e+07	universal masks	3.27979e+08
United States	2020-05-24	1.44451e+07	1.40667e+07	1.48384e+07	universal masks	3.27979e+08
United States	2020-05-25	1.45399e+07	1.41619e+07	1.49302e+07	universal masks	3.27979e+08
United States	2020-05-26	1.46328e+07	1.42551e+07	1.50209e+07	universal masks	3.27979e+08
United States	2020-05-27	1.47238e+07	1.4349e+07	1.5112e+07	universal masks	3.27979e+08
United States	2020-05-28	1.48127e+07	1.44363e+07	1.52e+07	universal masks	3.27979e+08
United States	2020-05-29	1.48998e+07	1.45234e+07	1.52833e+07	universal masks	3.27979e+08
United States	2020-05-30	1.4985e+07	1.46092e+07	1.5365e+07	universal masks	3.27979e+08
United States	2020-05-31	1.50684e+07	1.46938e+07	1.54453e+07	universal masks	3.27979e+08
United States	2020-06-01	1.51501e+07	1.47769e+07	1.55243e+07	universal masks	3.27979e+08
United States	2020-06-02	1.52303e+07	1.48598e+07	1.56021e+07	universal masks	3.27979e+08
United States	2020-06-03	1.53091e+07	1.49451e+07	1.56789e+07	universal masks	3.27979e+08
United States	2020-06-04	1.53867e+07	1.50237e+07	1.57548e+07	universal masks	3.27979e+08
United States	2020-06-05	1.54632e+07	1.50995e+07	1.58301e+07	universal masks	3.27979e+08
United States	2020-06-06	1.55389e+07	1.51773e+07	1.5905e+07	universal masks	3.27979e+08
United States	2020-06-07	1.5614e+07	1.52539e+07	1.59796e+07	universal masks	3.27979e+08
United States	2020-06-08	1.56888e+07	1.53267e+07	1.60543e+07	universal masks	3.27979e+08
United States	2020-06-09	1.57635e+07	1.54001e+07	1.61297e+07	universal masks	3.27979e+08
United States	2020-06-10	1.58383e+07	1.54742e+07	1.6207e+07	universal masks	3.27979e+08
United States	2020-06-11	1.59135e+07	1.55493e+07	1.6285e+07	universal masks	3.27979e+08
United States	2020-06-12	1.59893e+07	1.56256e+07	1.63637e+07	universal masks	3.27979e+08
United States	2020-06-13	1.60661e+07	1.57013e+07	1.6443e+07	universal masks	3.27979e+08
United States	2020-06-14	1.61441e+07	1.57767e+07	1.65239e+07	universal masks	3.27979e+08
United States	2020-06-15	1.62236e+07	1.58519e+07	1.66054e+07	universal masks	3.27979e+08
United States	2020-06-16	1.63048e+07	1.59304e+07	1.66918e+07	universal masks	3.27979e+08
United States	2020-06-17	1.6388e+07	1.60112e+07	1.67739e+07	universal masks	3.27979e+08
United States	2020-06-18	1.64735e+07	1.60928e+07	1.68599e+07	universal masks	3.27979e+08
United States	2020-06-19	1.65616e+07	1.61765e+07	1.69527e+07	universal masks	3.27979e+08
United States	2020-06-20	1.66525e+07	1.62627e+07	1.70489e+07	universal masks	3.27979e+08
United States	2020-06-21	1.67466e+07	1.63576e+07	1.71478e+07	universal masks	3.27979e+08
United States	2020-06-22	1.68439e+07	1.64543e+07	1.72526e+07	universal masks	3.27979e+08
United States	2020-06-23	1.69448e+07	1.65511e+07	1.73615e+07	universal masks	3.27979e+08
United States	2020-06-24	1.70493e+07	1.66496e+07	1.74709e+07	universal masks	3.27979e+08
United States	2020-06-25	1.71577e+07	1.67525e+07	1.75848e+07	universal masks	3.27979e+08
United States	2020-06-26	1.72698e+07	1.68567e+07	1.76999e+07	universal masks	3.27979e+08
United States	2020-06-27	1.73859e+07	1.69667e+07	1.7823e+07	universal masks	3.27979e+08
United States	2020-06-28	1.75057e+07	1.70839e+07	1.79483e+07	universal masks	3.27979e+08
United States	2020-06-29	1.76293e+07	1.72015e+07	1.80808e+07	universal masks	3.27979e+08
United States	2020-06-30	1.77564e+07	1.73244e+07	1.82206e+07	universal masks	3.27979e+08
United States	2020-07-01	1.78869e+07	1.74506e+07	1.83599e+07	universal masks	3.27979e+08
United States	2020-07-02	1.80206e+07	1.75782e+07	1.84992e+07	universal masks	3.27979e+08
United States	2020-07-03	1.81572e+07	1.77096e+07	1.8637e+07	universal masks	3.27979e+08
United States	2020-07-04	1.82965e+07	1.78407e+07	1.87807e+07	universal masks	3.27979e+08
United States	2020-07-05	1.84383e+07	1.79758e+07	1.89238e+07	universal masks	3.27979e+08
United States	2020-07-06	1.85822e+07	1.81101e+07	1.90742e+07	universal masks	3.27979e+08
United States	2020-07-07	1.8728e+07	1.8251e+07	1.92293e+07	universal masks	3.27979e+08
United States	2020-07-08	1.88756e+07	1.83894e+07	1.93774e+07	universal masks	3.27979e+08
United States	2020-07-09	1.90246e+07	1.85318e+07	1.95304e+07	universal masks	3.27979e+08
United States	2020-07-10	1.9175e+07	1.86814e+07	1.96869e+07	universal masks	3.27979e+08
United States	2020-07-11	1.93264e+07	1.88337e+07	1.98443e+07	universal masks	3.27979e+08
United States	2020-07-12	1.94788e+07	1.89827e+07	1.99987e+07	universal masks	3.27979e+08
United States	2020-07-13	1.9632e+07	1.91305e+07	2.01551e+07	universal masks	3.27979e+08
United States	2020-07-14	1.97858e+07	1.92762e+07	2.03116e+07	universal masks	3.27979e+08
United States	2020-07-15	1.99402e+07	1.94325e+07	2.04694e+07	universal masks	3.27979e+08
United States	2020-07-16	2.00951e+07	1.95898e+07	2.06283e+07	universal masks	3.27979e+08
United States	2020-07-17	2.02503e+07	1.97417e+07	2.07846e+07	universal masks	3.27979e+08
United States	2020-07-18	2.04059e+07	1.98886e+07	2.09388e+07	universal masks	3.27979e+08
United States	2020-07-19	2.05616e+07	2.00428e+07	2.10931e+07	universal masks	3.27979e+08
United States	2020-07-20	2.07175e+07	2.0193e+07	2.12474e+07	universal masks	3.27979e+08
United States	2020-07-21	2.08734e+07	2.03441e+07	2.14043e+07	universal masks	3.27979e+08
United States	2020-07-22	2.10293e+07	2.05024e+07	2.156e+07	universal masks	3.27979e+08
United States	2020-07-23	2.1185e+07	2.06594e+07	2.17225e+07	universal masks	3.27979e+08
United States	2020-07-24	2.13403e+07	2.08188e+07	2.18822e+07	universal masks	3.27979e+08
United States	2020-07-25	2.14953e+07	2.09784e+07	2.20351e+07	universal masks	3.27979e+08
United States	2020-07-26	2.16497e+07	2.11335e+07	2.21936e+07	universal masks	3.27979e+08
United States	2020-07-27	2.18033e+07	2.12913e+07	2.23423e+07	universal masks	3.27979e+08
United States	2020-07-28	2.19561e+07	2.14447e+07	2.24907e+07	universal masks	3.27979e+08
United States	2020-07-29	2.21078e+07	2.15905e+07	2.26426e+07	universal masks	3.27979e+08
United States	2020-07-30	2.22583e+07	2.17358e+07	2.27966e+07	universal masks	3.27979e+08
United States	2020-07-31	2.24075e+07	2.18833e+07	2.29434e+07	universal masks	3.27979e+08
United States	2020-08-01	2.25551e+07	2.20342e+07	2.30908e+07	universal masks	3.27979e+08
United States	2020-08-02	2.27011e+07	2.2184e+07	2.32295e+07	universal masks	3.27979e+08
United States	2020-08-03	2.28452e+07	2.23377e+07	2.33696e+07	universal masks	3.27979e+08
United States	2020-08-04	2.29875e+07	2.24871e+07	2.35124e+07	universal masks	3.27979e+08
United States	2020-08-05	2.31276e+07	2.26263e+07	2.36526e+07	universal masks	3.27979e+08
United States	2020-08-06	2.32657e+07	2.27706e+07	2.37885e+07	universal masks	3.27979e+08
United States	2020-08-07	2.34015e+07	2.29103e+07	2.39208e+07	universal masks	3.27979e+08
United States	2020-08-08	2.3535e+07	2.30477e+07	2.40543e+07	universal masks	3.27979e+08
United States	2020-08-09	2.36662e+07	2.31781e+07	2.41841e+07	universal masks	3.27979e+08
United States	2020-08-10	2.37949e+07	2.33081e+07	2.43124e+07	universal masks	3.27979e+08
United States	2020-08-11	2.39212e+07	2.34369e+07	2.44358e+07	universal masks	3.27979e+08
United States	2020-08-12	2.40452e+07	2.35649e+07	2.45563e+07	universal masks	3.27979e+08
United States	2020-08-13	2.41668e+07	2.36873e+07	2.46742e+07	universal masks	3.27979e+08
United States	2020-08-14	2.42862e+07	2.38076e+07	2.47898e+07	universal masks	3.27979e+08
United States	2020-08-15	2.44033e+07	2.39253e+07	2.49032e+07	universal masks	3.27979e+08
United States	2020-08-16	2.45183e+07	2.40415e+07	2.50146e+07	universal masks	3.27979e+08
United States	2020-08-17	2.46314e+07	2.41589e+07	2.51241e+07	universal masks	3.27979e+08
United States	2020-08-18	2.47426e+07	2.42721e+07	2.52318e+07	universal masks	3.27979e+08
United States	2020-08-19	2.48522e+07	2.43786e+07	2.53399e+07	universal masks	3.27979e+08
United States	2020-08-20	2.49602e+07	2.44892e+07	2.54441e+07	universal masks	3.27979e+08
United States	2020-08-21	2.50668e+07	2.4597e+07	2.5548e+07	universal masks	3.27979e+08
United States	2020-08-22	2.51722e+07	2.47013e+07	2.56517e+07	universal masks	3.27979e+08
United States	2020-08-23	2.52765e+07	2.48088e+07	2.57557e+07	universal masks	3.27979e+08
United States	2020-08-24	2.53799e+07	2.49123e+07	2.58607e+07	universal masks	3.27979e+08
United States	2020-08-25	2.54826e+07	2.5014e+07	2.59625e+07	universal masks	3.27979e+08
United States	2020-08-26	2.55846e+07	2.51151e+07	2.60666e+07	universal masks	3.27979e+08
United States	2020-08-27	2.56862e+07	2.52199e+07	2.61647e+07	universal masks	3.27979e+08
United States	2020-08-28	2.57875e+07	2.53219e+07	2.62623e+07	universal masks	3.27979e+08
United States	2020-08-29	2.58885e+07	2.54227e+07	2.63594e+07	universal masks	3.27979e+08
United States	2020-08-30	2.59894e+07	2.55258e+07	2.64575e+07	universal masks	3.27979e+08
United States	2020-08-31	2.60903e+07	2.56278e+07	2.65584e+07	universal masks	3.27979e+08
United States	2020-09-01	2.61914e+07	2.57258e+07	2.66615e+07	universal masks	3.27979e+08
United States	2020-09-02	2.62926e+07	2.58224e+07	2.67673e+07	universal masks	3.27979e+08
United States	2020-09-03	2.63941e+07	2.59225e+07	2.68737e+07	universal masks	3.27979e+08
United States	2020-09-04	2.6496e+07	2.6027e+07	2.69806e+07	universal masks	3.27979e+08
United States	2020-09-05	2.65982e+07	2.61329e+07	2.70862e+07	universal masks	3.27979e+08
United States	2020-09-06	2.67008e+07	2.62317e+07	2.71865e+07	universal masks	3.27979e+08
United States	2020-09-07	2.68038e+07	2.63337e+07	2.72874e+07	universal masks	3.27979e+08
United States	2020-09-08	2.69073e+07	2.64385e+07	2.73954e+07	universal masks	3.27979e+08
United States	2020-09-09	2.70113e+07	2.65434e+07	2.75034e+07	universal masks	3.27979e+08
United States	2020-09-10	2.71157e+07	2.66486e+07	2.76008e+07	universal masks	3.27979e+08
United States	2020-09-11	2.72207e+07	2.67504e+07	2.77087e+07	universal masks	3.27979e+08
United States	2020-09-12	2.73264e+07	2.68521e+07	2.78206e+07	universal masks	3.27979e+08
United States	2020-09-13	2.74329e+07	2.69567e+07	2.79349e+07	universal masks	3.27979e+08
United States	2020-09-14	2.75404e+07	2.70544e+07	2.80398e+07	universal masks	3.27979e+08
United States	2020-09-15	2.76491e+07	2.71561e+07	2.81543e+07	universal masks	3.27979e+08
United States	2020-09-16	2.77589e+07	2.72668e+07	2.827e+07	universal masks	3.27979e+08
United States	2020-09-17	2.78699e+07	2.7371e+07	2.83865e+07	universal masks	3.27979e+08
United States	2020-09-18	2.79822e+07	2.74778e+07	2.85076e+07	universal masks	3.27979e+08
United States	2020-09-19	2.8096e+07	2.75855e+07	2.86342e+07	universal masks	3.27979e+08
United States	2020-09-20	2.82113e+07	2.76937e+07	2.87527e+07	universal masks	3.27979e+08
United States	2020-09-21	2.83281e+07	2.77998e+07	2.88743e+07	universal masks	3.27979e+08
United States	2020-09-22	2.84463e+07	2.79156e+07	2.90104e+07	universal masks	3.27979e+08
United States	2020-09-23	2.8566e+07	2.80248e+07	2.91376e+07	universal masks	3.27979e+08
United States	2020-09-24	2.86871e+07	2.81247e+07	2.92753e+07	universal masks	3.27979e+08
United States	2020-09-25	2.88099e+07	2.82336e+07	2.94203e+07	universal masks	3.27979e+08
United States	2020-09-26	2.89348e+07	2.83501e+07	2.95631e+07	universal masks	3.27979e+08
United States	2020-09-27	2.90617e+07	2.84623e+07	2.96969e+07	universal masks	3.27979e+08
United States	2020-09-28	2.91909e+07	2.85712e+07	2.98495e+07	universal masks	3.27979e+08
United States	2020-09-29	2.93223e+07	2.86892e+07	2.99888e+07	universal masks	3.27979e+08
United States	2020-09-30	2.94538e+07	2.88015e+07	3.01272e+07	universal masks	3.27979e+08
United States	2020-10-01	2.95829e+07	2.8905e+07	3.02605e+07	universal masks	3.27979e+08
United States	2020-10-02	2.97094e+07	2.9009e+07	3.04061e+07	universal masks	3.27979e+08
United States	2020-10-03	2.98333e+07	2.911e+07	3.05553e+07	universal masks	3.27979e+08
United States	2020-10-04	2.99539e+07	2.92077e+07	3.06929e+07	universal masks	3.27979e+08
United States	2020-10-05	3.00706e+07	2.93015e+07	3.08328e+07	universal masks	3.27979e+08
United States	2020-10-06	3.0183e+07	2.93969e+07	3.09579e+07	universal masks	3.27979e+08
United States	2020-10-07	3.02928e+07	2.94869e+07	3.10804e+07	universal masks	3.27979e+08
United States	2020-10-08	3.04012e+07	2.95732e+07	3.12009e+07	universal masks	3.27979e+08
United States	2020-10-09	3.05083e+07	2.96551e+07	3.13245e+07	universal masks	3.27979e+08
United States	2020-10-10	3.06139e+07	2.97355e+07	3.14487e+07	universal masks	3.27979e+08
United States	2020-10-11	3.07182e+07	2.98147e+07	3.157e+07	universal masks	3.27979e+08
United States	2020-10-12	3.08211e+07	2.99031e+07	3.16952e+07	universal masks	3.27979e+08
United States	2020-10-13	3.09226e+07	2.99889e+07	3.18041e+07	universal masks	3.27979e+08
United States	2020-10-14	3.10227e+07	3.00685e+07	3.19216e+07	universal masks	3.27979e+08
United States	2020-10-15	3.11213e+07	3.01473e+07	3.20304e+07	universal masks	3.27979e+08
United States	2020-10-16	3.12187e+07	3.02254e+07	3.21365e+07	universal masks	3.27979e+08
United States	2020-10-17	3.13148e+07	3.0303e+07	3.22406e+07	universal masks	3.27979e+08
United States	2020-10-18	3.14099e+07	3.03811e+07	3.23433e+07	universal masks	3.27979e+08
United States	2020-10-19	3.15041e+07	3.04636e+07	3.24585e+07	universal masks	3.27979e+08
United States	2020-10-20	3.15974e+07	3.05397e+07	3.25794e+07	universal masks	3.27979e+08
United States	2020-10-21	3.16899e+07	3.06157e+07	3.26998e+07	universal masks	3.27979e+08
United States	2020-10-22	3.17815e+07	3.06907e+07	3.28098e+07	universal masks	3.27979e+08
United States	2020-10-23	3.18725e+07	3.0763e+07	3.29265e+07	universal masks	3.27979e+08
United States	2020-10-24	3.1963e+07	3.08353e+07	3.30301e+07	universal masks	3.27979e+08
United States	2020-10-25	3.20531e+07	3.09115e+07	3.31328e+07	universal masks	3.27979e+08
United States	2020-10-26	3.21429e+07	3.0983e+07	3.32453e+07	universal masks	3.27979e+08
United States	2020-10-27	3.22324e+07	3.10515e+07	3.33576e+07	universal masks	3.27979e+08
United States	2020-10-28	3.23218e+07	3.11252e+07	3.34698e+07	universal masks	3.27979e+08
United States	2020-10-29	3.24108e+07	3.12029e+07	3.35771e+07	universal masks	3.27979e+08
United States	2020-10-30	3.24998e+07	3.12722e+07	3.36925e+07	universal masks	3.27979e+08
United States	2020-10-31	3.25888e+07	3.1339e+07	3.38058e+07	universal masks	3.27979e+08
United States	2020-11-01	3.2678e+07	3.14196e+07	3.39234e+07	universal masks	3.27979e+08
United States	2020-11-02	3.27675e+07	3.14951e+07	3.40372e+07	universal masks	3.27979e+08
United States	2020-11-03	3.28573e+07	3.1567e+07	3.41482e+07	universal masks	3.27979e+08
United States	2020-11-04	3.29473e+07	3.16339e+07	3.42686e+07	universal masks	3.27979e+08
United States	2020-11-05	3.30377e+07	3.17017e+07	3.43967e+07	universal masks	3.27979e+08
United States	2020-11-06	3.31284e+07	3.1775e+07	3.45013e+07	universal masks	3.27979e+08
United States	2020-11-07	3.32198e+07	3.18488e+07	3.46154e+07	universal masks	3.27979e+08
United States	2020-11-08	3.33119e+07	3.19232e+07	3.47498e+07	universal masks	3.27979e+08
United States	2020-11-09	3.34047e+07	3.19876e+07	3.4887e+07	universal masks	3.27979e+08
United States	2020-11-10	3.34983e+07	3.20545e+07	3.50168e+07	universal masks	3.27979e+08
United States	2020-11-11	3.35927e+07	3.2138e+07	3.51299e+07	universal masks	3.27979e+08
United States	2020-11-12	3.36879e+07	3.2217e+07	3.52533e+07	universal masks	3.27979e+08
United States	2020-11-13	3.3784e+07	3.22826e+07	3.53908e+07	universal masks	3.27979e+08
United States	2020-11-14	3.38812e+07	3.23472e+07	3.55301e+07	universal masks	3.27979e+08
United States	2020-11-15	3.39796e+07	3.24265e+07	3.56642e+07	universal masks	3.27979e+08
United States	2020-11-16	3.40793e+07	3.25004e+07	3.58008e+07	universal masks	3.27979e+08
United States	2020-11-17	3.41802e+07	3.25707e+07	3.59246e+07	universal masks	3.27979e+08
United States	2020-11-18	3.42824e+07	3.26526e+07	3.60413e+07	universal masks	3.27979e+08
United States	2020-11-19	3.43859e+07	3.27396e+07	3.61686e+07	universal masks	3.27979e+08
United States	2020-11-20	3.44907e+07	3.28359e+07	3.6307e+07	universal masks	3.27979e+08
United States	2020-11-21	3.45972e+07	3.29338e+07	3.64564e+07	universal masks	3.27979e+08
United States	2020-11-22	3.47053e+07	3.30342e+07	3.66082e+07	universal masks	3.27979e+08
United States	2020-11-23	3.48153e+07	3.31357e+07	3.6762e+07	universal masks	3.27979e+08
United States	2020-11-24	3.49272e+07	3.32205e+07	3.69054e+07	universal masks	3.27979e+08
United States	2020-11-25	3.50409e+07	3.32992e+07	3.70541e+07	universal masks	3.27979e+08
United States	2020-11-26	3.51564e+07	3.33758e+07	3.72076e+07	universal masks	3.27979e+08
United States	2020-11-27	3.52739e+07	3.34501e+07	3.73573e+07	universal masks	3.27979e+08
United States	2020-11-28	3.53934e+07	3.35085e+07	3.75065e+07	universal masks	3.27979e+08
United States	2020-11-29	3.55153e+07	3.35977e+07	3.76648e+07	universal masks	3.27979e+08
United States	2020-11-30	3.56394e+07	3.36945e+07	3.7823e+07	universal masks	3.27979e+08
United States	2020-12-01	3.5766e+07	3.37816e+07	3.79842e+07	universal masks	3.27979e+08
United States	2020-12-02	3.5895e+07	3.38869e+07	3.81485e+07	universal masks	3.27979e+08
United States	2020-12-03	3.60264e+07	3.39789e+07	3.83156e+07	universal masks	3.27979e+08
United States	2020-12-04	3.61602e+07	3.40682e+07	3.85066e+07	universal masks	3.27979e+08
United States	2020-12-05	3.62967e+07	3.41597e+07	3.87159e+07	universal masks	3.27979e+08
United States	2020-12-06	3.64362e+07	3.4271e+07	3.8919e+07	universal masks	3.27979e+08
United States	2020-12-07	3.65786e+07	3.43474e+07	3.91025e+07	universal masks	3.27979e+08
United States	2020-12-08	3.6724e+07	3.44403e+07	3.92886e+07	universal masks	3.27979e+08
United States	2020-12-09	3.68723e+07	3.45385e+07	3.94785e+07	universal masks	3.27979e+08
United States	2020-12-10	3.70233e+07	3.46294e+07	3.96985e+07	universal masks	3.27979e+08
United States	2020-12-11	3.71773e+07	3.47221e+07	3.99586e+07	universal masks	3.27979e+08
United States	2020-12-12	3.73345e+07	3.48367e+07	4.01895e+07	universal masks	3.27979e+08
United States	2020-12-13	3.74951e+07	3.49411e+07	4.04002e+07	universal masks	3.27979e+08
United States	2020-12-14	3.76589e+07	3.50457e+07	4.05785e+07	universal masks	3.27979e+08
United States	2020-12-15	3.78261e+07	3.51445e+07	4.07762e+07	universal masks	3.27979e+08
United States	2020-12-16	3.79967e+07	3.52687e+07	4.10564e+07	universal masks	3.27979e+08
United States	2020-12-17	3.81704e+07	3.53961e+07	4.12929e+07	universal masks	3.27979e+08
United States	2020-12-18	3.83475e+07	3.55205e+07	4.15256e+07	universal masks	3.27979e+08
United States	2020-12-19	3.85281e+07	3.56466e+07	4.176e+07	universal masks	3.27979e+08
United States	2020-12-20	3.87124e+07	3.57664e+07	4.19959e+07	universal masks	3.27979e+08
United States	2020-12-21	3.89004e+07	3.58735e+07	4.22367e+07	universal masks	3.27979e+08
United States	2020-12-22	3.90921e+07	3.59845e+07	4.2482e+07	universal masks	3.27979e+08
United States	2020-12-23	3.92874e+07	3.61093e+07	4.27122e+07	universal masks	3.27979e+08
United States	2020-12-24	3.94861e+07	3.62531e+07	4.2961e+07	universal masks	3.27979e+08
United States	2020-12-25	3.96883e+07	3.64008e+07	4.32283e+07	universal masks	3.27979e+08
United States	2020-12-26	3.98942e+07	3.65716e+07	4.35041e+07	universal masks	3.27979e+08
United States	2020-12-27	4.01036e+07	3.67048e+07	4.37647e+07	universal masks	3.27979e+08
United States	2020-12-28	4.03165e+07	3.6861e+07	4.40199e+07	universal masks	3.27979e+08
United States	2020-12-29	4.0533e+07	3.70208e+07	4.42928e+07	universal masks	3.27979e+08
United States	2020-12-30	4.07527e+07	3.71566e+07	4.45672e+07	universal masks	3.27979e+08
United States	2020-12-31	4.09755e+07	3.7312e+07	4.48506e+07	universal masks	3.27979e+08
United States	2021-01-01	4.12013e+07	3.74616e+07	4.51692e+07	universal masks	3.27979e+08
United States	2021-01-02	4.14292e+07	3.76135e+07	4.54662e+07	universal masks	3.27979e+08
United States	2021-01-03	4.16588e+07	3.77691e+07	4.57361e+07	universal masks	3.27979e+08
United States	2021-01-04	4.18909e+07	3.7947e+07	4.60063e+07	universal masks	3.27979e+08
United States	2021-01-05	4.21256e+07	3.81449e+07	4.62909e+07	universal masks	3.27979e+08
United States	2021-01-06	4.23626e+07	3.83156e+07	4.66157e+07	universal masks	3.27979e+08
United States	2021-01-07	4.26019e+07	3.84998e+07	4.69001e+07	universal masks	3.27979e+08
United States	2021-01-08	4.28431e+07	3.86593e+07	4.7218e+07	universal masks	3.27979e+08
United States	2021-01-09	4.3086e+07	3.88167e+07	4.7539e+07	universal masks	3.27979e+08
United States	2021-01-10	4.33306e+07	3.89614e+07	4.78507e+07	universal masks	3.27979e+08
United States	2021-01-11	4.35768e+07	3.91378e+07	4.81397e+07	universal masks	3.27979e+08
United States	2021-01-12	4.38244e+07	3.93123e+07	4.84236e+07	universal masks	3.27979e+08
United States	2021-01-13	4.40734e+07	3.94818e+07	4.871e+07	universal masks	3.27979e+08
United States	2021-01-14	4.43236e+07	3.96461e+07	4.90035e+07	universal masks	3.27979e+08
United States	2021-01-15	4.45748e+07	3.97877e+07	4.93046e+07	universal masks	3.27979e+08
United States	2021-01-16	4.48265e+07	3.99409e+07	4.96075e+07	universal masks	3.27979e+08
United States	2021-01-17	4.50786e+07	4.01558e+07	4.99241e+07	universal masks	3.27979e+08
United States	2021-01-18	4.53312e+07	4.02959e+07	5.02056e+07	universal masks	3.27979e+08
United States	2021-01-19	4.55842e+07	4.04518e+07	5.0503e+07	universal masks	3.27979e+08
United States	2021-01-20	4.58373e+07	4.06541e+07	5.07979e+07	universal masks	3.27979e+08
United States	2021-01-21	4.60906e+07	4.08739e+07	5.10884e+07	universal masks	3.27979e+08
United States	2021-01-22	4.63439e+07	4.1093e+07	5.13729e+07	universal masks	3.27979e+08
United States	2021-01-23	4.65969e+07	4.13159e+07	5.16619e+07	universal masks	3.27979e+08
United States	2021-01-24	4.68494e+07	4.14949e+07	5.19424e+07	universal masks	3.27979e+08
United States	2021-01-25	4.71013e+07	4.16603e+07	5.22199e+07	universal masks	3.27979e+08
United States	2021-01-26	4.73527e+07	4.18269e+07	5.24961e+07	universal masks	3.27979e+08
United States	2021-01-27	4.76033e+07	4.19966e+07	5.27683e+07	universal masks	3.27979e+08
United States	2021-01-28	4.7853e+07	4.2172e+07	5.30329e+07	universal masks	3.27979e+08
United States	2021-01-29	4.81013e+07	4.23802e+07	5.32921e+07	universal masks	3.27979e+08
United States	2021-01-30	4.83483e+07	4.25925e+07	5.35483e+07	universal masks	3.27979e+08
United States	2021-01-31	4.85938e+07	4.28013e+07	5.38004e+07	universal masks	3.27979e+08
United States	2021-02-01	4.88377e+07	4.30062e+07	5.40487e+07	universal masks	3.27979e+08
United States	2021-02-02	4.908e+07	4.32132e+07	5.42928e+07	universal masks	3.27979e+08
United States	2021-02-03	4.93206e+07	4.3422e+07	5.45343e+07	universal masks	3.27979e+08
United States	2021-02-04	4.95595e+07	4.36296e+07	5.47778e+07	universal masks	3.27979e+08
United States	2021-02-05	4.97967e+07	4.38231e+07	5.50123e+07	universal masks	3.27979e+08
United States	2021-02-06	5.00318e+07	4.40115e+07	5.52448e+07	universal masks	3.27979e+08
United States	2021-02-07	5.02649e+07	4.41993e+07	5.54876e+07	universal masks	3.27979e+08
United States	2021-02-08	5.04956e+07	4.44212e+07	5.57372e+07	universal masks	3.27979e+08
United States	2021-02-09	5.0724e+07	4.46533e+07	5.59728e+07	universal masks	3.27979e+08
United States	2021-02-10	5.095e+07	4.48735e+07	5.62113e+07	universal masks	3.27979e+08
United States	2021-02-11	5.11736e+07	4.50746e+07	5.64514e+07	universal masks	3.27979e+08
United States	2021-02-12	5.13948e+07	4.52759e+07	5.66692e+07	universal masks	3.27979e+08
United States	2021-02-13	5.16136e+07	4.5473e+07	5.68842e+07	universal masks	3.27979e+08
United States	2021-02-14	5.18297e+07	4.56652e+07	5.70963e+07	universal masks	3.27979e+08
United States	2021-02-15	5.20432e+07	4.58563e+07	5.72889e+07	universal masks	3.27979e+08
United States	2021-02-16	5.22541e+07	4.60398e+07	5.74868e+07	universal masks	3.27979e+08
United States	2021-02-17	5.24623e+07	4.62182e+07	5.7693e+07	universal masks	3.27979e+08
United States	2021-02-18	5.26679e+07	4.63964e+07	5.79188e+07	universal masks	3.27979e+08
United States	2021-02-19	5.28708e+07	4.65743e+07	5.80957e+07	universal masks	3.27979e+08
United States	2021-02-20	5.30711e+07	4.67514e+07	5.82887e+07	universal masks	3.27979e+08
United States	2021-02-21	5.32685e+07	4.69277e+07	5.84776e+07	universal masks	3.27979e+08
United States	2021-02-22	5.3463e+07	4.71017e+07	5.86733e+07	universal masks	3.27979e+08
United States	2021-02-23	5.36545e+07	4.72733e+07	5.88555e+07	universal masks	3.27979e+08
United States	2021-02-24	5.3843e+07	4.74411e+07	5.90228e+07	universal masks	3.27979e+08
United States	2021-02-25	5.40286e+07	4.75949e+07	5.91868e+07	universal masks	3.27979e+08
United States	2021-02-26	5.42115e+07	4.77646e+07	5.93477e+07	universal masks	3.27979e+08
United States	2021-02-27	5.43917e+07	4.79345e+07	5.95055e+07	universal masks	3.27979e+08
United States	2021-02-28	5.4569e+07	4.81034e+07	5.96687e+07	universal masks	3.27979e+08
United States	2020-02-01	1649.83	1311.12	2075.87	plausible reference + 85%_masks	3.27979e+08
United States	2020-02-02	1721.32	1369.67	2163.02	plausible reference + 85%_masks	3.27979e+08
United States	2020-02-03	1801.57	1429.46	2256.14	plausible reference + 85%_masks	3.27979e+08
United States	2020-02-04	1892.38	1503.07	2366.05	plausible reference + 85%_masks	3.27979e+08
United States	2020-02-05	1995.61	1596.42	2492.65	plausible reference + 85%_masks	3.27979e+08
United States	2020-02-06	2113.32	1693.97	2644.13	plausible reference + 85%_masks	3.27979e+08
United States	2020-02-07	2247.69	1795.12	2808.67	plausible reference + 85%_masks	3.27979e+08
United States	2020-02-08	2401.12	1903.28	3000.28	plausible reference + 85%_masks	3.27979e+08
United States	2020-02-09	2576.44	2032.98	3231.31	plausible reference + 85%_masks	3.27979e+08
United States	2020-02-10	2795.71	2173.35	3603.38	plausible reference + 85%_masks	3.27979e+08
United States	2020-02-11	3067.29	2347.68	4028.45	plausible reference + 85%_masks	3.27979e+08
United States	2020-02-12	3401.46	2546.72	4571.29	plausible reference + 85%_masks	3.27979e+08
United States	2020-02-13	3805.26	2777.64	5170.93	plausible reference + 85%_masks	3.27979e+08
United States	2020-02-14	4296.55	3130.71	5924.99	plausible reference + 85%_masks	3.27979e+08
United States	2020-02-15	4870.23	3524.67	6711.46	plausible reference + 85%_masks	3.27979e+08
United States	2020-02-16	5536.5	3978.18	7708.87	plausible reference + 85%_masks	3.27979e+08
United States	2020-02-17	6312.68	4489.27	8848.26	plausible reference + 85%_masks	3.27979e+08
United States	2020-02-18	7230.22	5130.02	10167.1	plausible reference + 85%_masks	3.27979e+08
United States	2020-02-19	8330.4	5867.51	11809.5	plausible reference + 85%_masks	3.27979e+08
United States	2020-02-20	9637.15	6699.6	13683.6	plausible reference + 85%_masks	3.27979e+08
United States	2020-02-21	11191.1	7698.63	15870	plausible reference + 85%_masks	3.27979e+08
United States	2020-02-22	13036.9	8920.23	18453.5	plausible reference + 85%_masks	3.27979e+08
United States	2020-02-23	15222.8	10440.4	21545.4	plausible reference + 85%_masks	3.27979e+08
United States	2020-02-24	17800.1	12188.6	25217.6	plausible reference + 85%_masks	3.27979e+08
United States	2020-02-25	20873.3	14206.8	29624.3	plausible reference + 85%_masks	3.27979e+08
United States	2020-02-26	24572	16589.3	35073.1	plausible reference + 85%_masks	3.27979e+08
United States	2020-02-27	29064.9	19404.2	41784.6	plausible reference + 85%_masks	3.27979e+08
United States	2020-02-28	34585.9	22778.1	50115.6	plausible reference + 85%_masks	3.27979e+08
United States	2020-02-29	41420.8	26938.5	60431.9	plausible reference + 85%_masks	3.27979e+08
United States	2020-03-01	49934.8	31993	73329.1	plausible reference + 85%_masks	3.27979e+08
United States	2020-03-02	60599.2	38238.6	89797.9	plausible reference + 85%_masks	3.27979e+08
United States	2020-03-03	74012.7	46134.5	110604	plausible reference + 85%_masks	3.27979e+08
United States	2020-03-04	90910.9	55966.6	136846	plausible reference + 85%_masks	3.27979e+08
United States	2020-03-05	112214	68281.2	169905	plausible reference + 85%_masks	3.27979e+08
United States	2020-03-06	139028	83783.5	211423	plausible reference + 85%_masks	3.27979e+08
United States	2020-03-07	172650	103312	262645	plausible reference + 85%_masks	3.27979e+08
United States	2020-03-08	214555	127949	326372	plausible reference + 85%_masks	3.27979e+08
United States	2020-03-09	266361	159527	403198	plausible reference + 85%_masks	3.27979e+08
United States	2020-03-10	329782	198701	495640	plausible reference + 85%_masks	3.27979e+08
United States	2020-03-11	406550	247142	605541	plausible reference + 85%_masks	3.27979e+08
United States	2020-03-12	498399	307913	733247	plausible reference + 85%_masks	3.27979e+08
United States	2020-03-13	606819	382027	881340	plausible reference + 85%_masks	3.27979e+08
United States	2020-03-14	733023	470796	1.04939e+06	plausible reference + 85%_masks	3.27979e+08
United States	2020-03-15	877824	576776	1.23849e+06	plausible reference + 85%_masks	3.27979e+08
United States	2020-03-16	1.04157e+06	700191	1.44512e+06	plausible reference + 85%_masks	3.27979e+08
United States	2020-03-17	1.22398e+06	841433	1.66954e+06	plausible reference + 85%_masks	3.27979e+08
United States	2020-03-18	1.42433e+06	1.00041e+06	1.91216e+06	plausible reference + 85%_masks	3.27979e+08
United States	2020-03-19	1.64138e+06	1.1781e+06	2.15894e+06	plausible reference + 85%_masks	3.27979e+08
United States	2020-03-20	1.87345e+06	1.37248e+06	2.42128e+06	plausible reference + 85%_masks	3.27979e+08
United States	2020-03-21	2.11857e+06	1.58432e+06	2.70053e+06	plausible reference + 85%_masks	3.27979e+08
United States	2020-03-22	2.37458e+06	1.81212e+06	2.97911e+06	plausible reference + 85%_masks	3.27979e+08
United States	2020-03-23	2.63925e+06	2.05227e+06	3.25883e+06	plausible reference + 85%_masks	3.27979e+08
United States	2020-03-24	2.91045e+06	2.30338e+06	3.54086e+06	plausible reference + 85%_masks	3.27979e+08
United States	2020-03-25	3.18618e+06	2.56867e+06	3.83005e+06	plausible reference + 85%_masks	3.27979e+08
United States	2020-03-26	3.46466e+06	2.8379e+06	4.11349e+06	plausible reference + 85%_masks	3.27979e+08
United States	2020-03-27	3.74438e+06	3.10869e+06	4.39259e+06	plausible reference + 85%_masks	3.27979e+08
United States	2020-03-28	4.0241e+06	3.38215e+06	4.67685e+06	plausible reference + 85%_masks	3.27979e+08
United States	2020-03-29	4.30282e+06	3.65744e+06	4.96255e+06	plausible reference + 85%_masks	3.27979e+08
United States	2020-03-30	4.57984e+06	3.93531e+06	5.2282e+06	plausible reference + 85%_masks	3.27979e+08
United States	2020-03-31	4.85462e+06	4.21728e+06	5.50348e+06	plausible reference + 85%_masks	3.27979e+08
United States	2020-04-01	5.12683e+06	4.49202e+06	5.7665e+06	plausible reference + 85%_masks	3.27979e+08
United States	2020-04-02	5.39625e+06	4.76936e+06	6.03303e+06	plausible reference + 85%_masks	3.27979e+08
United States	2020-04-03	5.66279e+06	5.04109e+06	6.30013e+06	plausible reference + 85%_masks	3.27979e+08
United States	2020-04-04	5.92639e+06	5.30663e+06	6.56368e+06	plausible reference + 85%_masks	3.27979e+08
United States	2020-04-05	6.18704e+06	5.57301e+06	6.82209e+06	plausible reference + 85%_masks	3.27979e+08
United States	2020-04-06	6.44478e+06	5.83797e+06	7.07021e+06	plausible reference + 85%_masks	3.27979e+08
United States	2020-04-07	6.6996e+06	6.0939e+06	7.32259e+06	plausible reference + 85%_masks	3.27979e+08
United States	2020-04-08	6.95152e+06	6.35374e+06	7.57347e+06	plausible reference + 85%_masks	3.27979e+08
United States	2020-04-09	7.20055e+06	6.60537e+06	7.8205e+06	plausible reference + 85%_masks	3.27979e+08
United States	2020-04-10	7.44663e+06	6.8539e+06	8.0655e+06	plausible reference + 85%_masks	3.27979e+08
United States	2020-04-11	7.68971e+06	7.10443e+06	8.30569e+06	plausible reference + 85%_masks	3.27979e+08
United States	2020-04-12	7.9297e+06	7.34976e+06	8.54089e+06	plausible reference + 85%_masks	3.27979e+08
United States	2020-04-13	8.16647e+06	7.58721e+06	8.77053e+06	plausible reference + 85%_masks	3.27979e+08
United States	2020-04-14	8.39987e+06	7.8306e+06	8.9983e+06	plausible reference + 85%_masks	3.27979e+08
United States	2020-04-15	8.6297e+06	8.05793e+06	9.22466e+06	plausible reference + 85%_masks	3.27979e+08
United States	2020-04-16	8.85578e+06	8.28123e+06	9.448e+06	plausible reference + 85%_masks	3.27979e+08
United States	2020-04-17	9.07791e+06	8.50881e+06	9.66328e+06	plausible reference + 85%_masks	3.27979e+08
United States	2020-04-18	9.29585e+06	8.73337e+06	9.87372e+06	plausible reference + 85%_masks	3.27979e+08
United States	2020-04-19	9.50942e+06	8.95462e+06	1.00784e+07	plausible reference + 85%_masks	3.27979e+08
United States	2020-04-20	9.71841e+06	9.16817e+06	1.02784e+07	plausible reference + 85%_masks	3.27979e+08
United States	2020-04-21	9.92265e+06	9.38083e+06	1.04746e+07	plausible reference + 85%_masks	3.27979e+08
United States	2020-04-22	1.0122e+07	9.58732e+06	1.0661e+07	plausible reference + 85%_masks	3.27979e+08
United States	2020-04-23	1.03163e+07	9.79038e+06	1.08452e+07	plausible reference + 85%_masks	3.27979e+08
United States	2020-04-24	1.05055e+07	9.99058e+06	1.10284e+07	plausible reference + 85%_masks	3.27979e+08
United States	2020-04-25	1.06895e+07	1.0184e+07	1.12008e+07	plausible reference + 85%_masks	3.27979e+08
United States	2020-04-26	1.08684e+07	1.03721e+07	1.13758e+07	plausible reference + 85%_masks	3.27979e+08
United States	2020-04-27	1.10421e+07	1.05545e+07	1.15377e+07	plausible reference + 85%_masks	3.27979e+08
United States	2020-04-28	1.12108e+07	1.07312e+07	1.17039e+07	plausible reference + 85%_masks	3.27979e+08
United States	2020-04-29	1.13746e+07	1.09035e+07	1.18607e+07	plausible reference + 85%_masks	3.27979e+08
United States	2020-04-30	1.15337e+07	1.10663e+07	1.20179e+07	plausible reference + 85%_masks	3.27979e+08
United States	2020-05-01	1.16883e+07	1.1223e+07	1.21657e+07	plausible reference + 85%_masks	3.27979e+08
United States	2020-05-02	1.18385e+07	1.13796e+07	1.23054e+07	plausible reference + 85%_masks	3.27979e+08
United States	2020-05-03	1.19846e+07	1.15316e+07	1.24416e+07	plausible reference + 85%_masks	3.27979e+08
United States	2020-05-04	1.21269e+07	1.1678e+07	1.25747e+07	plausible reference + 85%_masks	3.27979e+08
United States	2020-05-05	1.22656e+07	1.1818e+07	1.27097e+07	plausible reference + 85%_masks	3.27979e+08
United States	2020-05-06	1.2401e+07	1.19598e+07	1.28469e+07	plausible reference + 85%_masks	3.27979e+08
United States	2020-05-07	1.25333e+07	1.20986e+07	1.29734e+07	plausible reference + 85%_masks	3.27979e+08
United States	2020-05-08	1.26628e+07	1.22316e+07	1.31001e+07	plausible reference + 85%_masks	3.27979e+08
United States	2020-05-09	1.27896e+07	1.23627e+07	1.32199e+07	plausible reference + 85%_masks	3.27979e+08
United States	2020-05-10	1.29139e+07	1.24943e+07	1.33415e+07	plausible reference + 85%_masks	3.27979e+08
United States	2020-05-11	1.3036e+07	1.26192e+07	1.34602e+07	plausible reference + 85%_masks	3.27979e+08
United States	2020-05-12	1.31558e+07	1.27413e+07	1.35784e+07	plausible reference + 85%_masks	3.27979e+08
United States	2020-05-13	1.32737e+07	1.28626e+07	1.36922e+07	plausible reference + 85%_masks	3.27979e+08
United States	2020-05-14	1.33896e+07	1.29817e+07	1.38054e+07	plausible reference + 85%_masks	3.27979e+08
United States	2020-05-15	1.35035e+07	1.30992e+07	1.39176e+07	plausible reference + 85%_masks	3.27979e+08
United States	2020-05-16	1.36157e+07	1.32151e+07	1.40246e+07	plausible reference + 85%_masks	3.27979e+08
United States	2020-05-17	1.37259e+07	1.33281e+07	1.41296e+07	plausible reference + 85%_masks	3.27979e+08
United States	2020-05-18	1.38344e+07	1.34398e+07	1.42328e+07	plausible reference + 85%_masks	3.27979e+08
United States	2020-05-19	1.3941e+07	1.35503e+07	1.4337e+07	plausible reference + 85%_masks	3.27979e+08
United States	2020-05-20	1.40457e+07	1.36596e+07	1.44398e+07	plausible reference + 85%_masks	3.27979e+08
United States	2020-05-21	1.41485e+07	1.37672e+07	1.45431e+07	plausible reference + 85%_masks	3.27979e+08
United States	2020-05-22	1.42493e+07	1.38687e+07	1.46458e+07	plausible reference + 85%_masks	3.27979e+08
United States	2020-05-23	1.43482e+07	1.39696e+07	1.47464e+07	plausible reference + 85%_masks	3.27979e+08
United States	2020-05-24	1.44451e+07	1.40667e+07	1.48384e+07	plausible reference + 85%_masks	3.27979e+08
United States	2020-05-25	1.45399e+07	1.41619e+07	1.49302e+07	plausible reference + 85%_masks	3.27979e+08
United States	2020-05-26	1.46328e+07	1.42551e+07	1.50209e+07	plausible reference + 85%_masks	3.27979e+08
United States	2020-05-27	1.47238e+07	1.4349e+07	1.5112e+07	plausible reference + 85%_masks	3.27979e+08
United States	2020-05-28	1.48127e+07	1.44363e+07	1.52e+07	plausible reference + 85%_masks	3.27979e+08
United States	2020-05-29	1.48998e+07	1.45234e+07	1.52833e+07	plausible reference + 85%_masks	3.27979e+08
United States	2020-05-30	1.4985e+07	1.46092e+07	1.5365e+07	plausible reference + 85%_masks	3.27979e+08
United States	2020-05-31	1.50684e+07	1.46938e+07	1.54453e+07	plausible reference + 85%_masks	3.27979e+08
United States	2020-06-01	1.51501e+07	1.47769e+07	1.55243e+07	plausible reference + 85%_masks	3.27979e+08
United States	2020-06-02	1.52303e+07	1.48598e+07	1.56021e+07	plausible reference + 85%_masks	3.27979e+08
United States	2020-06-03	1.53091e+07	1.49451e+07	1.56789e+07	plausible reference + 85%_masks	3.27979e+08
United States	2020-06-04	1.53867e+07	1.50237e+07	1.57548e+07	plausible reference + 85%_masks	3.27979e+08
United States	2020-06-05	1.54632e+07	1.50995e+07	1.58301e+07	plausible reference + 85%_masks	3.27979e+08
United States	2020-06-06	1.55389e+07	1.51773e+07	1.5905e+07	plausible reference + 85%_masks	3.27979e+08
United States	2020-06-07	1.5614e+07	1.52539e+07	1.59796e+07	plausible reference + 85%_masks	3.27979e+08
United States	2020-06-08	1.56888e+07	1.53267e+07	1.60543e+07	plausible reference + 85%_masks	3.27979e+08
United States	2020-06-09	1.57635e+07	1.54001e+07	1.61297e+07	plausible reference + 85%_masks	3.27979e+08
United States	2020-06-10	1.58383e+07	1.54742e+07	1.6207e+07	plausible reference + 85%_masks	3.27979e+08
United States	2020-06-11	1.59135e+07	1.55493e+07	1.6285e+07	plausible reference + 85%_masks	3.27979e+08
United States	2020-06-12	1.59893e+07	1.56256e+07	1.63637e+07	plausible reference + 85%_masks	3.27979e+08
United States	2020-06-13	1.60661e+07	1.57013e+07	1.6443e+07	plausible reference + 85%_masks	3.27979e+08
United States	2020-06-14	1.61441e+07	1.57767e+07	1.65239e+07	plausible reference + 85%_masks	3.27979e+08
United States	2020-06-15	1.62236e+07	1.58519e+07	1.66054e+07	plausible reference + 85%_masks	3.27979e+08
United States	2020-06-16	1.63048e+07	1.59304e+07	1.66918e+07	plausible reference + 85%_masks	3.27979e+08
United States	2020-06-17	1.6388e+07	1.60112e+07	1.67739e+07	plausible reference + 85%_masks	3.27979e+08
United States	2020-06-18	1.64735e+07	1.60928e+07	1.68599e+07	plausible reference + 85%_masks	3.27979e+08
United States	2020-06-19	1.65616e+07	1.61765e+07	1.69527e+07	plausible reference + 85%_masks	3.27979e+08
United States	2020-06-20	1.66525e+07	1.62627e+07	1.70489e+07	plausible reference + 85%_masks	3.27979e+08
United States	2020-06-21	1.67466e+07	1.63576e+07	1.71478e+07	plausible reference + 85%_masks	3.27979e+08
United States	2020-06-22	1.68439e+07	1.64543e+07	1.72526e+07	plausible reference + 85%_masks	3.27979e+08
United States	2020-06-23	1.69448e+07	1.65511e+07	1.73615e+07	plausible reference + 85%_masks	3.27979e+08
United States	2020-06-24	1.70493e+07	1.66496e+07	1.74709e+07	plausible reference + 85%_masks	3.27979e+08
United States	2020-06-25	1.71577e+07	1.67525e+07	1.75848e+07	plausible reference + 85%_masks	3.27979e+08
United States	2020-06-26	1.72698e+07	1.68567e+07	1.76999e+07	plausible reference + 85%_masks	3.27979e+08
United States	2020-06-27	1.73859e+07	1.69667e+07	1.7823e+07	plausible reference + 85%_masks	3.27979e+08
United States	2020-06-28	1.75057e+07	1.70839e+07	1.79483e+07	plausible reference + 85%_masks	3.27979e+08
United States	2020-06-29	1.76293e+07	1.72015e+07	1.80808e+07	plausible reference + 85%_masks	3.27979e+08
United States	2020-06-30	1.77564e+07	1.73244e+07	1.82206e+07	plausible reference + 85%_masks	3.27979e+08
United States	2020-07-01	1.78869e+07	1.74506e+07	1.83599e+07	plausible reference + 85%_masks	3.27979e+08
United States	2020-07-02	1.80206e+07	1.75782e+07	1.84992e+07	plausible reference + 85%_masks	3.27979e+08
United States	2020-07-03	1.81572e+07	1.77096e+07	1.8637e+07	plausible reference + 85%_masks	3.27979e+08
United States	2020-07-04	1.82965e+07	1.78407e+07	1.87807e+07	plausible reference + 85%_masks	3.27979e+08
United States	2020-07-05	1.84383e+07	1.79758e+07	1.89238e+07	plausible reference + 85%_masks	3.27979e+08
United States	2020-07-06	1.85822e+07	1.81101e+07	1.90742e+07	plausible reference + 85%_masks	3.27979e+08
United States	2020-07-07	1.8728e+07	1.8251e+07	1.92293e+07	plausible reference + 85%_masks	3.27979e+08
United States	2020-07-08	1.88756e+07	1.83894e+07	1.93774e+07	plausible reference + 85%_masks	3.27979e+08
United States	2020-07-09	1.90246e+07	1.85318e+07	1.95304e+07	plausible reference + 85%_masks	3.27979e+08
United States	2020-07-10	1.9175e+07	1.86814e+07	1.96869e+07	plausible reference + 85%_masks	3.27979e+08
United States	2020-07-11	1.93264e+07	1.88337e+07	1.98443e+07	plausible reference + 85%_masks	3.27979e+08
United States	2020-07-12	1.94788e+07	1.89827e+07	1.99987e+07	plausible reference + 85%_masks	3.27979e+08
United States	2020-07-13	1.9632e+07	1.91305e+07	2.01551e+07	plausible reference + 85%_masks	3.27979e+08
United States	2020-07-14	1.97858e+07	1.92762e+07	2.03116e+07	plausible reference + 85%_masks	3.27979e+08
United States	2020-07-15	1.99402e+07	1.94325e+07	2.04694e+07	plausible reference + 85%_masks	3.27979e+08
United States	2020-07-16	2.00951e+07	1.95898e+07	2.06283e+07	plausible reference + 85%_masks	3.27979e+08
United States	2020-07-17	2.02503e+07	1.97417e+07	2.07846e+07	plausible reference + 85%_masks	3.27979e+08
United States	2020-07-18	2.04059e+07	1.98886e+07	2.09388e+07	plausible reference + 85%_masks	3.27979e+08
United States	2020-07-19	2.05616e+07	2.00428e+07	2.10931e+07	plausible reference + 85%_masks	3.27979e+08
United States	2020-07-20	2.07175e+07	2.0193e+07	2.12474e+07	plausible reference + 85%_masks	3.27979e+08
United States	2020-07-21	2.08734e+07	2.03441e+07	2.14043e+07	plausible reference + 85%_masks	3.27979e+08
United States	2020-07-22	2.10293e+07	2.05024e+07	2.156e+07	plausible reference + 85%_masks	3.27979e+08
United States	2020-07-23	2.1185e+07	2.06594e+07	2.17225e+07	plausible reference + 85%_masks	3.27979e+08
United States	2020-07-24	2.13403e+07	2.08188e+07	2.18822e+07	plausible reference + 85%_masks	3.27979e+08
United States	2020-07-25	2.14953e+07	2.09784e+07	2.20351e+07	plausible reference + 85%_masks	3.27979e+08
United States	2020-07-26	2.16497e+07	2.11335e+07	2.21936e+07	plausible reference + 85%_masks	3.27979e+08
United States	2020-07-27	2.18033e+07	2.12913e+07	2.23423e+07	plausible reference + 85%_masks	3.27979e+08
United States	2020-07-28	2.19561e+07	2.14447e+07	2.24907e+07	plausible reference + 85%_masks	3.27979e+08
United States	2020-07-29	2.21078e+07	2.15905e+07	2.26426e+07	plausible reference + 85%_masks	3.27979e+08
United States	2020-07-30	2.22583e+07	2.17358e+07	2.27966e+07	plausible reference + 85%_masks	3.27979e+08
United States	2020-07-31	2.24075e+07	2.18833e+07	2.29434e+07	plausible reference + 85%_masks	3.27979e+08
United States	2020-08-01	2.25551e+07	2.20342e+07	2.30908e+07	plausible reference + 85%_masks	3.27979e+08
United States	2020-08-02	2.27011e+07	2.2184e+07	2.32295e+07	plausible reference + 85%_masks	3.27979e+08
United States	2020-08-03	2.28452e+07	2.23377e+07	2.33696e+07	plausible reference + 85%_masks	3.27979e+08
United States	2020-08-04	2.29875e+07	2.24871e+07	2.35124e+07	plausible reference + 85%_masks	3.27979e+08
United States	2020-08-05	2.31276e+07	2.26263e+07	2.36526e+07	plausible reference + 85%_masks	3.27979e+08
United States	2020-08-06	2.32657e+07	2.27706e+07	2.37885e+07	plausible reference + 85%_masks	3.27979e+08
United States	2020-08-07	2.34015e+07	2.29103e+07	2.39208e+07	plausible reference + 85%_masks	3.27979e+08
United States	2020-08-08	2.3535e+07	2.30477e+07	2.40543e+07	plausible reference + 85%_masks	3.27979e+08
United States	2020-08-09	2.36662e+07	2.31781e+07	2.41841e+07	plausible reference + 85%_masks	3.27979e+08
United States	2020-08-10	2.37949e+07	2.33081e+07	2.43124e+07	plausible reference + 85%_masks	3.27979e+08
United States	2020-08-11	2.39212e+07	2.34369e+07	2.44358e+07	plausible reference + 85%_masks	3.27979e+08
United States	2020-08-12	2.40452e+07	2.35649e+07	2.45563e+07	plausible reference + 85%_masks	3.27979e+08
United States	2020-08-13	2.41668e+07	2.36873e+07	2.46742e+07	plausible reference + 85%_masks	3.27979e+08
United States	2020-08-14	2.42862e+07	2.38076e+07	2.47898e+07	plausible reference + 85%_masks	3.27979e+08
United States	2020-08-15	2.44033e+07	2.39253e+07	2.49032e+07	plausible reference + 85%_masks	3.27979e+08
United States	2020-08-16	2.45183e+07	2.40415e+07	2.50146e+07	plausible reference + 85%_masks	3.27979e+08
United States	2020-08-17	2.46314e+07	2.41589e+07	2.51241e+07	plausible reference + 85%_masks	3.27979e+08
United States	2020-08-18	2.47426e+07	2.42721e+07	2.52318e+07	plausible reference + 85%_masks	3.27979e+08
United States	2020-08-19	2.48522e+07	2.43786e+07	2.53399e+07	plausible reference + 85%_masks	3.27979e+08
United States	2020-08-20	2.49602e+07	2.44892e+07	2.54441e+07	plausible reference + 85%_masks	3.27979e+08
United States	2020-08-21	2.50668e+07	2.4597e+07	2.5548e+07	plausible reference + 85%_masks	3.27979e+08
United States	2020-08-22	2.51722e+07	2.47013e+07	2.56517e+07	plausible reference + 85%_masks	3.27979e+08
United States	2020-08-23	2.52765e+07	2.48088e+07	2.57557e+07	plausible reference + 85%_masks	3.27979e+08
United States	2020-08-24	2.53799e+07	2.49123e+07	2.58607e+07	plausible reference + 85%_masks	3.27979e+08
United States	2020-08-25	2.54826e+07	2.5014e+07	2.59625e+07	plausible reference + 85%_masks	3.27979e+08
United States	2020-08-26	2.55846e+07	2.51151e+07	2.60666e+07	plausible reference + 85%_masks	3.27979e+08
United States	2020-08-27	2.56862e+07	2.52199e+07	2.61647e+07	plausible reference + 85%_masks	3.27979e+08
United States	2020-08-28	2.57875e+07	2.53219e+07	2.62623e+07	plausible reference + 85%_masks	3.27979e+08
United States	2020-08-29	2.58885e+07	2.54227e+07	2.63594e+07	plausible reference + 85%_masks	3.27979e+08
United States	2020-08-30	2.59894e+07	2.55258e+07	2.64575e+07	plausible reference + 85%_masks	3.27979e+08
United States	2020-08-31	2.60903e+07	2.56278e+07	2.65584e+07	plausible reference + 85%_masks	3.27979e+08
United States	2020-09-01	2.61914e+07	2.57258e+07	2.66615e+07	plausible reference + 85%_masks	3.27979e+08
United States	2020-09-02	2.62926e+07	2.58224e+07	2.67673e+07	plausible reference + 85%_masks	3.27979e+08
United States	2020-09-03	2.63941e+07	2.59225e+07	2.68737e+07	plausible reference + 85%_masks	3.27979e+08
United States	2020-09-04	2.6496e+07	2.6027e+07	2.69806e+07	plausible reference + 85%_masks	3.27979e+08
United States	2020-09-05	2.65982e+07	2.61329e+07	2.70862e+07	plausible reference + 85%_masks	3.27979e+08
United States	2020-09-06	2.67008e+07	2.62317e+07	2.71865e+07	plausible reference + 85%_masks	3.27979e+08
United States	2020-09-07	2.68038e+07	2.63337e+07	2.72874e+07	plausible reference + 85%_masks	3.27979e+08
United States	2020-09-08	2.69073e+07	2.64385e+07	2.73954e+07	plausible reference + 85%_masks	3.27979e+08
United States	2020-09-09	2.70113e+07	2.65434e+07	2.75034e+07	plausible reference + 85%_masks	3.27979e+08
United States	2020-09-10	2.71157e+07	2.66486e+07	2.76008e+07	plausible reference + 85%_masks	3.27979e+08
United States	2020-09-11	2.72207e+07	2.67504e+07	2.77087e+07	plausible reference + 85%_masks	3.27979e+08
United States	2020-09-12	2.73264e+07	2.68521e+07	2.78206e+07	plausible reference + 85%_masks	3.27979e+08
United States	2020-09-13	2.74329e+07	2.69567e+07	2.79349e+07	plausible reference + 85%_masks	3.27979e+08
United States	2020-09-14	2.75404e+07	2.70544e+07	2.80398e+07	plausible reference + 85%_masks	3.27979e+08
United States	2020-09-15	2.76491e+07	2.71561e+07	2.81543e+07	plausible reference + 85%_masks	3.27979e+08
United States	2020-09-16	2.77589e+07	2.72668e+07	2.827e+07	plausible reference + 85%_masks	3.27979e+08
United States	2020-09-17	2.78699e+07	2.7371e+07	2.83865e+07	plausible reference + 85%_masks	3.27979e+08
United States	2020-09-18	2.79822e+07	2.74778e+07	2.85076e+07	plausible reference + 85%_masks	3.27979e+08
United States	2020-09-19	2.8096e+07	2.75855e+07	2.86342e+07	plausible reference + 85%_masks	3.27979e+08
United States	2020-09-20	2.82113e+07	2.76937e+07	2.87527e+07	plausible reference + 85%_masks	3.27979e+08
United States	2020-09-21	2.83281e+07	2.77998e+07	2.88743e+07	plausible reference + 85%_masks	3.27979e+08
United States	2020-09-22	2.84463e+07	2.79156e+07	2.90104e+07	plausible reference + 85%_masks	3.27979e+08
United States	2020-09-23	2.8566e+07	2.80248e+07	2.91376e+07	plausible reference + 85%_masks	3.27979e+08
United States	2020-09-24	2.86871e+07	2.81247e+07	2.92753e+07	plausible reference + 85%_masks	3.27979e+08
United States	2020-09-25	2.88099e+07	2.82336e+07	2.94203e+07	plausible reference + 85%_masks	3.27979e+08
United States	2020-09-26	2.89348e+07	2.83501e+07	2.95631e+07	plausible reference + 85%_masks	3.27979e+08
United States	2020-09-27	2.90617e+07	2.84623e+07	2.96969e+07	plausible reference + 85%_masks	3.27979e+08
United States	2020-09-28	2.91909e+07	2.85712e+07	2.98495e+07	plausible reference + 85%_masks	3.27979e+08
United States	2020-09-29	2.93223e+07	2.86892e+07	2.99888e+07	plausible reference + 85%_masks	3.27979e+08
United States	2020-09-30	2.94559e+07	2.88032e+07	3.01295e+07	plausible reference + 85%_masks	3.27979e+08
United States	2020-10-01	2.95916e+07	2.89126e+07	3.02706e+07	plausible reference + 85%_masks	3.27979e+08
United States	2020-10-02	2.97295e+07	2.90265e+07	3.04294e+07	plausible reference + 85%_masks	3.27979e+08
United States	2020-10-03	2.98699e+07	2.91422e+07	3.05947e+07	plausible reference + 85%_masks	3.27979e+08
United States	2020-10-04	3.00128e+07	2.92595e+07	3.07671e+07	plausible reference + 85%_masks	3.27979e+08
United States	2020-10-05	3.01578e+07	2.93805e+07	3.09265e+07	plausible reference + 85%_masks	3.27979e+08
United States	2020-10-06	3.03049e+07	2.9505e+07	3.10888e+07	plausible reference + 85%_masks	3.27979e+08
United States	2020-10-07	3.04544e+07	2.96238e+07	3.12597e+07	plausible reference + 85%_masks	3.27979e+08
United States	2020-10-08	3.06062e+07	2.97458e+07	3.14326e+07	plausible reference + 85%_masks	3.27979e+08
United States	2020-10-09	3.07585e+07	2.98675e+07	3.16069e+07	plausible reference + 85%_masks	3.27979e+08
United States	2020-10-10	3.09093e+07	2.99881e+07	3.17917e+07	plausible reference + 85%_masks	3.27979e+08
United States	2020-10-11	3.10584e+07	3.01115e+07	3.19651e+07	plausible reference + 85%_masks	3.27979e+08
United States	2020-10-12	3.12054e+07	3.02289e+07	3.21338e+07	plausible reference + 85%_masks	3.27979e+08
United States	2020-10-13	3.13498e+07	3.03452e+07	3.23001e+07	plausible reference + 85%_masks	3.27979e+08
United States	2020-10-14	3.14911e+07	3.04579e+07	3.24634e+07	plausible reference + 85%_masks	3.27979e+08
United States	2020-10-15	3.16287e+07	3.05709e+07	3.26166e+07	plausible reference + 85%_masks	3.27979e+08
United States	2020-10-16	3.17641e+07	3.06823e+07	3.27828e+07	plausible reference + 85%_masks	3.27979e+08
United States	2020-10-17	3.18987e+07	3.07933e+07	3.29495e+07	plausible reference + 85%_masks	3.27979e+08
United States	2020-10-18	3.20324e+07	3.09058e+07	3.31021e+07	plausible reference + 85%_masks	3.27979e+08
United States	2020-10-19	3.2165e+07	3.10128e+07	3.32627e+07	plausible reference + 85%_masks	3.27979e+08
United States	2020-10-20	3.22966e+07	3.1119e+07	3.34367e+07	plausible reference + 85%_masks	3.27979e+08
United States	2020-10-21	3.24271e+07	3.12239e+07	3.36106e+07	plausible reference + 85%_masks	3.27979e+08
United States	2020-10-22	3.25564e+07	3.13295e+07	3.37624e+07	plausible reference + 85%_masks	3.27979e+08
United States	2020-10-23	3.26846e+07	3.14352e+07	3.39153e+07	plausible reference + 85%_masks	3.27979e+08
United States	2020-10-24	3.2812e+07	3.15371e+07	3.40797e+07	plausible reference + 85%_masks	3.27979e+08
United States	2020-10-25	3.29386e+07	3.16252e+07	3.4228e+07	plausible reference + 85%_masks	3.27979e+08
United States	2020-10-26	3.30647e+07	3.17334e+07	3.43812e+07	plausible reference + 85%_masks	3.27979e+08
United States	2020-10-27	3.31904e+07	3.18477e+07	3.45238e+07	plausible reference + 85%_masks	3.27979e+08
United States	2020-10-28	3.33156e+07	3.19476e+07	3.46656e+07	plausible reference + 85%_masks	3.27979e+08
United States	2020-10-29	3.34405e+07	3.20408e+07	3.48148e+07	plausible reference + 85%_masks	3.27979e+08
United States	2020-10-30	3.35654e+07	3.21517e+07	3.49608e+07	plausible reference + 85%_masks	3.27979e+08
United States	2020-10-31	3.36904e+07	3.22431e+07	3.51037e+07	plausible reference + 85%_masks	3.27979e+08
United States	2020-11-01	3.38158e+07	3.23376e+07	3.52499e+07	plausible reference + 85%_masks	3.27979e+08
United States	2020-11-02	3.39415e+07	3.244e+07	3.53979e+07	plausible reference + 85%_masks	3.27979e+08
United States	2020-11-03	3.40679e+07	3.25431e+07	3.55429e+07	plausible reference + 85%_masks	3.27979e+08
United States	2020-11-04	3.41947e+07	3.26483e+07	3.56949e+07	plausible reference + 85%_masks	3.27979e+08
United States	2020-11-05	3.43219e+07	3.27563e+07	3.58445e+07	plausible reference + 85%_masks	3.27979e+08
United States	2020-11-06	3.44498e+07	3.28652e+07	3.60043e+07	plausible reference + 85%_masks	3.27979e+08
United States	2020-11-07	3.45786e+07	3.29751e+07	3.6148e+07	plausible reference + 85%_masks	3.27979e+08
United States	2020-11-08	3.47084e+07	3.30818e+07	3.63018e+07	plausible reference + 85%_masks	3.27979e+08
United States	2020-11-09	3.48393e+07	3.31897e+07	3.64767e+07	plausible reference + 85%_masks	3.27979e+08
United States	2020-11-10	3.49714e+07	3.33034e+07	3.6659e+07	plausible reference + 85%_masks	3.27979e+08
United States	2020-11-11	3.51047e+07	3.34122e+07	3.68434e+07	plausible reference + 85%_masks	3.27979e+08
United States	2020-11-12	3.5239e+07	3.35217e+07	3.70246e+07	plausible reference + 85%_masks	3.27979e+08
United States	2020-11-13	3.53747e+07	3.36232e+07	3.71988e+07	plausible reference + 85%_masks	3.27979e+08
United States	2020-11-14	3.55119e+07	3.37327e+07	3.73537e+07	plausible reference + 85%_masks	3.27979e+08
United States	2020-11-15	3.56509e+07	3.38352e+07	3.7523e+07	plausible reference + 85%_masks	3.27979e+08
United States	2020-11-16	3.57917e+07	3.39501e+07	3.77116e+07	plausible reference + 85%_masks	3.27979e+08
United States	2020-11-17	3.59343e+07	3.40616e+07	3.78812e+07	plausible reference + 85%_masks	3.27979e+08
United States	2020-11-18	3.60788e+07	3.41626e+07	3.80486e+07	plausible reference + 85%_masks	3.27979e+08
United States	2020-11-19	3.62249e+07	3.42844e+07	3.82299e+07	plausible reference + 85%_masks	3.27979e+08
United States	2020-11-20	3.6373e+07	3.43867e+07	3.84115e+07	plausible reference + 85%_masks	3.27979e+08
United States	2020-11-21	3.65234e+07	3.45164e+07	3.85929e+07	plausible reference + 85%_masks	3.27979e+08
United States	2020-11-22	3.66759e+07	3.46612e+07	3.87776e+07	plausible reference + 85%_masks	3.27979e+08
United States	2020-11-23	3.68308e+07	3.47648e+07	3.8966e+07	plausible reference + 85%_masks	3.27979e+08
United States	2020-11-24	3.69881e+07	3.48852e+07	3.91587e+07	plausible reference + 85%_masks	3.27979e+08
United States	2020-11-25	3.71478e+07	3.49931e+07	3.93621e+07	plausible reference + 85%_masks	3.27979e+08
United States	2020-11-26	3.73097e+07	3.51032e+07	3.95851e+07	plausible reference + 85%_masks	3.27979e+08
United States	2020-11-27	3.74742e+07	3.52364e+07	3.98127e+07	plausible reference + 85%_masks	3.27979e+08
United States	2020-11-28	3.76416e+07	3.53945e+07	4.00432e+07	plausible reference + 85%_masks	3.27979e+08
United States	2020-11-29	3.78118e+07	3.5516e+07	4.02837e+07	plausible reference + 85%_masks	3.27979e+08
United States	2020-11-30	3.79851e+07	3.56631e+07	4.05164e+07	plausible reference + 85%_masks	3.27979e+08
United States	2020-12-01	3.81615e+07	3.58214e+07	4.07162e+07	plausible reference + 85%_masks	3.27979e+08
United States	2020-12-02	3.83409e+07	3.59619e+07	4.09193e+07	plausible reference + 85%_masks	3.27979e+08
United States	2020-12-03	3.85232e+07	3.61241e+07	4.11337e+07	plausible reference + 85%_masks	3.27979e+08
United States	2020-12-04	3.87085e+07	3.629e+07	4.1388e+07	plausible reference + 85%_masks	3.27979e+08
United States	2020-12-05	3.88971e+07	3.64302e+07	4.16486e+07	plausible reference + 85%_masks	3.27979e+08
United States	2020-12-06	3.90891e+07	3.65933e+07	4.19162e+07	plausible reference + 85%_masks	3.27979e+08
United States	2020-12-07	3.92847e+07	3.67377e+07	4.21899e+07	plausible reference + 85%_masks	3.27979e+08
United States	2020-12-08	3.94838e+07	3.6883e+07	4.24602e+07	plausible reference + 85%_masks	3.27979e+08
United States	2020-12-09	3.96862e+07	3.70236e+07	4.26963e+07	plausible reference + 85%_masks	3.27979e+08
United States	2020-12-10	3.98919e+07	3.71713e+07	4.29677e+07	plausible reference + 85%_masks	3.27979e+08
United States	2020-12-11	4.01011e+07	3.73389e+07	4.32109e+07	plausible reference + 85%_masks	3.27979e+08
United States	2020-12-12	4.03138e+07	3.75133e+07	4.34868e+07	plausible reference + 85%_masks	3.27979e+08
United States	2020-12-13	4.05302e+07	3.76826e+07	4.37735e+07	plausible reference + 85%_masks	3.27979e+08
United States	2020-12-14	4.07501e+07	3.7829e+07	4.40751e+07	plausible reference + 85%_masks	3.27979e+08
United States	2020-12-15	4.09737e+07	3.80108e+07	4.43342e+07	plausible reference + 85%_masks	3.27979e+08
United States	2020-12-16	4.12009e+07	3.81967e+07	4.45852e+07	plausible reference + 85%_masks	3.27979e+08
United States	2020-12-17	4.14314e+07	3.83801e+07	4.483e+07	plausible reference + 85%_masks	3.27979e+08
United States	2020-12-18	4.16651e+07	3.85328e+07	4.51361e+07	plausible reference + 85%_masks	3.27979e+08
United States	2020-12-19	4.19024e+07	3.86973e+07	4.54545e+07	plausible reference + 85%_masks	3.27979e+08
United States	2020-12-20	4.21431e+07	3.89028e+07	4.5702e+07	plausible reference + 85%_masks	3.27979e+08
United States	2020-12-21	4.23874e+07	3.91112e+07	4.60137e+07	plausible reference + 85%_masks	3.27979e+08
United States	2020-12-22	4.26349e+07	3.93218e+07	4.63343e+07	plausible reference + 85%_masks	3.27979e+08
United States	2020-12-23	4.28856e+07	3.95314e+07	4.66583e+07	plausible reference + 85%_masks	3.27979e+08
United States	2020-12-24	4.3139e+07	3.97187e+07	4.69691e+07	plausible reference + 85%_masks	3.27979e+08
United States	2020-12-25	4.33951e+07	3.9916e+07	4.72358e+07	plausible reference + 85%_masks	3.27979e+08
United States	2020-12-26	4.36539e+07	4.01433e+07	4.75495e+07	plausible reference + 85%_masks	3.27979e+08
United States	2020-12-27	4.39154e+07	4.03693e+07	4.78493e+07	plausible reference + 85%_masks	3.27979e+08
United States	2020-12-28	4.41794e+07	4.05799e+07	4.81368e+07	plausible reference + 85%_masks	3.27979e+08
United States	2020-12-29	4.4446e+07	4.07934e+07	4.84508e+07	plausible reference + 85%_masks	3.27979e+08
United States	2020-12-30	4.47149e+07	4.09615e+07	4.87429e+07	plausible reference + 85%_masks	3.27979e+08
United States	2020-12-31	4.49857e+07	4.11563e+07	4.89799e+07	plausible reference + 85%_masks	3.27979e+08
United States	2021-01-01	4.5258e+07	4.13869e+07	4.92158e+07	plausible reference + 85%_masks	3.27979e+08
United States	2021-01-02	4.55304e+07	4.16221e+07	4.94861e+07	plausible reference + 85%_masks	3.27979e+08
United States	2021-01-03	4.58028e+07	4.18488e+07	4.97734e+07	plausible reference + 85%_masks	3.27979e+08
United States	2021-01-04	4.60763e+07	4.2025e+07	5.00512e+07	plausible reference + 85%_masks	3.27979e+08
United States	2021-01-05	4.63506e+07	4.22133e+07	5.03699e+07	plausible reference + 85%_masks	3.27979e+08
United States	2021-01-06	4.66255e+07	4.24363e+07	5.06544e+07	plausible reference + 85%_masks	3.27979e+08
United States	2021-01-07	4.69008e+07	4.26687e+07	5.09734e+07	plausible reference + 85%_masks	3.27979e+08
United States	2021-01-08	4.71762e+07	4.28693e+07	5.1286e+07	plausible reference + 85%_masks	3.27979e+08
United States	2021-01-09	4.74515e+07	4.30917e+07	5.15751e+07	plausible reference + 85%_masks	3.27979e+08
United States	2021-01-10	4.77265e+07	4.33009e+07	5.18624e+07	plausible reference + 85%_masks	3.27979e+08
United States	2021-01-11	4.8001e+07	4.35283e+07	5.21457e+07	plausible reference + 85%_masks	3.27979e+08
United States	2021-01-12	4.82751e+07	4.37596e+07	5.2421e+07	plausible reference + 85%_masks	3.27979e+08
United States	2021-01-13	4.85487e+07	4.3992e+07	5.26739e+07	plausible reference + 85%_masks	3.27979e+08
United States	2021-01-14	4.88216e+07	4.42191e+07	5.29774e+07	plausible reference + 85%_masks	3.27979e+08
United States	2021-01-15	4.90935e+07	4.4444e+07	5.32473e+07	plausible reference + 85%_masks	3.27979e+08
United States	2021-01-16	4.93641e+07	4.46876e+07	5.35121e+07	plausible reference + 85%_masks	3.27979e+08
United States	2021-01-17	4.96333e+07	4.49178e+07	5.37842e+07	plausible reference + 85%_masks	3.27979e+08
United States	2021-01-18	4.99014e+07	4.51484e+07	5.40682e+07	plausible reference + 85%_masks	3.27979e+08
United States	2021-01-19	5.01681e+07	4.53796e+07	5.4358e+07	plausible reference + 85%_masks	3.27979e+08
United States	2021-01-20	5.04334e+07	4.56114e+07	5.46402e+07	plausible reference + 85%_masks	3.27979e+08
United States	2021-01-21	5.06972e+07	4.58308e+07	5.49197e+07	plausible reference + 85%_masks	3.27979e+08
United States	2021-01-22	5.09594e+07	4.60348e+07	5.5203e+07	plausible reference + 85%_masks	3.27979e+08
United States	2021-01-23	5.12196e+07	4.62385e+07	5.5471e+07	plausible reference + 85%_masks	3.27979e+08
United States	2021-01-24	5.14778e+07	4.64666e+07	5.57321e+07	plausible reference + 85%_masks	3.27979e+08
United States	2021-01-25	5.17338e+07	4.67276e+07	5.59788e+07	plausible reference + 85%_masks	3.27979e+08
United States	2021-01-26	5.19878e+07	4.69882e+07	5.62476e+07	plausible reference + 85%_masks	3.27979e+08
United States	2021-01-27	5.22396e+07	4.72126e+07	5.65131e+07	plausible reference + 85%_masks	3.27979e+08
United States	2021-01-28	5.24892e+07	4.74371e+07	5.6768e+07	plausible reference + 85%_masks	3.27979e+08
United States	2021-01-29	5.27364e+07	4.76572e+07	5.70279e+07	plausible reference + 85%_masks	3.27979e+08
United States	2021-01-30	5.29809e+07	4.78659e+07	5.72659e+07	plausible reference + 85%_masks	3.27979e+08
United States	2021-01-31	5.32229e+07	4.80877e+07	5.75451e+07	plausible reference + 85%_masks	3.27979e+08
United States	2021-02-01	5.34622e+07	4.83363e+07	5.77901e+07	plausible reference + 85%_masks	3.27979e+08
United States	2021-02-02	5.36985e+07	4.85216e+07	5.80495e+07	plausible reference + 85%_masks	3.27979e+08
United States	2021-02-03	5.39318e+07	4.87306e+07	5.82672e+07	plausible reference + 85%_masks	3.27979e+08
United States	2021-02-04	5.41622e+07	4.89545e+07	5.85133e+07	plausible reference + 85%_masks	3.27979e+08
United States	2021-02-05	5.43897e+07	4.91788e+07	5.87453e+07	plausible reference + 85%_masks	3.27979e+08
United States	2021-02-06	5.46144e+07	4.93743e+07	5.89697e+07	plausible reference + 85%_masks	3.27979e+08
United States	2021-02-07	5.4836e+07	4.95775e+07	5.91905e+07	plausible reference + 85%_masks	3.27979e+08
United States	2021-02-08	5.50545e+07	4.9801e+07	5.94388e+07	plausible reference + 85%_masks	3.27979e+08
United States	2021-02-09	5.52702e+07	5.0023e+07	5.96557e+07	plausible reference + 85%_masks	3.27979e+08
United States	2021-02-10	5.5483e+07	5.02436e+07	5.98559e+07	plausible reference + 85%_masks	3.27979e+08
United States	2021-02-11	5.56927e+07	5.04627e+07	6.00529e+07	plausible reference + 85%_masks	3.27979e+08
United States	2021-02-12	5.58994e+07	5.068e+07	6.0254e+07	plausible reference + 85%_masks	3.27979e+08
United States	2021-02-13	5.61031e+07	5.0896e+07	6.04886e+07	plausible reference + 85%_masks	3.27979e+08
United States	2021-02-14	5.63038e+07	5.11107e+07	6.07099e+07	plausible reference + 85%_masks	3.27979e+08
United States	2021-02-15	5.65015e+07	5.13126e+07	6.08857e+07	plausible reference + 85%_masks	3.27979e+08
United States	2021-02-16	5.6696e+07	5.1498e+07	6.10547e+07	plausible reference + 85%_masks	3.27979e+08
United States	2021-02-17	5.68876e+07	5.16829e+07	6.12794e+07	plausible reference + 85%_masks	3.27979e+08
United States	2021-02-18	5.70761e+07	5.1866e+07	6.15185e+07	plausible reference + 85%_masks	3.27979e+08
United States	2021-02-19	5.72618e+07	5.2066e+07	6.16787e+07	plausible reference + 85%_masks	3.27979e+08
United States	2021-02-20	5.74445e+07	5.22498e+07	6.18346e+07	plausible reference + 85%_masks	3.27979e+08
United States	2021-02-21	5.76241e+07	5.24312e+07	6.19923e+07	plausible reference + 85%_masks	3.27979e+08
United States	2021-02-22	5.78008e+07	5.26118e+07	6.21794e+07	plausible reference + 85%_masks	3.27979e+08
United States	2021-02-23	5.79746e+07	5.27915e+07	6.2369e+07	plausible reference + 85%_masks	3.27979e+08
United States	2021-02-24	5.81455e+07	5.2938e+07	6.25563e+07	plausible reference + 85%_masks	3.27979e+08
United States	2021-02-25	5.83136e+07	5.31101e+07	6.27305e+07	plausible reference + 85%_masks	3.27979e+08
United States	2021-02-26	5.84789e+07	5.3283e+07	6.29121e+07	plausible reference + 85%_masks	3.27979e+08
United States	2021-02-27	5.86415e+07	5.34561e+07	6.30911e+07	plausible reference + 85%_masks	3.27979e+08
United States	2021-02-28	5.88013e+07	5.36289e+07	6.32675e+07	plausible reference + 85%_masks	3.27979e+08
United States	2020-02-01	1648.7	1312.84	2080.71	mandates easing + universal masks	3.27979e+08
United States	2020-02-02	1720.04	1375.45	2157.34	mandates easing + universal masks	3.27979e+08
United States	2020-02-03	1800.13	1443.75	2254.82	mandates easing + universal masks	3.27979e+08
United States	2020-02-04	1890.74	1518.38	2361.34	mandates easing + universal masks	3.27979e+08
United States	2020-02-05	1993.76	1601.14	2494.45	mandates easing + universal masks	3.27979e+08
United States	2020-02-06	2111.21	1694.37	2646.34	mandates easing + universal masks	3.27979e+08
United States	2020-02-07	2245.3	1800.95	2802.01	mandates easing + universal masks	3.27979e+08
United States	2020-02-08	2398.39	1922.69	3000.29	mandates easing + universal masks	3.27979e+08
United States	2020-02-09	2573.35	2041.81	3229.55	mandates easing + universal masks	3.27979e+08
United States	2020-02-10	2792.95	2188.79	3612.2	mandates easing + universal masks	3.27979e+08
United States	2020-02-11	3064.59	2364.22	4041.32	mandates easing + universal masks	3.27979e+08
United States	2020-02-12	3398.93	2555.41	4582.07	mandates easing + universal masks	3.27979e+08
United States	2020-02-13	3802.38	2795.23	5181.67	mandates easing + universal masks	3.27979e+08
United States	2020-02-14	4292.92	3135.84	5881.18	mandates easing + universal masks	3.27979e+08
United States	2020-02-15	4866.25	3530.21	6702.87	mandates easing + universal masks	3.27979e+08
United States	2020-02-16	5531.95	3978.64	7580.65	mandates easing + universal masks	3.27979e+08
United States	2020-02-17	6307.41	4470.03	8656.41	mandates easing + universal masks	3.27979e+08
United States	2020-02-18	7224.64	5108.63	9954.18	mandates easing + universal masks	3.27979e+08
United States	2020-02-19	8323.67	5867.82	11664	mandates easing + universal masks	3.27979e+08
United States	2020-02-20	9629.49	6699.68	13515	mandates easing + universal masks	3.27979e+08
United States	2020-02-21	11183.3	7710.54	15823.1	mandates easing + universal masks	3.27979e+08
United States	2020-02-22	13028.6	8919.73	18375.8	mandates easing + universal masks	3.27979e+08
United States	2020-02-23	15214.4	10463.1	21469.3	mandates easing + universal masks	3.27979e+08
United States	2020-02-24	17792.3	12190.9	25093.3	mandates easing + universal masks	3.27979e+08
United States	2020-02-25	20867.1	14205.7	29543.1	mandates easing + universal masks	3.27979e+08
United States	2020-02-26	24568.9	16589.5	34985	mandates easing + universal masks	3.27979e+08
United States	2020-02-27	29066.6	19412.1	41539.8	mandates easing + universal masks	3.27979e+08
United States	2020-02-28	34595.3	22809.9	49809.3	mandates easing + universal masks	3.27979e+08
United States	2020-02-29	41442	27000.2	60213.5	mandates easing + universal masks	3.27979e+08
United States	2020-03-01	49973	32094.1	73323	mandates easing + universal masks	3.27979e+08
United States	2020-03-02	60661.8	38382.7	89787.6	mandates easing + universal masks	3.27979e+08
United States	2020-03-03	74110	46250.2	110585	mandates easing + universal masks	3.27979e+08
United States	2020-03-04	91055.8	56121.9	136877	mandates easing + universal masks	3.27979e+08
United States	2020-03-05	112422	68416.7	170145	mandates easing + universal masks	3.27979e+08
United States	2020-03-06	139318	83885.7	212006	mandates easing + universal masks	3.27979e+08
United States	2020-03-07	173044	103564	263572	mandates easing + universal masks	3.27979e+08
United States	2020-03-08	215075	128502	326645	mandates easing + universal masks	3.27979e+08
United States	2020-03-09	267033	159832	403087	mandates easing + universal masks	3.27979e+08
United States	2020-03-10	330629	199264	494607	mandates easing + universal masks	3.27979e+08
United States	2020-03-11	407592	248260	603785	mandates easing + universal masks	3.27979e+08
United States	2020-03-12	499654	308856	732041	mandates easing + universal masks	3.27979e+08
United States	2020-03-13	608295	382925	881283	mandates easing + universal masks	3.27979e+08
United States	2020-03-14	734724	471240	1.04904e+06	mandates easing + universal masks	3.27979e+08
United States	2020-03-15	879742	575565	1.23593e+06	mandates easing + universal masks	3.27979e+08
United States	2020-03-16	1.04368e+06	700133	1.4434e+06	mandates easing + universal masks	3.27979e+08
United States	2020-03-17	1.22626e+06	841461	1.6666e+06	mandates easing + universal masks	3.27979e+08
United States	2020-03-18	1.42674e+06	1.0014e+06	1.90394e+06	mandates easing + universal masks	3.27979e+08
United States	2020-03-19	1.64387e+06	1.17839e+06	2.15521e+06	mandates easing + universal masks	3.27979e+08
United States	2020-03-20	1.87598e+06	1.37337e+06	2.41791e+06	mandates easing + universal masks	3.27979e+08
United States	2020-03-21	2.12109e+06	1.58676e+06	2.69348e+06	mandates easing + universal masks	3.27979e+08
United States	2020-03-22	2.37704e+06	1.81723e+06	2.9716e+06	mandates easing + universal masks	3.27979e+08
United States	2020-03-23	2.64161e+06	2.05696e+06	3.25057e+06	mandates easing + universal masks	3.27979e+08
United States	2020-03-24	2.91267e+06	2.30935e+06	3.53705e+06	mandates easing + universal masks	3.27979e+08
United States	2020-03-25	3.18823e+06	2.57168e+06	3.8236e+06	mandates easing + universal masks	3.27979e+08
United States	2020-03-26	3.46653e+06	2.84407e+06	4.11142e+06	mandates easing + universal masks	3.27979e+08
United States	2020-03-27	3.74605e+06	3.11289e+06	4.39304e+06	mandates easing + universal masks	3.27979e+08
United States	2020-03-28	4.02557e+06	3.38333e+06	4.67768e+06	mandates easing + universal masks	3.27979e+08
United States	2020-03-29	4.3041e+06	3.65846e+06	4.95628e+06	mandates easing + universal masks	3.27979e+08
United States	2020-03-30	4.58092e+06	3.93508e+06	5.22942e+06	mandates easing + universal masks	3.27979e+08
United States	2020-03-31	4.85553e+06	4.21728e+06	5.50187e+06	mandates easing + universal masks	3.27979e+08
United States	2020-04-01	5.12757e+06	4.49196e+06	5.77254e+06	mandates easing + universal masks	3.27979e+08
United States	2020-04-02	5.39685e+06	4.77161e+06	6.04031e+06	mandates easing + universal masks	3.27979e+08
United States	2020-04-03	5.66325e+06	5.04092e+06	6.29676e+06	mandates easing + universal masks	3.27979e+08
United States	2020-04-04	5.92673e+06	5.30728e+06	6.55735e+06	mandates easing + universal masks	3.27979e+08
United States	2020-04-05	6.18729e+06	5.57037e+06	6.81514e+06	mandates easing + universal masks	3.27979e+08
United States	2020-04-06	6.44493e+06	5.83266e+06	7.06447e+06	mandates easing + universal masks	3.27979e+08
United States	2020-04-07	6.69968e+06	6.09435e+06	7.31353e+06	mandates easing + universal masks	3.27979e+08
United States	2020-04-08	6.95153e+06	6.35373e+06	7.56412e+06	mandates easing + universal masks	3.27979e+08
United States	2020-04-09	7.20049e+06	6.60847e+06	7.81146e+06	mandates easing + universal masks	3.27979e+08
United States	2020-04-10	7.44652e+06	6.86274e+06	8.05998e+06	mandates easing + universal masks	3.27979e+08
United States	2020-04-11	7.68955e+06	7.10828e+06	8.30299e+06	mandates easing + universal masks	3.27979e+08
United States	2020-04-12	7.9295e+06	7.34825e+06	8.5377e+06	mandates easing + universal masks	3.27979e+08
United States	2020-04-13	8.16623e+06	7.58997e+06	8.76627e+06	mandates easing + universal masks	3.27979e+08
United States	2020-04-14	8.39959e+06	7.82664e+06	8.99919e+06	mandates easing + universal masks	3.27979e+08
United States	2020-04-15	8.62939e+06	8.06042e+06	9.22576e+06	mandates easing + universal masks	3.27979e+08
United States	2020-04-16	8.85545e+06	8.28491e+06	9.44536e+06	mandates easing + universal masks	3.27979e+08
United States	2020-04-17	9.07755e+06	8.51255e+06	9.6553e+06	mandates easing + universal masks	3.27979e+08
United States	2020-04-18	9.29547e+06	8.74278e+06	9.86172e+06	mandates easing + universal masks	3.27979e+08
United States	2020-04-19	9.50903e+06	8.96493e+06	1.00621e+07	mandates easing + universal masks	3.27979e+08
United States	2020-04-20	9.71801e+06	9.17631e+06	1.02641e+07	mandates easing + universal masks	3.27979e+08
United States	2020-04-21	9.92224e+06	9.38648e+06	1.04711e+07	mandates easing + universal masks	3.27979e+08
United States	2020-04-22	1.01216e+07	9.58941e+06	1.06609e+07	mandates easing + universal masks	3.27979e+08
United States	2020-04-23	1.03159e+07	9.79498e+06	1.08452e+07	mandates easing + universal masks	3.27979e+08
United States	2020-04-24	1.05051e+07	9.99457e+06	1.10258e+07	mandates easing + universal masks	3.27979e+08
United States	2020-04-25	1.06891e+07	1.01874e+07	1.12001e+07	mandates easing + universal masks	3.27979e+08
United States	2020-04-26	1.0868e+07	1.03787e+07	1.13669e+07	mandates easing + universal masks	3.27979e+08
United States	2020-04-27	1.10417e+07	1.05612e+07	1.15308e+07	mandates easing + universal masks	3.27979e+08
United States	2020-04-28	1.12105e+07	1.07336e+07	1.16901e+07	mandates easing + universal masks	3.27979e+08
United States	2020-04-29	1.13743e+07	1.0904e+07	1.18482e+07	mandates easing + universal masks	3.27979e+08
United States	2020-04-30	1.15334e+07	1.10697e+07	1.20029e+07	mandates easing + universal masks	3.27979e+08
United States	2020-05-01	1.1688e+07	1.12321e+07	1.21528e+07	mandates easing + universal masks	3.27979e+08
United States	2020-05-02	1.18382e+07	1.13868e+07	1.22923e+07	mandates easing + universal masks	3.27979e+08
United States	2020-05-03	1.19843e+07	1.15353e+07	1.24319e+07	mandates easing + universal masks	3.27979e+08
United States	2020-05-04	1.21267e+07	1.16793e+07	1.25763e+07	mandates easing + universal masks	3.27979e+08
United States	2020-05-05	1.22654e+07	1.18227e+07	1.27092e+07	mandates easing + universal masks	3.27979e+08
United States	2020-05-06	1.24008e+07	1.19623e+07	1.28396e+07	mandates easing + universal masks	3.27979e+08
United States	2020-05-07	1.25331e+07	1.21002e+07	1.2966e+07	mandates easing + universal masks	3.27979e+08
United States	2020-05-08	1.26626e+07	1.2231e+07	1.3093e+07	mandates easing + universal masks	3.27979e+08
United States	2020-05-09	1.27894e+07	1.23632e+07	1.32197e+07	mandates easing + universal masks	3.27979e+08
United States	2020-05-10	1.29137e+07	1.24935e+07	1.33405e+07	mandates easing + universal masks	3.27979e+08
United States	2020-05-11	1.30358e+07	1.26182e+07	1.34606e+07	mandates easing + universal masks	3.27979e+08
United States	2020-05-12	1.31556e+07	1.27407e+07	1.35757e+07	mandates easing + universal masks	3.27979e+08
United States	2020-05-13	1.32734e+07	1.28612e+07	1.36921e+07	mandates easing + universal masks	3.27979e+08
United States	2020-05-14	1.33893e+07	1.29813e+07	1.38053e+07	mandates easing + universal masks	3.27979e+08
United States	2020-05-15	1.35032e+07	1.3099e+07	1.39178e+07	mandates easing + universal masks	3.27979e+08
United States	2020-05-16	1.36153e+07	1.32136e+07	1.4025e+07	mandates easing + universal masks	3.27979e+08
United States	2020-05-17	1.37255e+07	1.33275e+07	1.4132e+07	mandates easing + universal masks	3.27979e+08
United States	2020-05-18	1.38339e+07	1.34399e+07	1.42373e+07	mandates easing + universal masks	3.27979e+08
United States	2020-05-19	1.39405e+07	1.35445e+07	1.43409e+07	mandates easing + universal masks	3.27979e+08
United States	2020-05-20	1.40451e+07	1.36513e+07	1.44436e+07	mandates easing + universal masks	3.27979e+08
United States	2020-05-21	1.41479e+07	1.37598e+07	1.45436e+07	mandates easing + universal masks	3.27979e+08
United States	2020-05-22	1.42487e+07	1.38628e+07	1.46422e+07	mandates easing + universal masks	3.27979e+08
United States	2020-05-23	1.43475e+07	1.39665e+07	1.47401e+07	mandates easing + universal masks	3.27979e+08
United States	2020-05-24	1.44443e+07	1.40659e+07	1.48361e+07	mandates easing + universal masks	3.27979e+08
United States	2020-05-25	1.45392e+07	1.41612e+07	1.49271e+07	mandates easing + universal masks	3.27979e+08
United States	2020-05-26	1.4632e+07	1.42546e+07	1.50215e+07	mandates easing + universal masks	3.27979e+08
United States	2020-05-27	1.47229e+07	1.4349e+07	1.51128e+07	mandates easing + universal masks	3.27979e+08
United States	2020-05-28	1.48119e+07	1.44381e+07	1.52e+07	mandates easing + universal masks	3.27979e+08
United States	2020-05-29	1.48989e+07	1.45253e+07	1.52833e+07	mandates easing + universal masks	3.27979e+08
United States	2020-05-30	1.49841e+07	1.46118e+07	1.5365e+07	mandates easing + universal masks	3.27979e+08
United States	2020-05-31	1.50675e+07	1.46991e+07	1.54453e+07	mandates easing + universal masks	3.27979e+08
United States	2020-06-01	1.51492e+07	1.47838e+07	1.55243e+07	mandates easing + universal masks	3.27979e+08
United States	2020-06-02	1.52294e+07	1.48656e+07	1.56021e+07	mandates easing + universal masks	3.27979e+08
United States	2020-06-03	1.53082e+07	1.49459e+07	1.56789e+07	mandates easing + universal masks	3.27979e+08
United States	2020-06-04	1.53858e+07	1.50247e+07	1.5755e+07	mandates easing + universal masks	3.27979e+08
United States	2020-06-05	1.54623e+07	1.51022e+07	1.58324e+07	mandates easing + universal masks	3.27979e+08
United States	2020-06-06	1.5538e+07	1.51778e+07	1.59092e+07	mandates easing + universal masks	3.27979e+08
United States	2020-06-07	1.56132e+07	1.52549e+07	1.59843e+07	mandates easing + universal masks	3.27979e+08
United States	2020-06-08	1.5688e+07	1.53316e+07	1.60589e+07	mandates easing + universal masks	3.27979e+08
United States	2020-06-09	1.57626e+07	1.54078e+07	1.61338e+07	mandates easing + universal masks	3.27979e+08
United States	2020-06-10	1.58375e+07	1.54838e+07	1.62095e+07	mandates easing + universal masks	3.27979e+08
United States	2020-06-11	1.59127e+07	1.5557e+07	1.62877e+07	mandates easing + universal masks	3.27979e+08
United States	2020-06-12	1.59886e+07	1.56301e+07	1.63688e+07	mandates easing + universal masks	3.27979e+08
United States	2020-06-13	1.60654e+07	1.57036e+07	1.64514e+07	mandates easing + universal masks	3.27979e+08
United States	2020-06-14	1.61434e+07	1.5779e+07	1.65285e+07	mandates easing + universal masks	3.27979e+08
United States	2020-06-15	1.62229e+07	1.58554e+07	1.66069e+07	mandates easing + universal masks	3.27979e+08
United States	2020-06-16	1.63041e+07	1.59382e+07	1.66918e+07	mandates easing + universal masks	3.27979e+08
United States	2020-06-17	1.63874e+07	1.60156e+07	1.67791e+07	mandates easing + universal masks	3.27979e+08
United States	2020-06-18	1.64729e+07	1.60992e+07	1.68625e+07	mandates easing + universal masks	3.27979e+08
United States	2020-06-19	1.6561e+07	1.61886e+07	1.69555e+07	mandates easing + universal masks	3.27979e+08
United States	2020-06-20	1.66519e+07	1.62764e+07	1.70518e+07	mandates easing + universal masks	3.27979e+08
United States	2020-06-21	1.6746e+07	1.63664e+07	1.71501e+07	mandates easing + universal masks	3.27979e+08
United States	2020-06-22	1.68433e+07	1.64573e+07	1.72542e+07	mandates easing + universal masks	3.27979e+08
United States	2020-06-23	1.69442e+07	1.65524e+07	1.73621e+07	mandates easing + universal masks	3.27979e+08
United States	2020-06-24	1.70487e+07	1.66513e+07	1.74712e+07	mandates easing + universal masks	3.27979e+08
United States	2020-06-25	1.71571e+07	1.67526e+07	1.75851e+07	mandates easing + universal masks	3.27979e+08
United States	2020-06-26	1.72692e+07	1.68561e+07	1.77047e+07	mandates easing + universal masks	3.27979e+08
United States	2020-06-27	1.73853e+07	1.69698e+07	1.78283e+07	mandates easing + universal masks	3.27979e+08
United States	2020-06-28	1.75051e+07	1.70847e+07	1.79557e+07	mandates easing + universal masks	3.27979e+08
United States	2020-06-29	1.76286e+07	1.72013e+07	1.80867e+07	mandates easing + universal masks	3.27979e+08
United States	2020-06-30	1.77557e+07	1.7323e+07	1.82184e+07	mandates easing + universal masks	3.27979e+08
United States	2020-07-01	1.78862e+07	1.74517e+07	1.8357e+07	mandates easing + universal masks	3.27979e+08
United States	2020-07-02	1.80199e+07	1.75783e+07	1.84947e+07	mandates easing + universal masks	3.27979e+08
United States	2020-07-03	1.81565e+07	1.77114e+07	1.8638e+07	mandates easing + universal masks	3.27979e+08
United States	2020-07-04	1.82958e+07	1.78398e+07	1.87907e+07	mandates easing + universal masks	3.27979e+08
United States	2020-07-05	1.84375e+07	1.79717e+07	1.89386e+07	mandates easing + universal masks	3.27979e+08
United States	2020-07-06	1.85814e+07	1.81055e+07	1.90844e+07	mandates easing + universal masks	3.27979e+08
United States	2020-07-07	1.87272e+07	1.82425e+07	1.92294e+07	mandates easing + universal masks	3.27979e+08
United States	2020-07-08	1.88748e+07	1.83836e+07	1.93839e+07	mandates easing + universal masks	3.27979e+08
United States	2020-07-09	1.90238e+07	1.85318e+07	1.95349e+07	mandates easing + universal masks	3.27979e+08
United States	2020-07-10	1.91741e+07	1.86811e+07	1.96868e+07	mandates easing + universal masks	3.27979e+08
United States	2020-07-11	1.93256e+07	1.88244e+07	1.98403e+07	mandates easing + universal masks	3.27979e+08
United States	2020-07-12	1.94779e+07	1.89683e+07	1.99955e+07	mandates easing + universal masks	3.27979e+08
United States	2020-07-13	1.96311e+07	1.91205e+07	2.01505e+07	mandates easing + universal masks	3.27979e+08
United States	2020-07-14	1.9785e+07	1.92712e+07	2.03068e+07	mandates easing + universal masks	3.27979e+08
United States	2020-07-15	1.99394e+07	1.94302e+07	2.04631e+07	mandates easing + universal masks	3.27979e+08
United States	2020-07-16	2.00943e+07	1.95832e+07	2.06224e+07	mandates easing + universal masks	3.27979e+08
United States	2020-07-17	2.02495e+07	1.97342e+07	2.07831e+07	mandates easing + universal masks	3.27979e+08
United States	2020-07-18	2.04051e+07	1.98868e+07	2.09394e+07	mandates easing + universal masks	3.27979e+08
United States	2020-07-19	2.05608e+07	2.00346e+07	2.10939e+07	mandates easing + universal masks	3.27979e+08
United States	2020-07-20	2.07167e+07	2.01947e+07	2.12524e+07	mandates easing + universal masks	3.27979e+08
United States	2020-07-21	2.08726e+07	2.03512e+07	2.14064e+07	mandates easing + universal masks	3.27979e+08
United States	2020-07-22	2.10285e+07	2.05053e+07	2.1564e+07	mandates easing + universal masks	3.27979e+08
United States	2020-07-23	2.11841e+07	2.06592e+07	2.17262e+07	mandates easing + universal masks	3.27979e+08
United States	2020-07-24	2.13395e+07	2.08157e+07	2.18822e+07	mandates easing + universal masks	3.27979e+08
United States	2020-07-25	2.14944e+07	2.09747e+07	2.20384e+07	mandates easing + universal masks	3.27979e+08
United States	2020-07-26	2.16487e+07	2.11286e+07	2.21971e+07	mandates easing + universal masks	3.27979e+08
United States	2020-07-27	2.18023e+07	2.12819e+07	2.23523e+07	mandates easing + universal masks	3.27979e+08
United States	2020-07-28	2.1955e+07	2.14448e+07	2.25023e+07	mandates easing + universal masks	3.27979e+08
United States	2020-07-29	2.21067e+07	2.15913e+07	2.26546e+07	mandates easing + universal masks	3.27979e+08
United States	2020-07-30	2.22571e+07	2.1737e+07	2.28026e+07	mandates easing + universal masks	3.27979e+08
United States	2020-07-31	2.24061e+07	2.19014e+07	2.29461e+07	mandates easing + universal masks	3.27979e+08
United States	2020-08-01	2.25536e+07	2.20518e+07	2.30909e+07	mandates easing + universal masks	3.27979e+08
United States	2020-08-02	2.26995e+07	2.21946e+07	2.32295e+07	mandates easing + universal masks	3.27979e+08
United States	2020-08-03	2.28435e+07	2.23377e+07	2.33696e+07	mandates easing + universal masks	3.27979e+08
United States	2020-08-04	2.29856e+07	2.2486e+07	2.35123e+07	mandates easing + universal masks	3.27979e+08
United States	2020-08-05	2.31256e+07	2.26263e+07	2.36518e+07	mandates easing + universal masks	3.27979e+08
United States	2020-08-06	2.32636e+07	2.27692e+07	2.37858e+07	mandates easing + universal masks	3.27979e+08
United States	2020-08-07	2.33992e+07	2.29057e+07	2.39207e+07	mandates easing + universal masks	3.27979e+08
United States	2020-08-08	2.35326e+07	2.30467e+07	2.40488e+07	mandates easing + universal masks	3.27979e+08
United States	2020-08-09	2.36637e+07	2.31749e+07	2.41735e+07	mandates easing + universal masks	3.27979e+08
United States	2020-08-10	2.37923e+07	2.33009e+07	2.43009e+07	mandates easing + universal masks	3.27979e+08
United States	2020-08-11	2.39186e+07	2.34297e+07	2.44203e+07	mandates easing + universal masks	3.27979e+08
United States	2020-08-12	2.40425e+07	2.35522e+07	2.45386e+07	mandates easing + universal masks	3.27979e+08
United States	2020-08-13	2.4164e+07	2.36758e+07	2.46533e+07	mandates easing + universal masks	3.27979e+08
United States	2020-08-14	2.42834e+07	2.37973e+07	2.47674e+07	mandates easing + universal masks	3.27979e+08
United States	2020-08-15	2.44005e+07	2.39144e+07	2.48859e+07	mandates easing + universal masks	3.27979e+08
United States	2020-08-16	2.45155e+07	2.40317e+07	2.49937e+07	mandates easing + universal masks	3.27979e+08
United States	2020-08-17	2.46286e+07	2.41469e+07	2.51056e+07	mandates easing + universal masks	3.27979e+08
United States	2020-08-18	2.47399e+07	2.42606e+07	2.52125e+07	mandates easing + universal masks	3.27979e+08
United States	2020-08-19	2.48494e+07	2.43681e+07	2.53229e+07	mandates easing + universal masks	3.27979e+08
United States	2020-08-20	2.49575e+07	2.44774e+07	2.54297e+07	mandates easing + universal masks	3.27979e+08
United States	2020-08-21	2.50642e+07	2.45824e+07	2.55389e+07	mandates easing + universal masks	3.27979e+08
United States	2020-08-22	2.51696e+07	2.46865e+07	2.56402e+07	mandates easing + universal masks	3.27979e+08
United States	2020-08-23	2.5274e+07	2.47912e+07	2.57389e+07	mandates easing + universal masks	3.27979e+08
United States	2020-08-24	2.53775e+07	2.48994e+07	2.58382e+07	mandates easing + universal masks	3.27979e+08
United States	2020-08-25	2.54802e+07	2.50053e+07	2.59444e+07	mandates easing + universal masks	3.27979e+08
United States	2020-08-26	2.55823e+07	2.51099e+07	2.6049e+07	mandates easing + universal masks	3.27979e+08
United States	2020-08-27	2.56839e+07	2.52148e+07	2.61496e+07	mandates easing + universal masks	3.27979e+08
United States	2020-08-28	2.57852e+07	2.53201e+07	2.62496e+07	mandates easing + universal masks	3.27979e+08
United States	2020-08-29	2.58863e+07	2.54207e+07	2.63485e+07	mandates easing + universal masks	3.27979e+08
United States	2020-08-30	2.59872e+07	2.55204e+07	2.64515e+07	mandates easing + universal masks	3.27979e+08
United States	2020-08-31	2.60882e+07	2.56221e+07	2.65519e+07	mandates easing + universal masks	3.27979e+08
United States	2020-09-01	2.61892e+07	2.57236e+07	2.66528e+07	mandates easing + universal masks	3.27979e+08
United States	2020-09-02	2.62904e+07	2.5822e+07	2.67552e+07	mandates easing + universal masks	3.27979e+08
United States	2020-09-03	2.63919e+07	2.59218e+07	2.68632e+07	mandates easing + universal masks	3.27979e+08
United States	2020-09-04	2.64938e+07	2.6023e+07	2.69659e+07	mandates easing + universal masks	3.27979e+08
United States	2020-09-05	2.65959e+07	2.61247e+07	2.70707e+07	mandates easing + universal masks	3.27979e+08
United States	2020-09-06	2.66985e+07	2.62268e+07	2.71753e+07	mandates easing + universal masks	3.27979e+08
United States	2020-09-07	2.68015e+07	2.63293e+07	2.72804e+07	mandates easing + universal masks	3.27979e+08
United States	2020-09-08	2.69049e+07	2.64298e+07	2.73811e+07	mandates easing + universal masks	3.27979e+08
United States	2020-09-09	2.70088e+07	2.65348e+07	2.74848e+07	mandates easing + universal masks	3.27979e+08
United States	2020-09-10	2.71131e+07	2.66396e+07	2.75938e+07	mandates easing + universal masks	3.27979e+08
United States	2020-09-11	2.72181e+07	2.67442e+07	2.77036e+07	mandates easing + universal masks	3.27979e+08
United States	2020-09-12	2.73237e+07	2.68518e+07	2.78153e+07	mandates easing + universal masks	3.27979e+08
United States	2020-09-13	2.74301e+07	2.69568e+07	2.79264e+07	mandates easing + universal masks	3.27979e+08
United States	2020-09-14	2.75375e+07	2.70603e+07	2.80385e+07	mandates easing + universal masks	3.27979e+08
United States	2020-09-15	2.7646e+07	2.71657e+07	2.81535e+07	mandates easing + universal masks	3.27979e+08
United States	2020-09-16	2.77557e+07	2.72712e+07	2.82701e+07	mandates easing + universal masks	3.27979e+08
United States	2020-09-17	2.78666e+07	2.73737e+07	2.83872e+07	mandates easing + universal masks	3.27979e+08
United States	2020-09-18	2.79788e+07	2.74828e+07	2.85058e+07	mandates easing + universal masks	3.27979e+08
United States	2020-09-19	2.80925e+07	2.75854e+07	2.86259e+07	mandates easing + universal masks	3.27979e+08
United States	2020-09-20	2.82076e+07	2.76943e+07	2.87474e+07	mandates easing + universal masks	3.27979e+08
United States	2020-09-21	2.83241e+07	2.78047e+07	2.88781e+07	mandates easing + universal masks	3.27979e+08
United States	2020-09-22	2.84422e+07	2.79141e+07	2.9e+07	mandates easing + universal masks	3.27979e+08
United States	2020-09-23	2.85616e+07	2.80252e+07	2.9132e+07	mandates easing + universal masks	3.27979e+08
United States	2020-09-24	2.86825e+07	2.81256e+07	2.92659e+07	mandates easing + universal masks	3.27979e+08
United States	2020-09-25	2.88051e+07	2.82317e+07	2.94041e+07	mandates easing + universal masks	3.27979e+08
United States	2020-09-26	2.89297e+07	2.83394e+07	2.95483e+07	mandates easing + universal masks	3.27979e+08
United States	2020-09-27	2.90564e+07	2.84485e+07	2.96852e+07	mandates easing + universal masks	3.27979e+08
United States	2020-09-28	2.91852e+07	2.85593e+07	2.98336e+07	mandates easing + universal masks	3.27979e+08
United States	2020-09-29	2.93163e+07	2.86701e+07	2.99843e+07	mandates easing + universal masks	3.27979e+08
United States	2020-09-30	2.94495e+07	2.8775e+07	3.01348e+07	mandates easing + universal masks	3.27979e+08
United States	2020-10-01	2.95848e+07	2.88981e+07	3.02927e+07	mandates easing + universal masks	3.27979e+08
United States	2020-10-02	2.97223e+07	2.90134e+07	3.0453e+07	mandates easing + universal masks	3.27979e+08
United States	2020-10-03	2.98622e+07	2.91301e+07	3.06063e+07	mandates easing + universal masks	3.27979e+08
United States	2020-10-04	3.00046e+07	2.92451e+07	3.07628e+07	mandates easing + universal masks	3.27979e+08
United States	2020-10-05	3.01496e+07	2.9368e+07	3.09262e+07	mandates easing + universal masks	3.27979e+08
United States	2020-10-06	3.02949e+07	2.94876e+07	3.10876e+07	mandates easing + universal masks	3.27979e+08
United States	2020-10-07	3.04378e+07	2.96052e+07	3.12503e+07	mandates easing + universal masks	3.27979e+08
United States	2020-10-08	3.0578e+07	2.97205e+07	3.14001e+07	mandates easing + universal masks	3.27979e+08
United States	2020-10-09	3.07152e+07	2.98333e+07	3.15596e+07	mandates easing + universal masks	3.27979e+08
United States	2020-10-10	3.0849e+07	2.99455e+07	3.17132e+07	mandates easing + universal masks	3.27979e+08
United States	2020-10-11	3.09791e+07	3.00543e+07	3.18571e+07	mandates easing + universal masks	3.27979e+08
United States	2020-10-12	3.11051e+07	3.01535e+07	3.20052e+07	mandates easing + universal masks	3.27979e+08
United States	2020-10-13	3.12285e+07	3.02539e+07	3.21488e+07	mandates easing + universal masks	3.27979e+08
United States	2020-10-14	3.13509e+07	3.03487e+07	3.23079e+07	mandates easing + universal masks	3.27979e+08
United States	2020-10-15	3.1472e+07	3.0444e+07	3.24656e+07	mandates easing + universal masks	3.27979e+08
United States	2020-10-16	3.15919e+07	3.05356e+07	3.26126e+07	mandates easing + universal masks	3.27979e+08
United States	2020-10-17	3.17106e+07	3.0627e+07	3.27578e+07	mandates easing + universal masks	3.27979e+08
United States	2020-10-18	3.18282e+07	3.07185e+07	3.2901e+07	mandates easing + universal masks	3.27979e+08
United States	2020-10-19	3.19448e+07	3.08194e+07	3.30419e+07	mandates easing + universal masks	3.27979e+08
United States	2020-10-20	3.20604e+07	3.09134e+07	3.31917e+07	mandates easing + universal masks	3.27979e+08
United States	2020-10-21	3.21749e+07	3.10014e+07	3.33349e+07	mandates easing + universal masks	3.27979e+08
United States	2020-10-22	3.22885e+07	3.10871e+07	3.34562e+07	mandates easing + universal masks	3.27979e+08
United States	2020-10-23	3.24012e+07	3.11799e+07	3.35994e+07	mandates easing + universal masks	3.27979e+08
United States	2020-10-24	3.25132e+07	3.12727e+07	3.37278e+07	mandates easing + universal masks	3.27979e+08
United States	2020-10-25	3.26248e+07	3.13585e+07	3.3867e+07	mandates easing + universal masks	3.27979e+08
United States	2020-10-26	3.27358e+07	3.14397e+07	3.40116e+07	mandates easing + universal masks	3.27979e+08
United States	2020-10-27	3.28466e+07	3.1522e+07	3.41584e+07	mandates easing + universal masks	3.27979e+08
United States	2020-10-28	3.2957e+07	3.16017e+07	3.43052e+07	mandates easing + universal masks	3.27979e+08
United States	2020-10-29	3.3067e+07	3.1683e+07	3.44569e+07	mandates easing + universal masks	3.27979e+08
United States	2020-10-30	3.31768e+07	3.17627e+07	3.46027e+07	mandates easing + universal masks	3.27979e+08
United States	2020-10-31	3.32866e+07	3.1855e+07	3.47572e+07	mandates easing + universal masks	3.27979e+08
United States	2020-11-01	3.33966e+07	3.1934e+07	3.48947e+07	mandates easing + universal masks	3.27979e+08
United States	2020-11-02	3.35069e+07	3.20101e+07	3.50401e+07	mandates easing + universal masks	3.27979e+08
United States	2020-11-03	3.36174e+07	3.2086e+07	3.51883e+07	mandates easing + universal masks	3.27979e+08
United States	2020-11-04	3.37282e+07	3.21682e+07	3.53224e+07	mandates easing + universal masks	3.27979e+08
United States	2020-11-05	3.38393e+07	3.22552e+07	3.54653e+07	mandates easing + universal masks	3.27979e+08
United States	2020-11-06	3.39508e+07	3.23434e+07	3.56189e+07	mandates easing + universal masks	3.27979e+08
United States	2020-11-07	3.4063e+07	3.24324e+07	3.57724e+07	mandates easing + universal masks	3.27979e+08
United States	2020-11-08	3.41759e+07	3.25193e+07	3.59427e+07	mandates easing + universal masks	3.27979e+08
United States	2020-11-09	3.42896e+07	3.26078e+07	3.60963e+07	mandates easing + universal masks	3.27979e+08
United States	2020-11-10	3.44043e+07	3.26903e+07	3.62475e+07	mandates easing + universal masks	3.27979e+08
United States	2020-11-11	3.45198e+07	3.2773e+07	3.64131e+07	mandates easing + universal masks	3.27979e+08
United States	2020-11-12	3.46362e+07	3.2856e+07	3.65732e+07	mandates easing + universal masks	3.27979e+08
United States	2020-11-13	3.47536e+07	3.29399e+07	3.67343e+07	mandates easing + universal masks	3.27979e+08
United States	2020-11-14	3.48724e+07	3.30244e+07	3.6898e+07	mandates easing + universal masks	3.27979e+08
United States	2020-11-15	3.49925e+07	3.31198e+07	3.7063e+07	mandates easing + universal masks	3.27979e+08
United States	2020-11-16	3.51141e+07	3.32278e+07	3.72321e+07	mandates easing + universal masks	3.27979e+08
United States	2020-11-17	3.52372e+07	3.33207e+07	3.74031e+07	mandates easing + universal masks	3.27979e+08
United States	2020-11-18	3.5362e+07	3.34324e+07	3.75689e+07	mandates easing + universal masks	3.27979e+08
United States	2020-11-19	3.54882e+07	3.35147e+07	3.77479e+07	mandates easing + universal masks	3.27979e+08
United States	2020-11-20	3.56161e+07	3.36006e+07	3.78859e+07	mandates easing + universal masks	3.27979e+08
United States	2020-11-21	3.57461e+07	3.36961e+07	3.80804e+07	mandates easing + universal masks	3.27979e+08
United States	2020-11-22	3.58781e+07	3.37923e+07	3.82826e+07	mandates easing + universal masks	3.27979e+08
United States	2020-11-23	3.60123e+07	3.38902e+07	3.84878e+07	mandates easing + universal masks	3.27979e+08
United States	2020-11-24	3.61489e+07	3.3989e+07	3.86773e+07	mandates easing + universal masks	3.27979e+08
United States	2020-11-25	3.62877e+07	3.40895e+07	3.88775e+07	mandates easing + universal masks	3.27979e+08
United States	2020-11-26	3.64289e+07	3.41984e+07	3.90903e+07	mandates easing + universal masks	3.27979e+08
United States	2020-11-27	3.65725e+07	3.43002e+07	3.93317e+07	mandates easing + universal masks	3.27979e+08
United States	2020-11-28	3.6719e+07	3.43992e+07	3.95572e+07	mandates easing + universal masks	3.27979e+08
United States	2020-11-29	3.68683e+07	3.4508e+07	3.97859e+07	mandates easing + universal masks	3.27979e+08
United States	2020-11-30	3.70207e+07	3.46224e+07	4.00186e+07	mandates easing + universal masks	3.27979e+08
United States	2020-12-01	3.71764e+07	3.47394e+07	4.02585e+07	mandates easing + universal masks	3.27979e+08
United States	2020-12-02	3.73352e+07	3.48589e+07	4.05275e+07	mandates easing + universal masks	3.27979e+08
United States	2020-12-03	3.74972e+07	3.4981e+07	4.0807e+07	mandates easing + universal masks	3.27979e+08
United States	2020-12-04	3.76626e+07	3.50922e+07	4.10738e+07	mandates easing + universal masks	3.27979e+08
United States	2020-12-05	3.78318e+07	3.52157e+07	4.13416e+07	mandates easing + universal masks	3.27979e+08
United States	2020-12-06	3.80049e+07	3.53503e+07	4.16028e+07	mandates easing + universal masks	3.27979e+08
United States	2020-12-07	3.8182e+07	3.54689e+07	4.18448e+07	mandates easing + universal masks	3.27979e+08
United States	2020-12-08	3.83635e+07	3.55898e+07	4.21073e+07	mandates easing + universal masks	3.27979e+08
United States	2020-12-09	3.85491e+07	3.57129e+07	4.24545e+07	mandates easing + universal masks	3.27979e+08
United States	2020-12-10	3.8739e+07	3.58381e+07	4.27843e+07	mandates easing + universal masks	3.27979e+08
United States	2020-12-11	3.89334e+07	3.59657e+07	4.31082e+07	mandates easing + universal masks	3.27979e+08
United States	2020-12-12	3.91327e+07	3.6096e+07	4.35275e+07	mandates easing + universal masks	3.27979e+08
United States	2020-12-13	3.9337e+07	3.62284e+07	4.38171e+07	mandates easing + universal masks	3.27979e+08
United States	2020-12-14	3.95466e+07	3.63671e+07	4.41106e+07	mandates easing + universal masks	3.27979e+08
United States	2020-12-15	3.97616e+07	3.65015e+07	4.44111e+07	mandates easing + universal masks	3.27979e+08
United States	2020-12-16	3.99821e+07	3.66358e+07	4.47189e+07	mandates easing + universal masks	3.27979e+08
United States	2020-12-17	4.0208e+07	3.67635e+07	4.50326e+07	mandates easing + universal masks	3.27979e+08
United States	2020-12-18	4.04397e+07	3.69127e+07	4.54362e+07	mandates easing + universal masks	3.27979e+08
United States	2020-12-19	4.06775e+07	3.70745e+07	4.58186e+07	mandates easing + universal masks	3.27979e+08
United States	2020-12-20	4.09216e+07	3.72316e+07	4.61915e+07	mandates easing + universal masks	3.27979e+08
United States	2020-12-21	4.11722e+07	3.73874e+07	4.66554e+07	mandates easing + universal masks	3.27979e+08
United States	2020-12-22	4.14295e+07	3.75466e+07	4.70628e+07	mandates easing + universal masks	3.27979e+08
United States	2020-12-23	4.16936e+07	3.77091e+07	4.74793e+07	mandates easing + universal masks	3.27979e+08
United States	2020-12-24	4.19644e+07	3.78749e+07	4.79025e+07	mandates easing + universal masks	3.27979e+08
United States	2020-12-25	4.22422e+07	3.80476e+07	4.83063e+07	mandates easing + universal masks	3.27979e+08
United States	2020-12-26	4.25273e+07	3.82155e+07	4.86994e+07	mandates easing + universal masks	3.27979e+08
United States	2020-12-27	4.282e+07	3.83909e+07	4.90899e+07	mandates easing + universal masks	3.27979e+08
United States	2020-12-28	4.31205e+07	3.85663e+07	4.95654e+07	mandates easing + universal masks	3.27979e+08
United States	2020-12-29	4.3429e+07	3.87535e+07	5.00036e+07	mandates easing + universal masks	3.27979e+08
United States	2020-12-30	4.37454e+07	3.89167e+07	5.05049e+07	mandates easing + universal masks	3.27979e+08
United States	2020-12-31	4.40698e+07	3.9126e+07	5.10399e+07	mandates easing + universal masks	3.27979e+08
United States	2021-01-01	4.44023e+07	3.93234e+07	5.15883e+07	mandates easing + universal masks	3.27979e+08
United States	2021-01-02	4.47414e+07	3.95233e+07	5.21464e+07	mandates easing + universal masks	3.27979e+08
United States	2021-01-03	4.50868e+07	3.97292e+07	5.27141e+07	mandates easing + universal masks	3.27979e+08
United States	2021-01-04	4.54405e+07	3.99278e+07	5.32706e+07	mandates easing + universal masks	3.27979e+08
United States	2021-01-05	4.58027e+07	4.01332e+07	5.37472e+07	mandates easing + universal masks	3.27979e+08
United States	2021-01-06	4.61732e+07	4.03334e+07	5.44089e+07	mandates easing + universal masks	3.27979e+08
United States	2021-01-07	4.65522e+07	4.0532e+07	5.50469e+07	mandates easing + universal masks	3.27979e+08
United States	2021-01-08	4.69397e+07	4.07348e+07	5.57205e+07	mandates easing + universal masks	3.27979e+08
United States	2021-01-09	4.73353e+07	4.09424e+07	5.64062e+07	mandates easing + universal masks	3.27979e+08
United States	2021-01-10	4.77393e+07	4.1155e+07	5.69636e+07	mandates easing + universal masks	3.27979e+08
United States	2021-01-11	4.8152e+07	4.13726e+07	5.75351e+07	mandates easing + universal masks	3.27979e+08
United States	2021-01-12	4.85733e+07	4.15995e+07	5.82395e+07	mandates easing + universal masks	3.27979e+08
United States	2021-01-13	4.90034e+07	4.18497e+07	5.89583e+07	mandates easing + universal masks	3.27979e+08
United States	2021-01-14	4.94423e+07	4.20953e+07	5.96909e+07	mandates easing + universal masks	3.27979e+08
United States	2021-01-15	4.98898e+07	4.23613e+07	6.04365e+07	mandates easing + universal masks	3.27979e+08
United States	2021-01-16	5.03457e+07	4.26008e+07	6.11953e+07	mandates easing + universal masks	3.27979e+08
United States	2021-01-17	5.08102e+07	4.28359e+07	6.19675e+07	mandates easing + universal masks	3.27979e+08
United States	2021-01-18	5.12832e+07	4.30931e+07	6.27799e+07	mandates easing + universal masks	3.27979e+08
United States	2021-01-19	5.17647e+07	4.33469e+07	6.36115e+07	mandates easing + universal masks	3.27979e+08
United States	2021-01-20	5.22548e+07	4.36065e+07	6.4401e+07	mandates easing + universal masks	3.27979e+08
United States	2021-01-21	5.27533e+07	4.38713e+07	6.52917e+07	mandates easing + universal masks	3.27979e+08
United States	2021-01-22	5.32602e+07	4.41416e+07	6.62818e+07	mandates easing + universal masks	3.27979e+08
United States	2021-01-23	5.37749e+07	4.44244e+07	6.71829e+07	mandates easing + universal masks	3.27979e+08
United States	2021-01-24	5.42976e+07	4.47615e+07	6.8001e+07	mandates easing + universal masks	3.27979e+08
United States	2021-01-25	5.48281e+07	4.50291e+07	6.90341e+07	mandates easing + universal masks	3.27979e+08
United States	2021-01-26	5.53663e+07	4.53335e+07	7.01494e+07	mandates easing + universal masks	3.27979e+08
United States	2021-01-27	5.5912e+07	4.56482e+07	7.10748e+07	mandates easing + universal masks	3.27979e+08
United States	2021-01-28	5.64651e+07	4.59676e+07	7.20669e+07	mandates easing + universal masks	3.27979e+08
United States	2021-01-29	5.70253e+07	4.62915e+07	7.30986e+07	mandates easing + universal masks	3.27979e+08
United States	2021-01-30	5.75923e+07	4.65951e+07	7.41991e+07	mandates easing + universal masks	3.27979e+08
United States	2021-01-31	5.81658e+07	4.68785e+07	7.52809e+07	mandates easing + universal masks	3.27979e+08
United States	2021-02-01	5.87456e+07	4.72113e+07	7.62386e+07	mandates easing + universal masks	3.27979e+08
United States	2021-02-02	5.93314e+07	4.755e+07	7.73218e+07	mandates easing + universal masks	3.27979e+08
United States	2021-02-03	5.99231e+07	4.78937e+07	7.82282e+07	mandates easing + universal masks	3.27979e+08
United States	2021-02-04	6.05202e+07	4.82324e+07	7.93593e+07	mandates easing + universal masks	3.27979e+08
United States	2021-02-05	6.11226e+07	4.85618e+07	8.04994e+07	mandates easing + universal masks	3.27979e+08
United States	2021-02-06	6.17298e+07	4.8901e+07	8.14845e+07	mandates easing + universal masks	3.27979e+08
United States	2021-02-07	6.23415e+07	4.92616e+07	8.23136e+07	mandates easing + universal masks	3.27979e+08
United States	2021-02-08	6.29573e+07	4.96271e+07	8.31429e+07	mandates easing + universal masks	3.27979e+08
United States	2021-02-09	6.35767e+07	4.99969e+07	8.397e+07	mandates easing + universal masks	3.27979e+08
United States	2021-02-10	6.41996e+07	5.03707e+07	8.47986e+07	mandates easing + universal masks	3.27979e+08
United States	2021-02-11	6.48255e+07	5.07484e+07	8.57719e+07	mandates easing + universal masks	3.27979e+08
United States	2021-02-12	6.54542e+07	5.113e+07	8.68813e+07	mandates easing + universal masks	3.27979e+08
United States	2021-02-13	6.60853e+07	5.14965e+07	8.80087e+07	mandates easing + universal masks	3.27979e+08
United States	2021-02-14	6.67184e+07	5.18726e+07	8.89632e+07	mandates easing + universal masks	3.27979e+08
United States	2021-02-15	6.73527e+07	5.22449e+07	9.00582e+07	mandates easing + universal masks	3.27979e+08
United States	2021-02-16	6.79881e+07	5.26423e+07	9.09434e+07	mandates easing + universal masks	3.27979e+08
United States	2021-02-17	6.86242e+07	5.30561e+07	9.21084e+07	mandates easing + universal masks	3.27979e+08
United States	2021-02-18	6.92605e+07	5.34691e+07	9.33037e+07	mandates easing + universal masks	3.27979e+08
United States	2021-02-19	6.98968e+07	5.38637e+07	9.44662e+07	mandates easing + universal masks	3.27979e+08
United States	2021-02-20	7.0533e+07	5.42701e+07	9.5551e+07	mandates easing + universal masks	3.27979e+08
United States	2021-02-21	7.11683e+07	5.4679e+07	9.66253e+07	mandates easing + universal masks	3.27979e+08
United States	2021-02-22	7.18021e+07	5.50901e+07	9.76653e+07	mandates easing + universal masks	3.27979e+08
United States	2021-02-23	7.24342e+07	5.5474e+07	9.86127e+07	mandates easing + universal masks	3.27979e+08
United States	2021-02-24	7.30641e+07	5.58494e+07	9.9731e+07	mandates easing + universal masks	3.27979e+08
United States	2021-02-25	7.36915e+07	5.62248e+07	1.00821e+08	mandates easing + universal masks	3.27979e+08
United States	2021-02-26	7.43164e+07	5.66004e+07	1.01845e+08	mandates easing + universal masks	3.27979e+08
United States	2021-02-27	7.49384e+07	5.69742e+07	1.02858e+08	mandates easing + universal masks	3.27979e+08
United States	2021-02-28	7.55571e+07	5.73393e+07	1.03859e+08	mandates easing + universal masks	3.27979e+08
Alabama	2020-02-01	0	0	0	plausible reference	4.97769e+06
Alabama	2020-02-02	0	0	0	plausible reference	4.97769e+06
Alabama	2020-02-03	0	0	0	plausible reference	4.97769e+06
Alabama	2020-02-04	0	0	0	plausible reference	4.97769e+06
Alabama	2020-02-05	0	0	0	plausible reference	4.97769e+06
Alabama	2020-02-06	0	0	0	plausible reference	4.97769e+06
Alabama	2020-02-07	0	0	0	plausible reference	4.97769e+06
Alabama	2020-02-08	0	0	0	plausible reference	4.97769e+06
Alabama	2020-02-09	0	0	0	plausible reference	4.97769e+06
Alabama	2020-02-10	0	0	0	plausible reference	4.97769e+06
Alabama	2020-02-11	0	0	0	plausible reference	4.97769e+06
Alabama	2020-02-12	0	0	0	plausible reference	4.97769e+06
Alabama	2020-02-13	0	0	0	plausible reference	4.97769e+06
Alabama	2020-02-14	0	0	0	plausible reference	4.97769e+06
Alabama	2020-02-15	0	0	0	plausible reference	4.97769e+06
Alabama	2020-02-16	0	0	0	plausible reference	4.97769e+06
Alabama	2020-02-17	0	0	0	plausible reference	4.97769e+06
Alabama	2020-02-18	0	0	0	plausible reference	4.97769e+06
Alabama	2020-02-19	0	0	0	plausible reference	4.97769e+06
Alabama	2020-02-20	0	0	0	plausible reference	4.97769e+06
Alabama	2020-02-21	0	0	0	plausible reference	4.97769e+06
Alabama	2020-02-22	0.813608	0	6.41471	plausible reference	4.97769e+06
Alabama	2020-02-23	2.76387	0	15.2108	plausible reference	4.97769e+06
Alabama	2020-02-24	6.39672	0	27.4587	plausible reference	4.97769e+06
Alabama	2020-02-25	12.4619	0	44.2079	plausible reference	4.97769e+06
Alabama	2020-02-26	21.9139	2.15632	66.8036	plausible reference	4.97769e+06
Alabama	2020-02-27	35.2064	5.55131	96.7959	plausible reference	4.97769e+06
Alabama	2020-02-28	53.6954	10.822	137.166	plausible reference	4.97769e+06
Alabama	2020-02-29	79.124	19.1826	188.287	plausible reference	4.97769e+06
[truncated: 100,441 more rows]
