# Supplementary material for: Modeling COVID-19 scenarios for the United States
Source: Nat Med. 2020 Oct 23;27(1):94–105. doi: 10.1038/s41591-020-1132-9 (PMC7806509; doi:10.1038/s41591-020-1132-9)
Supplement: Source Data Extended Data Fig. 6 — Statistical source data. [file 41591_2020_1132_MOESM17_ESM.xlsx]

## Sheet: Sheet 1
Location_Name	Date	Infections_Mean	Infections_Lower_bound	Infections_Upper_bound	Model_Group	Population
Alabama	2020-02-02	15488.7	10634	25523	mandates easing	4.97769e+06
Alabama	2020-02-05	1482.77	1287.38	1698.31	plausible reference	4.97769e+06
Alabama	2020-02-01	1519.21	1324.03	1741.55	plausible reference	4.97769e+06
Alabama	2020-02-06	1554.85	1356.19	1778.66	plausible reference	4.97769e+06
Alabama	2020-02-03	1589.7	1387.8	1817.83	plausible reference	4.97769e+06
Alabama	2020-02-04	15705.5	10706.5	25980.5	mandates easing	4.97769e+06
Alabama	2020-02-18	17947.7	11530.8	31165.8	mandates easing	4.97769e+06
Alabama	2020-02-10	16391.9	10945.2	27639.6	mandates easing	4.97769e+06
Alabama	2020-02-11	16633.6	11023.5	28237.6	mandates easing	4.97769e+06
Alabama	2020-02-12	17670.7	11422.2	30515.5	mandates easing	4.97769e+06
Alabama	2020-02-13	19131.4	11979.7	33419.5	mandates easing	4.97769e+06
Alabama	2020-02-14	18231.9	11637.4	31726.5	mandates easing	4.97769e+06
Alabama	2020-02-15	18523.9	11747.7	32286.9	mandates easing	4.97769e+06
Alabama	2020-02-16	18823.7	11861.6	32810.4	mandates easing	4.97769e+06
Alabama	2020-02-17	1753.93	1549.51	1983.87	plausible reference	4.97769e+06
Alabama	2020-04-24	15928.3	10797.1	26481.3	mandates easing	4.97769e+06
Alabama	2020-04-25	16156.9	10873.3	27083.3	mandates easing	4.97769e+06
Alabama	2020-02-07	1722.2	1519.13	1953.93	plausible reference	4.97769e+06
Alabama	2020-02-08	14308.6	10238.1	23043.3	mandates easing	4.97769e+06
Alabama	2020-02-09	14492.3	10310.1	23500	mandates easing	4.97769e+06
Alabama	2020-04-29	14680.7	10365.9	23931.5	mandates easing	4.97769e+06
Alabama	2020-04-30	14874.2	10423.1	24316.9	mandates easing	4.97769e+06
Alabama	2020-05-01	15073.3	10487.2	24784.2	mandates easing	4.97769e+06
Alabama	2020-04-19	15278	10559.2	25138	mandates easing	4.97769e+06
Alabama	2020-04-20	1623.81	1420.9	1854.81	plausible reference	4.97769e+06
Alabama	2020-04-21	1657.21	1456.65	1885.94	plausible reference	4.97769e+06
Alabama	2020-04-22	1689.99	1487.11	1918.44	plausible reference	4.97769e+06
Alabama	2020-04-23	3046.44	2776.98	3349.06	plausible reference	4.97769e+06
Alabama	2020-05-07	16882.2	11113.6	28741.2	mandates easing	4.97769e+06
Alabama	2020-05-08	17137.8	11206.8	29274.4	mandates easing	4.97769e+06
Alabama	2020-04-26	17400.7	11305.2	29830.6	mandates easing	4.97769e+06
Alabama	2020-04-27	1847.12	1636.79	2085.27	plausible reference	4.97769e+06
Alabama	2020-04-28	1877.82	1668.59	2120.26	plausible reference	4.97769e+06
Alabama	2020-05-12	1908.47	1698.53	2155.67	plausible reference	4.97769e+06
Alabama	2020-05-13	1939.16	1725.8	2185.98	plausible reference	4.97769e+06
Alabama	2020-05-14	1969.95	1753.89	2217.96	plausible reference	4.97769e+06
Alabama	2020-05-02	2000.9	1783.57	2254.66	plausible reference	4.97769e+06
Alabama	2020-05-03	2032.06	1812.69	2284.7	plausible reference	4.97769e+06
Alabama	2020-05-04	19447.3	12101.4	33997.4	mandates easing	4.97769e+06
Alabama	2020-05-05	19771.1	12226.6	34566.6	mandates easing	4.97769e+06
Alabama	2020-05-06	20102.4	12356.3	35241.7	mandates easing	4.97769e+06
Alabama	2020-09-18	3088.38	2818.23	3398.06	plausible reference	4.97769e+06
Alabama	2020-09-19	1785.27	1582.02	2012.9	plausible reference	4.97769e+06
Alabama	2020-05-09	1816.3	1611.2	2048.58	plausible reference	4.97769e+06
Alabama	2020-05-10	5019.92	4588.96	5489.28	plausible reference	4.97769e+06
Alabama	2020-05-11	5091.99	4657.11	5570.77	plausible reference	4.97769e+06
Alabama	2020-09-23	5162.19	4723.73	5634.16	plausible reference	4.97769e+06
Alabama	2020-09-24	5230.45	4790.75	5709.36	plausible reference	4.97769e+06
Alabama	2020-09-25	5296.75	4848.24	5784.51	plausible reference	4.97769e+06
Alabama	2020-09-26	5361.11	4911.2	5854.45	plausible reference	4.97769e+06
Alabama	2020-09-27	5423.62	4965.05	5932.61	plausible reference	4.97769e+06
Alabama	2020-09-28	2928.13	2665.58	3220.75	plausible reference	4.97769e+06
Alabama	2020-09-29	2966.42	2700.5	3260.79	plausible reference	4.97769e+06
Alabama	2020-09-30	3005.82	2737.07	3303.96	plausible reference	4.97769e+06
Alabama	2020-10-01	5657.73	5172.48	6152.27	plausible reference	4.97769e+06
Alabama	2020-10-02	5713.18	5221.42	6211.72	plausible reference	4.97769e+06
Alabama	2020-10-03	3131.75	2856.45	3439.4	plausible reference	4.97769e+06
Alabama	2020-10-04	3176.67	2900.67	3489.88	plausible reference	4.97769e+06
Alabama	2020-10-05	3223.24	2942.17	3543.45	plausible reference	4.97769e+06
Alabama	2020-10-06	3271.58	2985.32	3597.58	plausible reference	4.97769e+06
Alabama	2020-10-07	3321.78	3023.41	3652.17	plausible reference	4.97769e+06
Alabama	2020-10-08	3373.94	3070.12	3711.34	plausible reference	4.97769e+06
Alabama	2020-10-09	3428.14	3123.6	3770.29	plausible reference	4.97769e+06
Alabama	2020-10-10	3484.46	3168.89	3831.18	plausible reference	4.97769e+06
Alabama	2020-10-11	3542.95	3227.37	3896.35	plausible reference	4.97769e+06
Alabama	2020-10-12	3603.64	3280.58	3965.15	plausible reference	4.97769e+06
Alabama	2020-10-13	3666.54	3337.05	4030.49	plausible reference	4.97769e+06
Alabama	2020-10-14	3731.64	3398.68	4100.68	plausible reference	4.97769e+06
Alabama	2020-10-15	3798.91	3459.06	4180.1	plausible reference	4.97769e+06
Alabama	2020-10-16	3868.25	3517.27	4253.27	plausible reference	4.97769e+06
Alabama	2020-10-17	3939.57	3580.61	4330.02	plausible reference	4.97769e+06
Alabama	2020-02-19	4012.73	3646.07	4409.37	plausible reference	4.97769e+06
Alabama	2020-02-20	4087.55	3712.69	4488.27	plausible reference	4.97769e+06
Alabama	2020-02-21	4163.82	3784.31	4572.59	plausible reference	4.97769e+06
Alabama	2020-02-22	4241.31	3853.33	4651.71	plausible reference	4.97769e+06
Alabama	2020-02-23	4319.76	3925.54	4730.68	plausible reference	4.97769e+06
Alabama	2020-05-15	4398.88	3999.14	4814.66	plausible reference	4.97769e+06
Alabama	2020-05-16	4478.37	4073.08	4905.25	plausible reference	4.97769e+06
Alabama	2020-05-17	4557.93	4143.46	5008.1	plausible reference	4.97769e+06
Alabama	2020-02-27	4637.25	4222.48	5075.94	plausible reference	4.97769e+06
Alabama	2020-02-28	4716.01	4294.4	5145.21	plausible reference	4.97769e+06
Alabama	2020-02-29	4793.92	4367.83	5227.47	plausible reference	4.97769e+06
Alabama	2020-03-01	4870.7	4442.59	5326.72	plausible reference	4.97769e+06
Alabama	2020-09-20	4946.1	4512.21	5400.2	plausible reference	4.97769e+06
Alabama	2020-09-21	1329.35	1134.11	1529.17	plausible reference	4.97769e+06
Alabama	2020-09-22	1368.76	1172.21	1569.51	plausible reference	4.97769e+06
Alabama	2020-02-01	1407.51	1209.52	1609.51	plausible reference	4.97769e+06
Alabama	2020-02-02	1445.53	1248.88	1653.22	plausible reference	4.97769e+06
Alabama	2020-02-03	7325.11	6823.25	7897.04	plausible reference	4.97769e+06
Alabama	2020-02-04	7363.42	6858.64	7934.16	plausible reference	4.97769e+06
Alabama	2020-02-05	7401.35	6897.26	7966.67	plausible reference	4.97769e+06
Alabama	2020-02-06	7439.06	6937.46	8013.44	plausible reference	4.97769e+06
Alabama	2020-02-07	7476.7	6971.73	8062.38	plausible reference	4.97769e+06
Alabama	2020-02-08	7514.45	7010.9	8100.06	plausible reference	4.97769e+06
Alabama	2020-02-09	7552.46	7051.64	8137.51	plausible reference	4.97769e+06
Alabama	2020-02-10	7590.89	7085.82	8182.35	plausible reference	4.97769e+06
Alabama	2020-02-11	7629.87	7121.02	8227.05	plausible reference	4.97769e+06
Alabama	2020-02-12	7669.52	7153.53	8263.54	plausible reference	4.97769e+06
Alabama	2020-02-13	7709.91	7194.29	8300.3	plausible reference	4.97769e+06
Alabama	2020-02-14	7751.12	7235.23	8337.63	plausible reference	4.97769e+06
Alabama	2020-02-15	7793.18	7276.23	8376.87	plausible reference	4.97769e+06
Alabama	2020-02-16	7836.14	7317.35	8422.68	plausible reference	4.97769e+06
Alabama	2020-02-17	7879.91	7366.9	8466.83	plausible reference	4.97769e+06
Alabama	2020-02-18	7924.52	7412.79	8513.6	plausible reference	4.97769e+06
Alabama	2020-02-19	7969.96	7454.24	8562.96	plausible reference	4.97769e+06
Alabama	2020-02-20	8016.26	7494.47	8612.58	plausible reference	4.97769e+06
Alabama	2020-02-21	8063.4	7533.81	8675.23	plausible reference	4.97769e+06
Alabama	2020-02-22	8111.47	7574.97	8709.77	plausible reference	4.97769e+06
Alabama	2020-02-23	8160.48	7619.05	8766.72	plausible reference	4.97769e+06
Alabama	2020-02-24	8210.42	7669.59	8820.72	plausible reference	4.97769e+06
Alabama	2020-02-25	8261.28	7714.54	8881.4	plausible reference	4.97769e+06
Alabama	2020-02-26	8313.13	7751.48	8950.28	plausible reference	4.97769e+06
Alabama	2020-02-27	8366.06	7791.66	9010.33	plausible reference	4.97769e+06
Alabama	2020-02-28	8420.09	7822.82	9110.1	plausible reference	4.97769e+06
Alabama	2020-02-29	8475.25	7874.71	9197.8	plausible reference	4.97769e+06
Alabama	2020-03-01	8531.57	7915.2	9276.12	plausible reference	4.97769e+06
Alabama	2020-02-24	8588.99	7953.32	9364.7	plausible reference	4.97769e+06
Alabama	2020-02-25	8647.5	7997.82	9466.67	plausible reference	4.97769e+06
Alabama	2020-02-26	8707.18	8042.29	9589.12	plausible reference	4.97769e+06
Alabama	2020-12-05	8768.13	8084.46	9716.75	plausible reference	4.97769e+06
Alabama	2020-12-06	8830.35	8116	9850.24	plausible reference	4.97769e+06
Alabama	2020-12-07	8893.88	8146.98	9974.31	plausible reference	4.97769e+06
Alabama	2020-12-08	8958.73	8180.41	10116.2	plausible reference	4.97769e+06
Alabama	2020-12-09	9024.86	8225.14	10271.6	plausible reference	4.97769e+06
Alabama	2020-12-10	9092.21	8267.09	10422.7	plausible reference	4.97769e+06
Alabama	2020-12-11	9160.87	8307.78	10560.4	plausible reference	4.97769e+06
Alabama	2020-12-12	9230.95	8341.73	10710.4	plausible reference	4.97769e+06
Alabama	2020-12-13	9302.44	8375.91	10856.6	plausible reference	4.97769e+06
Alabama	2020-12-14	9375.38	8410.11	11036.6	plausible reference	4.97769e+06
Alabama	2020-12-15	9449.75	8444.87	11206.4	plausible reference	4.97769e+06
Alabama	2020-12-16	9525.43	8480	11380.3	plausible reference	4.97769e+06
Alabama	2020-12-17	9602.33	8515.86	11558	plausible reference	4.97769e+06
Alabama	2020-12-18	9680.57	8555.42	11739.4	plausible reference	4.97769e+06
Alabama	2020-12-19	9760.18	8595.28	11924.9	plausible reference	4.97769e+06
Alabama	2020-12-20	9841.13	8627.4	12114.4	plausible reference	4.97769e+06
Alabama	2020-12-21	9923.35	8665.63	12307.7	plausible reference	4.97769e+06
Alabama	2020-12-22	10006.7	8692.08	12504.8	plausible reference	4.97769e+06
Alabama	2020-12-23	10091.2	8726.88	12722.7	plausible reference	4.97769e+06
Alabama	2020-12-24	10176.6	8766.78	12886.5	plausible reference	4.97769e+06
Alabama	2020-12-25	10262.8	8807.13	13044.1	plausible reference	4.97769e+06
Alabama	2020-12-26	10350.1	8848.01	13198	plausible reference	4.97769e+06
Alabama	2020-12-27	10438.4	8889.45	13356.3	plausible reference	4.97769e+06
Alabama	2020-12-28	10527.7	8931.23	13515.7	plausible reference	4.97769e+06
Alabama	2020-12-29	10618.2	8971.26	13672.6	plausible reference	4.97769e+06
Alabama	2020-12-30	10709.8	9008.79	13825.3	plausible reference	4.97769e+06
Alabama	2020-12-31	10802.1	9048.32	13984.9	plausible reference	4.97769e+06
Alabama	2021-01-01	10895.2	9089.97	14143.9	plausible reference	4.97769e+06
Alabama	2021-01-02	10989.4	9128.9	14302.5	plausible reference	4.97769e+06
Alabama	2021-01-03	11084.8	9170.2	14459.3	plausible reference	4.97769e+06
Alabama	2021-01-04	11181.3	9212.32	14614.2	plausible reference	4.97769e+06
Alabama	2021-01-05	11279	9251.32	14767.3	plausible reference	4.97769e+06
Alabama	2021-01-06	11377.7	9284.5	14918.4	plausible reference	4.97769e+06
Alabama	2021-01-07	11477.5	9337.42	15067.5	plausible reference	4.97769e+06
Alabama	2021-01-08	11578.5	9386.05	15213.8	plausible reference	4.97769e+06
Alabama	2021-01-09	11681	9432.65	15357.7	plausible reference	4.97769e+06
Alabama	2021-01-10	11784.9	9470.44	15500.2	plausible reference	4.97769e+06
Alabama	2021-01-11	11890.4	9506.05	15588	plausible reference	4.97769e+06
Alabama	2021-01-12	11997.2	9542.45	15784.7	plausible reference	4.97769e+06
Alabama	2021-01-13	12105.4	9579.41	15922.8	plausible reference	4.97769e+06
Alabama	2021-01-14	12214.8	9616.4	16065	plausible reference	4.97769e+06
Alabama	2021-01-15	12325.7	9653.54	16217	plausible reference	4.97769e+06
Alabama	2021-01-16	12438.1	9692.01	16401.9	plausible reference	4.97769e+06
Alabama	2021-01-17	12552.2	9751.12	16513.6	plausible reference	4.97769e+06
Alabama	2021-01-18	12668.1	9795.85	16676.3	plausible reference	4.97769e+06
Alabama	2021-01-19	12785.7	9849.24	16814.4	plausible reference	4.97769e+06
Alabama	2021-01-20	12905.1	9919.62	16930.8	plausible reference	4.97769e+06
Alabama	2021-01-21	13026.1	9977.17	17045.5	plausible reference	4.97769e+06
Alabama	2021-01-22	13149	10026.1	17188	plausible reference	4.97769e+06
Alabama	2021-01-23	13273.8	10076.5	17303.4	plausible reference	4.97769e+06
Alabama	2021-01-24	13400.4	10128.6	17420.4	plausible reference	4.97769e+06
Alabama	2021-01-25	13529	10182.4	17543.1	plausible reference	4.97769e+06
Alabama	2021-01-26	13659.5	10238.1	17685.5	plausible reference	4.97769e+06
Alabama	2021-01-27	5484.37	5020.05	5986.04	plausible reference	4.97769e+06
Alabama	2021-01-28	5543.52	5073.59	6036.85	plausible reference	4.97769e+06
Alabama	2021-01-29	5601.24	5123.71	6091.26	plausible reference	4.97769e+06
Alabama	2021-01-30	14197.7	10487.2	18231.4	plausible reference	4.97769e+06
Alabama	2021-01-31	14336.7	10559.2	18380.1	plausible reference	4.97769e+06
Alabama	2021-02-01	14477.4	10634	18549.6	plausible reference	4.97769e+06
Alabama	2021-02-02	14619.5	10706.5	18746.6	plausible reference	4.97769e+06
Alabama	2021-02-03	14762.7	10797.1	18943.7	plausible reference	4.97769e+06
Alabama	2021-02-04	14906.8	10873.3	19140.7	plausible reference	4.97769e+06
Alabama	2021-02-05	15051.9	10945.2	19309.9	plausible reference	4.97769e+06
Alabama	2021-02-06	15198.4	11023.5	19420.3	plausible reference	4.97769e+06
Alabama	2021-02-07	15346.2	11113.6	19560.3	plausible reference	4.97769e+06
Alabama	2021-02-08	15495.2	11206.8	19674.9	plausible reference	4.97769e+06
Alabama	2021-02-09	15645.4	11305.2	19832.8	plausible reference	4.97769e+06
Alabama	2021-02-10	15796.5	11422.2	20005.2	plausible reference	4.97769e+06
Alabama	2021-02-11	15948.1	11530.8	20180.1	plausible reference	4.97769e+06
Alabama	2021-02-12	16100.3	11637.4	20376.6	plausible reference	4.97769e+06
Alabama	2021-02-13	16253.3	11747.7	20603.4	plausible reference	4.97769e+06
Alabama	2021-02-14	16406.7	11861.6	20703.6	plausible reference	4.97769e+06
Alabama	2021-02-15	16560.5	11979.7	20876	plausible reference	4.97769e+06
Alabama	2021-02-16	16714.7	12101.4	21031.9	plausible reference	4.97769e+06
Alabama	2021-02-17	16869.2	12226.6	21227.1	plausible reference	4.97769e+06
Alabama	2021-02-18	17024	12356.3	21413.9	plausible reference	4.97769e+06
Alabama	2021-02-19	17178.8	12493.7	21619.9	plausible reference	4.97769e+06
Alabama	2021-02-20	17333.4	12627.9	21826.3	plausible reference	4.97769e+06
Alabama	2021-02-21	17488.1	12770.3	22033.5	plausible reference	4.97769e+06
Alabama	2021-02-22	17642.8	12914.1	22240.1	plausible reference	4.97769e+06
Alabama	2021-02-23	17797.5	13091.5	22432.7	plausible reference	4.97769e+06
Alabama	2021-02-24	17952	13272.9	22623.9	plausible reference	4.97769e+06
Alabama	2021-02-25	18106.1	13461.9	22828.5	plausible reference	4.97769e+06
Alabama	2021-02-26	18259.8	13658.7	23032.8	plausible reference	4.97769e+06
Alabama	2021-02-27	18413.4	13783.8	23236.8	plausible reference	4.97769e+06
Alabama	2021-02-28	18566.4	13979.6	23441.5	plausible reference	4.97769e+06
Alabama	2020-03-02	18718.8	14183.7	23647.1	plausible reference	4.97769e+06
Alabama	2020-03-03	18870.9	14321.8	23853.3	plausible reference	4.97769e+06
Alabama	2020-03-04	19022.3	14511.3	24061.6	plausible reference	4.97769e+06
Alabama	2020-03-05	19172.6	14738.9	24303.3	plausible reference	4.97769e+06
Alabama	2020-03-06	19322.1	14960.3	24509	plausible reference	4.97769e+06
Alabama	2020-03-07	19470.9	15186.1	24714.2	plausible reference	4.97769e+06
Alabama	2020-03-08	19618.9	15419.7	24919	plausible reference	4.97769e+06
Alabama	2020-03-09	19766	15557.7	25123.2	plausible reference	4.97769e+06
Alabama	2020-03-10	19912.1	15740.4	25326.7	plausible reference	4.97769e+06
Alabama	2020-03-11	20057.5	15929.6	25529.5	plausible reference	4.97769e+06
Alabama	2020-03-12	20202	16134.8	25732.1	plausible reference	4.97769e+06
Alabama	2020-03-13	20345.6	16320.7	25939.6	plausible reference	4.97769e+06
Alabama	2020-03-14	20486.7	16483.6	26144.5	plausible reference	4.97769e+06
Alabama	2020-03-15	20625.2	16644.1	26376.8	plausible reference	4.97769e+06
Alabama	2020-03-16	20762.8	16802.4	26598.2	plausible reference	4.97769e+06
Alabama	2020-03-17	20899.2	16947.7	26777.8	plausible reference	4.97769e+06
Alabama	2020-03-18	21034.5	17067.7	26993	plausible reference	4.97769e+06
Alabama	2020-03-19	21168.6	17134.9	27205.7	plausible reference	4.97769e+06
Alabama	2020-03-20	21301.7	17292.5	27383.9	plausible reference	4.97769e+06
Alabama	2020-03-21	21433.4	17388.9	27556.1	plausible reference	4.97769e+06
Alabama	2020-03-22	21564	17525.9	27755.1	plausible reference	4.97769e+06
Alabama	2020-03-23	21693.4	17680.3	27955.6	plausible reference	4.97769e+06
Alabama	2020-03-24	21821.7	17833.2	28159.7	plausible reference	4.97769e+06
Alabama	2020-03-25	21948.8	17984.7	28362.9	plausible reference	4.97769e+06
Alabama	2020-03-26	22074.8	18063.7	28565.2	plausible reference	4.97769e+06
Alabama	2020-03-27	22199.5	18155.2	28766.5	plausible reference	4.97769e+06
Alabama	2020-03-28	22323.1	18265.8	28964.7	plausible reference	4.97769e+06
Alabama	2020-03-29	22445.5	18391.2	29129.7	plausible reference	4.97769e+06
Alabama	2020-03-30	22566.7	18491.9	29316.6	plausible reference	4.97769e+06
Alabama	2020-03-31	22686.8	18609.2	29539.9	plausible reference	4.97769e+06
Alabama	2020-04-01	22805.7	18694.3	29751.5	plausible reference	4.97769e+06
Alabama	2020-04-02	22923.5	18775.8	29945.8	plausible reference	4.97769e+06
Alabama	2020-04-03	23040.1	18857.3	30138.7	plausible reference	4.97769e+06
Alabama	2020-04-04	23155.6	18970.6	30330.2	plausible reference	4.97769e+06
Alabama	2020-04-05	23269.8	19065.5	30520.6	plausible reference	4.97769e+06
Alabama	2020-04-06	23382.9	19158.2	30709.2	plausible reference	4.97769e+06
Alabama	2020-04-07	23494.7	19236.1	30896.2	plausible reference	4.97769e+06
Alabama	2020-04-08	23605.4	19308.9	31081.8	plausible reference	4.97769e+06
Alabama	2020-04-09	23714.8	19400.1	31266.2	plausible reference	4.97769e+06
Alabama	2020-04-10	23823.1	19462.9	31448	plausible reference	4.97769e+06
Alabama	2020-04-11	23930.2	19566.7	31627.1	plausible reference	4.97769e+06
Alabama	2020-04-12	24036.1	19665.9	31804.3	plausible reference	4.97769e+06
Alabama	2020-04-13	24140.8	19743.3	31979.6	plausible reference	4.97769e+06
Alabama	2020-04-14	24244.2	19819.1	32152.7	plausible reference	4.97769e+06
Alabama	2020-04-15	24346.3	19893.7	32323.8	plausible reference	4.97769e+06
Alabama	2020-04-16	24447.2	19961.5	32492.8	plausible reference	4.97769e+06
Alabama	2020-04-17	24546.8	20012	32659.6	plausible reference	4.97769e+06
Alabama	2020-04-18	24645.3	20100.5	32824.3	plausible reference	4.97769e+06
Alabama	2020-02-01	24742.6	20172.6	32986.7	plausible reference	4.97769e+06
Alabama	2020-02-02	24838.5	20238.4	33146.8	plausible reference	4.97769e+06
Alabama	2020-02-03	24933.2	20302.8	33304	plausible reference	4.97769e+06
Alabama	2020-02-04	25026.5	20365.5	33458.8	plausible reference	4.97769e+06
Alabama	2020-02-05	25118.6	20442	33611.2	plausible reference	4.97769e+06
Alabama	2020-02-06	25209.4	20521.6	33742.1	plausible reference	4.97769e+06
Alabama	2020-02-07	25299.1	20599.9	33862.6	plausible reference	4.97769e+06
Alabama	2020-02-08	25387.4	20676.7	33980.7	plausible reference	4.97769e+06
Alabama	2020-02-09	25474.4	20752.6	34131	plausible reference	4.97769e+06
Alabama	2020-02-10	25560.1	20827.1	34279.5	plausible reference	4.97769e+06
Alabama	2020-02-11	25644.5	20891.4	34424.1	plausible reference	4.97769e+06
Alabama	2020-02-12	25727.6	20946.9	34530.6	plausible reference	4.97769e+06
Alabama	2020-02-13	25809.4	21000.9	34623.5	plausible reference	4.97769e+06
Alabama	2020-02-14	25890.1	21053.5	34758.4	plausible reference	4.97769e+06
Alabama	2020-02-15	25969.4	21116.4	34910.1	plausible reference	4.97769e+06
Alabama	2020-02-16	26047.5	21184.4	35058.6	plausible reference	4.97769e+06
Alabama	2020-02-17	26124.2	21254.5	35204.1	plausible reference	4.97769e+06
Alabama	2020-02-18	26199.7	21325.8	35346.1	plausible reference	4.97769e+06
Alabama	2020-02-19	26273.9	21380	35463.6	plausible reference	4.97769e+06
Alabama	2020-02-20	20441.6	12493.7	35924.4	mandates easing	4.97769e+06
Alabama	2020-02-21	20789	12627.9	36434.9	mandates easing	4.97769e+06
Alabama	2020-02-22	21144.5	12770.3	37363.4	mandates easing	4.97769e+06
Alabama	2020-02-23	21508.3	12914.1	38296	mandates easing	4.97769e+06
Alabama	2020-02-24	21880.3	13091.5	39151.9	mandates easing	4.97769e+06
Alabama	2020-02-25	22260.2	13272.9	39956.2	mandates easing	4.97769e+06
Alabama	2020-02-26	22647.6	13461.9	40750.3	mandates easing	4.97769e+06
Alabama	2020-02-27	23042.4	13658.7	41424.9	mandates easing	4.97769e+06
Alabama	2020-02-28	23445	13783.8	42057.1	mandates easing	4.97769e+06
Alabama	2020-02-29	23855	13979.6	42683.5	mandates easing	4.97769e+06
Alabama	2020-03-01	24272.4	14183.7	43303.5	mandates easing	4.97769e+06
Alabama	2020-03-02	24697	14321.8	44018.7	mandates easing	4.97769e+06
Alabama	2020-03-03	25128.4	14511.3	44884	mandates easing	4.97769e+06
Alabama	2020-03-04	25565.9	14738.9	45634.6	mandates easing	4.97769e+06
Alabama	2020-03-05	26009.4	14960.3	46566.7	mandates easing	4.97769e+06
Alabama	2020-03-06	26458.8	15186.8	47449.8	mandates easing	4.97769e+06
Alabama	2020-03-07	26913.7	15439.3	48168	mandates easing	4.97769e+06
Alabama	2020-03-08	27373.8	15663.4	48799.3	mandates easing	4.97769e+06
Alabama	2020-03-09	27838.7	15912.5	49417.6	mandates easing	4.97769e+06
Alabama	2020-03-10	28308	16169.3	50176.3	mandates easing	4.97769e+06
Alabama	2020-03-11	28780.8	16433.7	50715.5	mandates easing	4.97769e+06
Alabama	2020-03-12	13791.6	10310.1	17805.2	plausible reference	4.97769e+06
Alabama	2020-03-13	13925.1	10365.9	17936.1	plausible reference	4.97769e+06
Alabama	2020-03-14	14060.5	10423.1	18083.1	plausible reference	4.97769e+06
Alabama	2020-03-15	276.058	200.974	369.825	plausible reference	4.97769e+06
Alabama	2020-03-16	302.522	221.691	399.271	plausible reference	4.97769e+06
Alabama	2020-03-17	329.418	245.575	426.782	plausible reference	4.97769e+06
Alabama	2020-03-18	356.639	271.182	457.174	plausible reference	4.97769e+06
Alabama	2020-03-19	384.111	293.442	483.389	plausible reference	4.97769e+06
Alabama	2020-03-20	411.796	317.419	513.812	plausible reference	4.97769e+06
Alabama	2020-03-21	439.687	341.824	544.944	plausible reference	4.97769e+06
Alabama	2020-03-22	467.807	366.713	575.776	plausible reference	4.97769e+06
Alabama	2020-03-23	496.205	392.041	606.421	plausible reference	4.97769e+06
Alabama	2020-03-24	524.95	417.499	637.43	plausible reference	4.97769e+06
Alabama	2020-03-25	554.125	442.52	673.125	plausible reference	4.97769e+06
Alabama	2020-03-26	583.819	468.217	705.682	plausible reference	4.97769e+06
Alabama	2020-03-27	614.127	495.414	738.405	plausible reference	4.97769e+06
Alabama	2020-03-28	645.138	523.582	776.253	plausible reference	4.97769e+06
Alabama	2020-03-29	676.936	553.809	814.359	plausible reference	4.97769e+06
Alabama	2020-03-30	709.591	583.925	850.385	plausible reference	4.97769e+06
Alabama	2020-03-31	743.16	614.538	887.379	plausible reference	4.97769e+06
Alabama	2020-04-01	777.683	641.791	924.863	plausible reference	4.97769e+06
Alabama	2020-04-02	813.175	671.628	965.833	plausible reference	4.97769e+06
Alabama	2020-04-03	849.632	709.141	1007.4	plausible reference	4.97769e+06
Alabama	2020-04-04	887.02	741.928	1051.67	plausible reference	4.97769e+06
Alabama	2020-04-05	925.282	775.416	1093.49	plausible reference	4.97769e+06
Alabama	2020-04-06	964.334	812.591	1137.25	plausible reference	4.97769e+06
Alabama	2020-04-07	1004.07	848.725	1180.81	plausible reference	4.97769e+06
Alabama	2020-04-08	1044.35	880.907	1227.08	plausible reference	4.97769e+06
Alabama	2020-04-09	1085.05	916.725	1270.7	plausible reference	4.97769e+06
Alabama	2020-04-10	1126.01	953.849	1315.55	plausible reference	4.97769e+06
Alabama	2020-04-11	1167.07	990.464	1359.2	plausible reference	4.97769e+06
Alabama	2020-04-12	1208.08	1023.72	1402.53	plausible reference	4.97769e+06
Alabama	2020-04-13	1248.89	1061.97	1447.75	plausible reference	4.97769e+06
Alabama	2020-04-14	1289.35	1097.82	1485.92	plausible reference	4.97769e+06
Alabama	2020-04-15	43340.3	25887.9	63413.3	mandates easing	4.97769e+06
Alabama	2020-04-16	43641.6	26185.7	63638	mandates easing	4.97769e+06
Alabama	2020-04-17	43935.2	26413.3	63701	mandates easing	4.97769e+06
Alabama	2020-04-18	44221	26638.8	63851	mandates easing	4.97769e+06
Alabama	2020-04-19	44499	26862	64075.8	mandates easing	4.97769e+06
Alabama	2020-04-20	44769.2	27082.8	64278.6	mandates easing	4.97769e+06
Alabama	2020-04-21	45031.6	27301.7	64369.6	mandates easing	4.97769e+06
Alabama	2020-04-22	45286.5	27519.6	64564.6	mandates easing	4.97769e+06
Alabama	2020-04-23	45534	27767.7	64692.5	mandates easing	4.97769e+06
Alabama	2020-04-24	45774.3	28065.5	64813.9	mandates easing	4.97769e+06
Alabama	2020-04-25	46007.4	28360.4	64951.8	mandates easing	4.97769e+06
Alabama	2020-04-26	46233.2	28592.4	65086.1	mandates easing	4.97769e+06
Alabama	2020-04-27	46451.9	28767.9	65211.6	mandates easing	4.97769e+06
Alabama	2020-04-28	46663.6	28941.8	65298	mandates easing	4.97769e+06
Alabama	2020-04-29	46868.5	29114.2	65381.8	mandates easing	4.97769e+06
Alabama	2020-04-30	47066.8	29414.1	65486.3	mandates easing	4.97769e+06
Alabama	2020-05-01	47258.8	29622.6	65584.6	mandates easing	4.97769e+06
Alabama	2020-05-02	47444.4	29810.8	65688.9	mandates easing	4.97769e+06
Alabama	2020-05-03	47623.7	30037	65765.3	mandates easing	4.97769e+06
Alabama	2020-05-04	47796.9	30292.7	65847.2	mandates easing	4.97769e+06
Alabama	2020-05-05	47964	30510.8	65919.2	mandates easing	4.97769e+06
Alabama	2020-05-06	48125.3	30756.1	65997.7	mandates easing	4.97769e+06
Alabama	2020-05-07	2063.44	1841.27	2314.34	plausible reference	4.97769e+06
Alabama	2020-05-08	2095.08	1870.45	2353.56	plausible reference	4.97769e+06
Alabama	2020-05-09	2126.97	1901.51	2386.17	plausible reference	4.97769e+06
Alabama	2020-05-10	2159.1	1935.42	2421.97	plausible reference	4.97769e+06
Alabama	2020-05-11	2191.45	1966.92	2457.37	plausible reference	4.97769e+06
Alabama	2020-05-12	2223.98	1994.38	2488.94	plausible reference	4.97769e+06
Alabama	2020-05-13	2256.66	2026.73	2524.87	plausible reference	4.97769e+06
Alabama	2020-05-14	2289.42	2058.04	2559.39	plausible reference	4.97769e+06
Alabama	2020-05-15	2322.24	2090.82	2590.21	plausible reference	4.97769e+06
Alabama	2020-05-16	2355.06	2125.06	2627.22	plausible reference	4.97769e+06
Alabama	2020-03-02	2387.85	2156.89	2665.06	plausible reference	4.97769e+06
Alabama	2020-03-03	2420.59	2189.42	2701.47	plausible reference	4.97769e+06
Alabama	2020-03-04	2453.28	2221.7	2734.21	plausible reference	4.97769e+06
Alabama	2020-03-05	2485.91	2252.16	2771.58	plausible reference	4.97769e+06
Alabama	2020-03-06	2518.5	2286.04	2807.43	plausible reference	4.97769e+06
Alabama	2020-03-07	2551.09	2314.6	2838.24	plausible reference	4.97769e+06
Alabama	2020-03-08	2583.71	2342.5	2873.01	plausible reference	4.97769e+06
Alabama	2020-03-09	2616.42	2373	2907.75	plausible reference	4.97769e+06
Alabama	2020-03-10	2649.29	2405.16	2944.35	plausible reference	4.97769e+06
Alabama	2020-03-11	2682.39	2437.23	2976.87	plausible reference	4.97769e+06
Alabama	2020-03-12	2715.8	2467.55	3005.96	plausible reference	4.97769e+06
Alabama	2020-03-13	2749.61	2500.07	3039.22	plausible reference	4.97769e+06
Alabama	2020-03-14	2783.93	2530.09	3071.28	plausible reference	4.97769e+06
Alabama	2020-03-15	2818.84	2560.33	3105.52	plausible reference	4.97769e+06
Alabama	2020-03-16	2854.44	2593.7	3142.35	plausible reference	4.97769e+06
Alabama	2020-03-17	2890.84	2627.88	3181.59	plausible reference	4.97769e+06
Alabama	2020-03-18	0	0	0	universal masks	4.97769e+06
Alabama	2020-03-19	0	0	0	universal masks	4.97769e+06
Alabama	2020-03-20	0	0	0	universal masks	4.97769e+06
Alabama	2020-03-21	0	0	0	universal masks	4.97769e+06
Alabama	2020-03-22	0	0	0	universal masks	4.97769e+06
Alabama	2020-03-23	0	0	0	universal masks	4.97769e+06
Alabama	2020-03-24	0	0	0	universal masks	4.97769e+06
Alabama	2020-03-25	0	0	0	universal masks	4.97769e+06
Alabama	2020-03-26	0	0	0	universal masks	4.97769e+06
Alabama	2020-03-27	0	0	0	universal masks	4.97769e+06
Alabama	2020-03-28	0	0	0	universal masks	4.97769e+06
Alabama	2020-03-29	0	0	0	universal masks	4.97769e+06
Alabama	2020-03-30	0	0	0	universal masks	4.97769e+06
Alabama	2020-03-31	0	0	0	universal masks	4.97769e+06
Alabama	2020-04-01	0	0	0	universal masks	4.97769e+06
Alabama	2020-04-02	0.0163451	0	0.128869	universal masks	4.97769e+06
Alabama	2020-04-03	0.0555251	0	0.305579	universal masks	4.97769e+06
Alabama	2020-04-04	0.128508	0	0.551636	universal masks	4.97769e+06
Alabama	2020-04-05	0.250355	0	0.888121	universal masks	4.97769e+06
Alabama	2020-04-06	0.440243	0.0433197	1.34206	universal masks	4.97769e+06
Alabama	2020-04-07	0.707284	0.111524	1.9446	universal masks	4.97769e+06
Alabama	2020-04-08	1.07872	0.21741	2.75562	universal masks	4.97769e+06
Alabama	2020-04-09	1.58957	0.385372	3.78261	universal masks	4.97769e+06
Alabama	2020-04-10	2.28413	0.63118	5.12388	universal masks	4.97769e+06
Alabama	2020-04-11	3.21741	0.990603	6.84061	universal masks	4.97769e+06
Alabama	2020-04-12	4.45658	1.54925	9.24237	universal masks	4.97769e+06
Alabama	2020-04-13	6.082	2.27684	12.2205	universal masks	4.97769e+06
Alabama	2020-04-14	8.18794	3.26791	16.0208	universal masks	4.97769e+06
Alabama	2020-04-15	10.8826	4.54826	20.9375	universal masks	4.97769e+06
Alabama	2020-04-16	14.2873	6.35081	26.7777	universal masks	4.97769e+06
Alabama	2020-04-17	18.5343	8.52393	33.8979	universal masks	4.97769e+06
Alabama	2020-04-18	23.7643	11.3828	42.1151	universal masks	4.97769e+06
Alabama	2020-04-19	30.1212	14.9913	51.8284	universal masks	4.97769e+06
Alabama	2020-04-20	37.7477	19.3508	63.1278	universal masks	4.97769e+06
Alabama	2020-04-21	46.7778	24.9168	75.9672	universal masks	4.97769e+06
Alabama	2020-04-22	57.3306	31.4851	90.8131	universal masks	4.97769e+06
Alabama	2020-04-23	69.5024	39.2263	107.794	universal masks	4.97769e+06
Alabama	2020-04-24	83.3597	48.3055	126.793	universal masks	4.97769e+06
Alabama	2020-04-25	98.9329	59.1633	148.651	universal masks	4.97769e+06
Alabama	2020-04-26	116.212	71.8365	172.437	universal masks	4.97769e+06
Alabama	2020-04-27	135.143	85.7689	196.686	universal masks	4.97769e+06
Alabama	2020-04-28	155.631	100.818	222.213	universal masks	4.97769e+06
Alabama	2020-04-29	177.545	117.37	250.884	universal masks	4.97769e+06
Alabama	2020-04-30	200.724	135.208	278.731	universal masks	4.97769e+06
Alabama	2020-05-01	224.99	156.01	307.595	universal masks	4.97769e+06
Alabama	2020-05-02	250.16	177.941	340.288	universal masks	4.97769e+06
Alabama	2020-05-03	5767.81	5276.67	6266	plausible reference	4.97769e+06
Alabama	2020-05-04	5821.84	5332.38	6326.07	plausible reference	4.97769e+06
Alabama	2020-05-05	5875.47	5390.03	6382.67	plausible reference	4.97769e+06
Alabama	2020-05-06	5928.9	5445.07	6443.46	plausible reference	4.97769e+06
Alabama	2020-05-07	5982.3	5502.25	6502.89	plausible reference	4.97769e+06
Alabama	2020-05-08	6035.8	5553.53	6565.75	plausible reference	4.97769e+06
Alabama	2020-05-09	6089.51	5601.36	6626.55	plausible reference	4.97769e+06
Alabama	2020-05-10	6143.52	5656.83	6686.51	plausible reference	4.97769e+06
Alabama	2020-05-11	6197.86	5712.68	6740.99	plausible reference	4.97769e+06
Alabama	2020-05-12	6252.54	5764.06	6792.88	plausible reference	4.97769e+06
Alabama	2020-05-13	6307.52	5812.6	6847.29	plausible reference	4.97769e+06
Alabama	2020-05-14	6362.71	5867.68	6900.84	plausible reference	4.97769e+06
Alabama	2020-05-15	6418.01	5923.64	6952.91	plausible reference	4.97769e+06
Alabama	2020-05-16	6473.29	5978.75	7008.07	plausible reference	4.97769e+06
Alabama	2020-10-18	6528.37	6034.52	7064.49	plausible reference	4.97769e+06
Alabama	2020-10-19	6583.08	6090.77	7119.08	plausible reference	4.97769e+06
Alabama	2020-10-20	6637.26	6138.69	7173.13	plausible reference	4.97769e+06
Alabama	2020-10-21	6690.73	6193.78	7237.58	plausible reference	4.97769e+06
Alabama	2020-10-22	6743.34	6240.24	7299.16	plausible reference	4.97769e+06
Alabama	2020-10-23	6794.96	6294.38	7346.66	plausible reference	4.97769e+06
Alabama	2020-10-24	6845.49	6346.34	7395.49	plausible reference	4.97769e+06
Alabama	2020-10-25	6894.84	6397.84	7449.81	plausible reference	4.97769e+06
Alabama	2020-10-26	6942.98	6444.32	7499.15	plausible reference	4.97769e+06
Alabama	2020-10-27	6989.86	6486.98	7547.65	plausible reference	4.97769e+06
Alabama	2020-10-28	7035.51	6535.67	7594.14	plausible reference	4.97769e+06
Alabama	2020-10-29	7079.94	6570.6	7641.02	plausible reference	4.97769e+06
Alabama	2020-10-30	7123.2	6614.78	7687.33	plausible reference	4.97769e+06
Alabama	2020-10-31	7165.37	6651.87	7726.12	plausible reference	4.97769e+06
Alabama	2020-11-01	7206.53	6696.53	7768.23	plausible reference	4.97769e+06
Alabama	2020-11-02	7246.8	6741.98	7809.72	plausible reference	4.97769e+06
Alabama	2020-11-03	7286.28	6783.31	7856.39	plausible reference	4.97769e+06
Alabama	2020-11-04	2854.44	2593.7	3142.35	mandates easing	4.97769e+06
Alabama	2020-11-05	2890.84	2627.88	3181.59	mandates easing	4.97769e+06
Alabama	2020-11-06	2928.13	2665.58	3220.75	mandates easing	4.97769e+06
Alabama	2020-11-07	2966.42	2700.5	3260.79	mandates easing	4.97769e+06
Alabama	2020-11-08	3005.82	2737.07	3303.96	mandates easing	4.97769e+06
Alabama	2020-11-09	3046.44	2776.98	3349.06	mandates easing	4.97769e+06
Alabama	2020-11-10	3088.38	2818.23	3398.06	mandates easing	4.97769e+06
Alabama	2020-11-11	3131.75	2856.45	3439.4	mandates easing	4.97769e+06
Alabama	2020-11-12	3176.67	2900.67	3489.88	mandates easing	4.97769e+06
Alabama	2020-11-13	3223.24	2942.17	3543.45	mandates easing	4.97769e+06
Alabama	2020-11-14	3271.58	2985.32	3597.58	mandates easing	4.97769e+06
Alabama	2020-11-15	3321.78	3023.41	3652.17	mandates easing	4.97769e+06
Alabama	2020-11-16	3373.94	3070.12	3711.34	mandates easing	4.97769e+06
Alabama	2020-11-17	3428.14	3123.6	3770.29	mandates easing	4.97769e+06
Alabama	2020-11-18	3484.46	3168.89	3831.18	mandates easing	4.97769e+06
Alabama	2020-11-19	3542.95	3227.37	3896.35	mandates easing	4.97769e+06
Alabama	2020-11-20	3603.64	3280.58	3965.15	mandates easing	4.97769e+06
Alabama	2020-11-21	3666.54	3337.05	4030.49	mandates easing	4.97769e+06
Alabama	2020-11-22	3731.64	3398.68	4100.68	mandates easing	4.97769e+06
Alabama	2020-11-23	3798.91	3459.06	4180.1	mandates easing	4.97769e+06
Alabama	2020-11-24	3868.25	3517.27	4253.27	mandates easing	4.97769e+06
Alabama	2020-11-25	3939.57	3580.61	4330.02	mandates easing	4.97769e+06
Alabama	2020-11-26	4012.73	3646.07	4409.37	mandates easing	4.97769e+06
Alabama	2020-11-27	4087.55	3712.69	4488.27	mandates easing	4.97769e+06
Alabama	2020-11-28	4163.82	3784.31	4572.59	mandates easing	4.97769e+06
Alabama	2020-11-29	4241.31	3853.33	4651.71	mandates easing	4.97769e+06
Alabama	2020-11-30	4319.76	3925.54	4730.68	mandates easing	4.97769e+06
Alabama	2020-12-01	4398.88	3999.14	4814.66	mandates easing	4.97769e+06
Alabama	2020-12-02	4478.37	4073.08	4905.25	mandates easing	4.97769e+06
Alabama	2020-12-03	4557.93	4143.46	5008.1	mandates easing	4.97769e+06
Alabama	2020-12-04	4637.25	4222.48	5075.94	mandates easing	4.97769e+06
Alabama	2020-09-18	4716.01	4294.4	5145.21	mandates easing	4.97769e+06
Alabama	2020-09-19	4793.92	4367.83	5227.47	mandates easing	4.97769e+06
Alabama	2020-09-20	4870.7	4442.59	5326.72	mandates easing	4.97769e+06
Alabama	2020-09-21	4946.1	4512.21	5400.2	mandates easing	4.97769e+06
Alabama	2020-09-22	5019.92	4588.96	5489.28	mandates easing	4.97769e+06
Alabama	2020-09-23	5091.99	4657.11	5570.77	mandates easing	4.97769e+06
Alabama	2020-09-24	5162.19	4723.73	5634.16	mandates easing	4.97769e+06
Alabama	2020-09-25	5230.45	4790.75	5709.36	mandates easing	4.97769e+06
Alabama	2020-09-26	5296.75	4848.24	5784.51	mandates easing	4.97769e+06
Alabama	2020-09-27	5361.11	4911.2	5854.45	mandates easing	4.97769e+06
Alabama	2020-09-28	5423.62	4965.05	5932.61	mandates easing	4.97769e+06
Alabama	2020-09-29	5484.37	5020.05	5986.04	mandates easing	4.97769e+06
Alabama	2020-09-30	5543.52	5073.59	6036.85	mandates easing	4.97769e+06
Alabama	2020-10-01	5601.24	5123.71	6091.26	mandates easing	4.97769e+06
Alabama	2020-10-02	5657.73	5172.48	6152.27	mandates easing	4.97769e+06
Alabama	2020-10-03	5713.18	5221.42	6211.72	mandates easing	4.97769e+06
Alabama	2020-10-04	5767.81	5276.67	6266	mandates easing	4.97769e+06
Alabama	2020-10-05	5821.84	5332.38	6326.07	mandates easing	4.97769e+06
Alabama	2020-10-06	5875.47	5390.03	6382.67	mandates easing	4.97769e+06
Alabama	2020-10-07	5928.9	5445.07	6443.46	mandates easing	4.97769e+06
Alabama	2020-10-08	5982.3	5502.25	6502.89	mandates easing	4.97769e+06
Alabama	2020-10-09	6035.8	5553.53	6565.75	mandates easing	4.97769e+06
Alabama	2020-10-10	6089.51	5601.36	6626.55	mandates easing	4.97769e+06
Alabama	2020-10-11	6143.52	5656.83	6686.51	mandates easing	4.97769e+06
Alabama	2020-10-12	6197.86	5712.68	6740.99	mandates easing	4.97769e+06
Alabama	2020-10-13	6252.54	5764.06	6792.88	mandates easing	4.97769e+06
Alabama	2020-10-14	6307.52	5812.6	6847.29	mandates easing	4.97769e+06
Alabama	2020-10-15	6362.71	5867.68	6900.84	mandates easing	4.97769e+06
Alabama	2020-10-16	6418.01	5923.64	6952.91	mandates easing	4.97769e+06
Alabama	2020-10-17	6473.29	5978.75	7008.07	mandates easing	4.97769e+06
Alabama	2020-10-18	6528.37	6034.52	7064.49	mandates easing	4.97769e+06
Alabama	2020-10-19	6583.08	6090.77	7119.08	mandates easing	4.97769e+06
Alabama	2020-10-20	6637.26	6138.69	7173.13	mandates easing	4.97769e+06
Alabama	2020-10-21	6690.73	6193.78	7237.58	mandates easing	4.97769e+06
Alabama	2020-10-22	6743.34	6240.24	7299.16	mandates easing	4.97769e+06
Alabama	2020-10-23	6794.96	6294.38	7346.66	mandates easing	4.97769e+06
Alabama	2020-10-24	6845.49	6346.34	7395.49	mandates easing	4.97769e+06
Alabama	2020-10-25	6894.84	6397.84	7449.81	mandates easing	4.97769e+06
Alabama	2020-10-26	6942.98	6444.32	7499.15	mandates easing	4.97769e+06
Alabama	2020-10-27	6989.86	6486.98	7547.65	mandates easing	4.97769e+06
Alabama	2020-10-28	7035.51	6535.67	7594.14	mandates easing	4.97769e+06
Alabama	2020-10-29	7079.94	6570.6	7641.02	mandates easing	4.97769e+06
Alabama	2020-10-30	7123.2	6614.78	7687.33	mandates easing	4.97769e+06
Alabama	2020-10-31	7165.37	6651.87	7726.12	mandates easing	4.97769e+06
Alabama	2020-11-01	7206.53	6696.53	7768.23	mandates easing	4.97769e+06
Alabama	2020-11-02	7246.8	6741.98	7809.72	mandates easing	4.97769e+06
Alabama	2020-11-03	7286.28	6783.31	7856.39	mandates easing	4.97769e+06
Alabama	2020-11-04	7325.11	6823.25	7897.04	mandates easing	4.97769e+06
Alabama	2020-11-05	7363.42	6858.64	7934.16	mandates easing	4.97769e+06
Alabama	2020-11-06	7401.35	6897.26	7966.67	mandates easing	4.97769e+06
Alabama	2020-11-07	7439.06	6937.46	8013.44	mandates easing	4.97769e+06
Alabama	2020-11-08	7476.7	6971.73	8062.38	mandates easing	4.97769e+06
Alabama	2020-11-09	7514.45	7010.9	8100.06	mandates easing	4.97769e+06
Alabama	2020-11-10	7552.46	7051.64	8137.51	mandates easing	4.97769e+06
Alabama	2020-11-11	7590.89	7085.82	8182.35	mandates easing	4.97769e+06
Alabama	2020-11-12	7629.87	7121.02	8227.05	mandates easing	4.97769e+06
Alabama	2020-11-13	7669.52	7153.53	8263.54	mandates easing	4.97769e+06
Alabama	2020-11-14	7709.91	7194.29	8300.3	mandates easing	4.97769e+06
Alabama	2020-11-15	7751.12	7235.23	8337.63	mandates easing	4.97769e+06
Alabama	2020-11-16	7793.18	7276.23	8376.87	mandates easing	4.97769e+06
Alabama	2020-11-17	7836.14	7317.35	8422.68	mandates easing	4.97769e+06
Alabama	2020-11-18	7879.91	7366.9	8466.83	mandates easing	4.97769e+06
Alabama	2020-11-19	7924.52	7412.79	8513.6	mandates easing	4.97769e+06
Alabama	2020-11-20	7969.96	7454.24	8562.96	mandates easing	4.97769e+06
Alabama	2020-11-21	8016.26	7494.47	8612.58	mandates easing	4.97769e+06
Alabama	2020-11-22	8063.4	7533.81	8675.23	mandates easing	4.97769e+06
Alabama	2020-11-23	8111.47	7574.97	8709.77	mandates easing	4.97769e+06
Alabama	2020-11-24	8160.48	7619.05	8766.72	mandates easing	4.97769e+06
Alabama	2020-11-25	8210.42	7669.59	8820.72	mandates easing	4.97769e+06
Alabama	2020-11-26	8261.28	7714.54	8881.4	mandates easing	4.97769e+06
Alabama	2020-11-27	8313.13	7751.48	8950.28	mandates easing	4.97769e+06
Alabama	2020-11-28	8366.06	7791.66	9010.33	mandates easing	4.97769e+06
Alabama	2020-11-29	8420.09	7822.82	9110.1	mandates easing	4.97769e+06
Alabama	2020-11-30	8475.25	7874.71	9197.8	mandates easing	4.97769e+06
Alabama	2020-12-01	8531.57	7915.2	9276.12	mandates easing	4.97769e+06
Alabama	2020-12-02	8588.99	7953.32	9364.7	mandates easing	4.97769e+06
Alabama	2020-12-03	8647.5	7997.82	9466.67	mandates easing	4.97769e+06
Alabama	2020-12-04	8707.18	8042.29	9589.12	mandates easing	4.97769e+06
Alabama	2020-12-05	8768.13	8084.46	9716.75	mandates easing	4.97769e+06
Alabama	2020-12-06	8830.35	8116	9850.24	mandates easing	4.97769e+06
Alabama	2020-12-07	8893.88	8146.98	9974.31	mandates easing	4.97769e+06
Alabama	2020-12-08	8958.73	8180.41	10116.2	mandates easing	4.97769e+06
Alabama	2020-12-09	9024.86	8225.14	10271.6	mandates easing	4.97769e+06
Alabama	2020-12-10	9092.21	8267.09	10422.7	mandates easing	4.97769e+06
Alabama	2020-12-11	9160.87	8307.78	10560.4	mandates easing	4.97769e+06
Alabama	2020-12-12	9230.95	8341.73	10710.4	mandates easing	4.97769e+06
Alabama	2020-12-13	9302.44	8375.91	10856.6	mandates easing	4.97769e+06
Alabama	2020-12-14	9375.38	8410.11	11036.6	mandates easing	4.97769e+06
Alabama	2020-12-15	9449.77	8444.87	11206.4	mandates easing	4.97769e+06
Alabama	2020-12-16	9525.56	8480	11380.3	mandates easing	4.97769e+06
Alabama	2020-12-17	9602.67	8515.86	11558	mandates easing	4.97769e+06
Alabama	2020-12-18	9681.21	8555.42	11739.4	mandates easing	4.97769e+06
Alabama	2020-12-19	9761.28	8595.28	11924.9	mandates easing	4.97769e+06
Alabama	2020-12-20	9842.91	8627.4	12114.4	mandates easing	4.97769e+06
Alabama	2020-12-21	9926.09	8665.63	12307.7	mandates easing	4.97769e+06
Alabama	2020-12-22	10010.9	8692.08	12505.6	mandates easing	4.97769e+06
Alabama	2020-12-23	10097.1	8726.88	12731.6	mandates easing	4.97769e+06
Alabama	2020-12-24	10184.8	8766.78	12991.6	mandates easing	4.97769e+06
Alabama	2020-12-25	10274	8807.13	13236.5	mandates easing	4.97769e+06
Alabama	2020-12-26	10364.8	8848.01	13496.6	mandates easing	4.97769e+06
Alabama	2020-12-27	10457.3	8889.45	13747.9	mandates easing	4.97769e+06
Alabama	2020-12-28	10551.4	8931.23	14003	mandates easing	4.97769e+06
Alabama	2020-12-29	10647.2	8971.26	14259.3	mandates easing	4.97769e+06
Alabama	2020-12-30	10744.6	9008.79	14493.5	mandates easing	4.97769e+06
Alabama	2020-12-31	10843.5	9048.32	14694.9	mandates easing	4.97769e+06
Alabama	2021-01-01	10944	9089.97	14893.4	mandates easing	4.97769e+06
Alabama	2021-01-02	11046.3	9128.9	15120.6	mandates easing	4.97769e+06
Alabama	2021-01-03	11150.5	9170.2	15446.5	mandates easing	4.97769e+06
Alabama	2021-01-04	11256.7	9212.32	15778.6	mandates easing	4.97769e+06
Alabama	2021-01-05	11364.9	9251.32	16116.8	mandates easing	4.97769e+06
Alabama	2021-01-06	11475.2	9284.5	16419.3	mandates easing	4.97769e+06
Alabama	2021-01-07	11587.5	9337.42	16708.5	mandates easing	4.97769e+06
Alabama	2021-01-08	11702.1	9386.05	16999.3	mandates easing	4.97769e+06
Alabama	2021-01-09	11819.3	9432.65	17265.8	mandates easing	4.97769e+06
Alabama	2021-01-10	11939.1	9470.44	17476.6	mandates easing	4.97769e+06
Alabama	2021-01-11	12061.7	9506.05	17686	mandates easing	4.97769e+06
Alabama	2021-01-12	12187.2	9542.45	17892.7	mandates easing	4.97769e+06
Alabama	2021-01-13	12315.6	9579.41	18194.5	mandates easing	4.97769e+06
Alabama	2021-01-14	12446.8	9616.4	18363.2	mandates easing	4.97769e+06
Alabama	2021-01-15	12581.1	9653.54	18671.9	mandates easing	4.97769e+06
Alabama	2021-01-16	12718.7	9692.01	19097.9	mandates easing	4.97769e+06
Alabama	2021-01-17	12859.9	9751.12	19533.9	mandates easing	4.97769e+06
Alabama	2021-01-18	13004.8	9795.85	19981.6	mandates easing	4.97769e+06
Alabama	2021-01-19	13153.4	9849.24	20440.5	mandates easing	4.97769e+06
Alabama	2021-01-20	13305.9	9919.62	20834.2	mandates easing	4.97769e+06
Alabama	2021-01-21	13462.1	9977.17	21234.3	mandates easing	4.97769e+06
Alabama	2021-01-22	13622.3	10026.1	21539.4	mandates easing	4.97769e+06
Alabama	2021-01-23	13786.9	10076.5	21846.7	mandates easing	4.97769e+06
Alabama	2021-01-24	13956	10128.6	22159.7	mandates easing	4.97769e+06
Alabama	2021-01-25	14129.9	10182.4	22597.5	mandates easing	4.97769e+06
Alabama	2021-01-26	5230.45	4790.75	5709.36	plausible reference + 85%_masks	4.97769e+06
Alabama	2021-01-27	5296.75	4848.24	5784.51	plausible reference + 85%_masks	4.97769e+06
Alabama	2021-01-28	5361.11	4911.2	5854.45	plausible reference + 85%_masks	4.97769e+06
Alabama	2021-01-29	5423.62	4965.05	5932.61	plausible reference + 85%_masks	4.97769e+06
Alabama	2021-01-30	5484.37	5020.05	5986.04	plausible reference + 85%_masks	4.97769e+06
Alabama	2021-01-31	5543.52	5073.59	6036.85	plausible reference + 85%_masks	4.97769e+06
Alabama	2021-02-01	5601.24	5123.71	6091.26	plausible reference + 85%_masks	4.97769e+06
Alabama	2021-02-02	5657.73	5172.48	6152.27	plausible reference + 85%_masks	4.97769e+06
Alabama	2021-02-03	5713.18	5221.42	6211.72	plausible reference + 85%_masks	4.97769e+06
Alabama	2021-02-04	5767.81	5276.67	6266	plausible reference + 85%_masks	4.97769e+06
Alabama	2021-02-05	5821.84	5332.38	6326.07	plausible reference + 85%_masks	4.97769e+06
Alabama	2021-02-06	5875.47	5390.03	6382.67	plausible reference + 85%_masks	4.97769e+06
Alabama	2021-02-07	5928.9	5445.07	6443.46	plausible reference + 85%_masks	4.97769e+06
Alabama	2021-02-08	5982.3	5502.25	6502.89	plausible reference + 85%_masks	4.97769e+06
Alabama	2021-02-09	6035.8	5553.53	6565.75	plausible reference + 85%_masks	4.97769e+06
Alabama	2021-02-10	6089.51	5601.36	6626.55	plausible reference + 85%_masks	4.97769e+06
Alabama	2021-02-11	6143.52	5656.83	6686.51	plausible reference + 85%_masks	4.97769e+06
Alabama	2021-02-12	6197.86	5712.68	6740.99	plausible reference + 85%_masks	4.97769e+06
Alabama	2021-02-13	6252.54	5764.06	6792.88	plausible reference + 85%_masks	4.97769e+06
Alabama	2021-02-14	6307.52	5812.6	6847.29	plausible reference + 85%_masks	4.97769e+06
Alabama	2021-02-15	6362.71	5867.68	6900.84	plausible reference + 85%_masks	4.97769e+06
Alabama	2021-02-16	6418.01	5923.64	6952.91	plausible reference + 85%_masks	4.97769e+06
Alabama	2021-02-17	6473.29	5978.75	7008.07	plausible reference + 85%_masks	4.97769e+06
Alabama	2021-02-18	26346.8	21442.7	35568.8	plausible reference	4.97769e+06
Alabama	2021-02-19	26418.6	21504.2	35660.4	plausible reference	4.97769e+06
Alabama	2021-02-20	26489.2	21565.2	35747.8	plausible reference	4.97769e+06
Alabama	2021-02-21	10265.9	8814.62	12893.9	universal masks	4.97769e+06
Alabama	2021-02-22	10305.2	8831.21	12946.9	universal masks	4.97769e+06
Alabama	2021-02-23	10344	8847.59	13000.9	universal masks	4.97769e+06
Alabama	2021-02-24	10382.4	8863.74	13054.6	universal masks	4.97769e+06
Alabama	2021-02-25	10420.4	8879.67	13106.5	universal masks	4.97769e+06
Alabama	2021-02-26	10458.1	8903.42	13166	universal masks	4.97769e+06
Alabama	2021-02-27	10495.5	8926.7	13235	universal masks	4.97769e+06
Alabama	2021-02-28	10532.7	8944.82	13282.6	universal masks	4.97769e+06
Alabama	2020-05-18	10569.8	8960.84	13328.4	universal masks	4.97769e+06
Alabama	2020-05-19	10606.7	8973.24	13393.5	universal masks	4.97769e+06
Alabama	2020-05-20	10643.5	8984.5	13445.9	universal masks	4.97769e+06
Alabama	2020-05-21	10680.1	8995.28	13535	universal masks	4.97769e+06
Alabama	2020-05-22	10716.6	9006.1	13626.8	universal masks	4.97769e+06
Alabama	2020-05-23	10753.1	9021.3	13689.2	universal masks	4.97769e+06
Alabama	2020-05-24	10789.6	9032.96	13742	universal masks	4.97769e+06
Alabama	2020-05-25	10826.1	9044.57	13841.8	universal masks	4.97769e+06
Alabama	2020-05-26	10862.8	9059.48	13896.5	universal masks	4.97769e+06
Alabama	2020-05-27	10899.5	9079.3	13920.8	universal masks	4.97769e+06
Alabama	2020-05-28	29256.9	16705.7	51358.2	mandates easing	4.97769e+06
Alabama	2020-05-29	29729.8	16982.4	51813.7	mandates easing	4.97769e+06
Alabama	2020-05-30	30198.9	17263.5	52279.3	mandates easing	4.97769e+06
Alabama	2020-05-31	30669.2	17501	52961.9	mandates easing	4.97769e+06
Alabama	2020-06-01	31139.8	17738.5	53750.9	mandates easing	4.97769e+06
Alabama	2020-06-02	31610.2	17980.1	54163	mandates easing	4.97769e+06
Alabama	2020-06-03	32079.8	18243	54513.3	mandates easing	4.97769e+06
Alabama	2020-06-04	32548	18532.8	54850.6	mandates easing	4.97769e+06
Alabama	2020-06-05	33014.1	18828.4	55174.9	mandates easing	4.97769e+06
Alabama	2020-06-06	33477.7	19129.5	55568.7	mandates easing	4.97769e+06
Alabama	2020-06-07	33938.6	19430	55931.7	mandates easing	4.97769e+06
Alabama	2020-06-08	34396.3	19703.9	56336.2	mandates easing	4.97769e+06
Alabama	2020-06-09	34850.5	19948.9	56752.3	mandates easing	4.97769e+06
Alabama	2020-06-10	35300.8	20251.9	57120.2	mandates easing	4.97769e+06
Alabama	2020-06-11	35746.9	20485.4	57504.8	mandates easing	4.97769e+06
Alabama	2020-06-12	36188.2	20719.6	57863.4	mandates easing	4.97769e+06
Alabama	2020-06-13	36624.3	20954.4	58245.3	mandates easing	4.97769e+06
Alabama	2020-06-14	37055	21190.4	58608.1	mandates easing	4.97769e+06
Alabama	2020-06-15	37480.1	21427.2	59038.5	mandates easing	4.97769e+06
Alabama	2020-06-16	37899.2	21705.9	59279.3	mandates easing	4.97769e+06
Alabama	2020-06-17	38312.2	21991	59634.9	mandates easing	4.97769e+06
Alabama	2020-06-18	38718.8	22277.9	60175.2	mandates easing	4.97769e+06
Alabama	2020-06-19	39118.7	22566.8	60535.9	mandates easing	4.97769e+06
Alabama	2020-06-20	39511.7	22858.2	60788.9	mandates easing	4.97769e+06
Alabama	2020-06-21	39897.5	23150.6	61010.7	mandates easing	4.97769e+06
Alabama	2020-06-22	40276.1	23444.1	61226.4	mandates easing	4.97769e+06
Alabama	2020-06-23	40647.3	23691.9	61459.3	mandates easing	4.97769e+06
Alabama	2020-06-24	41011	23929.4	61863.1	mandates easing	4.97769e+06
Alabama	2020-06-25	41367.1	24166.4	62092	mandates easing	4.97769e+06
Alabama	2020-06-26	41715.7	24459.5	62293.7	mandates easing	4.97769e+06
Alabama	2020-06-27	42056.4	24746.2	62488.3	mandates easing	4.97769e+06
Alabama	2020-06-28	42389.3	25037	62672.3	mandates easing	4.97769e+06
Alabama	2020-06-29	42714.2	25317.1	62850.6	mandates easing	4.97769e+06
Alabama	2020-06-30	43031.2	25552	63058.3	mandates easing	4.97769e+06
Alabama	2020-07-01	9230.95	8341.73	10710.4	plausible reference + 85%_masks	4.97769e+06
Alabama	2020-07-02	9302.44	8375.91	10856.6	plausible reference + 85%_masks	4.97769e+06
Alabama	2020-07-03	9375.38	8410.11	11036.6	plausible reference + 85%_masks	4.97769e+06
Alabama	2020-07-04	9449.75	8444.87	11206.4	plausible reference + 85%_masks	4.97769e+06
Alabama	2020-07-05	9525.43	8480	11380.3	plausible reference + 85%_masks	4.97769e+06
Alabama	2020-07-06	9602.33	8515.86	11558	plausible reference + 85%_masks	4.97769e+06
Alabama	2020-07-07	9679.48	8555.01	11736.8	plausible reference + 85%_masks	4.97769e+06
Alabama	2020-07-08	9755.73	8593.61	11914.2	plausible reference + 85%_masks	4.97769e+06
Alabama	2020-07-09	9830.86	8624.15	12089.8	plausible reference + 85%_masks	4.97769e+06
Alabama	2020-07-10	9904.59	8659.25	12262.8	plausible reference + 85%_masks	4.97769e+06
Alabama	2020-07-11	9976.58	8684.88	12432.6	plausible reference + 85%_masks	4.97769e+06
Alabama	2020-07-12	10046.5	8708.51	12598.4	plausible reference + 85%_masks	4.97769e+06
Alabama	2020-07-13	10114.1	8735.55	12756	plausible reference + 85%_masks	4.97769e+06
Alabama	2020-07-14	10180	8765.58	12877.5	plausible reference + 85%_masks	4.97769e+06
Alabama	2020-07-15	10245	8795.1	12995.3	plausible reference + 85%_masks	4.97769e+06
Alabama	2020-07-16	10309.2	8824.07	13109.3	plausible reference + 85%_masks	4.97769e+06
Alabama	2020-07-17	10372.5	8852.5	13221.4	plausible reference + 85%_masks	4.97769e+06
Alabama	2020-07-18	10435	8880.91	13331.6	plausible reference + 85%_masks	4.97769e+06
Alabama	2020-07-19	10496.6	8909.72	13437.1	plausible reference + 85%_masks	4.97769e+06
Alabama	2020-07-20	10557	8939.36	13537.9	plausible reference + 85%_masks	4.97769e+06
Alabama	2020-07-21	10616.4	8968.18	13644.7	plausible reference + 85%_masks	4.97769e+06
Alabama	2020-07-22	10674.9	8993.24	13749.4	plausible reference + 85%_masks	4.97769e+06
Alabama	2020-07-23	48281	30940.3	66066.6	mandates easing	4.97769e+06
Alabama	2020-07-24	48431.3	31076.6	66131.2	mandates easing	4.97769e+06
Alabama	2020-07-25	48576.3	31219.8	66191.9	mandates easing	4.97769e+06
Alabama	2020-07-26	10957.3	9115.44	14140.3	plausible reference + 85%_masks	4.97769e+06
Alabama	2020-07-27	11012	9139.28	14234.4	plausible reference + 85%_masks	4.97769e+06
Alabama	2020-07-28	11066.5	9159.21	14325.4	plausible reference + 85%_masks	4.97769e+06
Alabama	2020-07-29	11120.6	9186.64	14413.4	plausible reference + 85%_masks	4.97769e+06
Alabama	2020-07-30	11174.5	9210.27	14498.4	plausible reference + 85%_masks	4.97769e+06
Alabama	2020-07-31	11228.2	9233.72	14580.7	plausible reference + 85%_masks	4.97769e+06
Alabama	2020-08-01	11281.8	9257.28	14660.2	plausible reference + 85%_masks	4.97769e+06
Alabama	2020-08-02	11335.1	9283.7	14736.3	plausible reference + 85%_masks	4.97769e+06
Alabama	2020-08-03	11388.4	9304.74	14810	plausible reference + 85%_masks	4.97769e+06
Alabama	2020-08-04	11441.6	9327.04	14862.4	plausible reference + 85%_masks	4.97769e+06
Alabama	2020-08-05	11495	9348.94	14906.1	plausible reference + 85%_masks	4.97769e+06
Alabama	2020-08-06	11548.4	9369.71	14947.9	plausible reference + 85%_masks	4.97769e+06
Alabama	2020-08-07	11602	9391.56	14987.8	plausible reference + 85%_masks	4.97769e+06
Alabama	2020-08-08	11655.7	9411.43	15025.4	plausible reference + 85%_masks	4.97769e+06
Alabama	2020-08-09	11709.5	9431.36	15081.7	plausible reference + 85%_masks	4.97769e+06
Alabama	2020-08-10	11763.5	9451.33	15163.6	plausible reference + 85%_masks	4.97769e+06
Alabama	2020-08-11	11817.9	9471.33	15217.1	plausible reference + 85%_masks	4.97769e+06
Alabama	2020-08-12	0	0	0	universal masks	4.97769e+06
Alabama	2020-08-13	0	0	0	universal masks	4.97769e+06
Alabama	2020-08-14	0	0	0	universal masks	4.97769e+06
Alabama	2020-08-15	0	0	0	universal masks	4.97769e+06
Alabama	2020-08-16	0	0	0	universal masks	4.97769e+06
Alabama	2020-08-17	0	0	0	universal masks	4.97769e+06
Alabama	2020-08-18	276.058	200.974	369.825	mandates easing	4.97769e+06
Alabama	2020-08-19	302.522	221.691	399.271	mandates easing	4.97769e+06
Alabama	2020-08-20	329.418	245.575	426.782	mandates easing	4.97769e+06
Alabama	2020-08-21	356.639	271.182	457.174	mandates easing	4.97769e+06
Alabama	2020-08-22	384.111	293.442	483.389	mandates easing	4.97769e+06
Alabama	2020-08-23	411.796	317.419	513.812	mandates easing	4.97769e+06
Alabama	2020-08-24	439.687	341.824	544.944	mandates easing	4.97769e+06
Alabama	2020-08-25	467.807	366.713	575.776	mandates easing	4.97769e+06
Alabama	2020-08-26	496.205	392.041	606.421	mandates easing	4.97769e+06
Alabama	2020-08-27	524.95	417.499	637.43	mandates easing	4.97769e+06
Alabama	2020-08-28	554.125	442.52	673.125	mandates easing	4.97769e+06
Alabama	2020-08-29	583.819	468.217	705.682	mandates easing	4.97769e+06
Alabama	2020-08-30	614.127	495.414	738.405	mandates easing	4.97769e+06
Alabama	2020-08-31	645.138	523.582	776.253	mandates easing	4.97769e+06
Alabama	2020-09-01	676.936	553.809	814.359	mandates easing	4.97769e+06
Alabama	2020-09-02	709.591	583.925	850.385	mandates easing	4.97769e+06
Alabama	2020-09-03	743.16	614.538	887.379	mandates easing	4.97769e+06
Alabama	2020-09-04	777.683	641.791	924.863	mandates easing	4.97769e+06
Alabama	2020-09-05	813.175	671.628	965.833	mandates easing	4.97769e+06
Alabama	2020-09-06	849.632	709.141	1007.4	mandates easing	4.97769e+06
Alabama	2020-09-07	887.02	741.928	1051.67	mandates easing	4.97769e+06
Alabama	2020-09-08	925.282	775.416	1093.49	mandates easing	4.97769e+06
Alabama	2020-09-09	964.334	812.591	1137.25	mandates easing	4.97769e+06
Alabama	2020-09-10	1004.07	848.725	1180.81	mandates easing	4.97769e+06
Alabama	2020-09-11	1044.35	880.907	1227.08	mandates easing	4.97769e+06
Alabama	2020-09-12	1085.05	916.725	1270.7	mandates easing	4.97769e+06
Alabama	2020-09-13	1126.01	953.849	1315.55	mandates easing	4.97769e+06
Alabama	2020-09-14	1167.07	990.464	1359.2	mandates easing	4.97769e+06
Alabama	2020-09-15	1208.08	1023.72	1402.53	mandates easing	4.97769e+06
Alabama	2020-09-16	1248.89	1061.97	1447.75	mandates easing	4.97769e+06
Alabama	2020-09-17	1289.35	1097.82	1485.92	mandates easing	4.97769e+06
Alabama	2020-02-01	1329.35	1134.11	1529.17	mandates easing	4.97769e+06
Alabama	2020-02-02	1368.76	1172.21	1569.51	mandates easing	4.97769e+06
Alabama	2020-02-03	1407.51	1209.52	1609.51	mandates easing	4.97769e+06
Alabama	2020-02-04	1445.53	1248.88	1653.22	mandates easing	4.97769e+06
Alabama	2020-02-05	1482.77	1287.38	1698.31	mandates easing	4.97769e+06
Alabama	2020-02-06	1519.21	1324.03	1741.55	mandates easing	4.97769e+06
Alabama	2020-02-07	1554.85	1356.19	1778.66	mandates easing	4.97769e+06
Alabama	2020-02-08	1589.7	1387.8	1817.83	mandates easing	4.97769e+06
Alabama	2020-02-09	1623.81	1420.9	1854.81	mandates easing	4.97769e+06
Alabama	2020-02-10	1657.21	1456.65	1885.94	mandates easing	4.97769e+06
Alabama	2020-02-11	1689.99	1487.11	1918.44	mandates easing	4.97769e+06
Alabama	2020-02-12	1722.2	1519.13	1953.93	mandates easing	4.97769e+06
Alabama	2020-02-13	1753.93	1549.51	1983.87	mandates easing	4.97769e+06
Alabama	2020-02-14	1785.27	1582.02	2012.9	mandates easing	4.97769e+06
Alabama	2020-02-15	1816.3	1611.2	2048.58	mandates easing	4.97769e+06
Alabama	2020-02-16	1847.12	1636.79	2085.27	mandates easing	4.97769e+06
Alabama	2020-02-17	1877.82	1668.59	2120.26	mandates easing	4.97769e+06
Alabama	2020-02-18	1908.47	1698.53	2155.67	mandates easing	4.97769e+06
Alabama	2020-02-19	1939.16	1725.8	2185.98	mandates easing	4.97769e+06
Alabama	2020-02-20	1969.95	1753.89	2217.96	mandates easing	4.97769e+06
Alabama	2020-02-21	2000.9	1783.57	2254.66	mandates easing	4.97769e+06
Alabama	2020-02-22	2032.06	1812.69	2284.7	mandates easing	4.97769e+06
Alabama	2020-02-23	2063.44	1841.27	2314.34	mandates easing	4.97769e+06
Alabama	2020-02-24	2095.08	1870.45	2353.56	mandates easing	4.97769e+06
Alabama	2020-02-25	2126.97	1901.51	2386.17	mandates easing	4.97769e+06
Alabama	2020-02-26	2159.1	1935.42	2421.97	mandates easing	4.97769e+06
Alabama	2020-02-27	2191.45	1966.92	2457.37	mandates easing	4.97769e+06
Alabama	2020-02-28	2223.98	1994.38	2488.94	mandates easing	4.97769e+06
Alabama	2020-02-29	2256.66	2026.73	2524.87	mandates easing	4.97769e+06
Alabama	2020-03-01	2289.42	2058.04	2559.39	mandates easing	4.97769e+06
Alabama	2020-03-02	2322.24	2090.82	2590.21	mandates easing	4.97769e+06
Alabama	2020-03-03	2355.06	2125.06	2627.22	mandates easing	4.97769e+06
Alabama	2020-03-04	2387.85	2156.89	2665.06	mandates easing	4.97769e+06
Alabama	2020-03-05	2420.59	2189.42	2701.47	mandates easing	4.97769e+06
Alabama	2020-03-06	2453.28	2221.7	2734.21	mandates easing	4.97769e+06
Alabama	2020-03-07	2485.91	2252.16	2771.58	mandates easing	4.97769e+06
Alabama	2020-03-08	2518.5	2286.04	2807.43	mandates easing	4.97769e+06
Alabama	2020-03-09	2551.09	2314.6	2838.24	mandates easing	4.97769e+06
Alabama	2020-03-10	2583.71	2342.5	2873.01	mandates easing	4.97769e+06
Alabama	2020-03-11	2616.42	2373	2907.75	mandates easing	4.97769e+06
Alabama	2020-03-12	2649.29	2405.16	2944.35	mandates easing	4.97769e+06
Alabama	2020-03-13	2682.39	2437.23	2976.87	mandates easing	4.97769e+06
Alabama	2020-03-14	2715.8	2467.55	3005.96	mandates easing	4.97769e+06
Alabama	2020-03-15	2749.61	2500.07	3039.22	mandates easing	4.97769e+06
Alabama	2020-03-16	2783.93	2530.09	3071.28	mandates easing	4.97769e+06
Alabama	2020-03-17	2818.84	2560.33	3105.52	mandates easing	4.97769e+06
Alabama	2020-03-18	18629.3	12808.1	22813.2	plausible reference + 85%_masks	4.97769e+06
Alabama	2020-03-19	18708.6	12874.1	22881.6	plausible reference + 85%_masks	4.97769e+06
Alabama	2020-03-20	18786.8	12940.7	22938.4	plausible reference + 85%_masks	4.97769e+06
Alabama	2020-03-21	18864	13008.1	22993.3	plausible reference + 85%_masks	4.97769e+06
Alabama	2020-03-22	18940.1	13066.2	23063.7	plausible reference + 85%_masks	4.97769e+06
Alabama	2020-03-23	19015	13110.4	23129.4	plausible reference + 85%_masks	4.97769e+06
Alabama	2020-03-24	19088.7	13154.8	23200.9	plausible reference + 85%_masks	4.97769e+06
Alabama	2020-03-25	19161.2	13250.1	23286	plausible reference + 85%_masks	4.97769e+06
Alabama	2020-03-26	19232.6	13335.3	23350.9	plausible reference + 85%_masks	4.97769e+06
Alabama	2020-03-27	19302.9	13399.6	23415.2	plausible reference + 85%_masks	4.97769e+06
Alabama	2020-03-28	19372	13464.4	23478.9	plausible reference + 85%_masks	4.97769e+06
Alabama	2020-03-29	19440	13525.9	23555.5	plausible reference + 85%_masks	4.97769e+06
Alabama	2020-03-30	19506.8	13554.2	23628.9	plausible reference + 85%_masks	4.97769e+06
Alabama	2020-03-31	19572.4	13608.2	23696.9	plausible reference + 85%_masks	4.97769e+06
Alabama	2020-04-01	19637	13692.6	23766.4	plausible reference + 85%_masks	4.97769e+06
Alabama	2020-04-02	19700.6	13779	23835.7	plausible reference + 85%_masks	4.97769e+06
Alabama	2020-04-03	19763.1	13821.2	23904.6	plausible reference + 85%_masks	4.97769e+06
Alabama	2020-04-04	19824.4	13900.9	23973.1	plausible reference + 85%_masks	4.97769e+06
Alabama	2020-04-05	19884.7	13991.1	24041.1	plausible reference + 85%_masks	4.97769e+06
Alabama	2020-04-06	19943.9	14065.9	24108.7	plausible reference + 85%_masks	4.97769e+06
Alabama	2020-04-07	20002	14134.2	24176	plausible reference + 85%_masks	4.97769e+06
Alabama	2020-04-08	20059.1	14177.6	24242.8	plausible reference + 85%_masks	4.97769e+06
Alabama	2020-04-09	20115.2	14210.5	24309.3	plausible reference + 85%_masks	4.97769e+06
Alabama	2020-04-10	20170.3	14283.5	24395.1	plausible reference + 85%_masks	4.97769e+06
Alabama	2020-04-11	2000.9	1783.57	2254.66	universal masks	4.97769e+06
Alabama	2020-04-12	2032.06	1812.69	2284.7	universal masks	4.97769e+06
Alabama	2020-04-13	2063.44	1841.27	2314.34	universal masks	4.97769e+06
Alabama	2020-04-14	2095.08	1870.45	2353.56	universal masks	4.97769e+06
Alabama	2020-04-15	2126.97	1901.51	2386.17	universal masks	4.97769e+06
Alabama	2020-04-16	2159.1	1935.42	2421.97	universal masks	4.97769e+06
Alabama	2020-04-17	2191.45	1966.92	2457.37	universal masks	4.97769e+06
Alabama	2020-04-18	2223.98	1994.38	2488.94	universal masks	4.97769e+06
Alabama	2020-04-19	2256.66	2026.73	2524.87	universal masks	4.97769e+06
Alabama	2020-04-20	2289.42	2058.04	2559.39	universal masks	4.97769e+06
Alabama	2020-04-21	2322.24	2090.82	2590.21	universal masks	4.97769e+06
Alabama	2020-04-22	2355.06	2125.06	2627.22	universal masks	4.97769e+06
Alabama	2020-04-23	2387.85	2156.89	2665.06	universal masks	4.97769e+06
Alabama	2020-04-24	2420.59	2189.42	2701.47	universal masks	4.97769e+06
Alabama	2020-04-25	2453.28	2221.7	2734.21	universal masks	4.97769e+06
Alabama	2020-04-26	2485.91	2252.16	2771.58	universal masks	4.97769e+06
Alabama	2020-04-27	2518.5	2286.04	2807.43	universal masks	4.97769e+06
Alabama	2020-04-28	2551.09	2314.6	2838.24	universal masks	4.97769e+06
Alabama	2020-04-29	2583.71	2342.5	2873.01	universal masks	4.97769e+06
Alabama	2020-04-30	2616.42	2373	2907.75	universal masks	4.97769e+06
Alabama	2020-05-01	2649.29	2405.16	2944.35	universal masks	4.97769e+06
Alabama	2020-05-02	2682.39	2437.23	2976.87	universal masks	4.97769e+06
Alabama	2020-05-03	2715.8	2467.55	3005.96	universal masks	4.97769e+06
Alabama	2020-05-04	2749.61	2500.07	3039.22	universal masks	4.97769e+06
Alabama	2020-05-05	2783.93	2530.09	3071.28	universal masks	4.97769e+06
Alabama	2020-05-06	2818.84	2560.33	3105.52	universal masks	4.97769e+06
Alabama	2020-05-07	2854.44	2593.7	3142.35	universal masks	4.97769e+06
Alabama	2020-05-08	2890.84	2627.88	3181.59	universal masks	4.97769e+06
Alabama	2020-05-09	2928.13	2665.58	3220.75	universal masks	4.97769e+06
Alabama	2020-05-10	2966.42	2700.5	3260.79	universal masks	4.97769e+06
Alabama	2020-05-11	3005.82	2737.07	3303.96	universal masks	4.97769e+06
Alabama	2020-05-12	3046.44	2776.98	3349.06	universal masks	4.97769e+06
Alabama	2020-05-13	3088.38	2818.23	3398.06	universal masks	4.97769e+06
Alabama	2020-05-14	3131.75	2856.45	3439.4	universal masks	4.97769e+06
Alabama	2020-05-15	3176.67	2900.67	3489.88	universal masks	4.97769e+06
Alabama	2020-05-16	3223.24	2942.17	3543.45	universal masks	4.97769e+06
Alabama	2020-05-17	3271.58	2985.32	3597.58	universal masks	4.97769e+06
Alabama	2020-05-18	3321.78	3023.41	3652.17	universal masks	4.97769e+06
Alabama	2020-05-19	3373.94	3070.12	3711.34	universal masks	4.97769e+06
Alabama	2020-05-20	3428.14	3123.6	3770.29	universal masks	4.97769e+06
Alabama	2020-05-21	3484.46	3168.89	3831.18	universal masks	4.97769e+06
Alabama	2020-05-22	3542.95	3227.37	3896.35	universal masks	4.97769e+06
Alabama	2020-05-23	3603.64	3280.58	3965.15	universal masks	4.97769e+06
Alabama	2020-05-24	3666.54	3337.05	4030.49	universal masks	4.97769e+06
Alabama	2020-05-25	3731.64	3398.68	4100.68	universal masks	4.97769e+06
Alabama	2020-05-26	3798.91	3459.06	4180.1	universal masks	4.97769e+06
Alabama	2020-05-27	3868.25	3517.27	4253.27	universal masks	4.97769e+06
Alabama	2020-05-28	3939.57	3580.61	4330.02	universal masks	4.97769e+06
Alabama	2020-05-29	4012.73	3646.07	4409.37	universal masks	4.97769e+06
Alabama	2020-05-30	4087.55	3712.69	4488.27	universal masks	4.97769e+06
Alabama	2020-05-31	4163.82	3784.31	4572.59	universal masks	4.97769e+06
Alabama	2020-06-01	4241.31	3853.33	4651.71	universal masks	4.97769e+06
Alabama	2020-06-02	4319.76	3925.54	4730.68	universal masks	4.97769e+06
Alabama	2020-06-03	4398.88	3999.14	4814.66	universal masks	4.97769e+06
Alabama	2020-06-04	4478.37	4073.08	4905.25	universal masks	4.97769e+06
Alabama	2020-06-05	4557.93	4143.46	5008.1	universal masks	4.97769e+06
Alabama	2020-06-06	4637.25	4222.48	5075.94	universal masks	4.97769e+06
Alabama	2020-06-07	4716.01	4294.4	5145.21	universal masks	4.97769e+06
Alabama	2020-06-08	4793.92	4367.83	5227.47	universal masks	4.97769e+06
Alabama	2020-06-09	4870.7	4442.59	5326.72	universal masks	4.97769e+06
Alabama	2020-06-10	4946.1	4512.21	5400.2	universal masks	4.97769e+06
Alabama	2020-06-11	5019.92	4588.96	5489.28	universal masks	4.97769e+06
Alabama	2020-06-12	5091.99	4657.11	5570.77	universal masks	4.97769e+06
Alabama	2020-06-13	5162.19	4723.73	5634.16	universal masks	4.97769e+06
Alabama	2020-06-14	5230.45	4790.75	5709.36	universal masks	4.97769e+06
Alabama	2020-06-15	5296.75	4848.24	5784.51	universal masks	4.97769e+06
Alabama	2020-06-16	5361.11	4911.2	5854.45	universal masks	4.97769e+06
Alabama	2020-06-17	5423.62	4965.05	5932.61	universal masks	4.97769e+06
Alabama	2020-06-18	5484.37	5020.05	5986.04	universal masks	4.97769e+06
Alabama	2020-06-19	5543.52	5073.59	6036.85	universal masks	4.97769e+06
Alabama	2020-06-20	5601.24	5123.71	6091.26	universal masks	4.97769e+06
Alabama	2020-06-21	5657.73	5172.48	6152.27	universal masks	4.97769e+06
Alabama	2020-06-22	5713.18	5221.42	6211.72	universal masks	4.97769e+06
Alabama	2020-06-23	5767.81	5276.67	6266	universal masks	4.97769e+06
Alabama	2020-06-24	5821.84	5332.38	6326.07	universal masks	4.97769e+06
Alabama	2020-06-25	5875.47	5390.03	6382.67	universal masks	4.97769e+06
Alabama	2020-06-26	5928.9	5445.07	6443.46	universal masks	4.97769e+06
Alabama	2020-06-27	5982.3	5502.25	6502.89	universal masks	4.97769e+06
Alabama	2020-06-28	6035.8	5553.53	6565.75	universal masks	4.97769e+06
Alabama	2020-06-29	6089.51	5601.36	6626.55	universal masks	4.97769e+06
Alabama	2020-06-30	6143.52	5656.83	6686.51	universal masks	4.97769e+06
Alabama	2020-07-01	6197.86	5712.68	6740.99	universal masks	4.97769e+06
Alabama	2020-07-02	6252.54	5764.06	6792.88	universal masks	4.97769e+06
Alabama	2020-07-03	6307.52	5812.6	6847.29	universal masks	4.97769e+06
Alabama	2020-07-04	6362.71	5867.68	6900.84	universal masks	4.97769e+06
Alabama	2020-07-05	6418.01	5923.64	6952.91	universal masks	4.97769e+06
Alabama	2020-07-06	6473.29	5978.75	7008.07	universal masks	4.97769e+06
Alabama	2020-07-07	6528.37	6034.52	7064.49	universal masks	4.97769e+06
Alabama	2020-07-08	6583.08	6090.77	7119.08	universal masks	4.97769e+06
Alabama	2020-07-09	6637.26	6138.69	7173.13	universal masks	4.97769e+06
Alabama	2020-07-10	6690.73	6193.78	7237.58	universal masks	4.97769e+06
Alabama	2020-07-11	6743.34	6240.24	7299.16	universal masks	4.97769e+06
Alabama	2020-07-12	6794.96	6294.38	7346.66	universal masks	4.97769e+06
Alabama	2020-07-13	6845.49	6346.34	7395.49	universal masks	4.97769e+06
Alabama	2020-07-14	6894.84	6397.84	7449.81	universal masks	4.97769e+06
Alabama	2020-07-15	6942.98	6444.32	7499.15	universal masks	4.97769e+06
Alabama	2020-07-16	6989.86	6486.98	7547.65	universal masks	4.97769e+06
Alabama	2020-07-17	7035.51	6535.67	7594.14	universal masks	4.97769e+06
Alabama	2020-07-18	7079.94	6570.6	7641.02	universal masks	4.97769e+06
Alabama	2020-07-19	7123.2	6614.78	7687.33	universal masks	4.97769e+06
Alabama	2020-07-20	7165.37	6651.87	7726.12	universal masks	4.97769e+06
Alabama	2020-07-21	7206.53	6696.53	7768.23	universal masks	4.97769e+06
Alabama	2020-07-22	7246.8	6741.98	7809.72	universal masks	4.97769e+06
Alabama	2020-07-23	7286.28	6783.31	7856.39	universal masks	4.97769e+06
Alabama	2020-07-24	7325.11	6823.25	7897.04	universal masks	4.97769e+06
Alabama	2020-07-25	7363.42	6858.64	7934.16	universal masks	4.97769e+06
Alabama	2020-07-26	7401.35	6897.26	7966.67	universal masks	4.97769e+06
Alabama	2020-07-27	7439.06	6937.46	8013.44	universal masks	4.97769e+06
Alabama	2020-07-28	7476.7	6971.73	8062.38	universal masks	4.97769e+06
Alabama	2020-07-29	7514.45	7010.9	8100.06	universal masks	4.97769e+06
Alabama	2020-07-30	7552.46	7051.64	8137.51	universal masks	4.97769e+06
Alabama	2020-07-31	7590.89	7085.82	8182.35	universal masks	4.97769e+06
Alabama	2020-08-01	7629.87	7121.02	8227.05	universal masks	4.97769e+06
Alabama	2020-08-02	7669.52	7153.53	8263.54	universal masks	4.97769e+06
Alabama	2020-08-03	7709.91	7194.29	8300.3	universal masks	4.97769e+06
Alabama	2020-08-04	7751.12	7235.23	8337.63	universal masks	4.97769e+06
Alabama	2020-08-05	7793.18	7276.23	8376.87	universal masks	4.97769e+06
Alabama	2020-08-06	7836.14	7317.35	8422.68	universal masks	4.97769e+06
Alabama	2020-08-07	7879.91	7366.9	8466.83	universal masks	4.97769e+06
Alabama	2020-08-08	7924.52	7412.79	8513.6	universal masks	4.97769e+06
Alabama	2020-08-09	7969.96	7454.24	8562.96	universal masks	4.97769e+06
Alabama	2020-08-10	8016.26	7494.47	8612.58	universal masks	4.97769e+06
Alabama	2020-08-11	8063.4	7533.81	8675.23	universal masks	4.97769e+06
Alabama	2020-08-12	8111.47	7574.97	8709.77	universal masks	4.97769e+06
Alabama	2020-08-13	8160.48	7619.05	8766.72	universal masks	4.97769e+06
Alabama	2020-08-14	8210.42	7669.59	8820.72	universal masks	4.97769e+06
Alabama	2020-08-15	8261.28	7714.54	8881.4	universal masks	4.97769e+06
Alabama	2020-08-16	8313.13	7751.48	8950.28	universal masks	4.97769e+06
Alabama	2020-08-17	8366.06	7791.66	9010.33	universal masks	4.97769e+06
Alabama	2020-08-18	8420.09	7822.82	9110.1	universal masks	4.97769e+06
Alabama	2020-08-19	8475.25	7874.71	9197.8	universal masks	4.97769e+06
Alabama	2020-08-20	8531.57	7915.2	9276.12	universal masks	4.97769e+06
Alabama	2020-08-21	8588.99	7953.32	9364.7	universal masks	4.97769e+06
Alabama	2020-08-22	8647.5	7997.82	9466.67	universal masks	4.97769e+06
Alabama	2020-08-23	8707.18	8042.29	9589.12	universal masks	4.97769e+06
Alabama	2020-08-24	8768.13	8084.46	9716.75	universal masks	4.97769e+06
Alabama	2020-08-25	8830.35	8116	9850.24	universal masks	4.97769e+06
Alabama	2020-08-26	8893.88	8146.98	9974.31	universal masks	4.97769e+06
Alabama	2020-08-27	8958.73	8180.41	10116.2	universal masks	4.97769e+06
Alabama	2020-08-28	9023.7	8223.99	10268.9	universal masks	4.97769e+06
Alabama	2020-08-29	9087.51	8265.54	10411.9	universal masks	4.97769e+06
Alabama	2020-08-30	9150.04	8302.1	10544.3	universal masks	4.97769e+06
Alabama	2020-08-31	9211.15	8331.84	10665.2	universal masks	4.97769e+06
Alabama	2020-09-01	9270.59	8360.26	10798.4	universal masks	4.97769e+06
Alabama	2020-09-02	9328.13	8387.34	10922.4	universal masks	4.97769e+06
Alabama	2020-09-03	9383.55	8413.3	11054.7	universal masks	4.97769e+06
Alabama	2020-09-04	9437.51	8442.1	11178.6	universal masks	4.97769e+06
Alabama	2020-09-05	9490.72	8471.73	11301.8	universal masks	4.97769e+06
Alabama	2020-09-06	9543.15	8487.18	11423.7	universal masks	4.97769e+06
Alabama	2020-09-07	9594.79	8510.87	11544.9	universal masks	4.97769e+06
Alabama	2020-09-08	9645.58	8534.27	11664.9	universal masks	4.97769e+06
Alabama	2020-09-09	9695.49	8557.25	11783.5	universal masks	4.97769e+06
Alabama	2020-09-10	9744.47	8581.52	11900.8	universal masks	4.97769e+06
Alabama	2020-09-11	9792.5	8603.71	12016.5	universal masks	4.97769e+06
Alabama	2020-09-12	9839.49	8623.61	12116.5	universal masks	4.97769e+06
Alabama	2020-09-13	9885.46	8645.11	12200.4	universal masks	4.97769e+06
Alabama	2020-09-14	9930.58	8666.1	12300.1	universal masks	4.97769e+06
Alabama	2020-09-15	9974.92	8682.42	12404.8	universal masks	4.97769e+06
Alabama	2020-09-16	10018.5	8697.27	12488.9	universal masks	4.97769e+06
Alabama	2020-09-17	10061.4	8717.47	12567.4	universal masks	4.97769e+06
Alabama	2020-09-18	6528.37	6034.52	7064.49	plausible reference + 85%_masks	4.97769e+06
Alabama	2020-09-19	6583.08	6090.77	7119.08	plausible reference + 85%_masks	4.97769e+06
Alabama	2020-09-20	6637.26	6138.69	7173.13	plausible reference + 85%_masks	4.97769e+06
Alabama	2020-09-21	6690.73	6193.78	7237.58	plausible reference + 85%_masks	4.97769e+06
Alabama	2020-09-22	6743.34	6240.24	7299.16	plausible reference + 85%_masks	4.97769e+06
Alabama	2020-09-23	6794.96	6294.38	7346.66	plausible reference + 85%_masks	4.97769e+06
Alabama	2020-09-24	6845.49	6346.34	7395.49	plausible reference + 85%_masks	4.97769e+06
Alabama	2020-09-25	6894.84	6397.84	7449.81	plausible reference + 85%_masks	4.97769e+06
Alabama	2020-09-26	6942.98	6444.32	7499.15	plausible reference + 85%_masks	4.97769e+06
Alabama	2020-09-27	6989.86	6486.98	7547.65	plausible reference + 85%_masks	4.97769e+06
Alabama	2020-09-28	7035.51	6535.67	7594.14	plausible reference + 85%_masks	4.97769e+06
Alabama	2020-09-29	7079.94	6570.6	7641.02	plausible reference + 85%_masks	4.97769e+06
Alabama	2020-09-30	7123.2	6614.78	7687.33	plausible reference + 85%_masks	4.97769e+06
Alabama	2020-10-01	7165.37	6651.87	7726.12	plausible reference + 85%_masks	4.97769e+06
Alabama	2020-10-02	7206.53	6696.53	7768.23	plausible reference + 85%_masks	4.97769e+06
Alabama	2020-10-03	7246.8	6741.98	7809.72	plausible reference + 85%_masks	4.97769e+06
Alabama	2020-10-04	7286.28	6783.31	7856.39	plausible reference + 85%_masks	4.97769e+06
Alabama	2020-10-05	7325.11	6823.25	7897.04	plausible reference + 85%_masks	4.97769e+06
Alabama	2020-10-06	7363.42	6858.64	7934.16	plausible reference + 85%_masks	4.97769e+06
Alabama	2020-10-07	7401.35	6897.26	7966.67	plausible reference + 85%_masks	4.97769e+06
Alabama	2020-10-08	7439.06	6937.46	8013.44	plausible reference + 85%_masks	4.97769e+06
Alabama	2020-10-09	7476.7	6971.73	8062.38	plausible reference + 85%_masks	4.97769e+06
Alabama	2020-10-10	7514.45	7010.9	8100.06	plausible reference + 85%_masks	4.97769e+06
Alabama	2020-10-11	7552.46	7051.64	8137.51	plausible reference + 85%_masks	4.97769e+06
Alabama	2020-10-12	7590.89	7085.82	8182.35	plausible reference + 85%_masks	4.97769e+06
Alabama	2020-10-13	7629.87	7121.02	8227.05	plausible reference + 85%_masks	4.97769e+06
Alabama	2020-10-14	7669.52	7153.53	8263.54	plausible reference + 85%_masks	4.97769e+06
Alabama	2020-10-15	7709.91	7194.29	8300.3	plausible reference + 85%_masks	4.97769e+06
Alabama	2020-10-16	7751.12	7235.23	8337.63	plausible reference + 85%_masks	4.97769e+06
Alabama	2020-10-17	7793.18	7276.23	8376.87	plausible reference + 85%_masks	4.97769e+06
Alabama	2020-10-18	7836.14	7317.35	8422.68	plausible reference + 85%_masks	4.97769e+06
Alabama	2020-10-19	7879.91	7366.9	8466.83	plausible reference + 85%_masks	4.97769e+06
Alabama	2020-10-20	7924.52	7412.79	8513.6	plausible reference + 85%_masks	4.97769e+06
Alabama	2020-10-21	7969.96	7454.24	8562.96	plausible reference + 85%_masks	4.97769e+06
Alabama	2020-10-22	8016.26	7494.47	8612.58	plausible reference + 85%_masks	4.97769e+06
Alabama	2020-10-23	8063.4	7533.81	8675.23	plausible reference + 85%_masks	4.97769e+06
Alabama	2020-10-24	8111.47	7574.97	8709.77	plausible reference + 85%_masks	4.97769e+06
Alabama	2020-10-25	8160.48	7619.05	8766.72	plausible reference + 85%_masks	4.97769e+06
Alabama	2020-10-26	8210.42	7669.59	8820.72	plausible reference + 85%_masks	4.97769e+06
Alabama	2020-10-27	8261.28	7714.54	8881.4	plausible reference + 85%_masks	4.97769e+06
Alabama	2020-10-28	8313.13	7751.48	8950.28	plausible reference + 85%_masks	4.97769e+06
Alabama	2020-10-29	8366.06	7791.66	9010.33	plausible reference + 85%_masks	4.97769e+06
Alabama	2020-10-30	8420.09	7822.82	9110.1	plausible reference + 85%_masks	4.97769e+06
Alabama	2020-10-31	8475.25	7874.71	9197.8	plausible reference + 85%_masks	4.97769e+06
Alabama	2020-11-01	8531.57	7915.2	9276.12	plausible reference + 85%_masks	4.97769e+06
Alabama	2020-11-02	8588.99	7953.32	9364.7	plausible reference + 85%_masks	4.97769e+06
Alabama	2020-11-03	8647.5	7997.82	9466.67	plausible reference + 85%_masks	4.97769e+06
Alabama	2020-11-04	8707.18	8042.29	9589.12	plausible reference + 85%_masks	4.97769e+06
Alabama	2020-11-05	8768.13	8084.46	9716.75	plausible reference + 85%_masks	4.97769e+06
Alabama	2020-11-06	8830.35	8116	9850.24	plausible reference + 85%_masks	4.97769e+06
Alabama	2020-11-07	8893.88	8146.98	9974.31	plausible reference + 85%_masks	4.97769e+06
Alabama	2020-11-08	8958.73	8180.41	10116.2	plausible reference + 85%_masks	4.97769e+06
Alabama	2020-11-09	9024.86	8225.14	10271.6	plausible reference + 85%_masks	4.97769e+06
Alabama	2020-11-10	9092.21	8267.09	10422.7	plausible reference + 85%_masks	4.97769e+06
Alabama	2020-11-11	9160.87	8307.78	10560.4	plausible reference + 85%_masks	4.97769e+06
Alabama	2020-11-12	12393.5	9558.88	16997	universal masks	4.97769e+06
Alabama	2020-11-13	12450.2	9578.15	17130.1	universal masks	4.97769e+06
Alabama	2020-11-14	12507.9	9594.04	17260.7	universal masks	4.97769e+06
Alabama	2020-11-15	12566.6	9609.08	17400.5	universal masks	4.97769e+06
Alabama	2020-11-16	12626.3	9629.64	17548.8	universal masks	4.97769e+06
Alabama	2020-11-17	12687.2	9648.58	17695.5	universal masks	4.97769e+06
Alabama	2020-11-18	12749.1	9666.93	17840.4	universal masks	4.97769e+06
Alabama	2020-11-19	12812.1	9685.74	17983.6	universal masks	4.97769e+06
Alabama	2020-11-20	12876.3	9705.03	18125.1	universal masks	4.97769e+06
Alabama	2020-11-21	12941.5	9732.83	18264.8	universal masks	4.97769e+06
Alabama	2020-11-22	13007.9	9763.07	18402.7	universal masks	4.97769e+06
Alabama	2020-11-23	13075.5	9794.03	18539	universal masks	4.97769e+06
Alabama	2020-11-24	13144.3	9825.74	18672.8	universal masks	4.97769e+06
Alabama	2020-11-25	13214.2	9858.2	18822.1	universal masks	4.97769e+06
Alabama	2020-11-26	13285.4	9891.44	18946.5	universal masks	4.97769e+06
Alabama	2020-11-27	13357.6	9925.47	19131.1	universal masks	4.97769e+06
Alabama	2020-11-28	13430.9	9960.3	19288.7	universal masks	4.97769e+06
Alabama	2020-11-29	13505.1	9978.19	19417.5	universal masks	4.97769e+06
Alabama	2020-11-30	13579.4	9991.43	19530.3	universal masks	4.97769e+06
Alabama	2020-12-01	13653.7	10004.9	19639.3	universal masks	4.97769e+06
Alabama	2020-12-02	13728.9	10018.5	19746.3	universal masks	4.97769e+06
Alabama	2020-12-03	13804.9	10037.6	19851	universal masks	4.97769e+06
Alabama	2020-12-04	10732.8	9018.09	13842.7	plausible reference + 85%_masks	4.97769e+06
Alabama	2020-12-05	10789.9	9042.76	13906.1	plausible reference + 85%_masks	4.97769e+06
Alabama	2020-12-06	10846.3	9067.22	13981.3	plausible reference + 85%_masks	4.97769e+06
Alabama	2020-12-07	10902.1	9091.45	14060.2	plausible reference + 85%_masks	4.97769e+06
Alabama	2020-12-08	0.707284	0.111524	1.9446	mandates easing	4.97769e+06
Alabama	2020-12-09	1.07872	0.21741	2.75562	mandates easing	4.97769e+06
Alabama	2020-12-10	1.58957	0.385372	3.78261	mandates easing	4.97769e+06
Alabama	2020-12-11	2.28413	0.63118	5.12388	mandates easing	4.97769e+06
Alabama	2020-12-12	3.21741	0.990603	6.84061	mandates easing	4.97769e+06
Alabama	2020-12-13	4.45658	1.54925	9.24237	mandates easing	4.97769e+06
Alabama	2020-12-14	6.082	2.27684	12.2205	mandates easing	4.97769e+06
Alabama	2020-12-15	8.18794	3.26791	16.0208	mandates easing	4.97769e+06
Alabama	2020-12-16	10.8826	4.54826	20.9375	mandates easing	4.97769e+06
Alabama	2020-12-17	14.2873	6.35081	26.7777	mandates easing	4.97769e+06
Alabama	2020-12-18	18.5343	8.52393	33.8979	mandates easing	4.97769e+06
Alabama	2020-12-19	23.7643	11.3828	42.1151	mandates easing	4.97769e+06
Alabama	2020-12-20	30.1212	14.9913	51.8284	mandates easing	4.97769e+06
Alabama	2020-12-21	37.7477	19.3508	63.1278	mandates easing	4.97769e+06
Alabama	2020-12-22	46.7778	24.9168	75.9672	mandates easing	4.97769e+06
Alabama	2020-12-23	57.3306	31.4851	90.8131	mandates easing	4.97769e+06
Alabama	2020-12-24	69.5024	39.2263	107.794	mandates easing	4.97769e+06
Alabama	2020-12-25	11872.6	9491.4	15286	plausible reference + 85%_masks	4.97769e+06
Alabama	2020-12-26	11927.6	9509.13	15353	plausible reference + 85%_masks	4.97769e+06
Alabama	2020-12-27	11983.1	9527.3	15419.3	plausible reference + 85%_masks	4.97769e+06
Alabama	2020-12-28	12038.9	9551.57	15494	plausible reference + 85%_masks	4.97769e+06
Alabama	2020-12-29	12095	9572.43	15552.7	plausible reference + 85%_masks	4.97769e+06
Alabama	2020-12-30	12151.6	9596.17	15663	plausible reference + 85%_masks	4.97769e+06
Alabama	2020-12-31	12208.7	9618.2	15743.9	plausible reference + 85%_masks	4.97769e+06
Alabama	2021-01-01	12266.4	9640.42	15864.6	plausible reference + 85%_masks	4.97769e+06
Alabama	2021-01-02	12324.6	9659.28	15985.7	plausible reference + 85%_masks	4.97769e+06
Alabama	2021-01-03	12383.6	9682.28	16060.5	plausible reference + 85%_masks	4.97769e+06
Alabama	2021-01-04	12443.2	9705.99	16099	plausible reference + 85%_masks	4.97769e+06
Alabama	2021-01-05	12503.5	9725.53	16213.2	plausible reference + 85%_masks	4.97769e+06
Alabama	2021-01-06	12564.5	9745.32	16372.6	plausible reference + 85%_masks	4.97769e+06
Alabama	2021-01-07	12626.3	9765.38	16480.9	plausible reference + 85%_masks	4.97769e+06
Alabama	2021-01-08	12689	9785.72	16562.4	plausible reference + 85%_masks	4.97769e+06
Alabama	2021-01-09	12752.5	9808.23	16717.6	plausible reference + 85%_masks	4.97769e+06
Alabama	2021-01-10	12817	9831.18	16871.6	plausible reference + 85%_masks	4.97769e+06
Alabama	2021-01-11	12882.3	9854.46	16912	plausible reference + 85%_masks	4.97769e+06
Alabama	2021-01-12	12948.4	9878.06	17029.6	plausible reference + 85%_masks	4.97769e+06
Alabama	2021-01-13	13015.6	9902.22	17163.8	plausible reference + 85%_masks	4.97769e+06
Alabama	2021-01-14	13083.7	9935.75	17280.8	plausible reference + 85%_masks	4.97769e+06
Alabama	2021-01-15	13153	9967.08	17307.7	plausible reference + 85%_masks	4.97769e+06
Alabama	2021-01-16	13223.4	9983.08	17426.2	plausible reference + 85%_masks	4.97769e+06
Alabama	2021-01-17	13295	10021.9	17553.4	plausible reference + 85%_masks	4.97769e+06
Alabama	2021-01-18	13367.7	10056.3	17649.1	plausible reference + 85%_masks	4.97769e+06
Alabama	2021-01-19	13441.6	10084.3	17765.5	plausible reference + 85%_masks	4.97769e+06
Alabama	2021-01-20	13516.5	10112.8	17864.8	plausible reference + 85%_masks	4.97769e+06
Alabama	2021-01-21	13592.7	10141.8	17983.2	plausible reference + 85%_masks	4.97769e+06
Alabama	2021-01-22	13670	10171.4	18099.4	plausible reference + 85%_masks	4.97769e+06
Alabama	2021-01-23	13748.6	10201.6	18171.6	plausible reference + 85%_masks	4.97769e+06
Alabama	2021-01-24	13828.5	10232.4	18276	plausible reference + 85%_masks	4.97769e+06
Alabama	2021-01-25	13909.5	10263.9	18369.7	plausible reference + 85%_masks	4.97769e+06
Alabama	2021-01-26	13991.7	10308.3	18505.9	plausible reference + 85%_masks	4.97769e+06
Alabama	2021-01-27	14075	10360.2	18589.9	plausible reference + 85%_masks	4.97769e+06
Alabama	2021-01-28	14159.6	10395.1	18687.9	plausible reference + 85%_masks	4.97769e+06
Alabama	2021-01-29	14245.3	10429	18773.5	plausible reference + 85%_masks	4.97769e+06
Alabama	2021-01-30	14332.4	10463.5	18891.7	plausible reference + 85%_masks	4.97769e+06
Alabama	2021-01-31	14420.8	10493.2	19008.3	plausible reference + 85%_masks	4.97769e+06
Alabama	2021-02-01	14510.5	10533.3	19114.6	plausible reference + 85%_masks	4.97769e+06
Alabama	2021-02-02	14601.3	10570.4	19239.3	plausible reference + 85%_masks	4.97769e+06
Alabama	2021-02-03	14693.4	10608	19351.9	plausible reference + 85%_masks	4.97769e+06
Alabama	2021-02-04	14786.5	10655.4	19477.9	plausible reference + 85%_masks	4.97769e+06
Alabama	2021-02-05	14880.4	10699.9	19587	plausible reference + 85%_masks	4.97769e+06
Alabama	2021-02-06	14975.3	10736	19690.8	plausible reference + 85%_masks	4.97769e+06
Alabama	2021-02-07	15071.4	10772.9	19783.8	plausible reference + 85%_masks	4.97769e+06
Alabama	2021-02-08	15168.6	10813.2	19886.4	plausible reference + 85%_masks	4.97769e+06
Alabama	2021-02-09	15266.7	10873.5	19963.4	plausible reference + 85%_masks	4.97769e+06
Alabama	2021-02-10	15365.9	10922.9	20064	plausible reference + 85%_masks	4.97769e+06
Alabama	2021-02-11	15464.7	10957.4	20165.6	plausible reference + 85%_masks	4.97769e+06
Alabama	2021-02-12	15562.9	10990.9	20264	plausible reference + 85%_masks	4.97769e+06
Alabama	2021-02-13	15661.2	11025	20348.3	plausible reference + 85%_masks	4.97769e+06
Alabama	2021-02-14	15759.6	11065.3	20421.8	plausible reference + 85%_masks	4.97769e+06
Alabama	2021-02-15	15858.2	11110.9	20510.1	plausible reference + 85%_masks	4.97769e+06
Alabama	2021-02-16	15957	11160.9	20596.7	plausible reference + 85%_masks	4.97769e+06
Alabama	2021-02-17	16056	11212.5	20700	plausible reference + 85%_masks	4.97769e+06
Alabama	2021-02-18	16154.9	11264.6	20779.7	plausible reference + 85%_masks	4.97769e+06
Alabama	2021-02-19	16253.6	11315.3	20858	plausible reference + 85%_masks	4.97769e+06
Alabama	2021-02-20	16352.2	11372.6	20935.3	plausible reference + 85%_masks	4.97769e+06
Alabama	2021-02-21	16450.7	11428.1	21011.3	plausible reference + 85%_masks	4.97769e+06
Alabama	2021-02-22	16548.9	11484.9	21081.5	plausible reference + 85%_masks	4.97769e+06
Alabama	2021-02-23	16646.9	11542.7	21154.5	plausible reference + 85%_masks	4.97769e+06
Alabama	2021-02-24	16744.5	11602	21230.2	plausible reference + 85%_masks	4.97769e+06
Alabama	2021-02-25	16841.6	11662.4	21302.5	plausible reference + 85%_masks	4.97769e+06
Alabama	2021-02-26	16938	11724	21373.3	plausible reference + 85%_masks	4.97769e+06
Alabama	2021-02-27	17033.8	11786.8	21442.8	plausible reference + 85%_masks	4.97769e+06
Alabama	2021-02-28	17128.9	11817.9	21518.3	plausible reference + 85%_masks	4.97769e+06
Alabama	2020-05-17	17223.6	11884.4	21593.5	plausible reference + 85%_masks	4.97769e+06
Alabama	2020-05-18	17317.7	11952.6	21675.2	plausible reference + 85%_masks	4.97769e+06
Alabama	2020-05-19	17411.2	12022.7	21757.3	plausible reference + 85%_masks	4.97769e+06
Alabama	2020-05-20	17504.1	12094.3	21838.4	plausible reference + 85%_masks	4.97769e+06
Alabama	2020-05-21	17596.3	12162	21918.5	plausible reference + 85%_masks	4.97769e+06
Alabama	2020-05-22	17687.6	12213.4	21997.7	plausible reference + 85%_masks	4.97769e+06
Alabama	2020-05-23	17778	12263.8	22082.6	plausible reference + 85%_masks	4.97769e+06
Alabama	2020-05-24	17867.5	12314.9	22166.6	plausible reference + 85%_masks	4.97769e+06
Alabama	2020-05-25	17956.2	12382.9	22230.4	plausible reference + 85%_masks	4.97769e+06
Alabama	2020-05-26	18043.9	12444	22305.8	plausible reference + 85%_masks	4.97769e+06
Alabama	2020-05-27	18130.8	12488.1	22380.8	plausible reference + 85%_masks	4.97769e+06
Alabama	2020-05-28	18216.7	12526.7	22456.1	plausible reference + 85%_masks	4.97769e+06
Alabama	2020-05-29	18301.5	12575.5	22535.1	plausible reference + 85%_masks	4.97769e+06
Alabama	2020-05-30	18385.2	12629.3	22606.6	plausible reference + 85%_masks	4.97769e+06
Alabama	2020-05-31	18467.7	12684.1	22672.2	plausible reference + 85%_masks	4.97769e+06
Alabama	2020-06-01	18549	12742.5	22743.2	plausible reference + 85%_masks	4.97769e+06
Alabama	2020-06-02	0	0	0	plausible reference + 85%_masks	4.97769e+06
Alabama	2020-06-03	0	0	0	plausible reference + 85%_masks	4.97769e+06
Alabama	2020-06-04	0	0	0	plausible reference + 85%_masks	4.97769e+06
Alabama	2020-06-05	0	0	0	plausible reference + 85%_masks	4.97769e+06
Alabama	2020-06-06	0	0	0	plausible reference + 85%_masks	4.97769e+06
Alabama	2020-06-07	0	0	0	plausible reference + 85%_masks	4.97769e+06
Alabama	2020-06-08	0	0	0	plausible reference + 85%_masks	4.97769e+06
Alabama	2020-06-09	0	0	0	plausible reference + 85%_masks	4.97769e+06
Alabama	2020-06-10	0	0	0	plausible reference + 85%_masks	4.97769e+06
Alabama	2020-06-11	0	0	0	plausible reference + 85%_masks	4.97769e+06
Alabama	2020-06-12	0	0	0	plausible reference + 85%_masks	4.97769e+06
Alabama	2020-06-13	0	0	0	plausible reference + 85%_masks	4.97769e+06
Alabama	2020-06-14	0	0	0	plausible reference + 85%_masks	4.97769e+06
Alabama	2020-06-15	0	0	0	plausible reference + 85%_masks	4.97769e+06
Alabama	2020-06-16	0	0	0	plausible reference + 85%_masks	4.97769e+06
Alabama	2020-06-17	0	0	0	plausible reference + 85%_masks	4.97769e+06
Alabama	2020-06-18	0.0163451	0	0.128869	plausible reference + 85%_masks	4.97769e+06
Alabama	2020-06-19	0.0555251	0	0.305579	plausible reference + 85%_masks	4.97769e+06
Alabama	2020-06-20	0.128508	0	0.551636	plausible reference + 85%_masks	4.97769e+06
Alabama	2020-06-21	0.250355	0	0.888121	plausible reference + 85%_masks	4.97769e+06
Alabama	2020-06-22	0.440243	0.0433197	1.34206	plausible reference + 85%_masks	4.97769e+06
Alabama	2020-06-23	0.707284	0.111524	1.9446	plausible reference + 85%_masks	4.97769e+06
Alabama	2020-06-24	1.07872	0.21741	2.75562	plausible reference + 85%_masks	4.97769e+06
Alabama	2020-06-25	1.58957	0.385372	3.78261	plausible reference + 85%_masks	4.97769e+06
Alabama	2020-06-26	2.28413	0.63118	5.12388	plausible reference + 85%_masks	4.97769e+06
Alabama	2020-06-27	3.21741	0.990603	6.84061	plausible reference + 85%_masks	4.97769e+06
Alabama	2020-06-28	4.45658	1.54925	9.24237	plausible reference + 85%_masks	4.97769e+06
Alabama	2020-06-29	6.082	2.27684	12.2205	plausible reference + 85%_masks	4.97769e+06
Alabama	2020-06-30	8.18794	3.26791	16.0208	plausible reference + 85%_masks	4.97769e+06
Alabama	2020-07-01	10.8826	4.54826	20.9375	plausible reference + 85%_masks	4.97769e+06
Alabama	2020-07-02	14.2873	6.35081	26.7777	plausible reference + 85%_masks	4.97769e+06
Alabama	2020-07-03	18.5343	8.52393	33.8979	plausible reference + 85%_masks	4.97769e+06
Alabama	2020-07-04	23.7643	11.3828	42.1151	plausible reference + 85%_masks	4.97769e+06
Alabama	2020-07-05	30.1212	14.9913	51.8284	plausible reference + 85%_masks	4.97769e+06
Alabama	2020-07-06	37.7477	19.3508	63.1278	plausible reference + 85%_masks	4.97769e+06
Alabama	2020-07-07	46.7778	24.9168	75.9672	plausible reference + 85%_masks	4.97769e+06
Alabama	2020-07-08	57.3306	31.4851	90.8131	plausible reference + 85%_masks	4.97769e+06
Alabama	2020-07-09	69.5024	39.2263	107.794	plausible reference + 85%_masks	4.97769e+06
Alabama	2020-07-10	83.3597	48.3055	126.793	plausible reference + 85%_masks	4.97769e+06
Alabama	2020-07-11	98.9329	59.1633	148.651	plausible reference + 85%_masks	4.97769e+06
Alabama	2020-07-12	116.212	71.8365	172.437	plausible reference + 85%_masks	4.97769e+06
Alabama	2020-07-13	135.143	85.7689	196.686	plausible reference + 85%_masks	4.97769e+06
Alabama	2020-07-14	155.631	100.818	222.213	plausible reference + 85%_masks	4.97769e+06
Alabama	2020-07-15	177.545	117.37	250.884	plausible reference + 85%_masks	4.97769e+06
Alabama	2020-07-16	200.724	135.208	278.731	plausible reference + 85%_masks	4.97769e+06
Alabama	2020-07-17	224.99	156.01	307.595	plausible reference + 85%_masks	4.97769e+06
Alabama	2020-07-18	250.16	177.941	340.288	plausible reference + 85%_masks	4.97769e+06
Alabama	2020-07-19	276.058	200.974	369.825	plausible reference + 85%_masks	4.97769e+06
Alabama	2020-07-20	302.522	221.691	399.271	plausible reference + 85%_masks	4.97769e+06
Alabama	2020-07-21	329.418	245.575	426.782	plausible reference + 85%_masks	4.97769e+06
Alabama	2020-07-22	356.639	271.182	457.174	plausible reference + 85%_masks	4.97769e+06
Alabama	2020-07-23	384.111	293.442	483.389	plausible reference + 85%_masks	4.97769e+06
Alabama	2020-07-24	411.796	317.419	513.812	plausible reference + 85%_masks	4.97769e+06
Alabama	2020-07-25	439.687	341.824	544.944	plausible reference + 85%_masks	4.97769e+06
Alabama	2020-07-26	467.807	366.713	575.776	plausible reference + 85%_masks	4.97769e+06
Alabama	2020-07-27	496.205	392.041	606.421	plausible reference + 85%_masks	4.97769e+06
Alabama	2020-07-28	524.95	417.499	637.43	plausible reference + 85%_masks	4.97769e+06
Alabama	2020-07-29	554.125	442.52	673.125	plausible reference + 85%_masks	4.97769e+06
Alabama	2020-07-30	583.819	468.217	705.682	plausible reference + 85%_masks	4.97769e+06
Alabama	2020-07-31	614.127	495.414	738.405	plausible reference + 85%_masks	4.97769e+06
Alabama	2020-08-01	645.138	523.582	776.253	plausible reference + 85%_masks	4.97769e+06
Alabama	2020-08-02	676.936	553.809	814.359	plausible reference + 85%_masks	4.97769e+06
Alabama	2020-08-03	709.591	583.925	850.385	plausible reference + 85%_masks	4.97769e+06
Alabama	2020-08-04	743.16	614.538	887.379	plausible reference + 85%_masks	4.97769e+06
Alabama	2020-08-05	777.683	641.791	924.863	plausible reference + 85%_masks	4.97769e+06
Alabama	2020-08-06	813.175	671.628	965.833	plausible reference + 85%_masks	4.97769e+06
Alabama	2020-08-07	849.632	709.141	1007.4	plausible reference + 85%_masks	4.97769e+06
Alabama	2020-08-08	887.02	741.928	1051.67	plausible reference + 85%_masks	4.97769e+06
Alabama	2020-08-09	925.282	775.416	1093.49	plausible reference + 85%_masks	4.97769e+06
Alabama	2020-08-10	964.334	812.591	1137.25	plausible reference + 85%_masks	4.97769e+06
Alabama	2020-08-11	1004.07	848.725	1180.81	plausible reference + 85%_masks	4.97769e+06
Alabama	2020-08-12	1044.35	880.907	1227.08	plausible reference + 85%_masks	4.97769e+06
Alabama	2020-08-13	0	0	0	mandates easing + universal masks	4.97769e+06
Alabama	2020-08-14	0	0	0	mandates easing + universal masks	4.97769e+06
Alabama	2020-08-15	0	0	0	mandates easing + universal masks	4.97769e+06
Alabama	2020-08-16	0	0	0	mandates easing + universal masks	4.97769e+06
Alabama	2020-08-17	0	0	0	mandates easing + universal masks	4.97769e+06
Alabama	2020-08-18	0	0	0	mandates easing + universal masks	4.97769e+06
Alabama	2020-08-19	0	0	0	mandates easing + universal masks	4.97769e+06
Alabama	2020-08-20	0	0	0	mandates easing + universal masks	4.97769e+06
Alabama	2020-08-21	0	0	0	mandates easing + universal masks	4.97769e+06
Alabama	2020-08-22	0	0	0	mandates easing + universal masks	4.97769e+06
Alabama	2020-08-23	0	0	0	mandates easing + universal masks	4.97769e+06
Alabama	2020-08-24	0	0	0	mandates easing + universal masks	4.97769e+06
Alabama	2020-08-25	0	0	0	mandates easing + universal masks	4.97769e+06
Alabama	2020-08-26	0	0	0	mandates easing + universal masks	4.97769e+06
Alabama	2020-08-27	0	0	0	mandates easing + universal masks	4.97769e+06
Alabama	2020-08-28	0	0	0	mandates easing + universal masks	4.97769e+06
Alabama	2020-08-29	0	0	0	mandates easing + universal masks	4.97769e+06
Alabama	2020-08-30	0	0	0	mandates easing + universal masks	4.97769e+06
Alabama	2020-08-31	0	0	0	mandates easing + universal masks	4.97769e+06
Alabama	2020-09-01	0	0	0	mandates easing + universal masks	4.97769e+06
Alabama	2020-09-02	0	0	0	mandates easing + universal masks	4.97769e+06
Alabama	2020-09-03	0.0164027	0	0.128869	mandates easing + universal masks	4.97769e+06
Alabama	2020-09-04	0.0552288	0	0.305579	mandates easing + universal masks	4.97769e+06
Alabama	2020-09-05	0.128172	0	0.551636	mandates easing + universal masks	4.97769e+06
Alabama	2020-09-06	0.250464	0	0.888121	mandates easing + universal masks	4.97769e+06
Alabama	2020-09-07	0.440486	0.0432234	1.34206	mandates easing + universal masks	4.97769e+06
Alabama	2020-09-08	0.707725	0.111524	1.9446	mandates easing + universal masks	4.97769e+06
Alabama	2020-09-09	1.07944	0.21741	2.75562	mandates easing + universal masks	4.97769e+06
Alabama	2020-09-10	1.59069	0.385372	3.78261	mandates easing + universal masks	4.97769e+06
Alabama	2020-09-11	2.28579	0.63118	5.12388	mandates easing + universal masks	4.97769e+06
Alabama	2020-09-12	3.2198	0.990603	6.84061	mandates easing + universal masks	4.97769e+06
Alabama	2020-09-13	4.4599	1.54925	9.19934	mandates easing + universal masks	4.97769e+06
Alabama	2020-09-14	6.08651	2.30777	12.1968	mandates easing + universal masks	4.97769e+06
Alabama	2020-09-15	8.19392	3.27388	15.9526	mandates easing + universal masks	4.97769e+06
Alabama	2020-09-16	10.8903	4.5827	20.7138	mandates easing + universal masks	4.97769e+06
Alabama	2020-09-17	14.2969	6.40241	26.5996	mandates easing + universal masks	4.97769e+06
Alabama	2020-09-18	18.546	8.57621	33.5895	mandates easing + universal masks	4.97769e+06
Alabama	2020-09-19	23.778	11.4131	42.1116	mandates easing + universal masks	4.97769e+06
Alabama	2020-09-20	30.1368	15.1465	51.6393	mandates easing + universal masks	4.97769e+06
Alabama	2020-09-21	37.7646	19.5981	62.9631	mandates easing + universal masks	4.97769e+06
Alabama	2020-09-22	46.7952	25.139	75.9558	mandates easing + universal masks	4.97769e+06
Alabama	2020-09-23	57.3472	31.6213	90.7938	mandates easing + universal masks	4.97769e+06
Alabama	2020-09-24	69.5164	39.5259	107.569	mandates easing + universal masks	4.97769e+06
Alabama	2020-09-25	83.3692	48.3174	126.542	mandates easing + universal masks	4.97769e+06
Alabama	2020-09-26	98.9357	59.1939	148.651	mandates easing + universal masks	4.97769e+06
Alabama	2020-09-27	116.206	71.8365	172.437	mandates easing + universal masks	4.97769e+06
Alabama	2020-09-28	135.126	85.7015	197.534	mandates easing + universal masks	4.97769e+06
Alabama	2020-09-29	155.603	100.337	223.523	mandates easing + universal masks	4.97769e+06
Alabama	2020-09-30	177.505	117.001	251.184	mandates easing + universal masks	4.97769e+06
Alabama	2020-10-01	200.674	133.933	279.68	mandates easing + universal masks	4.97769e+06
Alabama	2020-10-02	224.932	153.802	310.103	mandates easing + universal masks	4.97769e+06
Alabama	2020-10-03	250.099	176.071	340.783	mandates easing + universal masks	4.97769e+06
Alabama	2020-10-04	275.998	196.445	370.763	mandates easing + universal masks	4.97769e+06
Alabama	2020-10-05	302.47	219.243	400.766	mandates easing + universal masks	4.97769e+06
Alabama	2020-10-06	329.38	244.338	428.693	mandates easing + universal masks	4.97769e+06
Alabama	2020-10-07	356.62	268.975	459.405	mandates easing + universal masks	4.97769e+06
Alabama	2020-10-08	384.118	292.269	486.535	mandates easing + universal masks	4.97769e+06
Alabama	2020-10-09	411.834	315.197	514.967	mandates easing + universal masks	4.97769e+06
Alabama	2020-10-10	439.759	339.649	546.353	mandates easing + universal masks	4.97769e+06
Alabama	2020-10-11	467.915	366.286	580.161	mandates easing + universal masks	4.97769e+06
Alabama	2020-10-12	496.349	391.111	608.865	mandates easing + universal masks	4.97769e+06
Alabama	2020-10-13	525.127	416.539	640.814	mandates easing + universal masks	4.97769e+06
Alabama	2020-10-14	554.332	440.518	676.068	mandates easing + universal masks	4.97769e+06
Alabama	2020-10-15	584.051	468.067	709.044	mandates easing + universal masks	4.97769e+06
Alabama	2020-10-16	614.375	493.439	741.028	mandates easing + universal masks	4.97769e+06
Alabama	2020-10-17	645.394	522.574	778.619	mandates easing + universal masks	4.97769e+06
Alabama	2020-10-18	677.189	552.21	817.811	mandates easing + universal masks	4.97769e+06
Alabama	2020-10-19	709.83	582.265	852.281	mandates easing + universal masks	4.97769e+06
Alabama	2020-10-20	743.372	611.185	889.781	mandates easing + universal masks	4.97769e+06
Alabama	2020-10-21	777.853	641.389	928.197	mandates easing + universal masks	4.97769e+06
Alabama	2020-10-22	813.292	670.518	967.402	mandates easing + universal masks	4.97769e+06
Alabama	2020-10-23	849.682	703.26	1009.96	mandates easing + universal masks	4.97769e+06
Alabama	2020-10-24	886.994	740.578	1052.47	mandates easing + universal masks	4.97769e+06
Alabama	2020-10-25	925.171	773.186	1098.27	mandates easing + universal masks	4.97769e+06
Alabama	2020-10-26	964.131	810.819	1141.95	mandates easing + universal masks	4.97769e+06
Alabama	2020-10-27	1003.77	847.17	1187.86	mandates easing + universal masks	4.97769e+06
Alabama	2020-10-28	1043.96	878.612	1232.53	mandates easing + universal masks	4.97769e+06
Alabama	2020-10-29	1084.57	912.329	1276.12	mandates easing + universal masks	4.97769e+06
Alabama	2020-10-30	1125.44	951.796	1317.97	mandates easing + universal masks	4.97769e+06
Alabama	2020-10-31	1166.42	984.786	1360.29	mandates easing + universal masks	4.97769e+06
Alabama	2020-11-01	1207.36	1022.49	1409.61	mandates easing + universal masks	4.97769e+06
Alabama	2020-11-02	1248.12	1056.44	1449.16	mandates easing + universal masks	4.97769e+06
Alabama	2020-11-03	1288.54	1094.07	1489.14	mandates easing + universal masks	4.97769e+06
Alabama	2020-11-04	1328.52	1132.59	1529.5	mandates easing + universal masks	4.97769e+06
Alabama	2020-11-05	1367.93	1169.69	1577.4	mandates easing + universal masks	4.97769e+06
Alabama	2020-11-06	1406.7	1207.43	1615.59	mandates easing + universal masks	4.97769e+06
Alabama	2020-11-07	1444.75	1243.34	1655.93	mandates easing + universal masks	4.97769e+06
Alabama	2020-11-08	1482.04	1278.26	1706.34	mandates easing + universal masks	4.97769e+06
Alabama	2020-11-09	1518.55	1318.05	1746.27	mandates easing + universal masks	4.97769e+06
Alabama	2020-11-10	1554.27	1355.67	1783.17	mandates easing + universal masks	4.97769e+06
Alabama	2020-11-11	1589.21	1385.94	1819.27	mandates easing + universal masks	4.97769e+06
Alabama	2020-11-12	1623.41	1419.49	1855.49	mandates easing + universal masks	4.97769e+06
Alabama	2020-11-13	1656.92	1452.07	1889.76	mandates easing + universal masks	4.97769e+06
Alabama	2020-11-14	1689.8	1485.56	1922.71	mandates easing + universal masks	4.97769e+06
Alabama	2020-11-15	1722.12	1516.11	1955.61	mandates easing + universal masks	4.97769e+06
Alabama	2020-11-16	1753.95	1547.22	1988.48	mandates easing + universal masks	4.97769e+06
Alabama	2020-11-17	1785.38	1576.66	2022.5	mandates easing + universal masks	4.97769e+06
Alabama	2020-11-18	1816.51	1605.29	2055.3	mandates easing + universal masks	4.97769e+06
Alabama	2020-11-19	1847.41	1636.56	2088.32	mandates easing + universal masks	4.97769e+06
Alabama	2020-11-20	1878.18	1665.91	2122.79	mandates easing + universal masks	4.97769e+06
Alabama	2020-11-21	1908.89	1697.47	2158.9	mandates easing + universal masks	4.97769e+06
Alabama	2020-11-22	1939.63	1723.38	2196.22	mandates easing + universal masks	4.97769e+06
Alabama	2020-11-23	1970.46	1753.54	2225.85	mandates easing + universal masks	4.97769e+06
Alabama	2020-11-24	2001.44	1783.57	2255.46	mandates easing + universal masks	4.97769e+06
Alabama	2020-11-25	2032.6	1812.69	2284.7	mandates easing + universal masks	4.97769e+06
Alabama	2020-11-26	2063.97	1842.83	2314.34	mandates easing + universal masks	4.97769e+06
Alabama	2020-11-27	2095.58	1874.39	2353.56	mandates easing + universal masks	4.97769e+06
Alabama	2020-11-28	2127.44	1906.29	2386.17	mandates easing + universal masks	4.97769e+06
Alabama	2020-11-29	2159.52	1935.83	2422.03	mandates easing + universal masks	4.97769e+06
Alabama	2020-11-30	2191.81	1967.64	2457.91	mandates easing + universal masks	4.97769e+06
Alabama	2020-12-01	2224.28	1996.22	2493.52	mandates easing + universal masks	4.97769e+06
Alabama	2020-12-02	2256.88	2026.73	2528.53	mandates easing + universal masks	4.97769e+06
Alabama	2020-12-03	10103.6	8737.39	12642.5	universal masks	4.97769e+06
Alabama	2020-12-04	10145.1	8757.01	12711.9	universal masks	4.97769e+06
Alabama	2020-12-05	10185.9	8776.37	12776.4	universal masks	4.97769e+06
Alabama	2020-12-06	10226.2	8795.54	12837	universal masks	4.97769e+06
Alabama	2020-12-07	0.707284	0.111524	1.9446	plausible reference	4.97769e+06
Alabama	2020-12-08	1.07872	0.21741	2.75562	plausible reference	4.97769e+06
Alabama	2020-12-09	1.58957	0.385372	3.78261	plausible reference	4.97769e+06
Alabama	2020-12-10	2.28413	0.63118	5.12388	plausible reference	4.97769e+06
Alabama	2020-12-11	3.21741	0.990603	6.84061	plausible reference	4.97769e+06
Alabama	2020-12-12	4.45658	1.54925	9.24237	plausible reference	4.97769e+06
Alabama	2020-12-13	6.082	2.27684	12.2205	plausible reference	4.97769e+06
Alabama	2020-12-14	8.18794	3.26791	16.0208	plausible reference	4.97769e+06
Alabama	2020-12-15	10.8826	4.54826	20.9375	plausible reference	4.97769e+06
Alabama	2020-12-16	14.2873	6.35081	26.7777	plausible reference	4.97769e+06
Alabama	2020-12-17	18.5343	8.52393	33.8979	plausible reference	4.97769e+06
Alabama	2020-12-18	23.7643	11.3828	42.1151	plausible reference	4.97769e+06
Alabama	2020-12-19	30.1212	14.9913	51.8284	plausible reference	4.97769e+06
Alabama	2020-12-20	37.7477	19.3508	63.1278	plausible reference	4.97769e+06
Alabama	2020-12-21	46.7778	24.9168	75.9672	plausible reference	4.97769e+06
Alabama	2020-12-22	57.3306	31.4851	90.8131	plausible reference	4.97769e+06
Alabama	2020-12-23	69.5024	39.2263	107.794	plausible reference	4.97769e+06
Alabama	2020-12-24	83.3597	48.3055	126.793	plausible reference	4.97769e+06
Alabama	2020-12-25	10936.2	9099.25	13941.8	universal masks	4.97769e+06
Alabama	2020-12-26	10973.1	9115.34	14025	universal masks	4.97769e+06
Alabama	2020-12-27	11010.1	9130.55	14079.3	universal masks	4.97769e+06
Alabama	2020-12-28	11047.4	9143.15	14125.4	universal masks	4.97769e+06
Alabama	2020-12-29	11084.9	9161.17	14168.1	universal masks	4.97769e+06
Alabama	2020-12-30	11122.7	9171.71	14266.4	universal masks	4.97769e+06
Alabama	2020-12-31	11160.8	9181.52	14295.5	universal masks	4.97769e+06
Alabama	2021-01-01	11199.1	9193.09	14374.1	universal masks	4.97769e+06
Alabama	2021-01-02	11237.7	9205.7	14432.5	universal masks	4.97769e+06
Alabama	2021-01-03	11276.6	9220.58	14537.6	universal masks	4.97769e+06
Alabama	2021-01-04	11316	9235.62	14670	universal masks	4.97769e+06
Alabama	2021-01-05	11355.8	9250.79	14725.4	universal masks	4.97769e+06
Alabama	2021-01-06	11396.1	9266.31	14828.7	universal masks	4.97769e+06
Alabama	2021-01-07	11436.9	9283.38	14898.3	universal masks	4.97769e+06
Alabama	2021-01-08	11478.1	9297.46	14965.2	universal masks	4.97769e+06
Alabama	2021-01-09	11519.8	9313.19	15033.4	universal masks	4.97769e+06
Alabama	2021-01-10	11562	9329.06	15104	universal masks	4.97769e+06
Alabama	2021-01-11	11604.8	9339.25	15173.6	universal masks	4.97769e+06
Alabama	2021-01-12	11648.3	9350.84	15271	universal masks	4.97769e+06
Alabama	2021-01-13	11692.5	9364.84	15376.4	universal masks	4.97769e+06
Alabama	2021-01-14	11737.4	9388.04	15451.3	universal masks	4.97769e+06
Alabama	2021-01-15	11782.9	9395.23	15481.8	universal masks	4.97769e+06
Alabama	2021-01-16	11829.1	9406.13	15533	universal masks	4.97769e+06
Alabama	2021-01-17	11876.1	9420.03	15624.2	universal masks	4.97769e+06
Alabama	2021-01-18	11924	9434.23	15783.1	universal masks	4.97769e+06
Alabama	2021-01-19	11972.6	9448.6	15944.9	universal masks	4.97769e+06
Alabama	2021-01-20	12022.1	9463.14	16061.4	universal masks	4.97769e+06
Alabama	2021-01-21	12072.5	9476.8	16238	universal masks	4.97769e+06
Alabama	2021-01-22	12123.8	9483.47	16384.4	universal masks	4.97769e+06
Alabama	2021-01-23	12175.9	9496.3	16500.1	universal masks	4.97769e+06
Alabama	2021-01-24	12228.9	9511.91	16586.7	universal masks	4.97769e+06
Alabama	2021-01-25	12282.9	9527.76	16677	universal masks	4.97769e+06
Alabama	2021-01-26	12337.8	9544.3	16835.4	universal masks	4.97769e+06
Alabama	2021-01-27	0	0	0	mandates easing	4.97769e+06
Alabama	2021-01-28	0	0	0	mandates easing	4.97769e+06
Alabama	2021-01-29	0	0	0	mandates easing	4.97769e+06
Alabama	2021-01-30	0	0	0	mandates easing	4.97769e+06
Alabama	2021-01-31	0	0	0	mandates easing	4.97769e+06
Alabama	2021-02-01	0	0	0	mandates easing	4.97769e+06
Alabama	2021-02-02	0	0	0	mandates easing	4.97769e+06
Alabama	2021-02-03	0	0	0	mandates easing	4.97769e+06
Alabama	2021-02-04	0	0	0	mandates easing	4.97769e+06
Alabama	2021-02-05	0	0	0	mandates easing	4.97769e+06
Alabama	2021-02-06	0	0	0	mandates easing	4.97769e+06
Alabama	2021-02-07	0	0	0	mandates easing	4.97769e+06
Alabama	2021-02-08	0	0	0	mandates easing	4.97769e+06
Alabama	2021-02-09	0	0	0	mandates easing	4.97769e+06
Alabama	2021-02-10	0	0	0	mandates easing	4.97769e+06
Alabama	2021-02-11	0	0	0	mandates easing	4.97769e+06
Alabama	2021-02-12	0	0	0	mandates easing	4.97769e+06
Alabama	2021-02-13	0	0	0	mandates easing	4.97769e+06
Alabama	2021-02-14	0	0	0	mandates easing	4.97769e+06
Alabama	2021-02-15	0	0	0	mandates easing	4.97769e+06
Alabama	2021-02-16	0	0	0	mandates easing	4.97769e+06
Alabama	2021-02-17	0.0163451	0	0.128869	mandates easing	4.97769e+06
Alabama	2021-02-18	0.0555251	0	0.305579	mandates easing	4.97769e+06
Alabama	2021-02-19	0.128508	0	0.551636	mandates easing	4.97769e+06
Alabama	2021-02-20	0.250355	0	0.888121	mandates easing	4.97769e+06
Alabama	2021-02-21	0.440243	0.0433197	1.34206	mandates easing	4.97769e+06
Alabama	2021-02-22	14115.8	10101.1	20249.3	universal masks	4.97769e+06
Alabama	2021-02-23	14195	10112.3	20343.8	universal masks	4.97769e+06
Alabama	2021-02-24	14274.9	10141.2	20436.6	universal masks	4.97769e+06
Alabama	2021-02-25	14355.3	10170.7	20541.2	universal masks	4.97769e+06
Alabama	2021-02-26	14436.3	10200.8	20653.5	universal masks	4.97769e+06
Alabama	2021-02-27	14517.7	10233.5	20717.4	universal masks	4.97769e+06
Alabama	2021-02-28	14599.5	10272.3	20790	universal masks	4.97769e+06
Alabama	2020-05-17	14681.6	10312	20874	universal masks	4.97769e+06
Alabama	2020-05-18	14764	10352.5	20956	universal masks	4.97769e+06
Alabama	2020-05-19	14846.9	10371.2	21035.9	universal masks	4.97769e+06
Alabama	2020-05-20	14930	10391.4	21114.2	universal masks	4.97769e+06
Alabama	2020-05-21	15013.4	10424.4	21191	universal masks	4.97769e+06
Alabama	2020-05-22	15096.9	10458	21266.4	universal masks	4.97769e+06
Alabama	2020-05-23	15180.4	10489.6	21340.2	universal masks	4.97769e+06
Alabama	2020-05-24	15264.2	10511.3	21411.4	universal masks	4.97769e+06
Alabama	2020-05-25	15348	10533.2	21456.4	universal masks	4.97769e+06
Alabama	2020-05-26	15431.7	10555.4	21510.5	universal masks	4.97769e+06
Alabama	2020-05-27	83.3597	48.3055	126.793	mandates easing	4.97769e+06
Alabama	2020-05-28	98.9329	59.1633	148.651	mandates easing	4.97769e+06
Alabama	2020-05-29	116.212	71.8365	172.437	mandates easing	4.97769e+06
Alabama	2020-05-30	135.143	85.7689	196.686	mandates easing	4.97769e+06
Alabama	2020-05-31	155.631	100.818	222.213	mandates easing	4.97769e+06
Alabama	2020-06-01	177.545	117.37	250.884	mandates easing	4.97769e+06
Alabama	2020-06-02	200.724	135.208	278.731	mandates easing	4.97769e+06
Alabama	2020-06-03	224.99	156.01	307.595	mandates easing	4.97769e+06
Alabama	2020-06-04	250.16	177.941	340.288	mandates easing	4.97769e+06
Alabama	2020-06-05	7752.14	7251.85	8328.26	mandates easing + universal masks	4.97769e+06
Alabama	2020-06-06	7794.17	7285.02	8375.34	mandates easing + universal masks	4.97769e+06
Alabama	2020-06-07	7837.09	7321.71	8414.99	mandates easing + universal masks	4.97769e+06
Alabama	2020-06-08	7880.83	7368.72	8461.2	mandates easing + universal masks	4.97769e+06
Alabama	2020-06-09	7925.4	7414.33	8508.79	mandates easing + universal masks	4.97769e+06
Alabama	2020-06-10	7970.8	7455.78	8555.72	mandates easing + universal masks	4.97769e+06
Alabama	2020-06-11	8017.06	7494.95	8612.31	mandates easing + universal masks	4.97769e+06
Alabama	2020-06-12	8064.16	7536.76	8675.23	mandates easing + universal masks	4.97769e+06
Alabama	2020-06-13	8112.2	7581.48	8709.77	mandates easing + universal masks	4.97769e+06
Alabama	2020-06-14	8161.17	7625.2	8766.72	mandates easing + universal masks	4.97769e+06
Alabama	2020-06-15	8211.07	7670.07	8820.72	mandates easing + universal masks	4.97769e+06
Alabama	2020-06-16	8261.89	7720.3	8881.4	mandates easing + universal masks	4.97769e+06
Alabama	2020-06-17	8313.7	7760.26	8950.28	mandates easing + universal masks	4.97769e+06
Alabama	2020-06-18	8366.59	7799.53	9010.33	mandates easing + universal masks	4.97769e+06
Alabama	2020-06-19	8420.57	7842.71	9110.1	mandates easing + universal masks	4.97769e+06
Alabama	2020-06-20	8475.69	7878.09	9197.8	mandates easing + universal masks	4.97769e+06
Alabama	2020-06-21	8531.95	7925.72	9276.55	mandates easing + universal masks	4.97769e+06
Alabama	2020-06-22	8589.31	7962.41	9368.56	mandates easing + universal masks	4.97769e+06
Alabama	2020-06-23	8647.75	8004.24	9466.94	mandates easing + universal masks	4.97769e+06
Alabama	2020-06-24	8707.36	8055.88	9589.31	mandates easing + universal masks	4.97769e+06
Alabama	2020-06-25	8768.22	8086.64	9713.82	mandates easing + universal masks	4.97769e+06
Alabama	2020-06-26	8830.34	8116.89	9845.97	mandates easing + universal masks	4.97769e+06
Alabama	2020-06-27	8893.76	8151.78	9967.42	mandates easing + universal masks	4.97769e+06
Alabama	2020-06-28	8958.49	8188.74	10107.6	mandates easing + universal masks	4.97769e+06
Alabama	2020-06-29	9024.48	8226.19	10251.8	mandates easing + universal masks	4.97769e+06
Alabama	2020-06-30	9091.67	8268.73	10396.6	mandates easing + universal masks	4.97769e+06
Alabama	2020-07-01	9160.17	8309.34	10536.9	mandates easing + universal masks	4.97769e+06
Alabama	2020-07-02	9230.05	8341.4	10681.3	mandates easing + universal masks	4.97769e+06
Alabama	2020-07-03	9301.33	8375.82	10834.4	mandates easing + universal masks	4.97769e+06
Alabama	2020-07-04	9374.03	8404.25	11007.3	mandates easing + universal masks	4.97769e+06
Alabama	2020-07-05	9446.87	8437.76	11169.3	mandates easing + universal masks	4.97769e+06
Alabama	2020-07-06	9518.4	8474.92	11348.1	mandates easing + universal masks	4.97769e+06
Alabama	2020-07-07	9588.36	8509.65	11502.4	mandates easing + universal masks	4.97769e+06
Alabama	2020-07-08	9656.57	8544.95	11634.9	mandates easing + universal masks	4.97769e+06
Alabama	2020-07-09	9722.87	8579.37	11781.2	mandates easing + universal masks	4.97769e+06
Alabama	2020-07-10	9786.99	8612.26	11932.9	mandates easing + universal masks	4.97769e+06
Alabama	2020-07-11	9848.7	8642.73	12058.1	mandates easing + universal masks	4.97769e+06
Alabama	2020-07-12	9908.87	8666.74	12216.5	mandates easing + universal masks	4.97769e+06
Alabama	2020-07-13	9968.29	8689.64	12380.8	mandates easing + universal masks	4.97769e+06
Alabama	2020-07-14	10026.8	8708.17	12530.8	mandates easing + universal masks	4.97769e+06
Alabama	2020-07-15	10084.3	8733.08	12687.2	mandates easing + universal masks	4.97769e+06
Alabama	2020-07-16	10141	8760.77	12821.4	mandates easing + universal masks	4.97769e+06
Alabama	2020-07-17	10196.8	8786.47	12953.6	mandates easing + universal masks	4.97769e+06
Alabama	2020-07-18	10251.8	8808.81	13083.7	mandates easing + universal masks	4.97769e+06
Alabama	2020-07-19	10305.9	8830.54	13211.7	mandates easing + universal masks	4.97769e+06
Alabama	2020-07-20	10359.2	8851.91	13336.7	mandates easing + universal masks	4.97769e+06
Alabama	2020-07-21	10411.6	8873	13459	mandates easing + universal masks	4.97769e+06
Alabama	2020-07-22	10463.1	8893.7	13579.4	mandates easing + universal masks	4.97769e+06
Alabama	2020-07-23	10513.9	8914.08	13698.7	mandates easing + universal masks	4.97769e+06
Alabama	2020-07-24	10564.1	8939.6	13816.8	mandates easing + universal masks	4.97769e+06
Alabama	2020-07-25	10613.7	8965.42	13933.7	mandates easing + universal masks	4.97769e+06
Alabama	2020-07-26	10662.7	8991.4	14054	mandates easing + universal masks	4.97769e+06
Alabama	2020-07-27	10711.2	9017.48	14210.3	mandates easing + universal masks	4.97769e+06
Alabama	2020-07-28	10759.2	9043.06	14366	mandates easing + universal masks	4.97769e+06
Alabama	2020-07-29	10806.6	9059.27	14473.8	mandates easing + universal masks	4.97769e+06
Alabama	2020-07-30	10853.8	9077.09	14555.7	mandates easing + universal masks	4.97769e+06
Alabama	2020-07-31	10900.7	9094.92	14635.4	mandates easing + universal masks	4.97769e+06
Alabama	2020-08-01	10947.3	9111.88	14724.9	mandates easing + universal masks	4.97769e+06
Alabama	2020-08-02	10993.8	9130.76	14835.2	mandates easing + universal masks	4.97769e+06
Alabama	2020-08-03	11040	9148.69	14945	mandates easing + universal masks	4.97769e+06
Alabama	2020-08-04	11085.9	9166.65	15054.1	mandates easing + universal masks	4.97769e+06
Alabama	2020-08-05	11131.7	9184.08	15162.8	mandates easing + universal masks	4.97769e+06
Alabama	2020-08-06	11177.4	9199.18	15271.3	mandates easing + universal masks	4.97769e+06
Alabama	2020-08-07	11223.1	9214.39	15379.6	mandates easing + universal masks	4.97769e+06
Alabama	2020-08-08	11268.8	9229.52	15495.9	mandates easing + universal masks	4.97769e+06
Alabama	2020-08-09	11314.5	9249.89	15616.6	mandates easing + universal masks	4.97769e+06
Alabama	2020-08-10	11360.3	9268.7	15737.7	mandates easing + universal masks	4.97769e+06
Alabama	2020-08-11	11406.1	9291.87	15859.1	mandates easing + universal masks	4.97769e+06
Alabama	2020-08-12	0	0	0	plausible reference + 85%_masks	4.97769e+06
Alabama	2020-08-13	0	0	0	plausible reference + 85%_masks	4.97769e+06
Alabama	2020-08-14	0	0	0	plausible reference + 85%_masks	4.97769e+06
Alabama	2020-08-15	0	0	0	plausible reference + 85%_masks	4.97769e+06
Alabama	2020-08-16	0	0	0	plausible reference + 85%_masks	4.97769e+06
Alabama	2020-08-17	1126.01	953.849	1315.55	universal masks	4.97769e+06
Alabama	2020-08-18	1167.07	990.464	1359.2	universal masks	4.97769e+06
Alabama	2020-08-19	1208.08	1023.72	1402.53	universal masks	4.97769e+06
Alabama	2020-08-20	1248.89	1061.97	1447.75	universal masks	4.97769e+06
Alabama	2020-08-21	1289.35	1097.82	1485.92	universal masks	4.97769e+06
Alabama	2020-08-22	1329.35	1134.11	1529.17	universal masks	4.97769e+06
Alabama	2020-08-23	1368.76	1172.21	1569.51	universal masks	4.97769e+06
Alabama	2020-08-24	1407.51	1209.52	1609.51	universal masks	4.97769e+06
Alabama	2020-08-25	1445.53	1248.88	1653.22	universal masks	4.97769e+06
Alabama	2020-08-26	1482.77	1287.38	1698.31	universal masks	4.97769e+06
Alabama	2020-08-27	1519.21	1324.03	1741.55	universal masks	4.97769e+06
Alabama	2020-08-28	1554.85	1356.19	1778.66	universal masks	4.97769e+06
Alabama	2020-08-29	1589.7	1387.8	1817.83	universal masks	4.97769e+06
Alabama	2020-08-30	1623.81	1420.9	1854.81	universal masks	4.97769e+06
Alabama	2020-08-31	1657.21	1456.65	1885.94	universal masks	4.97769e+06
Alabama	2020-09-01	1689.99	1487.11	1918.44	universal masks	4.97769e+06
Alabama	2020-09-02	1722.2	1519.13	1953.93	universal masks	4.97769e+06
Alabama	2020-09-03	1753.93	1549.51	1983.87	universal masks	4.97769e+06
Alabama	2020-09-04	1785.27	1582.02	2012.9	universal masks	4.97769e+06
Alabama	2020-09-05	1816.3	1611.2	2048.58	universal masks	4.97769e+06
Alabama	2020-09-06	1847.12	1636.79	2085.27	universal masks	4.97769e+06
Alabama	2020-09-07	1877.82	1668.59	2120.26	universal masks	4.97769e+06
Alabama	2020-09-08	1908.47	1698.53	2155.67	universal masks	4.97769e+06
Alabama	2020-09-09	1939.16	1725.8	2185.98	universal masks	4.97769e+06
Alabama	2020-09-10	1969.95	1753.89	2217.96	universal masks	4.97769e+06
Alabama	2020-09-11	12979.5	9828.97	19928.8	mandates easing + universal masks	4.97769e+06
Alabama	2020-09-12	13044.1	9852.01	20041.8	mandates easing + universal masks	4.97769e+06
Alabama	2020-09-13	13109.9	9875.59	20192.4	mandates easing + universal masks	4.97769e+06
Alabama	2020-09-14	13177	9899.64	20347.5	mandates easing + universal masks	4.97769e+06
Alabama	2020-09-15	13245.2	9924.15	20505	mandates easing + universal masks	4.97769e+06
Alabama	2020-09-16	13314.7	9949.12	20645	mandates easing + universal masks	4.97769e+06
Alabama	2020-09-17	13385.3	9974.57	20826.7	mandates easing + universal masks	4.97769e+06
Alabama	2020-02-01	13457.3	10000.5	20994.7	mandates easing + universal masks	4.97769e+06
Alabama	2020-02-02	13530.7	10027.1	21163.9	mandates easing + universal masks	4.97769e+06
Alabama	2020-02-03	13605.5	10052.3	21332.3	mandates easing + universal masks	4.97769e+06
Alabama	2020-02-04	13681.6	10080.9	21446.8	mandates easing + universal masks	4.97769e+06
Alabama	2020-02-05	13759.3	10109.6	21605.1	mandates easing + universal masks	4.97769e+06
Alabama	2020-02-06	13838.3	10133.9	21830.1	mandates easing + universal masks	4.97769e+06
Alabama	2020-02-07	13918.7	10158.2	22059.7	mandates easing + universal masks	4.97769e+06
Alabama	2020-02-08	14000.7	10185.6	22223.5	mandates easing + universal masks	4.97769e+06
Alabama	2020-02-09	14084.1	10208.1	22391	mandates easing + universal masks	4.97769e+06
Alabama	2020-02-10	14169.1	10233.4	22641.1	mandates easing + universal masks	4.97769e+06
Alabama	2020-02-11	14255.7	10259.2	22901	mandates easing + universal masks	4.97769e+06
Alabama	2020-02-12	14343.9	10297.5	23163	mandates easing + universal masks	4.97769e+06
Alabama	2020-02-13	14433.6	10315.3	23389.6	mandates easing + universal masks	4.97769e+06
Alabama	2020-02-14	14524.9	10338.8	23588.2	mandates easing + universal masks	4.97769e+06
Alabama	2020-02-15	14616.7	10371.7	23785	mandates easing + universal masks	4.97769e+06
Alabama	2020-02-16	14708.7	10405.9	24036.3	mandates easing + universal masks	4.97769e+06
Alabama	2020-02-17	14802.2	10441	24294.6	mandates easing + universal masks	4.97769e+06
Alabama	2020-02-18	14897	10478.5	24492.1	mandates easing + universal masks	4.97769e+06
Alabama	2020-02-19	14993.2	10520.9	24691.1	mandates easing + universal masks	4.97769e+06
Alabama	2020-02-20	15090.7	10549.7	25002	mandates easing + universal masks	4.97769e+06
Alabama	2020-02-21	15189.5	10589.1	25212	mandates easing + universal masks	4.97769e+06
Alabama	2020-02-22	15289.4	10638.6	25471.6	mandates easing + universal masks	4.97769e+06
Alabama	2020-02-23	15390.6	10688	25643.1	mandates easing + universal masks	4.97769e+06
Alabama	2020-02-24	15493	10716.7	25843.5	mandates easing + universal masks	4.97769e+06
Alabama	2020-02-25	15596.7	10745.9	26165.9	mandates easing + universal masks	4.97769e+06
Alabama	2020-02-26	15701.5	10783.4	26497.8	mandates easing + universal masks	4.97769e+06
Alabama	2020-02-27	15807.6	10824.3	26831.1	mandates easing + universal masks	4.97769e+06
Alabama	2020-02-28	15914.9	10865.8	27164.7	mandates easing + universal masks	4.97769e+06
Alabama	2020-02-29	16023.2	10908	27497.9	mandates easing + universal masks	4.97769e+06
Alabama	2020-03-01	16132.7	10943.4	27831.7	mandates easing + universal masks	4.97769e+06
Alabama	2020-03-02	16243.3	10975.8	28165.6	mandates easing + universal masks	4.97769e+06
Alabama	2020-03-03	16355	11008.6	28499.7	mandates easing + universal masks	4.97769e+06
Alabama	2020-03-04	16467.7	11041.8	28814.9	mandates easing + universal masks	4.97769e+06
Alabama	2020-03-05	16581.4	11075.4	29082.7	mandates easing + universal masks	4.97769e+06
Alabama	2020-03-06	16696.1	11109.7	29349.1	mandates easing + universal masks	4.97769e+06
Alabama	2020-03-07	16811.8	11144.6	29610.8	mandates easing + universal masks	4.97769e+06
Alabama	2020-03-08	16928.3	11177.3	29889.4	mandates easing + universal masks	4.97769e+06
Alabama	2020-03-09	17045.7	11214.8	30133.2	mandates easing + universal masks	4.97769e+06
Alabama	2020-03-10	17163.9	11250.8	30393.5	mandates easing + universal masks	4.97769e+06
Alabama	2020-03-11	17282.8	11291.1	30651.6	mandates easing + universal masks	4.97769e+06
Alabama	2020-03-12	1085.05	916.725	1270.7	plausible reference + 85%_masks	4.97769e+06
Alabama	2020-03-13	1126.01	953.849	1315.55	plausible reference + 85%_masks	4.97769e+06
Alabama	2020-03-14	1167.07	990.464	1359.2	plausible reference + 85%_masks	4.97769e+06
Alabama	2020-03-15	1208.08	1023.72	1402.53	plausible reference + 85%_masks	4.97769e+06
Alabama	2020-03-16	1248.89	1061.97	1447.75	plausible reference + 85%_masks	4.97769e+06
Alabama	2020-03-17	1289.35	1097.82	1485.92	plausible reference + 85%_masks	4.97769e+06
Alabama	2020-03-18	1329.35	1134.11	1529.17	plausible reference + 85%_masks	4.97769e+06
Alabama	2020-03-19	1368.76	1172.21	1569.51	plausible reference + 85%_masks	4.97769e+06
Alabama	2020-03-20	1407.51	1209.52	1609.51	plausible reference + 85%_masks	4.97769e+06
Alabama	2020-03-21	1445.53	1248.88	1653.22	plausible reference + 85%_masks	4.97769e+06
Alabama	2020-03-22	1482.77	1287.38	1698.31	plausible reference + 85%_masks	4.97769e+06
Alabama	2020-03-23	1519.21	1324.03	1741.55	plausible reference + 85%_masks	4.97769e+06
Alabama	2020-03-24	1554.85	1356.19	1778.66	plausible reference + 85%_masks	4.97769e+06
Alabama	2020-03-25	1589.7	1387.8	1817.83	plausible reference + 85%_masks	4.97769e+06
Alabama	2020-03-26	1623.81	1420.9	1854.81	plausible reference + 85%_masks	4.97769e+06
Alabama	2020-03-27	1657.21	1456.65	1885.94	plausible reference + 85%_masks	4.97769e+06
Alabama	2020-03-28	1689.99	1487.11	1918.44	plausible reference + 85%_masks	4.97769e+06
Alabama	2020-03-29	1722.2	1519.13	1953.93	plausible reference + 85%_masks	4.97769e+06
Alabama	2020-03-30	1753.93	1549.51	1983.87	plausible reference + 85%_masks	4.97769e+06
Alabama	2020-03-31	1785.27	1582.02	2012.9	plausible reference + 85%_masks	4.97769e+06
Alabama	2020-04-01	1816.3	1611.2	2048.58	plausible reference + 85%_masks	4.97769e+06
Alabama	2020-04-02	1847.12	1636.79	2085.27	plausible reference + 85%_masks	4.97769e+06
Alabama	2020-04-03	1877.82	1668.59	2120.26	plausible reference + 85%_masks	4.97769e+06
Alabama	2020-04-04	1908.47	1698.53	2155.67	plausible reference + 85%_masks	4.97769e+06
Alabama	2020-04-05	1939.16	1725.8	2185.98	plausible reference + 85%_masks	4.97769e+06
Alabama	2020-04-06	1969.95	1753.89	2217.96	plausible reference + 85%_masks	4.97769e+06
Alabama	2020-04-07	2000.9	1783.57	2254.66	plausible reference + 85%_masks	4.97769e+06
Alabama	2020-04-08	2032.06	1812.69	2284.7	plausible reference + 85%_masks	4.97769e+06
Alabama	2020-04-09	2063.44	1841.27	2314.34	plausible reference + 85%_masks	4.97769e+06
Alabama	2020-04-10	2095.08	1870.45	2353.56	plausible reference + 85%_masks	4.97769e+06
Alabama	2020-04-11	2126.97	1901.51	2386.17	plausible reference + 85%_masks	4.97769e+06
Alabama	2020-04-12	2159.1	1935.42	2421.97	plausible reference + 85%_masks	4.97769e+06
Alabama	2020-04-13	2191.45	1966.92	2457.37	plausible reference + 85%_masks	4.97769e+06
Alabama	2020-04-14	2223.98	1994.38	2488.94	plausible reference + 85%_masks	4.97769e+06
Alabama	2020-04-15	2256.66	2026.73	2524.87	plausible reference + 85%_masks	4.97769e+06
Alabama	2020-04-16	2289.42	2058.04	2559.39	plausible reference + 85%_masks	4.97769e+06
Alabama	2020-04-17	2322.24	2090.82	2590.21	plausible reference + 85%_masks	4.97769e+06
Alabama	2020-04-18	2355.06	2125.06	2627.22	plausible reference + 85%_masks	4.97769e+06
Alabama	2020-04-19	2387.85	2156.89	2665.06	plausible reference + 85%_masks	4.97769e+06
Alabama	2020-04-20	2420.59	2189.42	2701.47	plausible reference + 85%_masks	4.97769e+06
Alabama	2020-04-21	2453.28	2221.7	2734.21	plausible reference + 85%_masks	4.97769e+06
Alabama	2020-04-22	2485.91	2252.16	2771.58	plausible reference + 85%_masks	4.97769e+06
Alabama	2020-04-23	2518.5	2286.04	2807.43	plausible reference + 85%_masks	4.97769e+06
Alabama	2020-04-24	2551.09	2314.6	2838.24	plausible reference + 85%_masks	4.97769e+06
Alabama	2020-04-25	2583.71	2342.5	2873.01	plausible reference + 85%_masks	4.97769e+06
Alabama	2020-04-26	2616.42	2373	2907.75	plausible reference + 85%_masks	4.97769e+06
Alabama	2020-04-27	2649.29	2405.16	2944.35	plausible reference + 85%_masks	4.97769e+06
Alabama	2020-04-28	2682.39	2437.23	2976.87	plausible reference + 85%_masks	4.97769e+06
Alabama	2020-04-29	2715.8	2467.55	3005.96	plausible reference + 85%_masks	4.97769e+06
Alabama	2020-04-30	2749.61	2500.07	3039.22	plausible reference + 85%_masks	4.97769e+06
Alabama	2020-05-01	2783.93	2530.09	3071.28	plausible reference + 85%_masks	4.97769e+06
Alabama	2020-05-02	2818.84	2560.33	3105.52	plausible reference + 85%_masks	4.97769e+06
Alabama	2020-05-03	2854.44	2593.7	3142.35	plausible reference + 85%_masks	4.97769e+06
Alabama	2020-05-04	2890.84	2627.88	3181.59	plausible reference + 85%_masks	4.97769e+06
Alabama	2020-05-05	2928.13	2665.58	3220.75	plausible reference + 85%_masks	4.97769e+06
Alabama	2020-05-06	2966.42	2700.5	3260.79	plausible reference + 85%_masks	4.97769e+06
Alabama	2020-05-07	3005.82	2737.07	3303.96	plausible reference + 85%_masks	4.97769e+06
Alabama	2020-05-08	3046.44	2776.98	3349.06	plausible reference + 85%_masks	4.97769e+06
Alabama	2020-05-09	3088.38	2818.23	3398.06	plausible reference + 85%_masks	4.97769e+06
Alabama	2020-05-10	3131.75	2856.45	3439.4	plausible reference + 85%_masks	4.97769e+06
Alabama	2020-05-11	3176.67	2900.67	3489.88	plausible reference + 85%_masks	4.97769e+06
Alabama	2020-05-12	3223.24	2942.17	3543.45	plausible reference + 85%_masks	4.97769e+06
Alabama	2020-05-13	3271.58	2985.32	3597.58	plausible reference + 85%_masks	4.97769e+06
Alabama	2020-05-14	3321.78	3023.41	3652.17	plausible reference + 85%_masks	4.97769e+06
Alabama	2020-05-15	3373.94	3070.12	3711.34	plausible reference + 85%_masks	4.97769e+06
Alabama	2020-05-16	3428.14	3123.6	3770.29	plausible reference + 85%_masks	4.97769e+06
Alabama	2020-05-17	3484.46	3168.89	3831.18	plausible reference + 85%_masks	4.97769e+06
Alabama	2020-05-18	3542.95	3227.37	3896.35	plausible reference + 85%_masks	4.97769e+06
Alabama	2020-05-19	3603.64	3280.58	3965.15	plausible reference + 85%_masks	4.97769e+06
Alabama	2020-05-20	3666.54	3337.05	4030.49	plausible reference + 85%_masks	4.97769e+06
Alabama	2020-05-21	3731.64	3398.68	4100.68	plausible reference + 85%_masks	4.97769e+06
Alabama	2020-05-22	3798.91	3459.06	4180.1	plausible reference + 85%_masks	4.97769e+06
Alabama	2020-05-23	3868.25	3517.27	4253.27	plausible reference + 85%_masks	4.97769e+06
Alabama	2020-05-24	3939.57	3580.61	4330.02	plausible reference + 85%_masks	4.97769e+06
Alabama	2020-05-25	4012.73	3646.07	4409.37	plausible reference + 85%_masks	4.97769e+06
Alabama	2020-05-26	4087.55	3712.69	4488.27	plausible reference + 85%_masks	4.97769e+06
Alabama	2020-05-27	4163.82	3784.31	4572.59	plausible reference + 85%_masks	4.97769e+06
Alabama	2020-05-28	4241.31	3853.33	4651.71	plausible reference + 85%_masks	4.97769e+06
Alabama	2020-05-29	4319.76	3925.54	4730.68	plausible reference + 85%_masks	4.97769e+06
Alabama	2020-05-30	4398.88	3999.14	4814.66	plausible reference + 85%_masks	4.97769e+06
Alabama	2020-05-31	4478.37	4073.08	4905.25	plausible reference + 85%_masks	4.97769e+06
Alabama	2020-06-01	4557.93	4143.46	5008.1	plausible reference + 85%_masks	4.97769e+06
Alabama	2020-06-02	4637.25	4222.48	5075.94	plausible reference + 85%_masks	4.97769e+06
Alabama	2020-06-03	4716.01	4294.4	5145.21	plausible reference + 85%_masks	4.97769e+06
Alabama	2020-06-04	4793.92	4367.83	5227.47	plausible reference + 85%_masks	4.97769e+06
Alabama	2020-06-05	4870.7	4442.59	5326.72	plausible reference + 85%_masks	4.97769e+06
Alabama	2020-06-06	4946.1	4512.21	5400.2	plausible reference + 85%_masks	4.97769e+06
Alabama	2020-06-07	5019.92	4588.96	5489.28	plausible reference + 85%_masks	4.97769e+06
Alabama	2020-06-08	5091.99	4657.11	5570.77	plausible reference + 85%_masks	4.97769e+06
Alabama	2020-06-09	5162.19	4723.73	5634.16	plausible reference + 85%_masks	4.97769e+06
Alabama	2020-06-10	0	0	0	plausible reference	4.97769e+06
Alabama	2020-06-11	0	0	0	plausible reference	4.97769e+06
Alabama	2020-06-12	0	0	0	plausible reference	4.97769e+06
Alabama	2020-06-13	0	0	0	plausible reference	4.97769e+06
Alabama	2020-06-14	0	0	0	plausible reference	4.97769e+06
Alabama	2020-06-15	0	0	0	plausible reference	4.97769e+06
Alabama	2020-06-16	0	0	0	plausible reference	4.97769e+06
Alabama	2020-06-17	0	0	0	plausible reference	4.97769e+06
Alabama	2020-06-18	0	0	0	plausible reference	4.97769e+06
Alabama	2020-06-19	0	0	0	plausible reference	4.97769e+06
Alabama	2020-06-20	0	0	0	plausible reference	4.97769e+06
Alabama	2020-06-21	0	0	0	plausible reference	4.97769e+06
Alabama	2020-06-22	0	0	0	plausible reference	4.97769e+06
Alabama	2020-06-23	0	0	0	plausible reference	4.97769e+06
Alabama	2020-06-24	0	0	0	plausible reference	4.97769e+06
Alabama	2020-06-25	0	0	0	plausible reference	4.97769e+06
Alabama	2020-06-26	0	0	0	plausible reference	4.97769e+06
Alabama	2020-06-27	0	0	0	plausible reference	4.97769e+06
Alabama	2020-06-28	0	0	0	plausible reference	4.97769e+06
Alabama	2020-06-29	0	0	0	plausible reference	4.97769e+06
Alabama	2020-06-30	0	0	0	plausible reference	4.97769e+06
Alabama	2020-07-01	0.0163451	0	0.128869	plausible reference	4.97769e+06
Alabama	2020-07-02	0.0555251	0	0.305579	plausible reference	4.97769e+06
Alabama	2020-07-03	0.128508	0	0.551636	plausible reference	4.97769e+06
Alabama	2020-07-04	0.250355	0	0.888121	plausible reference	4.97769e+06
Alabama	2020-07-05	0.440243	0.0433197	1.34206	plausible reference	4.97769e+06
Alabama	2020-07-06	2355.07	2125.06	2631.96	mandates easing + universal masks	4.97769e+06
Alabama	2020-07-07	2387.8	2157.73	2666.93	mandates easing + universal masks	4.97769e+06
Alabama	2020-07-08	2420.49	2189.43	2702.1	mandates easing + universal masks	4.97769e+06
Alabama	2020-07-09	2453.13	2221.7	2735.71	mandates easing + universal masks	4.97769e+06
Alabama	2020-07-10	2485.72	2252.16	2771.58	mandates easing + universal masks	4.97769e+06
Alabama	2020-07-11	2518.28	2286.04	2806.81	mandates easing + universal masks	4.97769e+06
Alabama	2020-07-12	2550.84	2314.6	2837.98	mandates easing + universal masks	4.97769e+06
Alabama	2020-07-13	2583.45	2342.5	2871.1	mandates easing + universal masks	4.97769e+06
Alabama	2020-07-14	2616.15	2373	2904.38	mandates easing + universal masks	4.97769e+06
Alabama	2020-07-15	2649.01	2404.83	2936.43	mandates easing + universal masks	4.97769e+06
Alabama	2020-07-16	2682.11	2435.98	2968.98	mandates easing + universal masks	4.97769e+06
Alabama	2020-07-17	2715.53	2467.55	3002.1	mandates easing + universal masks	4.97769e+06
Alabama	2020-07-18	2749.34	2500.56	3035.12	mandates easing + universal masks	4.97769e+06
Alabama	2020-07-19	2783.66	2533.89	3067.93	mandates easing + universal masks	4.97769e+06
Alabama	2020-07-20	2818.57	2567.94	3102.73	mandates easing + universal masks	4.97769e+06
Alabama	2020-07-21	2854.17	2602.97	3138.31	mandates easing + universal masks	4.97769e+06
Alabama	2020-07-22	2890.55	2637.42	3175.35	mandates easing + universal masks	4.97769e+06
Alabama	2020-07-23	2927.82	2669.09	3217.59	mandates easing + universal masks	4.97769e+06
Alabama	2020-07-24	98.9329	59.1633	148.651	plausible reference	4.97769e+06
Alabama	2020-07-25	116.212	71.8365	172.437	plausible reference	4.97769e+06
Alabama	2020-07-26	135.143	85.7689	196.686	plausible reference	4.97769e+06
Alabama	2020-07-27	155.631	100.818	222.213	plausible reference	4.97769e+06
Alabama	2020-07-28	177.545	117.37	250.884	plausible reference	4.97769e+06
Alabama	2020-07-29	200.724	135.208	278.731	plausible reference	4.97769e+06
Alabama	2020-07-30	224.99	156.01	307.595	plausible reference	4.97769e+06
Alabama	2020-07-31	250.16	177.941	340.288	plausible reference	4.97769e+06
Alabama	2020-08-01	3320.93	3023.41	3651.8	mandates easing + universal masks	4.97769e+06
Alabama	2020-08-02	3373.03	3070.12	3711.34	mandates easing + universal masks	4.97769e+06
Alabama	2020-08-03	3427.17	3123.6	3770.29	mandates easing + universal masks	4.97769e+06
Alabama	2020-08-04	3483.44	3168.89	3829.64	mandates easing + universal masks	4.97769e+06
Alabama	2020-08-05	3541.9	3227.37	3892.63	mandates easing + universal masks	4.97769e+06
Alabama	2020-08-06	3602.57	3283.92	3964.37	mandates easing + universal masks	4.97769e+06
Alabama	2020-08-07	3665.48	3344.82	4024.89	mandates easing + universal masks	4.97769e+06
Alabama	2020-08-08	3730.61	3400.67	4097.83	mandates easing + universal masks	4.97769e+06
Alabama	2020-08-09	3797.92	3459.83	4170.27	mandates easing + universal masks	4.97769e+06
Alabama	2020-08-10	3867.33	3520.18	4251.06	mandates easing + universal masks	4.97769e+06
Alabama	2020-08-11	3938.74	3583.65	4329.86	mandates easing + universal masks	4.97769e+06
Alabama	2020-08-12	4011.99	3646.12	4406.18	mandates easing + universal masks	4.97769e+06
Alabama	2020-08-13	4086.93	3712.69	4488.27	mandates easing + universal masks	4.97769e+06
Alabama	2020-08-14	4163.32	3784.31	4572.59	mandates easing + universal masks	4.97769e+06
Alabama	2020-08-15	4240.95	3853.33	4653.85	mandates easing + universal masks	4.97769e+06
Alabama	2020-08-16	4319.53	3925.54	4731.75	mandates easing + universal masks	4.97769e+06
Alabama	2020-08-17	4398.79	3999.14	4825.93	mandates easing + universal masks	4.97769e+06
Alabama	2020-08-18	4478.42	4073.08	4906.33	mandates easing + universal masks	4.97769e+06
Alabama	2020-08-19	4558.11	4143.47	5009.24	mandates easing + universal masks	4.97769e+06
Alabama	2020-08-20	4637.54	4223.43	5094.77	mandates easing + universal masks	4.97769e+06
Alabama	2020-08-21	4716.39	4295.61	5171.56	mandates easing + universal masks	4.97769e+06
Alabama	2020-08-22	4794.37	4368.68	5248.12	mandates easing + universal masks	4.97769e+06
Alabama	2020-08-23	4871.21	4444.11	5330.52	mandates easing + universal masks	4.97769e+06
Alabama	2020-08-24	4946.64	4521.38	5408.82	mandates easing + universal masks	4.97769e+06
Alabama	2020-08-25	5020.47	4590	5489.28	mandates easing + universal masks	4.97769e+06
Alabama	2020-08-26	5092.53	4655.46	5570.77	mandates easing + universal masks	4.97769e+06
Alabama	2020-08-27	5162.7	4722.22	5634.16	mandates easing + universal masks	4.97769e+06
Alabama	2020-08-28	5230.91	4783.58	5701.91	mandates easing + universal masks	4.97769e+06
Alabama	2020-08-29	5297.15	4848.07	5776.75	mandates easing + universal masks	4.97769e+06
Alabama	2020-08-30	5361.44	4908.57	5850.09	mandates easing + universal masks	4.97769e+06
Alabama	2020-08-31	5423.87	4961.04	5921.34	mandates easing + universal masks	4.97769e+06
Alabama	2020-09-01	5484.56	5017.08	5985.52	mandates easing + universal masks	4.97769e+06
Alabama	2020-09-02	5543.64	5067.78	6034.91	mandates easing + universal masks	4.97769e+06
Alabama	2020-09-03	5601.3	5117.39	6084.72	mandates easing + universal masks	4.97769e+06
Alabama	2020-09-04	5657.74	5166.41	6149.46	mandates easing + universal masks	4.97769e+06
Alabama	2020-09-05	5713.15	5220.35	6205.99	mandates easing + universal masks	4.97769e+06
Alabama	2020-09-06	5767.77	5273.43	6265.64	mandates easing + universal masks	4.97769e+06
Alabama	2020-09-07	5821.8	5330.8	6324.69	mandates easing + universal masks	4.97769e+06
Alabama	2020-09-08	5875.45	5388.41	6381.73	mandates easing + universal masks	4.97769e+06
Alabama	2020-09-09	5928.91	5440.24	6439.6	mandates easing + universal masks	4.97769e+06
Alabama	2020-09-10	5982.36	5495.96	6500.34	mandates easing + universal masks	4.97769e+06
Alabama	2020-09-11	6035.93	5546.35	6564.28	mandates easing + universal masks	4.97769e+06
Alabama	2020-09-12	6089.73	5600.27	6624.37	mandates easing + universal masks	4.97769e+06
Alabama	2020-09-13	6143.84	5653.2	6681.7	mandates easing + universal masks	4.97769e+06
Alabama	2020-09-14	6198.3	5712.19	6740.65	mandates easing + universal masks	4.97769e+06
Alabama	2020-09-15	6253.1	5759.57	6790.87	mandates easing + universal masks	4.97769e+06
Alabama	2020-09-16	6308.2	5805.29	6844.6	mandates easing + universal masks	4.97769e+06
Alabama	2020-09-17	6363.53	5866.38	6900.84	mandates easing + universal masks	4.97769e+06
Alabama	2020-09-18	13881.7	10057.3	19953.7	universal masks	4.97769e+06
Alabama	2020-09-19	13959.2	10083	20054.3	universal masks	4.97769e+06
Alabama	2020-09-20	14037.3	10092	20152.8	universal masks	4.97769e+06
Alabama	2020-09-21	6584.41	6091.22	7119.08	mandates easing + universal masks	4.97769e+06
Alabama	2020-09-22	6638.69	6148.06	7173.13	mandates easing + universal masks	4.97769e+06
Alabama	2020-09-23	6692.25	6195.22	7237.58	mandates easing + universal masks	4.97769e+06
Alabama	2020-09-24	6744.93	6246.51	7299.16	mandates easing + universal masks	4.97769e+06
Alabama	2020-09-25	6796.62	6294.8	7346.66	mandates easing + universal masks	4.97769e+06
Alabama	2020-09-26	6847.19	6351.4	7395.49	mandates easing + universal masks	4.97769e+06
Alabama	2020-09-27	6896.58	6397.84	7449.81	mandates easing + universal masks	4.97769e+06
Alabama	2020-09-28	6944.73	6444.32	7499.15	mandates easing + universal masks	4.97769e+06
Alabama	2020-09-29	6991.62	6486.98	7547.65	mandates easing + universal masks	4.97769e+06
Alabama	2020-09-30	7037.26	6535.67	7594.14	mandates easing + universal masks	4.97769e+06
Alabama	2020-10-01	7081.67	6577.9	7635.35	mandates easing + universal masks	4.97769e+06
Alabama	2020-10-02	7124.9	6620.73	7679.22	mandates easing + universal masks	4.97769e+06
Alabama	2020-10-03	7167.04	6666.35	7722.61	mandates easing + universal masks	4.97769e+06
Alabama	2020-10-04	7208.16	6705.14	7766	mandates easing + universal masks	4.97769e+06
Alabama	2020-10-05	7248.39	6744.19	7808.93	mandates easing + universal masks	4.97769e+06
Alabama	2020-10-06	7287.82	6786.7	7853.15	mandates easing + universal masks	4.97769e+06
Alabama	2020-10-07	7326.61	6826.06	7891.75	mandates easing + universal masks	4.97769e+06
Alabama	2020-10-08	15515.4	10577.9	21563.9	universal masks	4.97769e+06
Alabama	2020-10-09	15599	10600.6	21616.1	universal masks	4.97769e+06
Alabama	2020-10-10	15682.6	10627.6	21681	universal masks	4.97769e+06
Alabama	2020-10-11	15766.1	10659.7	21756.9	universal masks	4.97769e+06
Alabama	2020-10-12	15849.4	10692.1	21836.5	universal masks	4.97769e+06
Alabama	2020-10-13	15932.5	10724.9	21915.9	universal masks	4.97769e+06
Alabama	2020-10-14	16015.1	10758	21993.2	universal masks	4.97769e+06
Alabama	2020-10-15	16097.4	10791.3	22066.5	universal masks	4.97769e+06
Alabama	2020-10-16	16179.3	10825	22125.1	universal masks	4.97769e+06
Alabama	2020-10-17	16260.8	10859	22181.2	universal masks	4.97769e+06
Alabama	2020-10-18	16341.9	10893.3	22226.9	universal masks	4.97769e+06
Alabama	2020-10-19	16422.6	10928.4	22271.2	universal masks	4.97769e+06
Alabama	2020-10-20	16502.8	10963.9	22314.1	universal masks	4.97769e+06
Alabama	2020-10-21	16582.5	10999.7	22355.7	universal masks	4.97769e+06
Alabama	2020-10-22	16661.5	11028.4	22430.2	universal masks	4.97769e+06
Alabama	2020-10-23	16740	11069.2	22507.9	universal masks	4.97769e+06
Alabama	2020-10-24	16817.8	11088.9	22558.9	universal masks	4.97769e+06
Alabama	2020-10-25	16894.9	11108.6	22609	universal masks	4.97769e+06
Alabama	2020-10-26	16971.3	11128.3	22658.4	universal masks	4.97769e+06
Alabama	2020-10-27	17047.1	11148.4	22706.9	universal masks	4.97769e+06
Alabama	2020-10-28	17122.2	11168.8	22754.6	universal masks	4.97769e+06
Alabama	2020-10-29	17196.5	11189.2	22801.6	universal masks	4.97769e+06
Alabama	2020-10-30	17270.2	11209.7	22849.2	universal masks	4.97769e+06
Alabama	2020-10-31	17343.1	11239.5	22894.5	universal masks	4.97769e+06
Alabama	2020-11-01	17415.2	11274.7	22938.7	universal masks	4.97769e+06
Alabama	2020-11-02	17486.5	11310.5	22996	universal masks	4.97769e+06
Alabama	2020-11-03	17557	11346.5	23036.4	universal masks	4.97769e+06
Alabama	2020-11-04	17626.7	11382.6	23068.5	universal masks	4.97769e+06
Alabama	2020-11-05	17695.3	11418.8	23110.6	universal masks	4.97769e+06
Alabama	2020-11-06	17762.9	11455.1	23151.6	universal masks	4.97769e+06
Alabama	2020-11-07	17829.6	11491.5	23191.9	universal masks	4.97769e+06
Alabama	2020-11-08	17895.5	11527.9	23231.6	universal masks	4.97769e+06
Alabama	2020-11-09	17960.5	11564.4	23270.6	universal masks	4.97769e+06
Alabama	2020-11-10	18024.6	11589.6	23308.9	universal masks	4.97769e+06
Alabama	2020-11-11	17522.8	11396.4	31292.5	mandates easing + universal masks	4.97769e+06
Alabama	2020-11-12	17643.8	11432.8	31612.6	mandates easing + universal masks	4.97769e+06
Alabama	2020-11-13	17765.4	11463.6	31930.9	mandates easing + universal masks	4.97769e+06
Alabama	2020-11-14	17887.4	11494.7	32247.2	mandates easing + universal masks	4.97769e+06
Alabama	2020-11-15	18009.9	11526	32525	mandates easing + universal masks	4.97769e+06
Alabama	2020-11-16	18132.7	11557.7	32872.1	mandates easing + universal masks	4.97769e+06
Alabama	2020-11-17	18255.9	11592.6	33188.3	mandates easing + universal masks	4.97769e+06
Alabama	2020-11-18	18379.4	11630.4	33497.4	mandates easing + universal masks	4.97769e+06
Alabama	2020-11-19	18503.1	11670.3	33803.7	mandates easing + universal masks	4.97769e+06
Alabama	2020-11-20	18627	11710.8	34105.7	mandates easing + universal masks	4.97769e+06
Alabama	2020-11-21	18750.9	11754.5	34403	mandates easing + universal masks	4.97769e+06
Alabama	2020-11-22	18874.9	11801.3	34623.5	mandates easing + universal masks	4.97769e+06
Alabama	2020-11-23	18998.7	11836.8	34902	mandates easing + universal masks	4.97769e+06
Alabama	2020-11-24	19122.5	11872.2	35153.4	mandates easing + universal masks	4.97769e+06
Alabama	2020-11-25	19246.1	11910	35402.4	mandates easing + universal masks	4.97769e+06
Alabama	2020-11-26	19369.5	11955.9	35579.3	mandates easing + universal masks	4.97769e+06
Alabama	2020-11-27	19492.7	12001.6	35787.2	mandates easing + universal masks	4.97769e+06
Alabama	2020-11-28	19615.4	12044.1	35991.6	mandates easing + universal masks	4.97769e+06
Alabama	2020-11-29	19737.7	12086.9	36192.4	mandates easing + universal masks	4.97769e+06
Alabama	2020-11-30	19859.4	12130.1	36389.6	mandates easing + universal masks	4.97769e+06
Alabama	2020-12-01	19980.5	12173.7	36583.2	mandates easing + universal masks	4.97769e+06
Alabama	2020-12-02	20101.1	12216.7	36773.2	mandates easing + universal masks	4.97769e+06
Alabama	2020-12-03	276.058	200.974	369.825	universal masks	4.97769e+06
Alabama	2020-12-04	302.522	221.691	399.271	universal masks	4.97769e+06
Alabama	2020-12-05	329.418	245.575	426.782	universal masks	4.97769e+06
Alabama	2020-12-06	356.639	271.182	457.174	universal masks	4.97769e+06
Alabama	2020-12-07	384.111	293.442	483.389	universal masks	4.97769e+06
Alabama	2020-12-08	411.796	317.419	513.812	universal masks	4.97769e+06
Alabama	2020-12-09	439.687	341.824	544.944	universal masks	4.97769e+06
Alabama	2020-12-10	467.807	366.713	575.776	universal masks	4.97769e+06
Alabama	2020-12-11	496.205	392.041	606.421	universal masks	4.97769e+06
Alabama	2020-12-12	524.95	417.499	637.43	universal masks	4.97769e+06
Alabama	2020-12-13	554.125	442.52	673.125	universal masks	4.97769e+06
Alabama	2020-12-14	583.819	468.217	705.682	universal masks	4.97769e+06
Alabama	2020-12-15	614.127	495.414	738.405	universal masks	4.97769e+06
Alabama	2020-12-16	645.138	523.582	776.253	universal masks	4.97769e+06
Alabama	2020-12-17	676.936	553.809	814.359	universal masks	4.97769e+06
Alabama	2020-12-18	709.591	583.925	850.385	universal masks	4.97769e+06
Alabama	2020-12-19	743.16	614.538	887.379	universal masks	4.97769e+06
Alabama	2020-12-20	777.683	641.791	924.863	universal masks	4.97769e+06
Alabama	2020-12-21	813.175	671.628	965.833	universal masks	4.97769e+06
Alabama	2020-12-22	849.632	709.141	1007.4	universal masks	4.97769e+06
Alabama	2020-12-23	887.02	741.928	1051.67	universal masks	4.97769e+06
Alabama	2020-12-24	925.282	775.416	1093.49	universal masks	4.97769e+06
Alabama	2020-12-25	964.334	812.591	1137.25	universal masks	4.97769e+06
Alabama	2020-12-26	1004.07	848.725	1180.81	universal masks	4.97769e+06
Alabama	2020-12-27	1044.35	880.907	1227.08	universal masks	4.97769e+06
Alabama	2020-12-28	1085.05	916.725	1270.7	universal masks	4.97769e+06
Alabama	2020-12-29	11637.4	9380.15	16489.8	mandates easing + universal masks	4.97769e+06
Alabama	2020-12-30	11684.4	9395.88	16665	mandates easing + universal masks	4.97769e+06
Alabama	2020-12-31	11731.6	9407.6	16738	mandates easing + universal masks	4.97769e+06
Alabama	2021-01-01	11779.1	9419.35	16869.9	mandates easing + universal masks	4.97769e+06
Alabama	2021-01-02	11827	9431.15	16984	mandates easing + universal masks	4.97769e+06
Alabama	2021-01-03	11875.4	9443.01	17115.2	mandates easing + universal masks	4.97769e+06
Alabama	2021-01-04	11924.2	9464.94	17247.7	mandates easing + universal masks	4.97769e+06
Alabama	2021-01-05	11973.6	9488.82	17387.2	mandates easing + universal masks	4.97769e+06
Alabama	2021-01-06	12023.4	9513.06	17552.9	mandates easing + universal masks	4.97769e+06
Alabama	2021-01-07	12073.7	9537.76	17687.9	mandates easing + universal masks	4.97769e+06
Alabama	2021-01-08	12124.6	9553.72	17786.6	mandates easing + universal masks	4.97769e+06
Alabama	2021-01-09	12176	9569.18	17924.9	mandates easing + universal masks	4.97769e+06
Alabama	2021-01-10	12228.1	9588.18	18064.4	mandates easing + universal masks	4.97769e+06
Alabama	2021-01-11	12281	9612.51	18195.1	mandates easing + universal masks	4.97769e+06
Alabama	2021-01-12	12334.5	9628.79	18349.1	mandates easing + universal masks	4.97769e+06
Alabama	2021-01-13	12388.8	9645.24	18482.2	mandates easing + universal masks	4.97769e+06
Alabama	2021-01-14	12443.8	9662.13	18596.4	mandates easing + universal masks	4.97769e+06
Alabama	2021-01-15	12499.6	9688.65	18724.5	mandates easing + universal masks	4.97769e+06
Alabama	2021-01-16	12556.2	9708.1	18873.7	mandates easing + universal masks	4.97769e+06
Alabama	2021-01-17	12613.8	9724.1	19021.9	mandates easing + universal masks	4.97769e+06
Alabama	2021-01-18	12672.3	9740.33	19161.3	mandates easing + universal masks	4.97769e+06
Alabama	2021-01-19	12731.7	9756.8	19287.9	mandates easing + universal masks	4.97769e+06
Alabama	2021-01-20	12792.2	9773.5	19445.9	mandates easing + universal masks	4.97769e+06
Alabama	2021-01-21	12853.6	9790.51	19591.1	mandates easing + universal masks	4.97769e+06
Alabama	2021-01-22	12916	9807.81	19747.5	mandates easing + universal masks	4.97769e+06
Alabama	2021-01-23	2289.58	2057.99	2560.9	mandates easing + universal masks	4.97769e+06
Alabama	2021-01-24	2322.32	2090.8	2596.6	mandates easing + universal masks	4.97769e+06
Alabama	2021-01-25	7364.87	6863.9	7927.14	mandates easing + universal masks	4.97769e+06
Alabama	2021-01-26	7402.75	6903.79	7964.56	mandates easing + universal masks	4.97769e+06
Alabama	2021-01-27	7440.41	6938.11	8004.85	mandates easing + universal masks	4.97769e+06
Alabama	2021-01-28	7478.01	6983.02	8048.67	mandates easing + universal masks	4.97769e+06
Alabama	2021-01-29	7515.7	7020.47	8090.85	mandates easing + universal masks	4.97769e+06
Alabama	2021-01-30	17402.4	11344.7	30970.8	mandates easing + universal masks	4.97769e+06
Alabama	2021-01-31	7592.06	7094.32	8160.24	mandates easing + universal masks	4.97769e+06
Alabama	2021-02-01	7631	7131.3	8197.42	mandates easing + universal masks	4.97769e+06
Alabama	2021-02-02	7670.61	7170.31	8240.43	mandates easing + universal masks	4.97769e+06
Alabama	2021-02-03	7710.97	7211.98	8286.49	mandates easing + universal masks	4.97769e+06
Alabama	2021-02-04	3176.05	2900.67	3488	mandates easing + universal masks	4.97769e+06
Alabama	2021-02-05	11451.9	9312.56	15981	mandates easing + universal masks	4.97769e+06
Alabama	2021-02-06	11497.9	9328.04	16103.7	mandates easing + universal masks	4.97769e+06
Alabama	2021-02-07	20458.7	12339.2	37321.5	mandates easing + universal masks	4.97769e+06
Alabama	2021-02-08	11544.1	9348.18	16227.1	mandates easing + universal masks	4.97769e+06
Alabama	2021-02-09	20221	12257.7	36959.6	mandates easing + universal masks	4.97769e+06
Alabama	2021-02-10	20340.3	12298.4	37142.5	mandates easing + universal masks	4.97769e+06
Alabama	2021-02-11	20922.6	12502.4	38017.4	mandates easing + universal masks	4.97769e+06
Alabama	2021-02-12	7553.67	7055.07	8130.29	mandates easing + universal masks	4.97769e+06
Alabama	2021-02-13	20692.6	12420.8	37665.8	mandates easing + universal masks	4.97769e+06
Alabama	2021-02-14	20808.1	12461.6	37831.4	mandates easing + universal masks	4.97769e+06
Alabama	2021-02-15	3270.81	2985.32	3596.9	mandates easing + universal masks	4.97769e+06
Alabama	2021-02-16	21036.2	12543	38222.7	mandates easing + universal masks	4.97769e+06
Alabama	2021-02-17	21148.6	12583.5	38422.6	mandates easing + universal masks	4.97769e+06
Alabama	2021-02-18	3222.54	2942.17	3542.06	mandates easing + universal masks	4.97769e+06
Alabama	2021-02-19	3005.45	2737.63	3300.54	mandates easing + universal masks	4.97769e+06
Alabama	2021-02-20	3046.01	2778.5	3345.67	mandates easing + universal masks	4.97769e+06
Alabama	2021-02-21	20576.1	12380.1	37496	mandates easing + universal masks	4.97769e+06
Alabama	2021-02-22	11590.6	9366.22	16351.4	mandates easing + universal masks	4.97769e+06
Alabama	2021-02-23	6529.57	6042.74	7064.49	mandates easing + universal masks	4.97769e+06
Alabama	2021-02-24	3087.89	2821.69	3392.31	mandates easing + universal masks	4.97769e+06
Alabama	2021-02-25	2966.09	2700.53	3257.25	mandates easing + universal masks	4.97769e+06
Alabama	2021-02-26	6474.37	5985.62	7008.07	mandates easing + universal masks	4.97769e+06
Alabama	2021-02-27	3131.2	2860.5	3437.18	mandates easing + universal masks	4.97769e+06
Alabama	2021-02-28	6418.97	5927.5	6952.91	mandates easing + universal masks	4.97769e+06
Alaska	2020-11-23	309.114	228.6	415.581	universal masks	788028
Alaska	2020-04-28	295.544	214.488	401.64	universal masks	788028
Alaska	2020-04-29	293.552	212.467	400.092	universal masks	788028
Alaska	2020-04-30	292.856	211.812	399.461	universal masks	788028
Alaska	2020-05-01	291.424	210.262	398.188	universal masks	788028
Alaska	2020-11-24	292.146	211.154	398.823	universal masks	788028
Alaska	2020-12-03	294.897	213.763	401.25	universal masks	788028
Alaska	2020-11-27	363.108	279.502	467.768	universal masks	788028
Alaska	2020-11-28	369.648	285.373	473.468	universal masks	788028
Alaska	2020-12-02	310.337	230.076	416.744	universal masks	788028
Alaska	2020-12-07	294.233	213.117	400.72	universal masks	788028
Alaska	2020-12-04	297.363	216.649	402.744	universal masks	788028
Alaska	2020-12-05	297.927	217.328	403.095	universal masks	788028
Alaska	2020-12-06	376.489	291.872	481.145	universal masks	788028
Alaska	2020-05-06	296.777	215.949	402.386	universal masks	788028
Alaska	2020-11-25	336.215	251.812	442.633	universal masks	788028
Alaska	2020-11-26	299.509	218.986	404.126	universal masks	788028
Alaska	2020-05-05	300.008	219.433	404.472	universal masks	788028
Alaska	2020-11-17	351.111	267.153	457.17	universal masks	788028
Alaska	2020-11-18	356.916	273.453	462.286	universal masks	788028
Alaska	2020-11-19	1443.3	1111.42	1849.24	mandates easing + universal masks	788028
Alaska	2020-11-20	1464.94	1117.07	1894.47	mandates easing + universal masks	788028
Alaska	2020-11-21	1486.82	1122.7	1943.15	mandates easing + universal masks	788028
Alaska	2020-11-22	296.171	215.229	402.018	universal masks	788028
Alaska	2020-05-02	1259.06	1057.18	1485.21	mandates easing + universal masks	788028
Alaska	2020-05-03	1276.92	1064.72	1518.19	mandates easing + universal masks	788028
Alaska	2020-05-04	298.472	217.987	403.44	universal masks	788028
Alaska	2020-06-14	298.998	218.534	403.783	universal masks	788028
Alaska	2020-11-29	1336.86	1085.57	1630.17	mandates easing + universal masks	788028
[truncated: 100,441 more rows]
