# Supplementary material for: Modeling COVID-19 scenarios for the United States
Source: Nat Med. 2020 Oct 23;27(1):94–105. doi: 10.1038/s41591-020-1132-9 (PMC7806509; doi:10.1038/s41591-020-1132-9)
Supplement: Source Data Extended Data Fig. 7 — Statistical source data. [file 41591_2020_1132_MOESM18_ESM.xlsx]

## Sheet: NMED-A109010-T_extended_SourceD
Location_Name	Date	Daily_Infection_Mean	Daily_Infection_Lower	Daily_Infection_Upper	Model_Group	Population
United States	2020-02-01	64.4243	46.6444	88.2216	plausible reference	3.27979e+08
United States	2020-02-02	71.4851	50.5932	99.6576	plausible reference	3.27979e+08
United States	2020-02-03	80.2557	55.7481	113.358	plausible reference	3.27979e+08
United States	2020-02-04	90.8025	61.9721	129.377	plausible reference	3.27979e+08
United States	2020-02-05	103.237	70.091	146.779	plausible reference	3.27979e+08
United States	2020-02-06	117.703	79.6704	165.896	plausible reference	3.27979e+08
United States	2020-02-07	134.373	90.8329	188.314	plausible reference	3.27979e+08
United States	2020-02-08	153.43	104.444	212.859	plausible reference	3.27979e+08
United States	2020-02-09	175.325	119.949	242.039	plausible reference	3.27979e+08
United States	2020-02-10	219.271	137.552	441.798	plausible reference	3.27979e+08
United States	2020-02-11	271.579	158.163	505.686	plausible reference	3.27979e+08
United States	2020-02-12	334.166	181.934	577.88	plausible reference	3.27979e+08
United States	2020-02-13	403.797	209.199	642.349	plausible reference	3.27979e+08
United States	2020-02-14	491.29	314.773	738.375	plausible reference	3.27979e+08
United States	2020-02-15	573.688	374.833	856.453	plausible reference	3.27979e+08
United States	2020-02-16	666.261	434.623	959.8	plausible reference	3.27979e+08
United States	2020-02-17	776.57	487.938	1107.31	plausible reference	3.27979e+08
United States	2020-02-18	918.299	614.87	1316.66	plausible reference	3.27979e+08
United States	2020-02-19	1100.92	729.86	1676.65	plausible reference	3.27979e+08
United States	2020-02-20	1307.58	834.49	1923.42	plausible reference	3.27979e+08
United States	2020-02-21	1555.01	972.516	2237.25	plausible reference	3.27979e+08
United States	2020-02-22	1846.99	1190.87	2622.46	plausible reference	3.27979e+08
United States	2020-02-23	2187.27	1487.51	3098.63	plausible reference	3.27979e+08
United States	2020-02-24	2578.93	1721.51	3680.77	plausible reference	3.27979e+08
United States	2020-02-25	3075.08	2009.82	4476.31	plausible reference	3.27979e+08
United States	2020-02-26	3700.81	2380.31	5462.63	plausible reference	3.27979e+08
United States	2020-02-27	4495.22	2839.64	6712.49	plausible reference	3.27979e+08
United States	2020-02-28	5523.62	3410.03	8405.03	plausible reference	3.27979e+08
United States	2020-02-29	6837.87	4153.42	10455.9	plausible reference	3.27979e+08
United States	2020-03-01	8517.07	5066.38	13166.3	plausible reference	3.27979e+08
United States	2020-03-02	10667.7	6246.13	16570.1	plausible reference	3.27979e+08
United States	2020-03-03	13416.8	7857.71	20906.2	plausible reference	3.27979e+08
United States	2020-03-04	16901.5	9816.15	26379.5	plausible reference	3.27979e+08
United States	2020-03-05	21306	12344.3	33210	plausible reference	3.27979e+08
United States	2020-03-06	26816.9	15577.1	41536.1	plausible reference	3.27979e+08
United States	2020-03-07	33624.3	19635.9	51559.9	plausible reference	3.27979e+08
United States	2020-03-08	41905.7	24779.6	63558.5	plausible reference	3.27979e+08
United States	2020-03-09	51806.5	31298.6	77416.8	plausible reference	3.27979e+08
United States	2020-03-10	63419.7	39223.3	93082.5	plausible reference	3.27979e+08
United States	2020-03-11	76764.8	48853	110339	plausible reference	3.27979e+08
United States	2020-03-12	91844.1	60131	129547	plausible reference	3.27979e+08
United States	2020-03-13	108413	73138.1	149100	plausible reference	3.27979e+08
United States	2020-03-14	126196	88086.6	169242	plausible reference	3.27979e+08
United States	2020-03-15	144794	103799	188751	plausible reference	3.27979e+08
United States	2020-03-16	163733	121607	208133	plausible reference	3.27979e+08
United States	2020-03-17	182407	140157	225554	plausible reference	3.27979e+08
United States	2020-03-18	200345	158508	241231	plausible reference	3.27979e+08
United States	2020-03-19	217043	176951	254821	plausible reference	3.27979e+08
United States	2020-03-20	232075	194796	265408	plausible reference	3.27979e+08
United States	2020-03-21	245128	211504	274802	plausible reference	3.27979e+08
United States	2020-03-22	256019	226856	281949	plausible reference	3.27979e+08
United States	2020-03-23	264697	239660	287704	plausible reference	3.27979e+08
United States	2020-03-24	271227	250597	290901	plausible reference	3.27979e+08
United States	2020-03-25	275763	258228	293130	plausible reference	3.27979e+08
United States	2020-03-26	278524	262791	294783	plausible reference	3.27979e+08
United States	2020-03-27	279767	264127	295618	plausible reference	3.27979e+08
United States	2020-03-28	279764	264152	295885	plausible reference	3.27979e+08
United States	2020-03-29	278781	263416	295737	plausible reference	3.27979e+08
United States	2020-03-30	277066	261465	294797	plausible reference	3.27979e+08
United States	2020-03-31	274830	258635	292867	plausible reference	3.27979e+08
United States	2020-04-01	272250	256254	290204	plausible reference	3.27979e+08
United States	2020-04-02	269460	253821	286801	plausible reference	3.27979e+08
United States	2020-04-03	266557	251366	283451	plausible reference	3.27979e+08
United States	2020-04-04	263608	249011	280229	plausible reference	3.27979e+08
United States	2020-04-05	260652	246572	277044	plausible reference	3.27979e+08
United States	2020-04-06	257711	243718	274137	plausible reference	3.27979e+08
United States	2020-04-07	254788	240572	270685	plausible reference	3.27979e+08
United States	2020-04-08	251877	237626	267833	plausible reference	3.27979e+08
United States	2020-04-09	248960	234838	264739	plausible reference	3.27979e+08
United States	2020-04-10	246013	231822	261728	plausible reference	3.27979e+08
United States	2020-04-11	243008	228819	258139	plausible reference	3.27979e+08
United States	2020-04-12	239912	225781	254918	plausible reference	3.27979e+08
United States	2020-04-13	236693	222442	251440	plausible reference	3.27979e+08
United States	2020-04-14	233323	218927	248186	plausible reference	3.27979e+08
United States	2020-04-15	229777	215222	244515	plausible reference	3.27979e+08
United States	2020-04-16	226038	211507	240820	plausible reference	3.27979e+08
United States	2020-04-17	222094	207521	237011	plausible reference	3.27979e+08
United States	2020-04-18	217941	203049	232729	plausible reference	3.27979e+08
United States	2020-04-19	213583	198679	228904	plausible reference	3.27979e+08
United States	2020-04-20	209030	193983	224338	plausible reference	3.27979e+08
United States	2020-04-21	204301	189002	219953	plausible reference	3.27979e+08
United States	2020-04-22	199416	184342	214761	plausible reference	3.27979e+08
United States	2020-04-23	194407	179455	209827	plausible reference	3.27979e+08
United States	2020-04-24	189309	174338	204538	plausible reference	3.27979e+08
United States	2020-04-25	184162	169422	199057	plausible reference	3.27979e+08
United States	2020-04-26	179009	164864	193408	plausible reference	3.27979e+08
United States	2020-04-27	173893	159990	187906	plausible reference	3.27979e+08
United States	2020-04-28	168857	155480	182426	plausible reference	3.27979e+08
United States	2020-04-29	163943	151169	177311	plausible reference	3.27979e+08
United States	2020-04-30	159187	147182	172048	plausible reference	3.27979e+08
United States	2020-05-01	154621	142817	166705	plausible reference	3.27979e+08
United States	2020-05-02	150271	139423	161871	plausible reference	3.27979e+08
United States	2020-05-03	146158	135730	157152	plausible reference	3.27979e+08
United States	2020-05-04	142293	132596	152530	plausible reference	3.27979e+08
United States	2020-05-05	138683	129483	148317	plausible reference	3.27979e+08
United States	2020-05-06	135326	126381	144552	plausible reference	3.27979e+08
United States	2020-05-07	132216	123804	140679	plausible reference	3.27979e+08
United States	2020-05-08	129339	121535	137444	plausible reference	3.27979e+08
United States	2020-05-09	126676	119344	134415	plausible reference	3.27979e+08
United States	2020-05-10	124207	117332	131430	plausible reference	3.27979e+08
United States	2020-05-11	121905	115305	128876	plausible reference	3.27979e+08
United States	2020-05-12	119747	113227	126431	plausible reference	3.27979e+08
United States	2020-05-13	117706	111265	124086	plausible reference	3.27979e+08
United States	2020-05-14	115757	109474	121844	plausible reference	3.27979e+08
United States	2020-05-15	113875	107537	119750	plausible reference	3.27979e+08
United States	2020-05-16	112036	105815	117957	plausible reference	3.27979e+08
United States	2020-05-17	110217	103896	116120	plausible reference	3.27979e+08
United States	2020-05-18	108399	102233	114290	plausible reference	3.27979e+08
United States	2020-05-19	106563	100578	112588	plausible reference	3.27979e+08
United States	2020-05-20	104700	98575.6	110915	plausible reference	3.27979e+08
United States	2020-05-21	102805	96666.3	108968	plausible reference	3.27979e+08
United States	2020-05-22	100877	94739.5	107070	plausible reference	3.27979e+08
United States	2020-05-23	98923.8	92685.7	105336	plausible reference	3.27979e+08
United States	2020-05-24	96952.9	90694.6	103391	plausible reference	3.27979e+08
United States	2020-05-25	94974.6	88627.4	101361	plausible reference	3.27979e+08
United States	2020-05-26	92999.3	86714.5	99271.3	plausible reference	3.27979e+08
United States	2020-05-27	91037.4	84739.8	97404.8	plausible reference	3.27979e+08
United States	2020-05-28	89100.2	82925.8	95569.2	plausible reference	3.27979e+08
United States	2020-05-29	87200.6	81096.4	93604.4	plausible reference	3.27979e+08
United States	2020-05-30	85354.4	79297.6	91843.4	plausible reference	3.27979e+08
United States	2020-05-31	83580.2	77771.4	89825	plausible reference	3.27979e+08
United States	2020-06-01	81899.3	76306	87849.8	plausible reference	3.27979e+08
United States	2020-06-02	80334.9	75196	85950.5	plausible reference	3.27979e+08
United States	2020-06-03	78910.2	74038	84161.1	plausible reference	3.27979e+08
United States	2020-06-04	77647.8	73167.3	82488.7	plausible reference	3.27979e+08
United States	2020-06-05	76568.9	72431.3	80971	plausible reference	3.27979e+08
United States	2020-06-06	75692.2	71799.9	79650.5	plausible reference	3.27979e+08
United States	2020-06-07	75034.8	71498.4	78767	plausible reference	3.27979e+08
United States	2020-06-08	74611.8	71286.6	78002.4	plausible reference	3.27979e+08
United States	2020-06-09	74436.9	71124	77676.2	plausible reference	3.27979e+08
United States	2020-06-10	74522.2	71041.5	77958.8	plausible reference	3.27979e+08
United States	2020-06-11	74878.7	71313.4	78610.9	plausible reference	3.27979e+08
United States	2020-06-12	75515.5	71868.1	79600.5	plausible reference	3.27979e+08
United States	2020-06-13	76439.7	72436.7	81072.2	plausible reference	3.27979e+08
United States	2020-06-14	77656.1	73105.3	82825.7	plausible reference	3.27979e+08
United States	2020-06-15	79167	74240.7	85084.8	plausible reference	3.27979e+08
United States	2020-06-16	80972.3	75252	87478.3	plausible reference	3.27979e+08
United States	2020-06-17	83069.3	76722.6	90394.5	plausible reference	3.27979e+08
United States	2020-06-18	85451.7	78434.8	93663.3	plausible reference	3.27979e+08
United States	2020-06-19	88110.1	80586.6	97048.5	plausible reference	3.27979e+08
United States	2020-06-20	91030.6	82855.1	100567	plausible reference	3.27979e+08
United States	2020-06-21	94193.9	85435.1	104389	plausible reference	3.27979e+08
United States	2020-06-22	97574.8	88118	108505	plausible reference	3.27979e+08
United States	2020-06-23	101141	91228.2	112331	plausible reference	3.27979e+08
United States	2020-06-24	104853	94673.9	116291	plausible reference	3.27979e+08
United States	2020-06-25	108665	98213.6	120483	plausible reference	3.27979e+08
United States	2020-06-26	112526	101827	124472	plausible reference	3.27979e+08
United States	2020-06-27	116382	105405	128455	plausible reference	3.27979e+08
United States	2020-06-28	120179	109394	132398	plausible reference	3.27979e+08
United States	2020-06-29	123866	112956	135883	plausible reference	3.27979e+08
United States	2020-06-30	127397	116549	138930	plausible reference	3.27979e+08
United States	2020-07-01	130736	119957	141942	plausible reference	3.27979e+08
United States	2020-07-02	133853	123517	144614	plausible reference	3.27979e+08
United States	2020-07-03	136728	126889	147065	plausible reference	3.27979e+08
United States	2020-07-04	139350	129928	149071	plausible reference	3.27979e+08
United States	2020-07-05	141715	132716	151302	plausible reference	3.27979e+08
United States	2020-07-06	143828	135249	153479	plausible reference	3.27979e+08
United States	2020-07-07	145699	136993	155229	plausible reference	3.27979e+08
United States	2020-07-08	147342	138578	156629	plausible reference	3.27979e+08
United States	2020-07-09	148777	139976	157637	plausible reference	3.27979e+08
United States	2020-07-10	150022	141178	159140	plausible reference	3.27979e+08
United States	2020-07-11	151099	142149	160083	plausible reference	3.27979e+08
United States	2020-07-12	152030	143256	160909	plausible reference	3.27979e+08
United States	2020-07-13	152834	144163	161688	plausible reference	3.27979e+08
United States	2020-07-14	153527	144770	162409	plausible reference	3.27979e+08
United States	2020-07-15	154124	145446	163061	plausible reference	3.27979e+08
United States	2020-07-16	154634	145789	163646	plausible reference	3.27979e+08
United States	2020-07-17	155065	146461	164096	plausible reference	3.27979e+08
United States	2020-07-18	155418	146842	164463	plausible reference	3.27979e+08
United States	2020-07-19	155690	147265	164587	plausible reference	3.27979e+08
United States	2020-07-20	155877	147550	164710	plausible reference	3.27979e+08
United States	2020-07-21	155970	147817	164673	plausible reference	3.27979e+08
United States	2020-07-22	155958	147513	164959	plausible reference	3.27979e+08
United States	2020-07-23	155829	147000	164907	plausible reference	3.27979e+08
United States	2020-07-24	155569	146329	165070	plausible reference	3.27979e+08
United States	2020-07-25	155166	145820	164829	plausible reference	3.27979e+08
United States	2020-07-26	154610	145153	164367	plausible reference	3.27979e+08
United States	2020-07-27	153891	144453	163955	plausible reference	3.27979e+08
United States	2020-07-28	153005	143755	162822	plausible reference	3.27979e+08
United States	2020-07-29	151948	142772	161809	plausible reference	3.27979e+08
United States	2020-07-30	150724	141688	160565	plausible reference	3.27979e+08
United States	2020-07-31	149335	140212	158949	plausible reference	3.27979e+08
United States	2020-08-01	147790	138716	157451	plausible reference	3.27979e+08
United States	2020-08-02	146096	136939	155773	plausible reference	3.27979e+08
United States	2020-08-03	144264	135208	154267	plausible reference	3.27979e+08
United States	2020-08-04	142304	132931	152334	plausible reference	3.27979e+08
United States	2020-08-05	140229	131014	150622	plausible reference	3.27979e+08
United States	2020-08-06	138052	128741	148148	plausible reference	3.27979e+08
United States	2020-08-07	135788	126137	145800	plausible reference	3.27979e+08
United States	2020-08-08	133455	123956	143241	plausible reference	3.27979e+08
United States	2020-08-09	131073	122060	140762	plausible reference	3.27979e+08
United States	2020-08-10	128664	119589	138229	plausible reference	3.27979e+08
United States	2020-08-11	126252	117075	135751	plausible reference	3.27979e+08
United States	2020-08-12	123862	114930	133078	plausible reference	3.27979e+08
United States	2020-08-13	121517	112897	130465	plausible reference	3.27979e+08
United States	2020-08-14	119239	110735	127874	plausible reference	3.27979e+08
United States	2020-08-15	117049	108774	125600	plausible reference	3.27979e+08
United States	2020-08-16	114966	106815	123398	plausible reference	3.27979e+08
United States	2020-08-17	113004	105138	121000	plausible reference	3.27979e+08
United States	2020-08-18	111176	103683	118892	plausible reference	3.27979e+08
United States	2020-08-19	109492	102416	116912	plausible reference	3.27979e+08
United States	2020-08-20	107960	101176	115163	plausible reference	3.27979e+08
United States	2020-08-21	106582	100217	113834	plausible reference	3.27979e+08
United States	2020-08-22	105359	98986.4	112310	plausible reference	3.27979e+08
United States	2020-08-23	104291	98305.1	110917	plausible reference	3.27979e+08
United States	2020-08-24	103372	97357.1	109937	plausible reference	3.27979e+08
United States	2020-08-25	102598	96733.5	109280	plausible reference	3.27979e+08
United States	2020-08-26	101963	96129	108117	plausible reference	3.27979e+08
United States	2020-08-27	101460	95721.9	107705	plausible reference	3.27979e+08
United States	2020-08-28	101082	95289.2	107206	plausible reference	3.27979e+08
United States	2020-08-29	100821	94918	106789	plausible reference	3.27979e+08
United States	2020-08-30	100671	94665.6	106995	plausible reference	3.27979e+08
United States	2020-08-31	100624	94677.5	106659	plausible reference	3.27979e+08
United States	2020-09-01	100670	94622.1	107018	plausible reference	3.27979e+08
United States	2020-09-02	100798	94760.9	107152	plausible reference	3.27979e+08
United States	2020-09-03	100990	94959.3	107268	plausible reference	3.27979e+08
United States	2020-09-04	101230	94973.3	107544	plausible reference	3.27979e+08
United States	2020-09-05	101503	94653.8	107737	plausible reference	3.27979e+08
United States	2020-09-06	101802	94531.1	108247	plausible reference	3.27979e+08
United States	2020-09-07	102123	94430.6	108781	plausible reference	3.27979e+08
United States	2020-09-08	102463	94330.3	109539	plausible reference	3.27979e+08
United States	2020-09-09	102816	94197	110620	plausible reference	3.27979e+08
United States	2020-09-10	103216	94130.3	111349	plausible reference	3.27979e+08
United States	2020-09-11	103684	93910	112421	plausible reference	3.27979e+08
United States	2020-09-12	104243	93669.8	113924	plausible reference	3.27979e+08
United States	2020-09-13	104929	93719.3	115351	plausible reference	3.27979e+08
United States	2020-09-14	105794	93795.6	117434	plausible reference	3.27979e+08
United States	2020-09-15	106759	93770.4	119260	plausible reference	3.27979e+08
United States	2020-09-16	107793	93912.7	121073	plausible reference	3.27979e+08
United States	2020-09-17	108856	94111.2	122906	plausible reference	3.27979e+08
United States	2020-09-18	110036	94414.7	124751	plausible reference	3.27979e+08
United States	2020-09-19	111313	94811.3	126426	plausible reference	3.27979e+08
United States	2020-09-20	112613	95228.3	128743	plausible reference	3.27979e+08
United States	2020-09-21	113921	95720.9	131305	plausible reference	3.27979e+08
United States	2020-09-22	115240	96227.6	133593	plausible reference	3.27979e+08
United States	2020-09-23	116499	96689.7	136043	plausible reference	3.27979e+08
United States	2020-09-24	117764	97113.7	138559	plausible reference	3.27979e+08
United States	2020-09-25	119316	97908	141070	plausible reference	3.27979e+08
United States	2020-09-26	121128	99064	143666	plausible reference	3.27979e+08
United States	2020-09-27	123023	100130	146847	plausible reference	3.27979e+08
United States	2020-09-28	125009	101238	149839	plausible reference	3.27979e+08
United States	2020-09-29	127094	102451	152960	plausible reference	3.27979e+08
United States	2020-09-30	129068	103645	155897	plausible reference	3.27979e+08
United States	2020-10-01	130916	104923	158936	plausible reference	3.27979e+08
United States	2020-10-02	132954	106285	162120	plausible reference	3.27979e+08
United States	2020-10-03	135180	107590	165508	plausible reference	3.27979e+08
United States	2020-10-04	137476	108789	169246	plausible reference	3.27979e+08
United States	2020-10-05	139361	110009	172826	plausible reference	3.27979e+08
United States	2020-10-06	141229	110958	174646	plausible reference	3.27979e+08
United States	2020-10-07	143388	112553	178078	plausible reference	3.27979e+08
United States	2020-10-08	145458	114212	180762	plausible reference	3.27979e+08
United States	2020-10-09	147690	115480	183605	plausible reference	3.27979e+08
United States	2020-10-10	150057	117282	185813	plausible reference	3.27979e+08
United States	2020-10-11	152497	119147	188842	plausible reference	3.27979e+08
United States	2020-10-12	154968	121265	193632	plausible reference	3.27979e+08
United States	2020-10-13	157499	123358	197903	plausible reference	3.27979e+08
United States	2020-10-14	159971	125441	201168	plausible reference	3.27979e+08
United States	2020-10-15	162276	127312	203150	plausible reference	3.27979e+08
United States	2020-10-16	164702	129312	205500	plausible reference	3.27979e+08
United States	2020-10-17	167352	131320	209810	plausible reference	3.27979e+08
United States	2020-10-18	170092	133448	213513	plausible reference	3.27979e+08
United States	2020-10-19	172876	135548	216912	plausible reference	3.27979e+08
United States	2020-10-20	175718	137788	220508	plausible reference	3.27979e+08
United States	2020-10-21	178452	140176	223986	plausible reference	3.27979e+08
United States	2020-10-22	181089	142362	228123	plausible reference	3.27979e+08
United States	2020-10-23	183993	145543	232286	plausible reference	3.27979e+08
United States	2020-10-24	187167	148200	236843	plausible reference	3.27979e+08
United States	2020-10-25	190505	150589	241591	plausible reference	3.27979e+08
United States	2020-10-26	194030	153662	246709	plausible reference	3.27979e+08
United States	2020-10-27	197658	156717	253863	plausible reference	3.27979e+08
United States	2020-10-28	201142	159765	257359	plausible reference	3.27979e+08
United States	2020-10-29	204551	161977	262631	plausible reference	3.27979e+08
United States	2020-10-30	208375	165290	268129	plausible reference	3.27979e+08
United States	2020-10-31	212574	168807	273651	plausible reference	3.27979e+08
United States	2020-11-01	216937	171549	277274	plausible reference	3.27979e+08
United States	2020-11-02	221513	174739	283009	plausible reference	3.27979e+08
United States	2020-11-03	226202	178422	287778	plausible reference	3.27979e+08
United States	2020-11-04	230757	182107	294438	plausible reference	3.27979e+08
United States	2020-11-05	235116	184886	302015	plausible reference	3.27979e+08
United States	2020-11-06	239777	188935	310643	plausible reference	3.27979e+08
United States	2020-11-07	244835	192704	318460	plausible reference	3.27979e+08
United States	2020-11-08	250053	196009	325755	plausible reference	3.27979e+08
United States	2020-11-09	255438	200610	331889	plausible reference	3.27979e+08
United States	2020-11-10	260944	205724	336454	plausible reference	3.27979e+08
United States	2020-11-11	266313	210541	342849	plausible reference	3.27979e+08
United States	2020-11-12	271397	213302	352233	plausible reference	3.27979e+08
United States	2020-11-13	276699	216857	360756	plausible reference	3.27979e+08
United States	2020-11-14	282368	221739	366037	plausible reference	3.27979e+08
United States	2020-11-15	288086	226744	370187	plausible reference	3.27979e+08
United States	2020-11-16	293807	231229	377781	plausible reference	3.27979e+08
United States	2020-11-17	299612	236262	380740	plausible reference	3.27979e+08
United States	2020-11-18	305107	241451	388844	plausible reference	3.27979e+08
United States	2020-11-19	310152	245626	392453	plausible reference	3.27979e+08
United States	2020-11-20	315400	249182	398174	plausible reference	3.27979e+08
United States	2020-11-21	320818	253202	404544	plausible reference	3.27979e+08
United States	2020-11-22	326265	258221	407837	plausible reference	3.27979e+08
United States	2020-11-23	331738	263829	412793	plausible reference	3.27979e+08
United States	2020-11-24	336954	269704	419979	plausible reference	3.27979e+08
United States	2020-11-25	341787	276709	424190	plausible reference	3.27979e+08
United States	2020-11-26	346099	279619	427358	plausible reference	3.27979e+08
United States	2020-11-27	350164	283531	430101	plausible reference	3.27979e+08
United States	2020-11-28	354316	288340	434514	plausible reference	3.27979e+08
United States	2020-11-29	358593	293029	435110	plausible reference	3.27979e+08
United States	2020-11-30	362759	297849	438358	plausible reference	3.27979e+08
United States	2020-12-01	366573	304015	446631	plausible reference	3.27979e+08
United States	2020-12-02	369825	308055	451282	plausible reference	3.27979e+08
United States	2020-12-03	372315	312271	452742	plausible reference	3.27979e+08
United States	2020-12-04	374692	316167	453587	plausible reference	3.27979e+08
United States	2020-12-05	377480	318030	455515	plausible reference	3.27979e+08
United States	2020-12-06	380163	321439	456461	plausible reference	3.27979e+08
United States	2020-12-07	382425	326611	461719	plausible reference	3.27979e+08
United States	2020-12-08	384410	329553	462905	plausible reference	3.27979e+08
United States	2020-12-09	385851	330644	462662	plausible reference	3.27979e+08
United States	2020-12-10	386526	330835	462057	plausible reference	3.27979e+08
United States	2020-12-11	387012	331366	462124	plausible reference	3.27979e+08
United States	2020-12-12	387677	332454	462134	plausible reference	3.27979e+08
United States	2020-12-13	388278	334105	463602	plausible reference	3.27979e+08
United States	2020-12-14	388701	333657	465700	plausible reference	3.27979e+08
United States	2020-12-15	389060	331794	466700	plausible reference	3.27979e+08
United States	2020-12-16	388842	332469	468638	plausible reference	3.27979e+08
United States	2020-12-17	388021	331365	468474	plausible reference	3.27979e+08
United States	2020-12-18	387254	330976	466190	plausible reference	3.27979e+08
United States	2020-12-19	386429	329399	466583	plausible reference	3.27979e+08
United States	2020-12-20	385402	328691	466595	plausible reference	3.27979e+08
United States	2020-12-21	384420	325610	462841	plausible reference	3.27979e+08
United States	2020-12-22	383485	324288	463461	plausible reference	3.27979e+08
United States	2020-12-23	382055	322447	462534	plausible reference	3.27979e+08
United States	2020-12-24	379996	318353	461332	plausible reference	3.27979e+08
United States	2020-12-25	377944	315657	461392	plausible reference	3.27979e+08
United States	2020-12-26	376290	314223	463745	plausible reference	3.27979e+08
United States	2020-12-27	374558	312248	462579	plausible reference	3.27979e+08
United States	2020-12-28	372706	310985	463412	plausible reference	3.27979e+08
United States	2020-12-29	370830	308522	458120	plausible reference	3.27979e+08
United States	2020-12-30	368881	305294	457551	plausible reference	3.27979e+08
United States	2020-12-31	366829	301537	457864	plausible reference	3.27979e+08
United States	2021-01-01	364667	298657	457634	plausible reference	3.27979e+08
United States	2021-01-02	360726	294548	455056	plausible reference	3.27979e+08
United States	2021-01-03	356860	291095	451329	plausible reference	3.27979e+08
United States	2021-01-04	354771	288321	449764	plausible reference	3.27979e+08
United States	2021-01-05	352607	285737	448967	plausible reference	3.27979e+08
United States	2021-01-06	350519	283735	447641	plausible reference	3.27979e+08
United States	2021-01-07	348446	281995	447652	plausible reference	3.27979e+08
United States	2021-01-08	346211	278261	447022	plausible reference	3.27979e+08
United States	2021-01-09	341070	272800	440475	plausible reference	3.27979e+08
United States	2021-01-10	335835	267841	436918	plausible reference	3.27979e+08
United States	2021-01-11	333257	265110	434742	plausible reference	3.27979e+08
United States	2021-01-12	330583	261321	433543	plausible reference	3.27979e+08
United States	2021-01-13	327887	258571	432230	plausible reference	3.27979e+08
United States	2021-01-14	325106	255714	430171	plausible reference	3.27979e+08
United States	2021-01-15	322268	252956	429091	plausible reference	3.27979e+08
United States	2021-01-16	319316	249118	426985	plausible reference	3.27979e+08
United States	2021-01-17	316521	244625	423775	plausible reference	3.27979e+08
United States	2021-01-18	313905	240644	420003	plausible reference	3.27979e+08
United States	2021-01-19	311318	237929	418829	plausible reference	3.27979e+08
United States	2021-01-20	308784	235282	418373	plausible reference	3.27979e+08
United States	2021-01-21	306268	232564	417779	plausible reference	3.27979e+08
United States	2021-01-22	303739	229593	416503	plausible reference	3.27979e+08
United States	2021-01-23	301158	226433	415854	plausible reference	3.27979e+08
United States	2021-01-24	298583	223901	414775	plausible reference	3.27979e+08
United States	2021-01-25	296084	219718	412842	plausible reference	3.27979e+08
United States	2021-01-26	293707	215473	410888	plausible reference	3.27979e+08
United States	2021-01-27	291362	212149	409029	plausible reference	3.27979e+08
United States	2021-01-28	288989	209066	404890	plausible reference	3.27979e+08
United States	2021-01-29	286627	206170	402911	plausible reference	3.27979e+08
United States	2021-01-30	284229	203157	399630	plausible reference	3.27979e+08
United States	2021-01-31	281759	199785	397060	plausible reference	3.27979e+08
United States	2021-02-01	279317	196746	395578	plausible reference	3.27979e+08
United States	2021-02-02	276932	193806	393986	plausible reference	3.27979e+08
United States	2021-02-03	274591	190947	391096	plausible reference	3.27979e+08
United States	2021-02-04	272274	188426	388470	plausible reference	3.27979e+08
United States	2021-02-05	269964	186001	386946	plausible reference	3.27979e+08
United States	2021-02-06	267656	183611	383973	plausible reference	3.27979e+08
United States	2021-02-07	265326	181753	381041	plausible reference	3.27979e+08
United States	2021-02-08	262990	179677	377958	plausible reference	3.27979e+08
United States	2021-02-09	260680	177954	375367	plausible reference	3.27979e+08
United States	2021-02-10	258383	175563	372771	plausible reference	3.27979e+08
United States	2021-02-11	256058	173259	369855	plausible reference	3.27979e+08
United States	2021-02-12	253767	170909	367140	plausible reference	3.27979e+08
United States	2021-02-13	251484	168468	363629	plausible reference	3.27979e+08
United States	2021-02-14	249138	166726	359806	plausible reference	3.27979e+08
United States	2021-02-15	246787	164708	356898	plausible reference	3.27979e+08
United States	2021-02-16	244438	162431	354340	plausible reference	3.27979e+08
United States	2021-02-17	242060	160193	350952	plausible reference	3.27979e+08
United States	2021-02-18	239661	157924	347474	plausible reference	3.27979e+08
United States	2021-02-19	237348	155828	344482	plausible reference	3.27979e+08
United States	2021-02-20	235056	153737	341521	plausible reference	3.27979e+08
United States	2021-02-21	232655	151690	338070	plausible reference	3.27979e+08
United States	2021-02-22	230204	149650	334160	plausible reference	3.27979e+08
United States	2021-02-23	227744	147661	330370	plausible reference	3.27979e+08
United States	2021-02-24	225288	145213	326791	plausible reference	3.27979e+08
United States	2021-02-25	222844	143454	323225	plausible reference	3.27979e+08
United States	2021-02-26	220472	141918	319738	plausible reference	3.27979e+08
United States	2021-02-27	218159	140125	316377	plausible reference	3.27979e+08
United States	2021-02-28	215733	138342	312728	plausible reference	3.27979e+08
United States	2020-02-01	64.4243	46.6444	88.2216	mandates easing	3.27979e+08
United States	2020-02-02	71.4851	50.5932	99.6576	mandates easing	3.27979e+08
United States	2020-02-03	80.2557	55.7481	113.358	mandates easing	3.27979e+08
United States	2020-02-04	90.8025	61.9721	129.377	mandates easing	3.27979e+08
United States	2020-02-05	103.237	70.091	146.779	mandates easing	3.27979e+08
United States	2020-02-06	117.703	79.6704	165.896	mandates easing	3.27979e+08
United States	2020-02-07	134.373	90.8329	188.314	mandates easing	3.27979e+08
United States	2020-02-08	153.43	104.444	212.859	mandates easing	3.27979e+08
United States	2020-02-09	175.325	119.949	242.039	mandates easing	3.27979e+08
United States	2020-02-10	219.271	137.552	441.798	mandates easing	3.27979e+08
United States	2020-02-11	271.579	158.163	505.686	mandates easing	3.27979e+08
United States	2020-02-12	334.166	181.934	577.88	mandates easing	3.27979e+08
United States	2020-02-13	403.797	209.199	642.349	mandates easing	3.27979e+08
United States	2020-02-14	491.29	314.773	738.375	mandates easing	3.27979e+08
United States	2020-02-15	573.688	374.833	856.453	mandates easing	3.27979e+08
United States	2020-02-16	666.261	434.623	959.8	mandates easing	3.27979e+08
United States	2020-02-17	776.57	487.938	1107.31	mandates easing	3.27979e+08
United States	2020-02-18	918.299	614.87	1316.66	mandates easing	3.27979e+08
United States	2020-02-19	1100.92	729.86	1676.65	mandates easing	3.27979e+08
United States	2020-02-20	1307.58	834.49	1923.42	mandates easing	3.27979e+08
United States	2020-02-21	1555.01	972.516	2237.25	mandates easing	3.27979e+08
United States	2020-02-22	1846.99	1190.87	2622.46	mandates easing	3.27979e+08
United States	2020-02-23	2187.27	1487.51	3098.63	mandates easing	3.27979e+08
United States	2020-02-24	2578.93	1721.51	3680.77	mandates easing	3.27979e+08
United States	2020-02-25	3075.08	2009.82	4476.31	mandates easing	3.27979e+08
United States	2020-02-26	3700.81	2380.31	5462.63	mandates easing	3.27979e+08
United States	2020-02-27	4495.22	2839.64	6712.49	mandates easing	3.27979e+08
United States	2020-02-28	5523.62	3410.03	8405.03	mandates easing	3.27979e+08
United States	2020-02-29	6837.87	4153.42	10455.9	mandates easing	3.27979e+08
United States	2020-03-01	8517.07	5066.38	13166.3	mandates easing	3.27979e+08
United States	2020-03-02	10667.7	6246.13	16570.1	mandates easing	3.27979e+08
United States	2020-03-03	13416.8	7857.71	20906.2	mandates easing	3.27979e+08
United States	2020-03-04	16901.5	9816.15	26379.5	mandates easing	3.27979e+08
United States	2020-03-05	21306	12344.3	33210	mandates easing	3.27979e+08
United States	2020-03-06	26816.9	15577.1	41536.1	mandates easing	3.27979e+08
United States	2020-03-07	33624.3	19635.9	51559.9	mandates easing	3.27979e+08
United States	2020-03-08	41905.7	24779.6	63558.5	mandates easing	3.27979e+08
United States	2020-03-09	51806.5	31298.6	77416.8	mandates easing	3.27979e+08
United States	2020-03-10	63419.7	39223.3	93082.5	mandates easing	3.27979e+08
United States	2020-03-11	76764.8	48853	110339	mandates easing	3.27979e+08
United States	2020-03-12	91844.1	60131	129547	mandates easing	3.27979e+08
United States	2020-03-13	108413	73138.1	149100	mandates easing	3.27979e+08
United States	2020-03-14	126196	88086.6	169242	mandates easing	3.27979e+08
United States	2020-03-15	144794	103799	188751	mandates easing	3.27979e+08
United States	2020-03-16	163733	121607	208133	mandates easing	3.27979e+08
United States	2020-03-17	182407	140157	225554	mandates easing	3.27979e+08
United States	2020-03-18	200345	158508	241231	mandates easing	3.27979e+08
United States	2020-03-19	217043	176951	254821	mandates easing	3.27979e+08
United States	2020-03-20	232075	194796	265408	mandates easing	3.27979e+08
United States	2020-03-21	245128	211504	274802	mandates easing	3.27979e+08
United States	2020-03-22	256019	226856	281949	mandates easing	3.27979e+08
United States	2020-03-23	264697	239660	287704	mandates easing	3.27979e+08
United States	2020-03-24	271227	250597	290901	mandates easing	3.27979e+08
United States	2020-03-25	275763	258228	293130	mandates easing	3.27979e+08
United States	2020-03-26	278524	262791	294783	mandates easing	3.27979e+08
United States	2020-03-27	279767	264127	295618	mandates easing	3.27979e+08
United States	2020-03-28	279764	264152	295885	mandates easing	3.27979e+08
United States	2020-03-29	278781	263416	295737	mandates easing	3.27979e+08
United States	2020-03-30	277066	261465	294797	mandates easing	3.27979e+08
United States	2020-03-31	274830	258635	292867	mandates easing	3.27979e+08
United States	2020-04-01	272250	256254	290204	mandates easing	3.27979e+08
United States	2020-04-02	269460	253821	286801	mandates easing	3.27979e+08
United States	2020-04-03	266557	251366	283451	mandates easing	3.27979e+08
United States	2020-04-04	263608	249011	280229	mandates easing	3.27979e+08
United States	2020-04-05	260652	246572	277044	mandates easing	3.27979e+08
United States	2020-04-06	257711	243718	274137	mandates easing	3.27979e+08
United States	2020-04-07	254788	240572	270685	mandates easing	3.27979e+08
United States	2020-04-08	251877	237626	267833	mandates easing	3.27979e+08
United States	2020-04-09	248960	234838	264739	mandates easing	3.27979e+08
United States	2020-04-10	246013	231822	261728	mandates easing	3.27979e+08
United States	2020-04-11	243008	228819	258139	mandates easing	3.27979e+08
United States	2020-04-12	239912	225781	254918	mandates easing	3.27979e+08
United States	2020-04-13	236693	222442	251440	mandates easing	3.27979e+08
United States	2020-04-14	233323	218927	248186	mandates easing	3.27979e+08
United States	2020-04-15	229777	215222	244515	mandates easing	3.27979e+08
United States	2020-04-16	226038	211507	240820	mandates easing	3.27979e+08
United States	2020-04-17	222094	207521	237011	mandates easing	3.27979e+08
United States	2020-04-18	217941	203049	232729	mandates easing	3.27979e+08
United States	2020-04-19	213583	198679	228904	mandates easing	3.27979e+08
United States	2020-04-20	209030	193983	224338	mandates easing	3.27979e+08
United States	2020-04-21	204301	189002	219953	mandates easing	3.27979e+08
United States	2020-04-22	199416	184342	214761	mandates easing	3.27979e+08
United States	2020-04-23	194407	179455	209827	mandates easing	3.27979e+08
United States	2020-04-24	189309	174338	204538	mandates easing	3.27979e+08
United States	2020-04-25	184162	169422	199057	mandates easing	3.27979e+08
United States	2020-04-26	179009	164864	193408	mandates easing	3.27979e+08
United States	2020-04-27	173893	159990	187906	mandates easing	3.27979e+08
United States	2020-04-28	168857	155480	182426	mandates easing	3.27979e+08
United States	2020-04-29	163943	151169	177311	mandates easing	3.27979e+08
United States	2020-04-30	159187	147182	172048	mandates easing	3.27979e+08
United States	2020-05-01	154621	142817	166705	mandates easing	3.27979e+08
United States	2020-05-02	150271	139423	161871	mandates easing	3.27979e+08
United States	2020-05-03	146158	135730	157152	mandates easing	3.27979e+08
United States	2020-05-04	142293	132596	152530	mandates easing	3.27979e+08
United States	2020-05-05	138683	129483	148317	mandates easing	3.27979e+08
United States	2020-05-06	135326	126381	144552	mandates easing	3.27979e+08
United States	2020-05-07	132216	123804	140679	mandates easing	3.27979e+08
United States	2020-05-08	129339	121535	137444	mandates easing	3.27979e+08
United States	2020-05-09	126676	119344	134415	mandates easing	3.27979e+08
United States	2020-05-10	124207	117332	131430	mandates easing	3.27979e+08
United States	2020-05-11	121905	115305	128876	mandates easing	3.27979e+08
United States	2020-05-12	119747	113227	126431	mandates easing	3.27979e+08
United States	2020-05-13	117706	111265	124086	mandates easing	3.27979e+08
United States	2020-05-14	115757	109474	121844	mandates easing	3.27979e+08
United States	2020-05-15	113875	107537	119750	mandates easing	3.27979e+08
United States	2020-05-16	112036	105815	117957	mandates easing	3.27979e+08
United States	2020-05-17	110217	103896	116120	mandates easing	3.27979e+08
United States	2020-05-18	108399	102233	114290	mandates easing	3.27979e+08
United States	2020-05-19	106563	100578	112588	mandates easing	3.27979e+08
United States	2020-05-20	104700	98575.6	110915	mandates easing	3.27979e+08
United States	2020-05-21	102805	96666.3	108968	mandates easing	3.27979e+08
United States	2020-05-22	100877	94739.5	107070	mandates easing	3.27979e+08
United States	2020-05-23	98923.8	92685.7	105336	mandates easing	3.27979e+08
United States	2020-05-24	96952.9	90694.6	103391	mandates easing	3.27979e+08
United States	2020-05-25	94974.6	88627.4	101361	mandates easing	3.27979e+08
United States	2020-05-26	92999.3	86714.5	99271.3	mandates easing	3.27979e+08
United States	2020-05-27	91037.4	84739.8	97404.8	mandates easing	3.27979e+08
United States	2020-05-28	89100.2	82925.8	95569.2	mandates easing	3.27979e+08
United States	2020-05-29	87200.6	81096.4	93604.4	mandates easing	3.27979e+08
United States	2020-05-30	85354.4	79297.6	91843.4	mandates easing	3.27979e+08
United States	2020-05-31	83580.2	77771.4	89825	mandates easing	3.27979e+08
United States	2020-06-01	81899.3	76306	87849.8	mandates easing	3.27979e+08
United States	2020-06-02	80334.9	75196	85950.5	mandates easing	3.27979e+08
United States	2020-06-03	78910.2	74038	84161.1	mandates easing	3.27979e+08
United States	2020-06-04	77647.8	73167.3	82488.7	mandates easing	3.27979e+08
United States	2020-06-05	76568.9	72431.3	80971	mandates easing	3.27979e+08
United States	2020-06-06	75692.2	71799.9	79650.5	mandates easing	3.27979e+08
United States	2020-06-07	75034.8	71498.4	78767	mandates easing	3.27979e+08
United States	2020-06-08	74611.8	71286.6	78002.4	mandates easing	3.27979e+08
United States	2020-06-09	74436.9	71124	77676.2	mandates easing	3.27979e+08
United States	2020-06-10	74522.2	71041.5	77958.8	mandates easing	3.27979e+08
United States	2020-06-11	74878.7	71313.4	78610.9	mandates easing	3.27979e+08
United States	2020-06-12	75515.5	71868.1	79600.5	mandates easing	3.27979e+08
United States	2020-06-13	76439.7	72436.7	81072.2	mandates easing	3.27979e+08
United States	2020-06-14	77656.1	73105.3	82825.7	mandates easing	3.27979e+08
United States	2020-06-15	79167	74240.7	85084.8	mandates easing	3.27979e+08
United States	2020-06-16	80972.3	75252	87478.3	mandates easing	3.27979e+08
United States	2020-06-17	83069.3	76722.6	90394.5	mandates easing	3.27979e+08
United States	2020-06-18	85451.7	78434.8	93663.3	mandates easing	3.27979e+08
United States	2020-06-19	88110.1	80586.6	97048.5	mandates easing	3.27979e+08
United States	2020-06-20	91030.6	82855.1	100567	mandates easing	3.27979e+08
United States	2020-06-21	94193.9	85435.1	104389	mandates easing	3.27979e+08
United States	2020-06-22	97574.8	88118	108505	mandates easing	3.27979e+08
United States	2020-06-23	101141	91228.2	112331	mandates easing	3.27979e+08
United States	2020-06-24	104853	94673.9	116291	mandates easing	3.27979e+08
United States	2020-06-25	108665	98213.6	120483	mandates easing	3.27979e+08
United States	2020-06-26	112526	101827	124472	mandates easing	3.27979e+08
United States	2020-06-27	116382	105405	128455	mandates easing	3.27979e+08
United States	2020-06-28	120179	109394	132398	mandates easing	3.27979e+08
United States	2020-06-29	123866	112956	135883	mandates easing	3.27979e+08
United States	2020-06-30	127397	116549	138930	mandates easing	3.27979e+08
United States	2020-07-01	130736	119957	141942	mandates easing	3.27979e+08
United States	2020-07-02	133853	123517	144614	mandates easing	3.27979e+08
United States	2020-07-03	136728	126889	147065	mandates easing	3.27979e+08
United States	2020-07-04	139350	129928	149071	mandates easing	3.27979e+08
United States	2020-07-05	141715	132716	151302	mandates easing	3.27979e+08
United States	2020-07-06	143828	135249	153479	mandates easing	3.27979e+08
United States	2020-07-07	145699	136993	155229	mandates easing	3.27979e+08
United States	2020-07-08	147342	138578	156629	mandates easing	3.27979e+08
United States	2020-07-09	148777	139976	157637	mandates easing	3.27979e+08
United States	2020-07-10	150022	141178	159140	mandates easing	3.27979e+08
United States	2020-07-11	151099	142149	160083	mandates easing	3.27979e+08
United States	2020-07-12	152030	143256	160909	mandates easing	3.27979e+08
United States	2020-07-13	152834	144163	161688	mandates easing	3.27979e+08
United States	2020-07-14	153527	144770	162409	mandates easing	3.27979e+08
United States	2020-07-15	154124	145446	163061	mandates easing	3.27979e+08
United States	2020-07-16	154634	145789	163646	mandates easing	3.27979e+08
United States	2020-07-17	155065	146461	164096	mandates easing	3.27979e+08
United States	2020-07-18	155418	146842	164463	mandates easing	3.27979e+08
United States	2020-07-19	155690	147265	164587	mandates easing	3.27979e+08
United States	2020-07-20	155877	147550	164710	mandates easing	3.27979e+08
United States	2020-07-21	155970	147817	164673	mandates easing	3.27979e+08
United States	2020-07-22	155958	147513	164959	mandates easing	3.27979e+08
United States	2020-07-23	155829	147000	164907	mandates easing	3.27979e+08
United States	2020-07-24	155569	146329	165070	mandates easing	3.27979e+08
United States	2020-07-25	155166	145820	164829	mandates easing	3.27979e+08
United States	2020-07-26	154610	145153	164367	mandates easing	3.27979e+08
United States	2020-07-27	153891	144453	163955	mandates easing	3.27979e+08
United States	2020-07-28	153005	143755	162822	mandates easing	3.27979e+08
United States	2020-07-29	151948	142772	161809	mandates easing	3.27979e+08
United States	2020-07-30	150724	141688	160565	mandates easing	3.27979e+08
United States	2020-07-31	149335	140212	158949	mandates easing	3.27979e+08
United States	2020-08-01	147790	138716	157451	mandates easing	3.27979e+08
United States	2020-08-02	146096	136939	155773	mandates easing	3.27979e+08
United States	2020-08-03	144264	135208	154267	mandates easing	3.27979e+08
United States	2020-08-04	142304	132931	152334	mandates easing	3.27979e+08
United States	2020-08-05	140229	131014	150622	mandates easing	3.27979e+08
United States	2020-08-06	138052	128741	148148	mandates easing	3.27979e+08
United States	2020-08-07	135788	126137	145800	mandates easing	3.27979e+08
United States	2020-08-08	133455	123956	143241	mandates easing	3.27979e+08
United States	2020-08-09	131073	122060	140762	mandates easing	3.27979e+08
United States	2020-08-10	128664	119589	138229	mandates easing	3.27979e+08
United States	2020-08-11	126252	117075	135751	mandates easing	3.27979e+08
United States	2020-08-12	123862	114930	133078	mandates easing	3.27979e+08
United States	2020-08-13	121517	112897	130465	mandates easing	3.27979e+08
United States	2020-08-14	119239	110735	127874	mandates easing	3.27979e+08
United States	2020-08-15	117049	108774	125600	mandates easing	3.27979e+08
United States	2020-08-16	114966	106815	123398	mandates easing	3.27979e+08
United States	2020-08-17	113004	105138	121000	mandates easing	3.27979e+08
United States	2020-08-18	111176	103683	118892	mandates easing	3.27979e+08
United States	2020-08-19	109492	102416	116912	mandates easing	3.27979e+08
United States	2020-08-20	107960	101176	115163	mandates easing	3.27979e+08
United States	2020-08-21	106582	100217	113834	mandates easing	3.27979e+08
United States	2020-08-22	105359	98986.4	112310	mandates easing	3.27979e+08
United States	2020-08-23	104291	98305.1	110917	mandates easing	3.27979e+08
United States	2020-08-24	103372	97357.1	109937	mandates easing	3.27979e+08
United States	2020-08-25	102598	96733.5	109280	mandates easing	3.27979e+08
United States	2020-08-26	101963	96129	108117	mandates easing	3.27979e+08
United States	2020-08-27	101460	95721.9	107705	mandates easing	3.27979e+08
United States	2020-08-28	101082	95289.2	107206	mandates easing	3.27979e+08
United States	2020-08-29	100821	94918	106789	mandates easing	3.27979e+08
United States	2020-08-30	100671	94665.6	106995	mandates easing	3.27979e+08
United States	2020-08-31	100624	94677.5	106659	mandates easing	3.27979e+08
United States	2020-09-01	100670	94622.1	107018	mandates easing	3.27979e+08
United States	2020-09-02	100798	94760.9	107152	mandates easing	3.27979e+08
United States	2020-09-03	100990	94959.3	107268	mandates easing	3.27979e+08
United States	2020-09-04	101230	94973.3	107544	mandates easing	3.27979e+08
United States	2020-09-05	101503	94653.8	107737	mandates easing	3.27979e+08
United States	2020-09-06	101802	94531.1	108247	mandates easing	3.27979e+08
United States	2020-09-07	102123	94430.6	108781	mandates easing	3.27979e+08
United States	2020-09-08	102463	94330.3	109539	mandates easing	3.27979e+08
United States	2020-09-09	102816	94197	110620	mandates easing	3.27979e+08
United States	2020-09-10	103216	94130.3	111349	mandates easing	3.27979e+08
United States	2020-09-11	103684	93910	112421	mandates easing	3.27979e+08
United States	2020-09-12	104243	93669.8	113924	mandates easing	3.27979e+08
United States	2020-09-13	104929	93719.3	115351	mandates easing	3.27979e+08
United States	2020-09-14	105794	93795.6	117434	mandates easing	3.27979e+08
United States	2020-09-15	106759	93770.4	119260	mandates easing	3.27979e+08
United States	2020-09-16	107793	93912.7	121073	mandates easing	3.27979e+08
United States	2020-09-17	108856	94111.2	122906	mandates easing	3.27979e+08
United States	2020-09-18	110036	94414.7	124751	mandates easing	3.27979e+08
United States	2020-09-19	111313	94811.3	126426	mandates easing	3.27979e+08
United States	2020-09-20	112613	95228.3	128743	mandates easing	3.27979e+08
United States	2020-09-21	113921	95720.9	131305	mandates easing	3.27979e+08
United States	2020-09-22	115240	96227.6	133593	mandates easing	3.27979e+08
United States	2020-09-23	116499	96689.7	136043	mandates easing	3.27979e+08
United States	2020-09-24	117764	97113.7	138559	mandates easing	3.27979e+08
United States	2020-09-25	119316	97908	141070	mandates easing	3.27979e+08
United States	2020-09-26	121128	99064	143666	mandates easing	3.27979e+08
United States	2020-09-27	123023	100130	146847	mandates easing	3.27979e+08
United States	2020-09-28	125009	101238	149839	mandates easing	3.27979e+08
United States	2020-09-29	127094	102451	152960	mandates easing	3.27979e+08
United States	2020-09-30	129068	103645	155897	mandates easing	3.27979e+08
United States	2020-10-01	130916	104923	158936	mandates easing	3.27979e+08
United States	2020-10-02	132954	106285	162120	mandates easing	3.27979e+08
United States	2020-10-03	135180	107590	165508	mandates easing	3.27979e+08
United States	2020-10-04	137476	108789	169246	mandates easing	3.27979e+08
United States	2020-10-05	139846	110429	173285	mandates easing	3.27979e+08
United States	2020-10-06	142294	112182	177024	mandates easing	3.27979e+08
United States	2020-10-07	144684	113711	180676	mandates easing	3.27979e+08
United States	2020-10-08	147036	115025	183708	mandates easing	3.27979e+08
United States	2020-10-09	149631	116989	187444	mandates easing	3.27979e+08
United States	2020-10-10	152448	118966	192232	mandates easing	3.27979e+08
United States	2020-10-11	155352	120822	197006	mandates easing	3.27979e+08
United States	2020-10-12	158353	122754	201970	mandates easing	3.27979e+08
United States	2020-10-13	161460	125127	206830	mandates easing	3.27979e+08
United States	2020-10-14	164508	127320	210327	mandates easing	3.27979e+08
United States	2020-10-15	167493	129341	215479	mandates easing	3.27979e+08
United States	2020-10-16	170758	131637	220414	mandates easing	3.27979e+08
United States	2020-10-17	174305	133955	225803	mandates easing	3.27979e+08
United States	2020-10-18	177969	136473	232634	mandates easing	3.27979e+08
United States	2020-10-19	181764	139037	238177	mandates easing	3.27979e+08
United States	2020-10-20	185702	141664	244328	mandates easing	3.27979e+08
United States	2020-10-21	189586	144279	250718	mandates easing	3.27979e+08
United States	2020-10-22	193419	146872	257613	mandates easing	3.27979e+08
United States	2020-10-23	197623	149832	266557	mandates easing	3.27979e+08
United States	2020-10-24	202221	152973	275922	mandates easing	3.27979e+08
United States	2020-10-25	207023	156307	285119	mandates easing	3.27979e+08
United States	2020-10-26	212058	159800	293282	mandates easing	3.27979e+08
United States	2020-10-27	217346	162979	301531	mandates easing	3.27979e+08
United States	2020-10-28	222644	166648	310842	mandates easing	3.27979e+08
United States	2020-10-29	227938	169692	320534	mandates easing	3.27979e+08
United States	2020-10-30	233734	172987	330396	mandates easing	3.27979e+08
United States	2020-10-31	240064	177444	342318	mandates easing	3.27979e+08
United States	2020-11-01	246692	181636	355711	mandates easing	3.27979e+08
United States	2020-11-02	253624	185900	370069	mandates easing	3.27979e+08
United States	2020-11-03	260881	190590	381789	mandates easing	3.27979e+08
United States	2020-11-04	268163	195227	393377	mandates easing	3.27979e+08
United States	2020-11-05	275445	199823	404848	mandates easing	3.27979e+08
United States	2020-11-06	283358	204826	418861	mandates easing	3.27979e+08
United States	2020-11-07	291934	210255	433986	mandates easing	3.27979e+08
United States	2020-11-08	300880	215275	448916	mandates easing	3.27979e+08
United States	2020-11-09	310229	220504	466267	mandates easing	3.27979e+08
United States	2020-11-10	320008	225971	483467	mandates easing	3.27979e+08
United States	2020-11-11	329838	231707	499319	mandates easing	3.27979e+08
United States	2020-11-12	339678	237467	517448	mandates easing	3.27979e+08
United States	2020-11-13	350307	243251	538219	mandates easing	3.27979e+08
United States	2020-11-14	361771	250247	558032	mandates easing	3.27979e+08
United States	2020-11-15	373711	257256	576716	mandates easing	3.27979e+08
United States	2020-11-16	386164	263604	598423	mandates easing	3.27979e+08
United States	2020-11-17	399161	270722	621035	mandates easing	3.27979e+08
United States	2020-11-18	412228	277913	644586	mandates easing	3.27979e+08
United States	2020-11-19	425298	285128	668674	mandates easing	3.27979e+08
United States	2020-11-20	439329	292561	695324	mandates easing	3.27979e+08
United States	2020-11-21	454383	301838	727314	mandates easing	3.27979e+08
United States	2020-11-22	470014	310148	753900	mandates easing	3.27979e+08
United States	2020-11-23	486264	318282	784071	mandates easing	3.27979e+08
United States	2020-11-24	503165	327322	818483	mandates easing	3.27979e+08
United States	2020-11-25	520124	336254	852517	mandates easing	3.27979e+08
United States	2020-11-26	537036	344254	888816	mandates easing	3.27979e+08
United States	2020-11-27	555059	354198	925743	mandates easing	3.27979e+08
United States	2020-11-28	574275	364859	959010	mandates easing	3.27979e+08
United States	2020-11-29	594131	375878	998026	mandates easing	3.27979e+08
United States	2020-11-30	614669	385607	1.03377e+06	mandates easing	3.27979e+08
United States	2020-12-01	635914	395858	1.07475e+06	mandates easing	3.27979e+08
United States	2020-12-02	657137	406829	1.11088e+06	mandates easing	3.27979e+08
United States	2020-12-03	678179	417815	1.14706e+06	mandates easing	3.27979e+08
United States	2020-12-04	700403	429482	1.18073e+06	mandates easing	3.27979e+08
United States	2020-12-05	723906	441905	1.21666e+06	mandates easing	3.27979e+08
United States	2020-12-06	748021	454608	1.25746e+06	mandates easing	3.27979e+08
United States	2020-12-07	772776	467688	1.30515e+06	mandates easing	3.27979e+08
United States	2020-12-08	798184	480867	1.34897e+06	mandates easing	3.27979e+08
United States	2020-12-09	823374	493807	1.39386e+06	mandates easing	3.27979e+08
United States	2020-12-10	848117	506597	1.43727e+06	mandates easing	3.27979e+08
United States	2020-12-11	873945	518598	1.49045e+06	mandates easing	3.27979e+08
United States	2020-12-12	900968	531450	1.53894e+06	mandates easing	3.27979e+08
United States	2020-12-13	928412	546768	1.59101e+06	mandates easing	3.27979e+08
United States	2020-12-14	956282	562349	1.64293e+06	mandates easing	3.27979e+08
United States	2020-12-15	984565	576263	1.68918e+06	mandates easing	3.27979e+08
United States	2020-12-16	1.01228e+06	590559	1.74926e+06	mandates easing	3.27979e+08
United States	2020-12-17	1.03911e+06	605613	1.79985e+06	mandates easing	3.27979e+08
United States	2020-12-18	1.06667e+06	621038	1.85052e+06	mandates easing	3.27979e+08
United States	2020-12-19	1.09509e+06	635594	1.90288e+06	mandates easing	3.27979e+08
United States	2020-12-20	1.12352e+06	650353	1.95408e+06	mandates easing	3.27979e+08
United States	2020-12-21	1.15192e+06	667452	2.00405e+06	mandates easing	3.27979e+08
United States	2020-12-22	1.18024e+06	681843	2.05167e+06	mandates easing	3.27979e+08
United States	2020-12-23	1.20748e+06	697779	2.08311e+06	mandates easing	3.27979e+08
United States	2020-12-24	1.23327e+06	713275	2.12575e+06	mandates easing	3.27979e+08
United States	2020-12-25	1.2592e+06	729122	2.17227e+06	mandates easing	3.27979e+08
United States	2020-12-26	1.28538e+06	744394	2.21902e+06	mandates easing	3.27979e+08
United States	2020-12-27	1.31099e+06	760709	2.25839e+06	mandates easing	3.27979e+08
United States	2020-12-28	1.33598e+06	774417	2.29775e+06	mandates easing	3.27979e+08
United States	2020-12-29	1.36031e+06	788033	2.32858e+06	mandates easing	3.27979e+08
United States	2020-12-30	1.38303e+06	802512	2.3472e+06	mandates easing	3.27979e+08
United States	2020-12-31	1.40378e+06	818071	2.37256e+06	mandates easing	3.27979e+08
United States	2021-01-01	1.42396e+06	831616	2.40344e+06	mandates easing	3.27979e+08
United States	2021-01-02	1.43565e+06	838781	2.41053e+06	mandates easing	3.27979e+08
United States	2021-01-03	1.44565e+06	846981	2.424e+06	mandates easing	3.27979e+08
United States	2021-01-04	1.46173e+06	860209	2.44539e+06	mandates easing	3.27979e+08
United States	2021-01-05	1.47615e+06	869727	2.45549e+06	mandates easing	3.27979e+08
United States	2021-01-06	1.48911e+06	881525	2.4614e+06	mandates easing	3.27979e+08
United States	2021-01-07	1.50073e+06	890819	2.46972e+06	mandates easing	3.27979e+08
United States	2021-01-08	1.51017e+06	897699	2.47286e+06	mandates easing	3.27979e+08
United States	2021-01-09	1.5172e+06	906836	2.47362e+06	mandates easing	3.27979e+08
United States	2021-01-10	1.52328e+06	916253	2.46821e+06	mandates easing	3.27979e+08
United States	2021-01-11	1.52861e+06	926636	2.46047e+06	mandates easing	3.27979e+08
United States	2021-01-12	1.53256e+06	934186	2.45318e+06	mandates easing	3.27979e+08
United States	2021-01-13	1.53515e+06	938516	2.43286e+06	mandates easing	3.27979e+08
United States	2021-01-14	1.53641e+06	946666	2.41178e+06	mandates easing	3.27979e+08
United States	2021-01-15	1.5357e+06	951517	2.3896e+06	mandates easing	3.27979e+08
United States	2021-01-16	1.53281e+06	955394	2.36672e+06	mandates easing	3.27979e+08
United States	2021-01-17	1.52881e+06	960278	2.34329e+06	mandates easing	3.27979e+08
United States	2021-01-18	1.52392e+06	963007	2.31925e+06	mandates easing	3.27979e+08
United States	2021-01-19	1.51775e+06	965235	2.289e+06	mandates easing	3.27979e+08
United States	2021-01-20	1.51034e+06	970292	2.25643e+06	mandates easing	3.27979e+08
United States	2021-01-21	1.50176e+06	974508	2.22368e+06	mandates easing	3.27979e+08
United States	2021-01-22	1.49162e+06	975828	2.19089e+06	mandates easing	3.27979e+08
United States	2021-01-23	1.47977e+06	976745	2.15867e+06	mandates easing	3.27979e+08
United States	2021-01-24	1.46687e+06	978528	2.11836e+06	mandates easing	3.27979e+08
United States	2021-01-25	1.45316e+06	975780	2.0832e+06	mandates easing	3.27979e+08
United States	2021-01-26	1.43848e+06	972543	2.04876e+06	mandates easing	3.27979e+08
United States	2021-01-27	1.42288e+06	968929	2.0039e+06	mandates easing	3.27979e+08
United States	2021-01-28	1.40645e+06	964625	1.96676e+06	mandates easing	3.27979e+08
United States	2021-01-29	1.38903e+06	960530	1.92856e+06	mandates easing	3.27979e+08
United States	2021-01-30	1.37052e+06	955338	1.89017e+06	mandates easing	3.27979e+08
United States	2021-01-31	1.35117e+06	947997	1.84773e+06	mandates easing	3.27979e+08
United States	2021-02-01	1.33121e+06	942773	1.80617e+06	mandates easing	3.27979e+08
United States	2021-02-02	1.31069e+06	935980	1.76022e+06	mandates easing	3.27979e+08
United States	2021-02-03	1.28966e+06	928484	1.72377e+06	mandates easing	3.27979e+08
United States	2021-02-04	1.26818e+06	922019	1.67856e+06	mandates easing	3.27979e+08
United States	2021-02-05	1.24631e+06	911969	1.64223e+06	mandates easing	3.27979e+08
United States	2021-02-06	1.22394e+06	900268	1.60735e+06	mandates easing	3.27979e+08
United States	2021-02-07	1.20101e+06	886885	1.57158e+06	mandates easing	3.27979e+08
United States	2021-02-08	1.1777e+06	874711	1.53478e+06	mandates easing	3.27979e+08
United States	2021-02-09	1.15422e+06	863944	1.49908e+06	mandates easing	3.27979e+08
United States	2021-02-10	1.1306e+06	852242	1.4673e+06	mandates easing	3.27979e+08
United States	2021-02-11	1.1069e+06	837239	1.43654e+06	mandates easing	3.27979e+08
United States	2021-02-12	1.08328e+06	822489	1.4017e+06	mandates easing	3.27979e+08
United States	2021-02-13	1.05967e+06	810704	1.37103e+06	mandates easing	3.27979e+08
United States	2021-02-14	1.03573e+06	796590	1.33895e+06	mandates easing	3.27979e+08
United States	2021-02-15	1.01162e+06	779560	1.3074e+06	mandates easing	3.27979e+08
United States	2021-02-16	987644	760397	1.27565e+06	mandates easing	3.27979e+08
United States	2021-02-17	963812	739833	1.2416e+06	mandates easing	3.27979e+08
United States	2021-02-18	940156	718822	1.21219e+06	mandates easing	3.27979e+08
United States	2021-02-19	916933	691795	1.18104e+06	mandates easing	3.27979e+08
United States	2021-02-20	894064	666920	1.15023e+06	mandates easing	3.27979e+08
United States	2021-02-21	871043	648761	1.12067e+06	mandates easing	3.27979e+08
United States	2021-02-22	848012	625847	1.09084e+06	mandates easing	3.27979e+08
United States	2021-02-23	825301	600720	1.0587e+06	mandates easing	3.27979e+08
United States	2021-02-24	802918	574938	1.02562e+06	mandates easing	3.27979e+08
United States	2021-02-25	780874	550388	996449	mandates easing	3.27979e+08
United States	2021-02-26	759461	527054	970233	mandates easing	3.27979e+08
United States	2021-02-27	738604	503669	946118	mandates easing	3.27979e+08
United States	2021-02-28	717715	479637	921877	mandates easing	3.27979e+08
United States	2020-02-01	64.4243	46.6444	88.2216	universal masks	3.27979e+08
United States	2020-02-02	71.4851	50.5932	99.6576	universal masks	3.27979e+08
United States	2020-02-03	80.2557	55.7481	113.358	universal masks	3.27979e+08
United States	2020-02-04	90.8025	61.9721	129.377	universal masks	3.27979e+08
United States	2020-02-05	103.237	70.091	146.779	universal masks	3.27979e+08
United States	2020-02-06	117.703	79.6704	165.896	universal masks	3.27979e+08
United States	2020-02-07	134.373	90.8329	188.314	universal masks	3.27979e+08
United States	2020-02-08	153.43	104.444	212.859	universal masks	3.27979e+08
United States	2020-02-09	175.325	119.949	242.039	universal masks	3.27979e+08
United States	2020-02-10	219.271	137.552	441.798	universal masks	3.27979e+08
United States	2020-02-11	271.579	158.163	505.686	universal masks	3.27979e+08
United States	2020-02-12	334.166	181.934	577.88	universal masks	3.27979e+08
United States	2020-02-13	403.797	209.199	642.349	universal masks	3.27979e+08
United States	2020-02-14	491.29	314.773	738.375	universal masks	3.27979e+08
United States	2020-02-15	573.688	374.833	856.453	universal masks	3.27979e+08
United States	2020-02-16	666.261	434.623	959.8	universal masks	3.27979e+08
United States	2020-02-17	776.18	486.85	1108.63	universal masks	3.27979e+08
United States	2020-02-18	917.541	613.806	1323.59	universal masks	3.27979e+08
United States	2020-02-19	1100.19	723.034	1676.61	universal masks	3.27979e+08
United States	2020-02-20	1306.75	823.672	1919.19	universal masks	3.27979e+08
United States	2020-02-21	1553.98	973.409	2230.89	universal masks	3.27979e+08
United States	2020-02-22	1845.77	1189.03	2613.2	universal masks	3.27979e+08
United States	2020-02-23	2185.85	1487.65	3094.24	universal masks	3.27979e+08
United States	2020-02-24	2577.31	1720	3686.45	universal masks	3.27979e+08
United States	2020-02-25	3073.22	2008.05	4488.95	universal masks	3.27979e+08
United States	2020-02-26	3698.71	2366.03	5477.24	universal masks	3.27979e+08
United States	2020-02-27	4492.86	2824.91	6711.63	universal masks	3.27979e+08
United States	2020-02-28	5521	3394.87	8410.33	universal masks	3.27979e+08
United States	2020-02-29	6834.99	4139.87	10488.8	universal masks	3.27979e+08
United States	2020-03-01	8513.96	5060.1	13171.5	universal masks	3.27979e+08
United States	2020-03-02	10664.4	6232.04	16589.2	universal masks	3.27979e+08
United States	2020-03-03	13413.5	7819.32	20916.5	universal masks	3.27979e+08
United States	2020-03-04	16898.2	9765.35	26387.3	universal masks	3.27979e+08
United States	2020-03-05	21302.9	12291.7	33208.3	universal masks	3.27979e+08
United States	2020-03-06	26814.2	15497	41586.2	universal masks	3.27979e+08
United States	2020-03-07	33622.2	19554.2	51587.4	universal masks	3.27979e+08
United States	2020-03-08	41904.6	24745.6	63641.5	universal masks	3.27979e+08
United States	2020-03-09	51806.6	31235.2	77516	universal masks	3.27979e+08
United States	2020-03-10	63421.2	39100.6	93184.1	universal masks	3.27979e+08
United States	2020-03-11	76767.9	48713.2	110476	universal masks	3.27979e+08
United States	2020-03-12	91848.9	60122.7	129672	universal masks	3.27979e+08
United States	2020-03-13	108420	73092.9	149276	universal masks	3.27979e+08
United States	2020-03-14	126204	87906.5	169338	universal masks	3.27979e+08
United States	2020-03-15	144802	103791	188978	universal masks	3.27979e+08
United States	2020-03-16	163741	121493	208186	universal masks	3.27979e+08
United States	2020-03-17	182414	140045	225620	universal masks	3.27979e+08
United States	2020-03-18	200351	158175	241323	universal masks	3.27979e+08
United States	2020-03-19	217046	176573	254961	universal masks	3.27979e+08
United States	2020-03-20	232073	194535	265700	universal masks	3.27979e+08
United States	2020-03-21	245121	211328	275044	universal masks	3.27979e+08
United States	2020-03-22	256006	226309	282610	universal masks	3.27979e+08
United States	2020-03-23	264677	239480	287299	universal masks	3.27979e+08
United States	2020-03-24	271199	250228	290901	universal masks	3.27979e+08
United States	2020-03-25	275728	258129	293198	universal masks	3.27979e+08
United States	2020-03-26	278482	262637	294873	universal masks	3.27979e+08
United States	2020-03-27	279720	263926	295689	universal masks	3.27979e+08
United States	2020-03-28	279713	264491	295699	universal masks	3.27979e+08
United States	2020-03-29	278729	263439	295852	universal masks	3.27979e+08
United States	2020-03-30	277014	261388	294597	universal masks	3.27979e+08
United States	2020-03-31	274782	258670	292942	universal masks	3.27979e+08
United States	2020-04-01	272208	256248	289953	universal masks	3.27979e+08
United States	2020-04-02	269426	253800	286789	universal masks	3.27979e+08
United States	2020-04-03	266534	251483	283191	universal masks	3.27979e+08
United States	2020-04-04	263598	249097	280187	universal masks	3.27979e+08
United States	2020-04-05	260657	246742	277074	universal masks	3.27979e+08
United States	2020-04-06	257731	243667	273856	universal masks	3.27979e+08
United States	2020-04-07	254823	240627	270522	universal masks	3.27979e+08
United States	2020-04-08	251926	237715	267703	universal masks	3.27979e+08
United States	2020-04-09	249021	234925	264795	universal masks	3.27979e+08
United States	2020-04-10	246084	231959	261532	universal masks	3.27979e+08
United States	2020-04-11	243084	228970	258351	universal masks	3.27979e+08
United States	2020-04-12	239990	226038	255008	universal masks	3.27979e+08
United States	2020-04-13	236769	222617	251611	universal masks	3.27979e+08
United States	2020-04-14	233393	219045	248233	universal masks	3.27979e+08
United States	2020-04-15	229837	215094	244759	universal masks	3.27979e+08
United States	2020-04-16	226083	211057	241232	universal masks	3.27979e+08
United States	2020-04-17	222120	207232	237218	universal masks	3.27979e+08
United States	2020-04-18	217947	202872	233099	universal masks	3.27979e+08
United States	2020-04-19	213566	198395	228995	universal masks	3.27979e+08
United States	2020-04-20	208991	193595	224336	universal masks	3.27979e+08
United States	2020-04-21	204238	189013	219925	universal masks	3.27979e+08
United States	2020-04-22	199332	184503	214861	universal masks	3.27979e+08
United States	2020-04-23	194303	179355	209531	universal masks	3.27979e+08
United States	2020-04-24	189188	174473	204168	universal masks	3.27979e+08
United States	2020-04-25	184028	169449	198799	universal masks	3.27979e+08
United States	2020-04-26	178867	164886	193489	universal masks	3.27979e+08
United States	2020-04-27	173749	159999	187772	universal masks	3.27979e+08
United States	2020-04-28	168718	155344	182366	universal masks	3.27979e+08
United States	2020-04-29	163814	150947	176997	universal masks	3.27979e+08
United States	2020-04-30	159075	146792	171776	universal masks	3.27979e+08
United States	2020-05-01	154531	142706	166807	universal masks	3.27979e+08
United States	2020-05-02	150209	139074	161935	universal masks	3.27979e+08
United States	2020-05-03	146127	135789	157064	universal masks	3.27979e+08
United States	2020-05-04	142295	132477	152613	universal masks	3.27979e+08
United States	2020-05-05	138718	129120	148497	universal masks	3.27979e+08
United States	2020-05-06	135393	126366	144569	universal masks	3.27979e+08
United States	2020-05-07	132310	123861	141026	universal masks	3.27979e+08
United States	2020-05-08	129455	121385	137668	universal masks	3.27979e+08
United States	2020-05-09	126808	119520	134687	universal masks	3.27979e+08
United States	2020-05-10	124347	117405	131628	universal masks	3.27979e+08
United States	2020-05-11	122048	115273	129030	universal masks	3.27979e+08
United States	2020-05-12	119886	113252	126618	universal masks	3.27979e+08
United States	2020-05-13	117836	111289	124329	universal masks	3.27979e+08
United States	2020-05-14	115874	109343	122296	universal masks	3.27979e+08
United States	2020-05-15	113976	107427	120251	universal masks	3.27979e+08
United States	2020-05-16	112119	105557	118144	universal masks	3.27979e+08
United States	2020-05-17	110281	103833	116252	universal masks	3.27979e+08
United States	2020-05-18	108443	102130	114416	universal masks	3.27979e+08
United States	2020-05-19	106587	100361	112651	universal masks	3.27979e+08
United States	2020-05-20	104705	98505.5	110878	universal masks	3.27979e+08
United States	2020-05-21	102789	96522	109001	universal masks	3.27979e+08
United States	2020-05-22	100843	94613.6	107143	universal masks	3.27979e+08
United States	2020-05-23	98870.8	92616.2	105288	universal masks	3.27979e+08
United States	2020-05-24	96882	90573.6	103388	universal masks	3.27979e+08
United States	2020-05-25	94886.4	88527.4	101334	universal masks	3.27979e+08
United States	2020-05-26	92894.5	86577.6	99372.5	universal masks	3.27979e+08
United States	2020-05-27	90916.8	84568.7	97350.2	universal masks	3.27979e+08
United States	2020-05-28	88965.1	82725.9	95430.1	universal masks	3.27979e+08
United States	2020-05-29	87053.3	80939.1	93441.9	universal masks	3.27979e+08
United States	2020-05-30	85198.5	79217.6	91535.9	universal masks	3.27979e+08
United States	2020-05-31	83421	77825.9	89546.4	universal masks	3.27979e+08
United States	2020-06-01	81744	76578.8	87543.6	universal masks	3.27979e+08
United States	2020-06-02	80192.3	75319	85658.4	universal masks	3.27979e+08
United States	2020-06-03	78790.7	74284.3	83865.4	universal masks	3.27979e+08
United States	2020-06-04	77562.7	73438.3	82276.4	universal masks	3.27979e+08
United States	2020-06-05	76529.5	72808.8	80794.6	universal masks	3.27979e+08
United States	2020-06-06	75709.1	72194.1	79614.9	universal masks	3.27979e+08
United States	2020-06-07	75116.3	71809.9	78642.7	universal masks	3.27979e+08
United States	2020-06-08	74762.5	71570.5	78129.2	universal masks	3.27979e+08
United States	2020-06-09	74656.2	71458.6	78064.2	universal masks	3.27979e+08
United States	2020-06-10	74803.2	71550.6	78414.8	universal masks	3.27979e+08
United States	2020-06-11	75207.3	71747.3	79180	universal masks	3.27979e+08
United States	2020-06-12	75871.5	72229.8	80152.7	universal masks	3.27979e+08
United States	2020-06-13	76799	72769	81517.5	universal masks	3.27979e+08
United States	2020-06-14	77993.2	73430.2	83364.7	universal masks	3.27979e+08
United States	2020-06-15	79458.5	74353.2	85317.2	universal masks	3.27979e+08
United States	2020-06-16	81199.2	75434.2	87433.9	universal masks	3.27979e+08
United States	2020-06-17	83218.6	76816.1	90395	universal masks	3.27979e+08
United States	2020-06-18	85517.3	78505	93532.1	universal masks	3.27979e+08
United States	2020-06-19	88091.8	80528.2	96762.7	universal masks	3.27979e+08
United States	2020-06-20	90933.1	82769.5	100231	universal masks	3.27979e+08
United States	2020-06-21	94025.8	85334.3	103888	universal masks	3.27979e+08
United States	2020-06-22	97346.9	88087.4	107943	universal masks	3.27979e+08
United States	2020-06-23	100865	91234	111760	universal masks	3.27979e+08
United States	2020-06-24	104542	94612.3	116043	universal masks	3.27979e+08
United States	2020-06-25	108332	98036.3	120152	universal masks	3.27979e+08
United States	2020-06-26	112183	101606	124202	universal masks	3.27979e+08
United States	2020-06-27	116041	105327	128014	universal masks	3.27979e+08
United States	2020-06-28	119851	109140	131952	universal masks	3.27979e+08
United States	2020-06-29	123562	112746	135689	universal masks	3.27979e+08
United States	2020-06-30	127128	116248	138813	universal masks	3.27979e+08
United States	2020-07-01	130511	119764	141821	universal masks	3.27979e+08
United States	2020-07-02	133680	123288	144463	universal masks	3.27979e+08
United States	2020-07-03	136614	126681	147162	universal masks	3.27979e+08
United States	2020-07-04	139301	129836	149301	universal masks	3.27979e+08
United States	2020-07-05	141735	132718	151441	universal masks	3.27979e+08
United States	2020-07-06	143917	135075	153699	universal masks	3.27979e+08
United States	2020-07-07	145855	137035	155446	universal masks	3.27979e+08
United States	2020-07-08	147560	138656	156788	universal masks	3.27979e+08
United States	2020-07-09	149047	140205	157968	universal masks	3.27979e+08
United States	2020-07-10	150332	141489	159347	universal masks	3.27979e+08
United States	2020-07-11	151435	142568	160401	universal masks	3.27979e+08
United States	2020-07-12	152376	143522	161191	universal masks	3.27979e+08
United States	2020-07-13	153173	144392	162107	universal masks	3.27979e+08
United States	2020-07-14	153844	145117	162645	universal masks	3.27979e+08
United States	2020-07-15	154406	145861	163445	universal masks	3.27979e+08
United States	2020-07-16	154871	146096	163943	universal masks	3.27979e+08
United States	2020-07-17	155248	146578	164208	universal masks	3.27979e+08
United States	2020-07-18	155541	146948	164544	universal masks	3.27979e+08
United States	2020-07-19	155753	147398	164920	universal masks	3.27979e+08
United States	2020-07-20	155881	147449	164832	universal masks	3.27979e+08
United States	2020-07-21	155918	147684	164685	universal masks	3.27979e+08
United States	2020-07-22	155855	147346	164804	universal masks	3.27979e+08
United States	2020-07-23	155682	146709	164630	universal masks	3.27979e+08
United States	2020-07-24	155387	146084	164945	universal masks	3.27979e+08
United States	2020-07-25	154957	145778	164688	universal masks	3.27979e+08
United States	2020-07-26	154383	145093	164246	universal masks	3.27979e+08
United States	2020-07-27	153655	144324	163504	universal masks	3.27979e+08
United States	2020-07-28	152768	143612	162653	universal masks	3.27979e+08
United States	2020-07-29	151719	142548	161490	universal masks	3.27979e+08
United States	2020-07-30	150509	141424	160345	universal masks	3.27979e+08
United States	2020-07-31	149142	140072	158702	universal masks	3.27979e+08
United States	2020-08-01	147622	138545	157086	universal masks	3.27979e+08
United States	2020-08-02	145958	136889	155620	universal masks	3.27979e+08
United States	2020-08-03	144159	135268	154110	universal masks	3.27979e+08
United States	2020-08-04	142233	132914	152099	universal masks	3.27979e+08
United States	2020-08-05	140192	130947	150393	universal masks	3.27979e+08
United States	2020-08-06	138047	128576	148121	universal masks	3.27979e+08
United States	2020-08-07	135813	126227	145802	universal masks	3.27979e+08
United States	2020-08-08	133505	124059	143208	universal masks	3.27979e+08
United States	2020-08-09	131143	121970	140839	universal masks	3.27979e+08
United States	2020-08-10	128749	119676	138148	universal masks	3.27979e+08
United States	2020-08-11	126346	117260	135668	universal masks	3.27979e+08
United States	2020-08-12	123959	115175	133206	universal masks	3.27979e+08
United States	2020-08-13	121613	112809	130367	universal masks	3.27979e+08
United States	2020-08-14	119331	110912	128108	universal masks	3.27979e+08
United States	2020-08-15	117133	108834	125823	universal masks	3.27979e+08
United States	2020-08-16	115040	106992	123525	universal masks	3.27979e+08
United States	2020-08-17	113067	105250	121081	universal masks	3.27979e+08
United States	2020-08-18	111228	103717	119090	universal masks	3.27979e+08
United States	2020-08-19	109535	102389	116919	universal masks	3.27979e+08
United States	2020-08-20	107996	101215	115418	universal masks	3.27979e+08
United States	2020-08-21	106615	100235	113948	universal masks	3.27979e+08
United States	2020-08-22	105393	99021.3	112623	universal masks	3.27979e+08
United States	2020-08-23	104331	98248.3	110849	universal masks	3.27979e+08
United States	2020-08-24	103424	97437.9	110031	universal masks	3.27979e+08
United States	2020-08-25	102668	96871.2	109166	universal masks	3.27979e+08
United States	2020-08-26	102057	96239.1	108166	universal masks	3.27979e+08
United States	2020-08-27	101583	95912.1	107899	universal masks	3.27979e+08
United States	2020-08-28	101240	95434.3	107277	universal masks	3.27979e+08
United States	2020-08-29	101022	95152.8	107116	universal masks	3.27979e+08
United States	2020-08-30	100921	94867.5	107167	universal masks	3.27979e+08
United States	2020-08-31	100931	94980.7	107135	universal masks	3.27979e+08
United States	2020-09-01	101043	95073.2	107428	universal masks	3.27979e+08
United States	2020-09-02	101244	95131.6	107696	universal masks	3.27979e+08
United States	2020-09-03	101516	95376.4	107782	universal masks	3.27979e+08
United States	2020-09-04	101844	95567.3	108180	universal masks	3.27979e+08
United States	2020-09-05	102210	95316.2	108575	universal masks	3.27979e+08
United States	2020-09-06	102608	95334.7	109065	universal masks	3.27979e+08
United States	2020-09-07	103033	95250.8	109752	universal masks	3.27979e+08
United States	2020-09-08	103482	95354.8	110730	universal masks	3.27979e+08
United States	2020-09-09	103938	95154.5	111615	universal masks	3.27979e+08
United States	2020-09-10	104445	95060.1	112576	universal masks	3.27979e+08
United States	2020-09-11	105024	94960.2	113974	universal masks	3.27979e+08
United States	2020-09-12	105698	94942.2	115399	universal masks	3.27979e+08
United States	2020-09-13	106507	95042.7	117370	universal masks	3.27979e+08
United States	2020-09-14	107511	95071.8	119484	universal masks	3.27979e+08
United States	2020-09-15	108620	95279	121858	universal masks	3.27979e+08
United States	2020-09-16	109805	95401.3	123548	universal masks	3.27979e+08
United States	2020-09-17	111022	95967	125423	universal masks	3.27979e+08
United States	2020-09-18	112361	96516.6	127570	universal masks	3.27979e+08
United States	2020-09-19	113801	97087.6	129852	universal masks	3.27979e+08
United States	2020-09-20	115268	97635.7	132115	universal masks	3.27979e+08
United States	2020-09-21	116744	98146.6	134538	universal masks	3.27979e+08
United States	2020-09-22	118236	98726.7	136934	universal masks	3.27979e+08
United States	2020-09-23	119670	99377.3	139327	universal masks	3.27979e+08
United States	2020-09-24	121114	99865	141816	universal masks	3.27979e+08
United States	2020-09-25	122851	100748	144982	universal masks	3.27979e+08
United States	2020-09-26	124857	101985	147855	universal masks	3.27979e+08
United States	2020-09-27	126950	103188	151081	universal masks	3.27979e+08
United States	2020-09-28	129138	104407	154542	universal masks	3.27979e+08
United States	2020-09-29	131429	105752	158110	universal masks	3.27979e+08
United States	2020-09-30	131470	105316	158517	universal masks	3.27979e+08
United States	2020-10-01	129094	103020	156648	universal masks	3.27979e+08
United States	2020-10-02	126578	100637	154684	universal masks	3.27979e+08
United States	2020-10-03	123813	98069.2	152203	universal masks	3.27979e+08
United States	2020-10-04	120650	95132.6	149006	universal masks	3.27979e+08
United States	2020-10-05	116723	91721.6	144502	universal masks	3.27979e+08
United States	2020-10-06	112407	87921.9	139034	universal masks	3.27979e+08
United States	2020-10-07	109738	85428.8	136612	universal masks	3.27979e+08
United States	2020-10-08	108433	84163.3	134918	universal masks	3.27979e+08
United States	2020-10-09	107045	82844.8	133494	universal masks	3.27979e+08
United States	2020-10-10	105659	82058.9	132553	universal masks	3.27979e+08
United States	2020-10-11	104268	80878.4	130810	universal masks	3.27979e+08
United States	2020-10-12	102874	79370.4	128885	universal masks	3.27979e+08
United States	2020-10-13	101521	78320	126837	universal masks	3.27979e+08
United States	2020-10-14	100126	77262.5	125289	universal masks	3.27979e+08
United States	2020-10-15	98644.9	76192	123377	universal masks	3.27979e+08
United States	2020-10-16	97308.6	75049.4	121589	universal masks	3.27979e+08
United States	2020-10-17	96160	74037.4	121091	universal masks	3.27979e+08
United States	2020-10-18	95109.3	73720.4	120684	universal masks	3.27979e+08
United States	2020-10-19	94162.9	72933.5	120174	universal masks	3.27979e+08
United States	2020-10-20	93328.5	71895.5	119756	universal masks	3.27979e+08
United States	2020-10-21	92489.7	70863.2	119355	universal masks	3.27979e+08
United States	2020-10-22	91638.7	70306.4	119101	universal masks	3.27979e+08
United States	2020-10-23	90978.4	69846.2	118450	universal masks	3.27979e+08
United States	2020-10-24	90496	68700.4	118439	universal masks	3.27979e+08
United States	2020-10-25	90094.7	68125.1	118090	universal masks	3.27979e+08
United States	2020-10-26	89780.2	67341.7	118115	universal masks	3.27979e+08
United States	2020-10-27	89552.7	66710.5	118259	universal masks	3.27979e+08
United States	2020-10-28	89304.2	65951.3	118447	universal masks	3.27979e+08
United States	2020-10-29	89038.6	65554.5	118923	universal masks	3.27979e+08
United States	2020-10-30	88959.3	65060.4	119349	universal masks	3.27979e+08
United States	2020-10-31	89053.2	65113.5	119872	universal masks	3.27979e+08
United States	2020-11-01	89217.1	64894.6	120765	universal masks	3.27979e+08
United States	2020-11-02	89459.5	64404	121492	universal masks	3.27979e+08
United States	2020-11-03	89776.3	64107.3	121998	universal masks	3.27979e+08
United States	2020-11-04	90067.4	63818.3	122456	universal masks	3.27979e+08
United States	2020-11-05	90338.7	63525	123508	universal masks	3.27979e+08
United States	2020-11-06	90769.3	63463.2	124129	universal masks	3.27979e+08
United States	2020-11-07	91369.1	63714.7	125609	universal masks	3.27979e+08
United States	2020-11-08	92055.2	64003.1	126630	universal masks	3.27979e+08
United States	2020-11-09	92809	64104.7	128392	universal masks	3.27979e+08
United States	2020-11-10	93632	64478.5	130110	universal masks	3.27979e+08
United States	2020-11-11	94420.6	64678.9	131639	universal masks	3.27979e+08
United States	2020-11-12	95174.2	65092.9	133121	universal masks	3.27979e+08
United States	2020-11-13	96105	65273.5	134887	universal masks	3.27979e+08
United States	2020-11-14	97211.9	65566.9	136936	universal masks	3.27979e+08
United States	2020-11-15	98399.2	65910.3	139112	universal masks	3.27979e+08
United States	2020-11-16	99646.7	66436.3	141548	universal masks	3.27979e+08
United States	2020-11-17	100956	67153.6	143837	universal masks	3.27979e+08
United States	2020-11-18	102225	67557.1	144399	universal masks	3.27979e+08
United States	2020-11-19	103437	67850.5	147177	universal masks	3.27979e+08
United States	2020-11-20	104828	68383	149096	universal masks	3.27979e+08
United States	2020-11-21	106451	68822.3	152178	universal masks	3.27979e+08
United States	2020-11-22	108184	69472.5	155237	universal masks	3.27979e+08
United States	2020-11-23	109991	70221.5	158252	universal masks	3.27979e+08
United States	2020-11-24	111887	70974.9	159905	universal masks	3.27979e+08
United States	2020-11-25	113730	71556.4	162246	universal masks	3.27979e+08
United States	2020-11-26	115482	72123.6	164919	universal masks	3.27979e+08
United States	2020-11-27	117426	72873.6	167929	universal masks	3.27979e+08
United States	2020-11-28	119586	74009.5	171232	universal masks	3.27979e+08
United States	2020-11-29	121825	75221.3	175284	universal masks	3.27979e+08
United States	2020-11-30	124154	76315.1	177700	universal masks	3.27979e+08
United States	2020-12-01	126606	77045.6	182457	universal masks	3.27979e+08
United States	2020-12-02	129018	78118	185093	universal masks	3.27979e+08
United States	2020-12-03	131325	79247.2	187957	universal masks	3.27979e+08
United States	2020-12-04	133833	80515.4	190846	universal masks	3.27979e+08
United States	2020-12-05	136549	81926.3	195748	universal masks	3.27979e+08
United States	2020-12-06	139406	83413.9	199810	universal masks	3.27979e+08
United States	2020-12-07	142405	84852	204594	universal masks	3.27979e+08
United States	2020-12-08	145419	86369.8	209184	universal masks	3.27979e+08
United States	2020-12-09	148310	88143	213446	universal masks	3.27979e+08
United States	2020-12-10	151042	90063.3	217848	universal masks	3.27979e+08
United States	2020-12-11	153990	91909.6	222489	universal masks	3.27979e+08
United States	2020-12-12	157228	93918	225681	universal masks	3.27979e+08
United States	2020-12-13	160547	96027.4	230716	universal masks	3.27979e+08
United States	2020-12-14	163834	97968.5	234701	universal masks	3.27979e+08
United States	2020-12-15	167212	100392	240148	universal masks	3.27979e+08
United States	2020-12-16	170563	102047	244763	universal masks	3.27979e+08
United States	2020-12-17	173700	104151	247653	universal masks	3.27979e+08
United States	2020-12-18	177065	106408	251625	universal masks	3.27979e+08
United States	2020-12-19	180653	107967	256960	universal masks	3.27979e+08
United States	2020-12-20	184293	110727	261373	universal masks	3.27979e+08
United States	2020-12-21	187987	112647	265941	universal masks	3.27979e+08
United States	2020-12-22	191704	114182	270716	universal masks	3.27979e+08
United States	2020-12-23	195302	116342	277197	universal masks	3.27979e+08
United States	2020-12-24	198692	118387	280919	universal masks	3.27979e+08
United States	2020-12-25	202222	121469	283543	universal masks	3.27979e+08
United States	2020-12-26	205866	123550	287033	universal masks	3.27979e+08
United States	2020-12-27	209385	126874	291369	universal masks	3.27979e+08
United States	2020-12-28	212935	129974	294849	universal masks	3.27979e+08
United States	2020-12-29	216474	132819	299580	universal masks	3.27979e+08
United States	2020-12-30	219717	135700	301178	universal masks	3.27979e+08
United States	2020-12-31	222750	137063	305847	universal masks	3.27979e+08
United States	2021-01-01	225889	138824	310070	universal masks	3.27979e+08
United States	2021-01-02	227880	141336	311535	universal masks	3.27979e+08
United States	2021-01-03	229534	143538	314453	universal masks	3.27979e+08
United States	2021-01-04	232139	146224	316859	universal masks	3.27979e+08
United States	2021-01-05	234662	149050	318366	universal masks	3.27979e+08
United States	2021-01-06	237065	150954	319265	universal masks	3.27979e+08
United States	2021-01-07	239306	152914	319808	universal masks	3.27979e+08
United States	2021-01-08	241201	153752	321524	universal masks	3.27979e+08
United States	2021-01-09	242893	156888	322560	universal masks	3.27979e+08
United States	2021-01-10	244586	159533	323164	universal masks	3.27979e+08
United States	2021-01-11	246173	161022	325304	universal masks	3.27979e+08
United States	2021-01-12	247645	163090	324949	universal masks	3.27979e+08
United States	2021-01-13	248998	164380	324749	universal masks	3.27979e+08
United States	2021-01-14	250192	166406	324594	universal masks	3.27979e+08
United States	2021-01-15	251175	169416	326761	universal masks	3.27979e+08
United States	2021-01-16	251721	168670	324210	universal masks	3.27979e+08
United States	2021-01-17	252112	171740	325003	universal masks	3.27979e+08
United States	2021-01-18	252595	171867	327257	universal masks	3.27979e+08
United States	2021-01-19	252948	175570	325299	universal masks	3.27979e+08
United States	2021-01-20	253153	177336	322246	universal masks	3.27979e+08
United States	2021-01-21	253305	177075	319649	universal masks	3.27979e+08
United States	2021-01-22	253277	176839	317967	universal masks	3.27979e+08
United States	2021-01-23	252997	178441	317776	universal masks	3.27979e+08
United States	2021-01-24	252494	180190	317351	universal masks	3.27979e+08
United States	2021-01-25	251925	181848	316234	universal masks	3.27979e+08
United States	2021-01-26	251358	182948	314923	universal masks	3.27979e+08
United States	2021-01-27	250611	183003	311942	universal masks	3.27979e+08
United States	2021-01-28	249662	181779	311057	universal masks	3.27979e+08
United States	2021-01-29	248399	182655	309079	universal masks	3.27979e+08
United States	2021-01-30	246972	182519	306724	universal masks	3.27979e+08
United States	2021-01-31	245439	183428	303291	universal masks	3.27979e+08
United States	2021-02-01	243891	183957	301726	universal masks	3.27979e+08
United States	2021-02-02	242313	183813	299444	universal masks	3.27979e+08
United States	2021-02-03	240595	183550	296378	universal masks	3.27979e+08
United States	2021-02-04	238939	183309	294762	universal masks	3.27979e+08
United States	2021-02-05	237154	183170	291419	universal masks	3.27979e+08
United States	2021-02-06	235177	183335	284317	universal masks	3.27979e+08
United States	2021-02-07	233039	182001	280490	universal masks	3.27979e+08
United States	2021-02-08	230729	181560	276580	universal masks	3.27979e+08
United States	2021-02-09	228377	180788	273546	universal masks	3.27979e+08
United States	2021-02-10	226034	179542	269697	universal masks	3.27979e+08
United States	2021-02-11	223630	177621	268815	universal masks	3.27979e+08
United States	2021-02-12	221206	175905	265915	universal masks	3.27979e+08
United States	2021-02-13	218757	174837	263886	universal masks	3.27979e+08
United States	2021-02-14	216145	173213	260079	universal masks	3.27979e+08
United States	2021-02-15	213459	170639	258006	universal masks	3.27979e+08
United States	2021-02-16	210866	167958	254862	universal masks	3.27979e+08
United States	2021-02-17	208227	166441	251836	universal masks	3.27979e+08
United States	2021-02-18	205561	164063	247675	universal masks	3.27979e+08
United States	2021-02-19	202937	161980	246101	universal masks	3.27979e+08
United States	2021-02-20	200270	158910	243358	universal masks	3.27979e+08
United States	2021-02-21	197470	155422	240489	universal masks	3.27979e+08
United States	2021-02-22	194463	153103	235624	universal masks	3.27979e+08
United States	2021-02-23	191471	151035	232883	universal masks	3.27979e+08
United States	2021-02-24	188523	148352	228059	universal masks	3.27979e+08
United States	2021-02-25	185641	145824	224335	universal masks	3.27979e+08
United States	2021-02-26	182905	143385	221226	universal masks	3.27979e+08
United States	2021-02-27	180166	140453	218063	universal masks	3.27979e+08
United States	2021-02-28	177336	137523	215823	universal masks	3.27979e+08
United States	2020-02-01	64.4243	46.6444	88.2216	plausible reference + 85%_masks	3.27979e+08
United States	2020-02-02	71.4851	50.5932	99.6576	plausible reference + 85%_masks	3.27979e+08
United States	2020-02-03	80.2557	55.7481	113.358	plausible reference + 85%_masks	3.27979e+08
United States	2020-02-04	90.8025	61.9721	129.377	plausible reference + 85%_masks	3.27979e+08
United States	2020-02-05	103.237	70.091	146.779	plausible reference + 85%_masks	3.27979e+08
United States	2020-02-06	117.703	79.6704	165.896	plausible reference + 85%_masks	3.27979e+08
United States	2020-02-07	134.373	90.8329	188.314	plausible reference + 85%_masks	3.27979e+08
United States	2020-02-08	153.43	104.444	212.859	plausible reference + 85%_masks	3.27979e+08
United States	2020-02-09	175.325	119.949	242.039	plausible reference + 85%_masks	3.27979e+08
United States	2020-02-10	219.271	137.552	441.798	plausible reference + 85%_masks	3.27979e+08
United States	2020-02-11	271.579	158.163	505.686	plausible reference + 85%_masks	3.27979e+08
United States	2020-02-12	334.166	181.934	577.88	plausible reference + 85%_masks	3.27979e+08
United States	2020-02-13	403.797	209.199	642.349	plausible reference + 85%_masks	3.27979e+08
United States	2020-02-14	491.29	314.773	738.375	plausible reference + 85%_masks	3.27979e+08
United States	2020-02-15	573.688	374.833	856.453	plausible reference + 85%_masks	3.27979e+08
United States	2020-02-16	666.261	434.623	959.8	plausible reference + 85%_masks	3.27979e+08
United States	2020-02-17	776.18	486.85	1108.63	plausible reference + 85%_masks	3.27979e+08
United States	2020-02-18	917.541	613.806	1323.59	plausible reference + 85%_masks	3.27979e+08
United States	2020-02-19	1100.19	723.034	1676.61	plausible reference + 85%_masks	3.27979e+08
United States	2020-02-20	1306.75	823.672	1919.19	plausible reference + 85%_masks	3.27979e+08
United States	2020-02-21	1553.98	973.409	2230.89	plausible reference + 85%_masks	3.27979e+08
United States	2020-02-22	1845.77	1189.03	2613.2	plausible reference + 85%_masks	3.27979e+08
United States	2020-02-23	2185.85	1487.65	3094.24	plausible reference + 85%_masks	3.27979e+08
United States	2020-02-24	2577.31	1720	3686.45	plausible reference + 85%_masks	3.27979e+08
United States	2020-02-25	3073.22	2008.05	4488.95	plausible reference + 85%_masks	3.27979e+08
United States	2020-02-26	3698.71	2366.03	5477.24	plausible reference + 85%_masks	3.27979e+08
United States	2020-02-27	4492.86	2824.91	6711.63	plausible reference + 85%_masks	3.27979e+08
United States	2020-02-28	5521	3394.87	8410.33	plausible reference + 85%_masks	3.27979e+08
United States	2020-02-29	6834.99	4139.87	10488.8	plausible reference + 85%_masks	3.27979e+08
United States	2020-03-01	8513.96	5060.1	13171.5	plausible reference + 85%_masks	3.27979e+08
United States	2020-03-02	10664.4	6232.04	16589.2	plausible reference + 85%_masks	3.27979e+08
United States	2020-03-03	13413.5	7819.32	20916.5	plausible reference + 85%_masks	3.27979e+08
United States	2020-03-04	16898.2	9765.35	26387.3	plausible reference + 85%_masks	3.27979e+08
United States	2020-03-05	21302.9	12291.7	33208.3	plausible reference + 85%_masks	3.27979e+08
United States	2020-03-06	26814.2	15497	41586.2	plausible reference + 85%_masks	3.27979e+08
United States	2020-03-07	33622.2	19554.2	51587.4	plausible reference + 85%_masks	3.27979e+08
United States	2020-03-08	41904.6	24745.6	63641.5	plausible reference + 85%_masks	3.27979e+08
United States	2020-03-09	51806.6	31235.2	77516	plausible reference + 85%_masks	3.27979e+08
United States	2020-03-10	63421.2	39100.6	93184.1	plausible reference + 85%_masks	3.27979e+08
United States	2020-03-11	76767.9	48713.2	110476	plausible reference + 85%_masks	3.27979e+08
United States	2020-03-12	91848.9	60122.7	129672	plausible reference + 85%_masks	3.27979e+08
United States	2020-03-13	108420	73092.9	149276	plausible reference + 85%_masks	3.27979e+08
United States	2020-03-14	126204	87906.5	169338	plausible reference + 85%_masks	3.27979e+08
United States	2020-03-15	144802	103791	188978	plausible reference + 85%_masks	3.27979e+08
United States	2020-03-16	163741	121493	208186	plausible reference + 85%_masks	3.27979e+08
United States	2020-03-17	182414	140045	225620	plausible reference + 85%_masks	3.27979e+08
United States	2020-03-18	200351	158175	241323	plausible reference + 85%_masks	3.27979e+08
United States	2020-03-19	217046	176573	254961	plausible reference + 85%_masks	3.27979e+08
United States	2020-03-20	232073	194535	265700	plausible reference + 85%_masks	3.27979e+08
United States	2020-03-21	245121	211328	275044	plausible reference + 85%_masks	3.27979e+08
United States	2020-03-22	256006	226309	282610	plausible reference + 85%_masks	3.27979e+08
United States	2020-03-23	264677	239480	287299	plausible reference + 85%_masks	3.27979e+08
United States	2020-03-24	271199	250228	290901	plausible reference + 85%_masks	3.27979e+08
United States	2020-03-25	275728	258129	293198	plausible reference + 85%_masks	3.27979e+08
United States	2020-03-26	278482	262637	294873	plausible reference + 85%_masks	3.27979e+08
United States	2020-03-27	279720	263926	295689	plausible reference + 85%_masks	3.27979e+08
United States	2020-03-28	279713	264491	295699	plausible reference + 85%_masks	3.27979e+08
United States	2020-03-29	278729	263439	295852	plausible reference + 85%_masks	3.27979e+08
United States	2020-03-30	277014	261388	294597	plausible reference + 85%_masks	3.27979e+08
United States	2020-03-31	274782	258670	292942	plausible reference + 85%_masks	3.27979e+08
United States	2020-04-01	272208	256248	289953	plausible reference + 85%_masks	3.27979e+08
United States	2020-04-02	269426	253800	286789	plausible reference + 85%_masks	3.27979e+08
United States	2020-04-03	266534	251483	283191	plausible reference + 85%_masks	3.27979e+08
United States	2020-04-04	263598	249097	280187	plausible reference + 85%_masks	3.27979e+08
United States	2020-04-05	260657	246742	277074	plausible reference + 85%_masks	3.27979e+08
United States	2020-04-06	257731	243667	273856	plausible reference + 85%_masks	3.27979e+08
United States	2020-04-07	254823	240627	270522	plausible reference + 85%_masks	3.27979e+08
United States	2020-04-08	251926	237715	267703	plausible reference + 85%_masks	3.27979e+08
United States	2020-04-09	249021	234925	264795	plausible reference + 85%_masks	3.27979e+08
United States	2020-04-10	246084	231959	261532	plausible reference + 85%_masks	3.27979e+08
United States	2020-04-11	243084	228970	258351	plausible reference + 85%_masks	3.27979e+08
United States	2020-04-12	239990	226038	255008	plausible reference + 85%_masks	3.27979e+08
United States	2020-04-13	236769	222617	251611	plausible reference + 85%_masks	3.27979e+08
United States	2020-04-14	233393	219045	248233	plausible reference + 85%_masks	3.27979e+08
United States	2020-04-15	229837	215094	244759	plausible reference + 85%_masks	3.27979e+08
United States	2020-04-16	226083	211057	241232	plausible reference + 85%_masks	3.27979e+08
United States	2020-04-17	222120	207232	237218	plausible reference + 85%_masks	3.27979e+08
United States	2020-04-18	217947	202872	233099	plausible reference + 85%_masks	3.27979e+08
United States	2020-04-19	213566	198395	228995	plausible reference + 85%_masks	3.27979e+08
United States	2020-04-20	208991	193595	224336	plausible reference + 85%_masks	3.27979e+08
United States	2020-04-21	204238	189013	219925	plausible reference + 85%_masks	3.27979e+08
United States	2020-04-22	199332	184503	214861	plausible reference + 85%_masks	3.27979e+08
United States	2020-04-23	194303	179355	209531	plausible reference + 85%_masks	3.27979e+08
United States	2020-04-24	189188	174473	204168	plausible reference + 85%_masks	3.27979e+08
United States	2020-04-25	184028	169449	198799	plausible reference + 85%_masks	3.27979e+08
United States	2020-04-26	178867	164886	193489	plausible reference + 85%_masks	3.27979e+08
United States	2020-04-27	173749	159999	187772	plausible reference + 85%_masks	3.27979e+08
United States	2020-04-28	168718	155344	182366	plausible reference + 85%_masks	3.27979e+08
United States	2020-04-29	163814	150947	176997	plausible reference + 85%_masks	3.27979e+08
United States	2020-04-30	159075	146792	171776	plausible reference + 85%_masks	3.27979e+08
United States	2020-05-01	154531	142706	166807	plausible reference + 85%_masks	3.27979e+08
United States	2020-05-02	150209	139074	161935	plausible reference + 85%_masks	3.27979e+08
United States	2020-05-03	146127	135789	157064	plausible reference + 85%_masks	3.27979e+08
United States	2020-05-04	142295	132477	152613	plausible reference + 85%_masks	3.27979e+08
United States	2020-05-05	138718	129120	148497	plausible reference + 85%_masks	3.27979e+08
United States	2020-05-06	135393	126366	144569	plausible reference + 85%_masks	3.27979e+08
United States	2020-05-07	132310	123861	141026	plausible reference + 85%_masks	3.27979e+08
United States	2020-05-08	129455	121385	137668	plausible reference + 85%_masks	3.27979e+08
United States	2020-05-09	126808	119520	134687	plausible reference + 85%_masks	3.27979e+08
United States	2020-05-10	124347	117405	131628	plausible reference + 85%_masks	3.27979e+08
United States	2020-05-11	122048	115273	129030	plausible reference + 85%_masks	3.27979e+08
United States	2020-05-12	119886	113252	126618	plausible reference + 85%_masks	3.27979e+08
United States	2020-05-13	117836	111289	124329	plausible reference + 85%_masks	3.27979e+08
United States	2020-05-14	115874	109343	122296	plausible reference + 85%_masks	3.27979e+08
United States	2020-05-15	113976	107427	120251	plausible reference + 85%_masks	3.27979e+08
United States	2020-05-16	112119	105557	118144	plausible reference + 85%_masks	3.27979e+08
United States	2020-05-17	110281	103833	116252	plausible reference + 85%_masks	3.27979e+08
United States	2020-05-18	108443	102130	114416	plausible reference + 85%_masks	3.27979e+08
United States	2020-05-19	106587	100361	112651	plausible reference + 85%_masks	3.27979e+08
United States	2020-05-20	104705	98505.5	110878	plausible reference + 85%_masks	3.27979e+08
United States	2020-05-21	102789	96522	109001	plausible reference + 85%_masks	3.27979e+08
United States	2020-05-22	100843	94613.6	107143	plausible reference + 85%_masks	3.27979e+08
United States	2020-05-23	98870.8	92616.2	105288	plausible reference + 85%_masks	3.27979e+08
United States	2020-05-24	96882	90573.6	103388	plausible reference + 85%_masks	3.27979e+08
United States	2020-05-25	94886.4	88527.4	101334	plausible reference + 85%_masks	3.27979e+08
United States	2020-05-26	92894.5	86577.6	99372.5	plausible reference + 85%_masks	3.27979e+08
United States	2020-05-27	90916.8	84568.7	97350.2	plausible reference + 85%_masks	3.27979e+08
United States	2020-05-28	88965.1	82725.9	95430.1	plausible reference + 85%_masks	3.27979e+08
United States	2020-05-29	87053.3	80939.1	93441.9	plausible reference + 85%_masks	3.27979e+08
United States	2020-05-30	85198.5	79217.6	91535.9	plausible reference + 85%_masks	3.27979e+08
United States	2020-05-31	83421	77825.9	89546.4	plausible reference + 85%_masks	3.27979e+08
United States	2020-06-01	81744	76578.8	87543.6	plausible reference + 85%_masks	3.27979e+08
United States	2020-06-02	80192.3	75319	85658.4	plausible reference + 85%_masks	3.27979e+08
United States	2020-06-03	78790.7	74284.3	83865.4	plausible reference + 85%_masks	3.27979e+08
United States	2020-06-04	77562.7	73438.3	82276.4	plausible reference + 85%_masks	3.27979e+08
United States	2020-06-05	76529.5	72808.8	80794.6	plausible reference + 85%_masks	3.27979e+08
United States	2020-06-06	75709.1	72194.1	79614.9	plausible reference + 85%_masks	3.27979e+08
United States	2020-06-07	75116.3	71809.9	78642.7	plausible reference + 85%_masks	3.27979e+08
United States	2020-06-08	74762.5	71570.5	78129.2	plausible reference + 85%_masks	3.27979e+08
United States	2020-06-09	74656.2	71458.6	78064.2	plausible reference + 85%_masks	3.27979e+08
United States	2020-06-10	74803.2	71550.6	78414.8	plausible reference + 85%_masks	3.27979e+08
United States	2020-06-11	75207.3	71747.3	79180	plausible reference + 85%_masks	3.27979e+08
United States	2020-06-12	75871.5	72229.8	80152.7	plausible reference + 85%_masks	3.27979e+08
United States	2020-06-13	76799	72769	81517.5	plausible reference + 85%_masks	3.27979e+08
United States	2020-06-14	77993.2	73430.2	83364.7	plausible reference + 85%_masks	3.27979e+08
United States	2020-06-15	79458.5	74353.2	85317.2	plausible reference + 85%_masks	3.27979e+08
United States	2020-06-16	81199.2	75434.2	87433.9	plausible reference + 85%_masks	3.27979e+08
United States	2020-06-17	83218.6	76816.1	90395	plausible reference + 85%_masks	3.27979e+08
United States	2020-06-18	85517.3	78505	93532.1	plausible reference + 85%_masks	3.27979e+08
United States	2020-06-19	88091.8	80528.2	96762.7	plausible reference + 85%_masks	3.27979e+08
United States	2020-06-20	90933.1	82769.5	100231	plausible reference + 85%_masks	3.27979e+08
United States	2020-06-21	94025.8	85334.3	103888	plausible reference + 85%_masks	3.27979e+08
United States	2020-06-22	97346.9	88087.4	107943	plausible reference + 85%_masks	3.27979e+08
United States	2020-06-23	100865	91234	111760	plausible reference + 85%_masks	3.27979e+08
United States	2020-06-24	104542	94612.3	116043	plausible reference + 85%_masks	3.27979e+08
United States	2020-06-25	108332	98036.3	120152	plausible reference + 85%_masks	3.27979e+08
United States	2020-06-26	112183	101606	124202	plausible reference + 85%_masks	3.27979e+08
United States	2020-06-27	116041	105327	128014	plausible reference + 85%_masks	3.27979e+08
United States	2020-06-28	119851	109140	131952	plausible reference + 85%_masks	3.27979e+08
United States	2020-06-29	123562	112746	135689	plausible reference + 85%_masks	3.27979e+08
United States	2020-06-30	127128	116248	138813	plausible reference + 85%_masks	3.27979e+08
United States	2020-07-01	130511	119764	141821	plausible reference + 85%_masks	3.27979e+08
United States	2020-07-02	133680	123288	144463	plausible reference + 85%_masks	3.27979e+08
United States	2020-07-03	136614	126681	147162	plausible reference + 85%_masks	3.27979e+08
United States	2020-07-04	139301	129836	149301	plausible reference + 85%_masks	3.27979e+08
United States	2020-07-05	141735	132718	151441	plausible reference + 85%_masks	3.27979e+08
United States	2020-07-06	143917	135075	153699	plausible reference + 85%_masks	3.27979e+08
United States	2020-07-07	145855	137035	155446	plausible reference + 85%_masks	3.27979e+08
United States	2020-07-08	147560	138656	156788	plausible reference + 85%_masks	3.27979e+08
United States	2020-07-09	149047	140205	157968	plausible reference + 85%_masks	3.27979e+08
United States	2020-07-10	150332	141489	159347	plausible reference + 85%_masks	3.27979e+08
United States	2020-07-11	151435	142568	160401	plausible reference + 85%_masks	3.27979e+08
United States	2020-07-12	152376	143522	161191	plausible reference + 85%_masks	3.27979e+08
United States	2020-07-13	153173	144392	162107	plausible reference + 85%_masks	3.27979e+08
United States	2020-07-14	153844	145117	162645	plausible reference + 85%_masks	3.27979e+08
United States	2020-07-15	154406	145861	163445	plausible reference + 85%_masks	3.27979e+08
United States	2020-07-16	154871	146096	163943	plausible reference + 85%_masks	3.27979e+08
United States	2020-07-17	155248	146578	164208	plausible reference + 85%_masks	3.27979e+08
United States	2020-07-18	155541	146948	164544	plausible reference + 85%_masks	3.27979e+08
United States	2020-07-19	155753	147398	164920	plausible reference + 85%_masks	3.27979e+08
United States	2020-07-20	155881	147449	164832	plausible reference + 85%_masks	3.27979e+08
United States	2020-07-21	155918	147684	164685	plausible reference + 85%_masks	3.27979e+08
United States	2020-07-22	155855	147346	164804	plausible reference + 85%_masks	3.27979e+08
United States	2020-07-23	155682	146709	164630	plausible reference + 85%_masks	3.27979e+08
United States	2020-07-24	155387	146084	164945	plausible reference + 85%_masks	3.27979e+08
United States	2020-07-25	154957	145778	164688	plausible reference + 85%_masks	3.27979e+08
United States	2020-07-26	154383	145093	164246	plausible reference + 85%_masks	3.27979e+08
United States	2020-07-27	153655	144324	163504	plausible reference + 85%_masks	3.27979e+08
United States	2020-07-28	152768	143612	162653	plausible reference + 85%_masks	3.27979e+08
United States	2020-07-29	151719	142548	161490	plausible reference + 85%_masks	3.27979e+08
United States	2020-07-30	150509	141424	160345	plausible reference + 85%_masks	3.27979e+08
United States	2020-07-31	149142	140072	158702	plausible reference + 85%_masks	3.27979e+08
United States	2020-08-01	147622	138545	157086	plausible reference + 85%_masks	3.27979e+08
United States	2020-08-02	145958	136889	155620	plausible reference + 85%_masks	3.27979e+08
United States	2020-08-03	144159	135268	154110	plausible reference + 85%_masks	3.27979e+08
United States	2020-08-04	142233	132914	152099	plausible reference + 85%_masks	3.27979e+08
United States	2020-08-05	140192	130947	150393	plausible reference + 85%_masks	3.27979e+08
United States	2020-08-06	138047	128576	148121	plausible reference + 85%_masks	3.27979e+08
United States	2020-08-07	135813	126227	145802	plausible reference + 85%_masks	3.27979e+08
United States	2020-08-08	133505	124059	143208	plausible reference + 85%_masks	3.27979e+08
United States	2020-08-09	131143	121970	140839	plausible reference + 85%_masks	3.27979e+08
United States	2020-08-10	128749	119676	138148	plausible reference + 85%_masks	3.27979e+08
United States	2020-08-11	126346	117260	135668	plausible reference + 85%_masks	3.27979e+08
United States	2020-08-12	123959	115175	133206	plausible reference + 85%_masks	3.27979e+08
United States	2020-08-13	121613	112809	130367	plausible reference + 85%_masks	3.27979e+08
United States	2020-08-14	119331	110912	128108	plausible reference + 85%_masks	3.27979e+08
United States	2020-08-15	117133	108834	125823	plausible reference + 85%_masks	3.27979e+08
United States	2020-08-16	115040	106992	123525	plausible reference + 85%_masks	3.27979e+08
United States	2020-08-17	113067	105250	121081	plausible reference + 85%_masks	3.27979e+08
United States	2020-08-18	111228	103717	119090	plausible reference + 85%_masks	3.27979e+08
United States	2020-08-19	109535	102389	116919	plausible reference + 85%_masks	3.27979e+08
United States	2020-08-20	107996	101215	115418	plausible reference + 85%_masks	3.27979e+08
United States	2020-08-21	106615	100235	113948	plausible reference + 85%_masks	3.27979e+08
United States	2020-08-22	105393	99021.3	112623	plausible reference + 85%_masks	3.27979e+08
United States	2020-08-23	104331	98248.3	110849	plausible reference + 85%_masks	3.27979e+08
United States	2020-08-24	103424	97437.9	110031	plausible reference + 85%_masks	3.27979e+08
United States	2020-08-25	102668	96871.2	109166	plausible reference + 85%_masks	3.27979e+08
United States	2020-08-26	102057	96239.1	108166	plausible reference + 85%_masks	3.27979e+08
United States	2020-08-27	101583	95912.1	107899	plausible reference + 85%_masks	3.27979e+08
United States	2020-08-28	101240	95434.3	107277	plausible reference + 85%_masks	3.27979e+08
United States	2020-08-29	101022	95152.8	107116	plausible reference + 85%_masks	3.27979e+08
United States	2020-08-30	100921	94867.5	107167	plausible reference + 85%_masks	3.27979e+08
United States	2020-08-31	100931	94980.7	107135	plausible reference + 85%_masks	3.27979e+08
United States	2020-09-01	101043	95073.2	107428	plausible reference + 85%_masks	3.27979e+08
United States	2020-09-02	101244	95131.6	107696	plausible reference + 85%_masks	3.27979e+08
United States	2020-09-03	101516	95376.4	107782	plausible reference + 85%_masks	3.27979e+08
United States	2020-09-04	101844	95567.3	108180	plausible reference + 85%_masks	3.27979e+08
United States	2020-09-05	102210	95316.2	108575	plausible reference + 85%_masks	3.27979e+08
United States	2020-09-06	102608	95334.7	109065	plausible reference + 85%_masks	3.27979e+08
United States	2020-09-07	103033	95250.8	109752	plausible reference + 85%_masks	3.27979e+08
United States	2020-09-08	103482	95354.8	110730	plausible reference + 85%_masks	3.27979e+08
United States	2020-09-09	103938	95154.5	111615	plausible reference + 85%_masks	3.27979e+08
United States	2020-09-10	104445	95060.1	112576	plausible reference + 85%_masks	3.27979e+08
United States	2020-09-11	105024	94960.2	113974	plausible reference + 85%_masks	3.27979e+08
United States	2020-09-12	105698	94942.2	115399	plausible reference + 85%_masks	3.27979e+08
United States	2020-09-13	106507	95042.7	117370	plausible reference + 85%_masks	3.27979e+08
United States	2020-09-14	107511	95071.8	119484	plausible reference + 85%_masks	3.27979e+08
United States	2020-09-15	108620	95279	121858	plausible reference + 85%_masks	3.27979e+08
United States	2020-09-16	109805	95401.3	123548	plausible reference + 85%_masks	3.27979e+08
United States	2020-09-17	111022	95967	125423	plausible reference + 85%_masks	3.27979e+08
United States	2020-09-18	112361	96516.6	127570	plausible reference + 85%_masks	3.27979e+08
United States	2020-09-19	113801	97087.6	129852	plausible reference + 85%_masks	3.27979e+08
United States	2020-09-20	115268	97635.7	132115	plausible reference + 85%_masks	3.27979e+08
United States	2020-09-21	116744	98146.6	134538	plausible reference + 85%_masks	3.27979e+08
United States	2020-09-22	118236	98726.7	136934	plausible reference + 85%_masks	3.27979e+08
United States	2020-09-23	119670	99377.3	139327	plausible reference + 85%_masks	3.27979e+08
United States	2020-09-24	121114	99865	141816	plausible reference + 85%_masks	3.27979e+08
United States	2020-09-25	122851	100748	144982	plausible reference + 85%_masks	3.27979e+08
United States	2020-09-26	124857	101985	147855	plausible reference + 85%_masks	3.27979e+08
United States	2020-09-27	126950	103188	151081	plausible reference + 85%_masks	3.27979e+08
United States	2020-09-28	129138	104407	154542	plausible reference + 85%_masks	3.27979e+08
United States	2020-09-29	131429	105752	158110	plausible reference + 85%_masks	3.27979e+08
United States	2020-09-30	133611	107102	161069	plausible reference + 85%_masks	3.27979e+08
United States	2020-10-01	135666	108360	164357	plausible reference + 85%_masks	3.27979e+08
United States	2020-10-02	137920	109726	168330	plausible reference + 85%_masks	3.27979e+08
United States	2020-10-03	140370	111190	172225	plausible reference + 85%_masks	3.27979e+08
United States	2020-10-04	142893	112874	176505	plausible reference + 85%_masks	3.27979e+08
United States	2020-10-05	145009	114389	179970	plausible reference + 85%_masks	3.27979e+08
United States	2020-10-06	147111	115920	182519	plausible reference + 85%_masks	3.27979e+08
United States	2020-10-07	149503	117320	184548	plausible reference + 85%_masks	3.27979e+08
United States	2020-10-08	151793	118484	187966	plausible reference + 85%_masks	3.27979e+08
United States	2020-10-09	152300	118743	188864	plausible reference + 85%_masks	3.27979e+08
United States	2020-10-10	150847	117248	188565	plausible reference + 85%_masks	3.27979e+08
United States	2020-10-11	149116	116080	186510	plausible reference + 85%_masks	3.27979e+08
United States	2020-10-12	146963	114177	183589	plausible reference + 85%_masks	3.27979e+08
United States	2020-10-13	144395	112278	179771	plausible reference + 85%_masks	3.27979e+08
United States	2020-10-14	141294	109999	176492	plausible reference + 85%_masks	3.27979e+08
United States	2020-10-15	137609	107341	171471	plausible reference + 85%_masks	3.27979e+08
United States	2020-10-16	135348	105618	168477	plausible reference + 85%_masks	3.27979e+08
United States	2020-10-17	134616	105171	168121	plausible reference + 85%_masks	3.27979e+08
United States	2020-10-18	133686	104152	167779	plausible reference + 85%_masks	3.27979e+08
United States	2020-10-19	132657	103772	166375	plausible reference + 85%_masks	3.27979e+08
United States	2020-10-20	131624	103213	164610	plausible reference + 85%_masks	3.27979e+08
United States	2020-10-21	130485	102606	163700	plausible reference + 85%_masks	3.27979e+08
United States	2020-10-22	129268	102009	163016	plausible reference + 85%_masks	3.27979e+08
United States	2020-10-23	128238	100910	162332	plausible reference + 85%_masks	3.27979e+08
United States	2020-10-24	127373	100162	161839	plausible reference + 85%_masks	3.27979e+08
United States	2020-10-25	126637	99652.9	161788	plausible reference + 85%_masks	3.27979e+08
United States	2020-10-26	126070	99177.7	161437	plausible reference + 85%_masks	3.27979e+08
United States	2020-10-27	125650	98420.3	161836	plausible reference + 85%_masks	3.27979e+08
United States	2020-10-28	125263	98083.2	162230	plausible reference + 85%_masks	3.27979e+08
United States	2020-10-29	124914	97369.8	161911	plausible reference + 85%_masks	3.27979e+08
United States	2020-10-30	124844	96617.6	163143	plausible reference + 85%_masks	3.27979e+08
United States	2020-10-31	125034	96256.5	164625	plausible reference + 85%_masks	3.27979e+08
United States	2020-11-01	125353	95527.2	164304	plausible reference + 85%_masks	3.27979e+08
United States	2020-11-02	125781	95154.7	164980	plausible reference + 85%_masks	3.27979e+08
United States	2020-11-03	126327	94857.7	166363	plausible reference + 85%_masks	3.27979e+08
United States	2020-11-04	126816	94906.5	167637	plausible reference + 85%_masks	3.27979e+08
United States	2020-11-05	127229	94660.2	167251	plausible reference + 85%_masks	3.27979e+08
United States	2020-11-06	127879	94655.1	168385	plausible reference + 85%_masks	3.27979e+08
United States	2020-11-07	128774	94867	169802	plausible reference + 85%_masks	3.27979e+08
United States	2020-11-08	129792	95178.9	171172	plausible reference + 85%_masks	3.27979e+08
United States	2020-11-09	130922	95344.3	171822	plausible reference + 85%_masks	3.27979e+08
United States	2020-11-10	132133	95799.4	174015	plausible reference + 85%_masks	3.27979e+08
United States	2020-11-11	133260	96090.5	176379	plausible reference + 85%_masks	3.27979e+08
United States	2020-11-12	134319	96065.8	177972	plausible reference + 85%_masks	3.27979e+08
United States	2020-11-13	135658	96143.8	181368	plausible reference + 85%_masks	3.27979e+08
United States	2020-11-14	137268	96825.2	184955	plausible reference + 85%_masks	3.27979e+08
United States	2020-11-15	138979	97598.6	187903	plausible reference + 85%_masks	3.27979e+08
United States	2020-11-16	140785	98483.7	190660	plausible reference + 85%_masks	3.27979e+08
United States	2020-11-17	142654	99473.5	193512	plausible reference + 85%_masks	3.27979e+08
United States	2020-11-18	144435	100373	196659	plausible reference + 85%_masks	3.27979e+08
United States	2020-11-19	146155	100946	198364	plausible reference + 85%_masks	3.27979e+08
United States	2020-11-20	148113	102219	201652	plausible reference + 85%_masks	3.27979e+08
United States	2020-11-21	150317	103635	204762	plausible reference + 85%_masks	3.27979e+08
United States	2020-11-22	152539	105222	208204	plausible reference + 85%_masks	3.27979e+08
United States	2020-11-23	154857	106869	212189	plausible reference + 85%_masks	3.27979e+08
United States	2020-11-24	157328	108149	215203	plausible reference + 85%_masks	3.27979e+08
United States	2020-11-25	159672	109408	218221	plausible reference + 85%_masks	3.27979e+08
United States	2020-11-26	161935	110642	221634	plausible reference + 85%_masks	3.27979e+08
United States	2020-11-27	164519	112071	225690	plausible reference + 85%_masks	3.27979e+08
United States	2020-11-28	167347	113623	228752	plausible reference + 85%_masks	3.27979e+08
United States	2020-11-29	170226	115061	232144	plausible reference + 85%_masks	3.27979e+08
United States	2020-11-30	173273	117288	235668	plausible reference + 85%_masks	3.27979e+08
United States	2020-12-01	176428	119249	240284	plausible reference + 85%_masks	3.27979e+08
United States	2020-12-02	179440	121282	244863	plausible reference + 85%_masks	3.27979e+08
United States	2020-12-03	182295	123421	248814	plausible reference + 85%_masks	3.27979e+08
United States	2020-12-04	185286	125576	252670	plausible reference + 85%_masks	3.27979e+08
United States	2020-12-05	188571	127602	256034	plausible reference + 85%_masks	3.27979e+08
United States	2020-12-06	192048	130051	260186	plausible reference + 85%_masks	3.27979e+08
United States	2020-12-07	195541	132636	265163	plausible reference + 85%_masks	3.27979e+08
United States	2020-12-08	199094	134667	269914	plausible reference + 85%_masks	3.27979e+08
United States	2020-12-09	202491	136207	273397	plausible reference + 85%_masks	3.27979e+08
United States	2020-12-10	205695	138706	277323	plausible reference + 85%_masks	3.27979e+08
United States	2020-12-11	209143	141348	278753	plausible reference + 85%_masks	3.27979e+08
United States	2020-12-12	212747	143825	283317	plausible reference + 85%_masks	3.27979e+08
United States	2020-12-13	216359	146582	287984	plausible reference + 85%_masks	3.27979e+08
United States	2020-12-14	219950	150043	293342	plausible reference + 85%_masks	3.27979e+08
United States	2020-12-15	223599	153503	297442	plausible reference + 85%_masks	3.27979e+08
United States	2020-12-16	227168	155855	301308	plausible reference + 85%_masks	3.27979e+08
United States	2020-12-17	230466	158215	306543	plausible reference + 85%_masks	3.27979e+08
United States	2020-12-18	233768	160431	311288	plausible reference + 85%_masks	3.27979e+08
United States	2020-12-19	237243	163603	314030	plausible reference + 85%_masks	3.27979e+08
United States	2020-12-20	240758	166148	319562	plausible reference + 85%_masks	3.27979e+08
United States	2020-12-21	244210	169441	323805	plausible reference + 85%_masks	3.27979e+08
United States	2020-12-22	247572	172512	325761	plausible reference + 85%_masks	3.27979e+08
United States	2020-12-23	250676	172511	327028	plausible reference + 85%_masks	3.27979e+08
United States	2020-12-24	253417	175929	330228	plausible reference + 85%_masks	3.27979e+08
United States	2020-12-25	256080	178639	332654	plausible reference + 85%_masks	3.27979e+08
United States	2020-12-26	258839	181563	335052	plausible reference + 85%_masks	3.27979e+08
United States	2020-12-27	261465	184620	335234	plausible reference + 85%_masks	3.27979e+08
United States	2020-12-28	264046	186238	338460	plausible reference + 85%_masks	3.27979e+08
United States	2020-12-29	266579	189303	340979	plausible reference + 85%_masks	3.27979e+08
United States	2020-12-30	268862	191339	342480	plausible reference + 85%_masks	3.27979e+08
United States	2020-12-31	270792	195497	346124	plausible reference + 85%_masks	3.27979e+08
United States	2021-01-01	272356	197659	347226	plausible reference + 85%_masks	3.27979e+08
United States	2021-01-02	272380	199271	347664	plausible reference + 85%_masks	3.27979e+08
United States	2021-01-03	272384	199455	345661	plausible reference + 85%_masks	3.27979e+08
United States	2021-01-04	273474	199001	343973	plausible reference + 85%_masks	3.27979e+08
United States	2021-01-05	274327	200305	345043	plausible reference + 85%_masks	3.27979e+08
United States	2021-01-06	274949	203573	344542	plausible reference + 85%_masks	3.27979e+08
United States	2021-01-07	275268	204273	343446	plausible reference + 85%_masks	3.27979e+08
United States	2021-01-08	275382	204889	341480	plausible reference + 85%_masks	3.27979e+08
United States	2021-01-09	275277	205202	340822	plausible reference + 85%_masks	3.27979e+08
United States	2021-01-10	274975	206397	342468	plausible reference + 85%_masks	3.27979e+08
United States	2021-01-11	274547	207762	341295	plausible reference + 85%_masks	3.27979e+08
United States	2021-01-12	274133	208306	341781	plausible reference + 85%_masks	3.27979e+08
United States	2021-01-13	273558	209405	337890	plausible reference + 85%_masks	3.27979e+08
United States	2021-01-14	272880	210109	334367	plausible reference + 85%_masks	3.27979e+08
United States	2021-01-15	271947	209735	333779	plausible reference + 85%_masks	3.27979e+08
United States	2021-01-16	270536	208674	330023	plausible reference + 85%_masks	3.27979e+08
United States	2021-01-17	269230	209096	326876	plausible reference + 85%_masks	3.27979e+08
United States	2021-01-18	268083	209432	323477	plausible reference + 85%_masks	3.27979e+08
United States	2021-01-19	266706	209681	320741	plausible reference + 85%_masks	3.27979e+08
United States	2021-01-20	265289	209472	319528	plausible reference + 85%_masks	3.27979e+08
United States	2021-01-21	263836	209769	319263	plausible reference + 85%_masks	3.27979e+08
United States	2021-01-22	262180	208828	317447	plausible reference + 85%_masks	3.27979e+08
United States	2021-01-23	260254	207681	315025	plausible reference + 85%_masks	3.27979e+08
United States	2021-01-24	258150	206664	311391	plausible reference + 85%_masks	3.27979e+08
United States	2021-01-25	256021	206363	307510	plausible reference + 85%_masks	3.27979e+08
United States	2021-01-26	253960	203652	303919	plausible reference + 85%_masks	3.27979e+08
United States	2021-01-27	251855	200615	302014	plausible reference + 85%_masks	3.27979e+08
United States	2021-01-28	249586	198496	297504	plausible reference + 85%_masks	3.27979e+08
United States	2021-01-29	247157	195928	294872	plausible reference + 85%_masks	3.27979e+08
United States	2021-01-30	244574	194159	292487	plausible reference + 85%_masks	3.27979e+08
United States	2021-01-31	241984	192135	288632	plausible reference + 85%_masks	3.27979e+08
United States	2021-02-01	239237	190318	287473	plausible reference + 85%_masks	3.27979e+08
United States	2021-02-02	236305	187633	283777	plausible reference + 85%_masks	3.27979e+08
United States	2021-02-03	233364	185500	277807	plausible reference + 85%_masks	3.27979e+08
United States	2021-02-04	230380	182911	274212	plausible reference + 85%_masks	3.27979e+08
United States	2021-02-05	227526	180415	272063	plausible reference + 85%_masks	3.27979e+08
United States	2021-02-06	224692	178530	270861	plausible reference + 85%_masks	3.27979e+08
United States	2021-02-07	221590	175123	264601	plausible reference + 85%_masks	3.27979e+08
United States	2021-02-08	218524	171838	260001	plausible reference + 85%_masks	3.27979e+08
United States	2021-02-09	215689	169037	256987	plausible reference + 85%_masks	3.27979e+08
United States	2021-02-10	212770	166947	253413	plausible reference + 85%_masks	3.27979e+08
United States	2021-02-11	209719	163875	249206	plausible reference + 85%_masks	3.27979e+08
United States	2021-02-12	206711	160793	248063	plausible reference + 85%_masks	3.27979e+08
United States	2021-02-13	203722	158738	245318	plausible reference + 85%_masks	3.27979e+08
United States	2021-02-14	200690	156786	242237	plausible reference + 85%_masks	3.27979e+08
United States	2021-02-15	197617	153807	240061	plausible reference + 85%_masks	3.27979e+08
United States	2021-02-16	194545	150480	236755	plausible reference + 85%_masks	3.27979e+08
United States	2021-02-17	191550	148304	234705	plausible reference + 85%_masks	3.27979e+08
United States	2021-02-18	188585	146193	230848	plausible reference + 85%_masks	3.27979e+08
United States	2021-02-19	185661	143047	228105	plausible reference + 85%_masks	3.27979e+08
United States	2021-02-20	182682	140109	226523	plausible reference + 85%_masks	3.27979e+08
United States	2021-02-21	179634	136740	220388	plausible reference + 85%_masks	3.27979e+08
United States	2021-02-22	176672	134355	217140	plausible reference + 85%_masks	3.27979e+08
United States	2021-02-23	173782	132032	214731	plausible reference + 85%_masks	3.27979e+08
United States	2021-02-24	170968	129268	212973	plausible reference + 85%_masks	3.27979e+08
United States	2021-02-25	168099	126608	208602	plausible reference + 85%_masks	3.27979e+08
United States	2021-02-26	165263	124178	205733	plausible reference + 85%_masks	3.27979e+08
United States	2021-02-27	162560	121877	202881	plausible reference + 85%_masks	3.27979e+08
United States	2021-02-28	159849	119399	201334	plausible reference + 85%_masks	3.27979e+08
United States	2020-02-01	64.2984	46.7801	87.5811	mandates easing + universal masks	3.27979e+08
United States	2020-02-02	71.3419	50.6955	99.0726	mandates easing + universal masks	3.27979e+08
United States	2020-02-03	80.0914	55.8182	113.06	mandates easing + universal masks	3.27979e+08
United States	2020-02-04	90.6131	62.1475	128.003	mandates easing + universal masks	3.27979e+08
United States	2020-02-05	103.018	70.4772	146.009	mandates easing + universal masks	3.27979e+08
United States	2020-02-06	117.451	80.1039	164.849	mandates easing + universal masks	3.27979e+08
United States	2020-02-07	134.083	91.4405	186.987	mandates easing + universal masks	3.27979e+08
United States	2020-02-08	153.1	104.558	211.561	mandates easing + universal masks	3.27979e+08
United States	2020-02-09	174.955	120.356	241.603	mandates easing + universal masks	3.27979e+08
United States	2020-02-10	219.6	137.976	435.399	mandates easing + universal masks	3.27979e+08
United States	2020-02-11	271.644	158.89	497.251	mandates easing + universal masks	3.27979e+08
United States	2020-02-12	334.341	181.971	577.753	mandates easing + universal masks	3.27979e+08
United States	2020-02-13	403.445	209.003	639.312	mandates easing + universal masks	3.27979e+08
United States	2020-02-14	490.537	313.73	730.743	mandates easing + universal masks	3.27979e+08
United States	2020-02-15	573.335	374.244	845.221	mandates easing + universal masks	3.27979e+08
United States	2020-02-16	665.697	433.99	948.523	mandates easing + universal masks	3.27979e+08
United States	2020-02-17	775.464	486.885	1103.41	mandates easing + universal masks	3.27979e+08
United States	2020-02-18	917.226	611.98	1322.24	mandates easing + universal masks	3.27979e+08
United States	2020-02-19	1099.03	722.184	1678.9	mandates easing + universal masks	3.27979e+08
United States	2020-02-20	1305.82	821.605	1923.57	mandates easing + universal masks	3.27979e+08
United States	2020-02-21	1553.77	972.323	2224.96	mandates easing + universal masks	3.27979e+08
United States	2020-02-22	1845.32	1188.43	2608.28	mandates easing + universal masks	3.27979e+08
United States	2020-02-23	2185.81	1477.29	3079.35	mandates easing + universal masks	3.27979e+08
United States	2020-02-24	2577.92	1714.65	3667.46	mandates easing + universal masks	3.27979e+08
United States	2020-02-25	3074.77	2008.08	4444.88	mandates easing + universal masks	3.27979e+08
United States	2020-02-26	3701.79	2375.56	5435.66	mandates easing + universal masks	3.27979e+08
United States	2020-02-27	4497.73	2833.37	6708.87	mandates easing + universal masks	3.27979e+08
United States	2020-02-28	5528.68	3410.69	8385.55	mandates easing + universal masks	3.27979e+08
United States	2020-02-29	6846.71	4154.33	10445.4	mandates easing + universal masks	3.27979e+08
United States	2020-03-01	8530.97	5074.69	13126.9	mandates easing + universal masks	3.27979e+08
United States	2020-03-02	10688.8	6251.29	16615.6	mandates easing + universal masks	3.27979e+08
United States	2020-03-03	13448.3	7849.81	20936.2	mandates easing + universal masks	3.27979e+08
United States	2020-03-04	16945.7	9817.35	26414.9	mandates easing + universal masks	3.27979e+08
United States	2020-03-05	21366.2	12327	33227.3	mandates easing + universal masks	3.27979e+08
United States	2020-03-06	26896.2	15543.6	41556.8	mandates easing + universal masks	3.27979e+08
United States	2020-03-07	33725.7	19645.9	51628.3	mandates easing + universal masks	3.27979e+08
United States	2020-03-08	42031.4	24785.2	63561.4	mandates easing + universal masks	3.27979e+08
United States	2020-03-09	51957.6	31320.6	77164.6	mandates easing + universal masks	3.27979e+08
United States	2020-03-10	63595.6	39141.8	92734.7	mandates easing + universal masks	3.27979e+08
United States	2020-03-11	76963.4	48809.9	110060	mandates easing + universal masks	3.27979e+08
United States	2020-03-12	92061.9	59819.8	129168	mandates easing + universal masks	3.27979e+08
United States	2020-03-13	108642	73239.9	149006	mandates easing + universal masks	3.27979e+08
United States	2020-03-14	126428	87887.2	168700	mandates easing + universal masks	3.27979e+08
United States	2020-03-15	145019	103852	188676	mandates easing + universal masks	3.27979e+08
United States	2020-03-16	163937	121493	208181	mandates easing + universal masks	3.27979e+08
United States	2020-03-17	182581	140073	225886	mandates easing + universal masks	3.27979e+08
United States	2020-03-18	200480	158803	241468	mandates easing + universal masks	3.27979e+08
United States	2020-03-19	217130	176482	254728	mandates easing + universal masks	3.27979e+08
United States	2020-03-20	232110	194535	265679	mandates easing + universal masks	3.27979e+08
United States	2020-03-21	245108	211114	274859	mandates easing + universal masks	3.27979e+08
United States	2020-03-22	255946	226383	282613	mandates easing + universal masks	3.27979e+08
United States	2020-03-23	264575	239645	287375	mandates easing + universal masks	3.27979e+08
United States	2020-03-24	271061	249961	291195	mandates easing + universal masks	3.27979e+08
United States	2020-03-25	275562	258382	293189	mandates easing + universal masks	3.27979e+08
United States	2020-03-26	278297	262602	294655	mandates easing + universal masks	3.27979e+08
United States	2020-03-27	279524	264312	295325	mandates easing + universal masks	3.27979e+08
United States	2020-03-28	279513	264367	295525	mandates easing + universal masks	3.27979e+08
United States	2020-03-29	278532	263272	295170	mandates easing + universal masks	3.27979e+08
United States	2020-03-30	276825	261422	294579	mandates easing + universal masks	3.27979e+08
United States	2020-03-31	274605	258709	293453	mandates easing + universal masks	3.27979e+08
United States	2020-04-01	272044	256143	290818	mandates easing + universal masks	3.27979e+08
United States	2020-04-02	269278	253785	287291	mandates easing + universal masks	3.27979e+08
United States	2020-04-03	266402	251325	284745	mandates easing + universal masks	3.27979e+08
United States	2020-04-04	263481	249041	281355	mandates easing + universal masks	3.27979e+08
United States	2020-04-05	260555	246441	277672	mandates easing + universal masks	3.27979e+08
United States	2020-04-06	257641	243682	273856	mandates easing + universal masks	3.27979e+08
United States	2020-04-07	254745	240936	270738	mandates easing + universal masks	3.27979e+08
United States	2020-04-08	251856	237672	267784	mandates easing + universal masks	3.27979e+08
United States	2020-04-09	248959	235193	264998	mandates easing + universal masks	3.27979e+08
United States	2020-04-10	246029	232394	261670	mandates easing + universal masks	3.27979e+08
United States	2020-04-11	243035	229014	258334	mandates easing + universal masks	3.27979e+08
United States	2020-04-12	239946	226306	255119	mandates easing + universal masks	3.27979e+08
United States	2020-04-13	236729	222963	251627	mandates easing + universal masks	3.27979e+08
United States	2020-04-14	233357	219660	248372	mandates easing + universal masks	3.27979e+08
United States	2020-04-15	229805	215439	244986	mandates easing + universal masks	3.27979e+08
United States	2020-04-16	226056	211516	241232	mandates easing + universal masks	3.27979e+08
United States	2020-04-17	222098	207291	237587	mandates easing + universal masks	3.27979e+08
United States	2020-04-18	217928	203052	232710	mandates easing + universal masks	3.27979e+08
United States	2020-04-19	213552	198792	228838	mandates easing + universal masks	3.27979e+08
United States	2020-04-20	208980	194023	224295	mandates easing + universal masks	3.27979e+08
United States	2020-04-21	204231	189013	219460	mandates easing + universal masks	3.27979e+08
United States	2020-04-22	199328	184431	214625	mandates easing + universal masks	3.27979e+08
United States	2020-04-23	194303	179399	209524	mandates easing + universal masks	3.27979e+08
United States	2020-04-24	189192	174548	204173	mandates easing + universal masks	3.27979e+08
United States	2020-04-25	184036	169688	198657	mandates easing + universal masks	3.27979e+08
United States	2020-04-26	178878	164841	193490	mandates easing + universal masks	3.27979e+08
United States	2020-04-27	173764	160016	188134	mandates easing + universal masks	3.27979e+08
United States	2020-04-28	168735	155387	182805	mandates easing + universal masks	3.27979e+08
United States	2020-04-29	163833	150995	177274	mandates easing + universal masks	3.27979e+08
United States	2020-04-30	159096	146664	171829	mandates easing + universal masks	3.27979e+08
United States	2020-05-01	154554	142608	166489	mandates easing + universal masks	3.27979e+08
United States	2020-05-02	150232	139006	161769	mandates easing + universal masks	3.27979e+08
United States	2020-05-03	146149	135546	157066	mandates easing + universal masks	3.27979e+08
United States	2020-05-04	142316	132375	152563	mandates easing + universal masks	3.27979e+08
United States	2020-05-05	138737	129231	148411	mandates easing + universal masks	3.27979e+08
United States	2020-05-06	135408	126412	144509	mandates easing + universal masks	3.27979e+08
United States	2020-05-07	132321	124028	141031	mandates easing + universal masks	3.27979e+08
United States	2020-05-08	129461	121790	137637	mandates easing + universal masks	3.27979e+08
United States	2020-05-09	126809	119566	134572	mandates easing + universal masks	3.27979e+08
United States	2020-05-10	124342	117396	131758	mandates easing + universal masks	3.27979e+08
United States	2020-05-11	122036	115281	129154	mandates easing + universal masks	3.27979e+08
United States	2020-05-12	119867	113333	126842	mandates easing + universal masks	3.27979e+08
United States	2020-05-13	117810	111419	124666	mandates easing + universal masks	3.27979e+08
United States	2020-05-14	115842	109334	122562	mandates easing + universal masks	3.27979e+08
United States	2020-05-15	113939	107527	120268	mandates easing + universal masks	3.27979e+08
United States	2020-05-16	112078	105727	118218	mandates easing + universal masks	3.27979e+08
United States	2020-05-17	110237	103910	116373	mandates easing + universal masks	3.27979e+08
United States	2020-05-18	108395	102157	114473	mandates easing + universal masks	3.27979e+08
United States	2020-05-19	106538	100387	112734	mandates easing + universal masks	3.27979e+08
United States	2020-05-20	104655	98441.4	111002	mandates easing + universal masks	3.27979e+08
United States	2020-05-21	102740	96540.6	108989	mandates easing + universal masks	3.27979e+08
United States	2020-05-22	100794	94582.6	107147	mandates easing + universal masks	3.27979e+08
United States	2020-05-23	98824.4	92636.2	105288	mandates easing + universal masks	3.27979e+08
United States	2020-05-24	96838.5	90572.1	103434	mandates easing + universal masks	3.27979e+08
United States	2020-05-25	94846.5	88475.6	101171	mandates easing + universal masks	3.27979e+08
United States	2020-05-26	92858.7	86595.9	99144	mandates easing + universal masks	3.27979e+08
United States	2020-05-27	90885.6	84565.2	97277	mandates easing + universal masks	3.27979e+08
United States	2020-05-28	88938.8	82730.7	95431	mandates easing + universal masks	3.27979e+08
United States	2020-05-29	87032.3	80975.5	93553.7	mandates easing + universal masks	3.27979e+08
United States	2020-05-30	85182.8	79195.7	91573	mandates easing + universal masks	3.27979e+08
United States	2020-05-31	83410.8	77753.1	89546.4	mandates easing + universal masks	3.27979e+08
United States	2020-06-01	81739	76408	87466.3	mandates easing + universal masks	3.27979e+08
United States	2020-06-02	80192.2	75122.4	85657	mandates easing + universal masks	3.27979e+08
United States	2020-06-03	78795.1	74139	83829.5	mandates easing + universal masks	3.27979e+08
United States	2020-06-04	77571.1	73296	82261.3	mandates easing + universal masks	3.27979e+08
United States	2020-06-05	76541.4	72644	80794.1	mandates easing + universal masks	3.27979e+08
United States	2020-06-06	75723.9	72043.6	79586	mandates easing + universal masks	3.27979e+08
United States	2020-06-07	75133.4	71767	78729.4	mandates easing + universal masks	3.27979e+08
United States	2020-06-08	74781.4	71594.7	78198.7	mandates easing + universal masks	3.27979e+08
United States	2020-06-09	74676.6	71644.6	78120.3	mandates easing + universal masks	3.27979e+08
United States	2020-06-10	74824.5	71702.9	78320.4	mandates easing + universal masks	3.27979e+08
United States	2020-06-11	75229.2	71951.7	79087.8	mandates easing + universal masks	3.27979e+08
United States	2020-06-12	75893.7	72302.7	80187.2	mandates easing + universal masks	3.27979e+08
United States	2020-06-13	76821.2	72770.1	81673.1	mandates easing + universal masks	3.27979e+08
United States	2020-06-14	78015.3	73417.4	83583.3	mandates easing + universal masks	3.27979e+08
United States	2020-06-15	79480.1	74495.2	85554.3	mandates easing + universal masks	3.27979e+08
United States	2020-06-16	81220	75641.1	87983.3	mandates easing + universal masks	3.27979e+08
United States	2020-06-17	83238.3	77134.6	90605.5	mandates easing + universal masks	3.27979e+08
United States	2020-06-18	85535.5	78799.4	93779.8	mandates easing + universal masks	3.27979e+08
United States	2020-06-19	88108	80765.9	97082.4	mandates easing + universal masks	3.27979e+08
United States	2020-06-20	90946.9	82996	100446	mandates easing + universal masks	3.27979e+08
United States	2020-06-21	94036.5	85391.1	104234	mandates easing + universal masks	3.27979e+08
United States	2020-06-22	97354	88212.8	108074	mandates easing + universal masks	3.27979e+08
United States	2020-06-23	100868	91453.6	111993	mandates easing + universal masks	3.27979e+08
United States	2020-06-24	104541	94604	116197	mandates easing + universal masks	3.27979e+08
United States	2020-06-25	108326	98081.1	120381	mandates easing + universal masks	3.27979e+08
United States	2020-06-26	112172	101494	124440	mandates easing + universal masks	3.27979e+08
United States	2020-06-27	116026	105049	128446	mandates easing + universal masks	3.27979e+08
United States	2020-06-28	119832	108683	132337	mandates easing + universal masks	3.27979e+08
United States	2020-06-29	123540	112318	135869	mandates easing + universal masks	3.27979e+08
United States	2020-06-30	127104	116030	138675	mandates easing + universal masks	3.27979e+08
United States	2020-07-01	130485	119528	141803	mandates easing + universal masks	3.27979e+08
United States	2020-07-02	133654	123140	144458	mandates easing + universal masks	3.27979e+08
United States	2020-07-03	136590	126537	147228	mandates easing + universal masks	3.27979e+08
United States	2020-07-04	139279	129706	149299	mandates easing + universal masks	3.27979e+08
United States	2020-07-05	141715	132559	151441	mandates easing + universal masks	3.27979e+08
United States	2020-07-06	143901	135061	153629	mandates easing + universal masks	3.27979e+08
United States	2020-07-07	145842	137052	155488	mandates easing + universal masks	3.27979e+08
United States	2020-07-08	147550	138677	156728	mandates easing + universal masks	3.27979e+08
United States	2020-07-09	149040	140233	157853	mandates easing + universal masks	3.27979e+08
United States	2020-07-10	150328	141443	159038	mandates easing + universal masks	3.27979e+08
United States	2020-07-11	151434	142525	160233	mandates easing + universal masks	3.27979e+08
United States	2020-07-12	152377	143479	161143	mandates easing + universal masks	3.27979e+08
United States	2020-07-13	153176	144057	161980	mandates easing + universal masks	3.27979e+08
United States	2020-07-14	153849	144890	162516	mandates easing + universal masks	3.27979e+08
United States	2020-07-15	154411	145382	163324	mandates easing + universal masks	3.27979e+08
United States	2020-07-16	154876	145970	163668	mandates easing + universal masks	3.27979e+08
United States	2020-07-17	155253	146312	164139	mandates easing + universal masks	3.27979e+08
United States	2020-07-18	155546	146771	164638	mandates easing + universal masks	3.27979e+08
United States	2020-07-19	155757	147352	165011	mandates easing + universal masks	3.27979e+08
United States	2020-07-20	155882	147402	164831	mandates easing + universal masks	3.27979e+08
United States	2020-07-21	155915	147443	164617	mandates easing + universal masks	3.27979e+08
United States	2020-07-22	155847	147140	164675	mandates easing + universal masks	3.27979e+08
United States	2020-07-23	155667	146540	164812	mandates easing + universal masks	3.27979e+08
United States	2020-07-24	155363	145973	164950	mandates easing + universal masks	3.27979e+08
United States	2020-07-25	154924	145585	164670	mandates easing + universal masks	3.27979e+08
United States	2020-07-26	154339	144721	164005	mandates easing + universal masks	3.27979e+08
United States	2020-07-27	153600	144073	163404	mandates easing + universal masks	3.27979e+08
United States	2020-07-28	152700	143558	162701	mandates easing + universal masks	3.27979e+08
United States	2020-07-29	151638	142542	161740	mandates easing + universal masks	3.27979e+08
United States	2020-07-30	150415	141431	160397	mandates easing + universal masks	3.27979e+08
United States	2020-07-31	149036	140101	158706	mandates easing + universal masks	3.27979e+08
United States	2020-08-01	147505	138476	157171	mandates easing + universal masks	3.27979e+08
United States	2020-08-02	145832	136607	155734	mandates easing + universal masks	3.27979e+08
United States	2020-08-03	144026	135002	153931	mandates easing + universal masks	3.27979e+08
United States	2020-08-04	142096	132742	152092	mandates easing + universal masks	3.27979e+08
United States	2020-08-05	140054	130587	150312	mandates easing + universal masks	3.27979e+08
United States	2020-08-06	137912	128609	147885	mandates easing + universal masks	3.27979e+08
United States	2020-08-07	135683	126357	145455	mandates easing + universal masks	3.27979e+08
United States	2020-08-08	133384	124095	143211	mandates easing + universal masks	3.27979e+08
United States	2020-08-09	131034	121987	140875	mandates easing + universal masks	3.27979e+08
United States	2020-08-10	128654	119792	138098	mandates easing + universal masks	3.27979e+08
United States	2020-08-11	126267	117468	135722	mandates easing + universal masks	3.27979e+08
United States	2020-08-12	123898	115397	133120	mandates easing + universal masks	3.27979e+08
United States	2020-08-13	121570	112984	130364	mandates easing + universal masks	3.27979e+08
United States	2020-08-14	119305	110857	127851	mandates easing + universal masks	3.27979e+08
United States	2020-08-15	117124	108828	125481	mandates easing + universal masks	3.27979e+08
United States	2020-08-16	115045	106846	123141	mandates easing + universal masks	3.27979e+08
United States	2020-08-17	113086	105147	121119	mandates easing + universal masks	3.27979e+08
United States	2020-08-18	111259	103577	119059	mandates easing + universal masks	3.27979e+08
United States	2020-08-19	109575	102264	117258	mandates easing + universal masks	3.27979e+08
United States	2020-08-20	108043	101030	115568	mandates easing + universal masks	3.27979e+08
United States	2020-08-21	106667	100090	113945	mandates easing + universal masks	3.27979e+08
United States	2020-08-22	105449	99092.7	112400	mandates easing + universal masks	3.27979e+08
United States	2020-08-23	104388	98262.5	111096	mandates easing + universal masks	3.27979e+08
United States	2020-08-24	103481	97584.9	109842	mandates easing + universal masks	3.27979e+08
United States	2020-08-25	102723	96980.3	108920	mandates easing + universal masks	3.27979e+08
United States	2020-08-26	102108	96561.2	108001	mandates easing + universal masks	3.27979e+08
United States	2020-08-27	101629	95965.6	107643	mandates easing + universal masks	3.27979e+08
United States	2020-08-28	101280	95849.9	107233	mandates easing + universal masks	3.27979e+08
United States	2020-08-29	101054	95451.8	106594	mandates easing + universal masks	3.27979e+08
United States	2020-08-30	100945	95130	106804	mandates easing + universal masks	3.27979e+08
United States	2020-08-31	100946	94959.7	107035	mandates easing + universal masks	3.27979e+08
United States	2020-09-01	101048	95077.7	107401	mandates easing + universal masks	3.27979e+08
United States	2020-09-02	101238	95070.5	107757	mandates easing + universal masks	3.27979e+08
United States	2020-09-03	101500	95306.2	108061	mandates easing + universal masks	3.27979e+08
United States	2020-09-04	101817	94899.4	108299	mandates easing + universal masks	3.27979e+08
United States	2020-09-05	102174	95048.7	108504	mandates easing + universal masks	3.27979e+08
United States	2020-09-06	102563	94846.1	108893	mandates easing + universal masks	3.27979e+08
United States	2020-09-07	102980	95047	109518	mandates easing + universal masks	3.27979e+08
United States	2020-09-08	103423	94876.4	110517	mandates easing + universal masks	3.27979e+08
United States	2020-09-09	103871	94709.6	111401	mandates easing + universal masks	3.27979e+08
United States	2020-09-10	104373	94592.9	112157	mandates easing + universal masks	3.27979e+08
United States	2020-09-11	104945	94432.2	113484	mandates easing + universal masks	3.27979e+08
United States	2020-09-12	105612	94437.8	115027	mandates easing + universal masks	3.27979e+08
United States	2020-09-13	106415	94419	117002	mandates easing + universal masks	3.27979e+08
United States	2020-09-14	107413	94444.4	119163	mandates easing + universal masks	3.27979e+08
United States	2020-09-15	108513	94782.5	121154	mandates easing + universal masks	3.27979e+08
United States	2020-09-16	109688	95130.4	123205	mandates easing + universal masks	3.27979e+08
United States	2020-09-17	110893	95375	125222	mandates easing + universal masks	3.27979e+08
United States	2020-09-18	112219	95764.4	127408	mandates easing + universal masks	3.27979e+08
United States	2020-09-19	113646	96468.4	129695	mandates easing + universal masks	3.27979e+08
United States	2020-09-20	115099	97146.2	131988	mandates easing + universal masks	3.27979e+08
United States	2020-09-21	116560	97654.9	134118	mandates easing + universal masks	3.27979e+08
United States	2020-09-22	118037	98190.2	136686	mandates easing + universal masks	3.27979e+08
United States	2020-09-23	119454	98817.5	138935	mandates easing + universal masks	3.27979e+08
United States	2020-09-24	120880	99538.7	141346	mandates easing + universal masks	3.27979e+08
United States	2020-09-25	122599	100363	143844	mandates easing + universal masks	3.27979e+08
United States	2020-09-26	124584	101369	146678	mandates easing + universal masks	3.27979e+08
United States	2020-09-27	126656	102475	149741	mandates easing + universal masks	3.27979e+08
United States	2020-09-28	128820	103831	153272	mandates easing + universal masks	3.27979e+08
United States	2020-09-29	131088	105306	156813	mandates easing + universal masks	3.27979e+08
United States	2020-09-30	133245	106530	160412	mandates easing + universal masks	3.27979e+08
United States	2020-10-01	135274	107755	163145	mandates easing + universal masks	3.27979e+08
United States	2020-10-02	137500	109019	166621	mandates easing + universal masks	3.27979e+08
United States	2020-10-03	139921	110506	170465	mandates easing + universal masks	3.27979e+08
United States	2020-10-04	142413	111955	173910	mandates easing + universal masks	3.27979e+08
United States	2020-10-05	144981	113367	177369	mandates easing + universal masks	3.27979e+08
United States	2020-10-06	145259	113123	178127	mandates easing + universal masks	3.27979e+08
United States	2020-10-07	142931	110970	175974	mandates easing + universal masks	3.27979e+08
United States	2020-10-08	140188	108625	173789	mandates easing + universal masks	3.27979e+08
United States	2020-10-09	137190	106168	171038	mandates easing + universal masks	3.27979e+08
United States	2020-10-10	133872	103321	167587	mandates easing + universal masks	3.27979e+08
United States	2020-10-11	130113	100397	163070	mandates easing + universal masks	3.27979e+08
United States	2020-10-12	125957	97098.8	157672	mandates easing + universal masks	3.27979e+08
United States	2020-10-13	123414	95014.2	155209	mandates easing + universal masks	3.27979e+08
United States	2020-10-14	122405	93949.2	155169	mandates easing + universal masks	3.27979e+08
United States	2020-10-15	121091	92966.9	153321	mandates easing + universal masks	3.27979e+08
United States	2020-10-16	119840	91853.9	152730	mandates easing + universal masks	3.27979e+08
United States	2020-10-17	118710	91108.1	152885	mandates easing + universal masks	3.27979e+08
United States	2020-10-18	117613	90382	150997	mandates easing + universal masks	3.27979e+08
United States	2020-10-19	116574	89502	150723	mandates easing + universal masks	3.27979e+08
United States	2020-10-20	115605	88257.1	150755	mandates easing + universal masks	3.27979e+08
United States	2020-10-21	114590	87336.4	150053	mandates easing + universal masks	3.27979e+08
United States	2020-10-22	113537	86312.7	149548	mandates easing + universal masks	3.27979e+08
United States	2020-10-23	112695	85671.3	149030	mandates easing + universal masks	3.27979e+08
United States	2020-10-24	112063	85073.6	149784	mandates easing + universal masks	3.27979e+08
United States	2020-10-25	111520	84628.5	150354	mandates easing + universal masks	3.27979e+08
United States	2020-10-26	111077	83981.7	150432	mandates easing + universal masks	3.27979e+08
United States	2020-10-27	110739	83331.9	149982	mandates easing + universal masks	3.27979e+08
United States	2020-10-28	110379	82861.2	149928	mandates easing + universal masks	3.27979e+08
United States	2020-10-29	109993	82787.3	149615	mandates easing + universal masks	3.27979e+08
United States	2020-10-30	109823	82412	150384	mandates easing + universal masks	3.27979e+08
United States	2020-10-31	109868	81981.1	151813	mandates easing + universal masks	3.27979e+08
United States	2020-11-01	110005	81619.4	153140	mandates easing + universal masks	3.27979e+08
United States	2020-11-02	110230	81519.9	153853	mandates easing + universal masks	3.27979e+08
United States	2020-11-03	110546	81371.2	155221	mandates easing + universal masks	3.27979e+08
United States	2020-11-04	110824	81229.8	156501	mandates easing + universal masks	3.27979e+08
United States	2020-11-05	111059	81169.8	157459	mandates easing + universal masks	3.27979e+08
United States	2020-11-06	111504	81164.7	159017	mandates easing + universal masks	3.27979e+08
United States	2020-11-07	112159	80852.7	161088	mandates easing + universal masks	3.27979e+08
United States	2020-11-08	112899	80817.2	163029	mandates easing + universal masks	3.27979e+08
United States	2020-11-09	113731	80940.5	165286	mandates easing + universal masks	3.27979e+08
United States	2020-11-10	114659	81125	167352	mandates easing + universal masks	3.27979e+08
United States	2020-11-11	115549	81289.5	169435	mandates easing + universal masks	3.27979e+08
United States	2020-11-12	116390	81435.1	171372	mandates easing + universal masks	3.27979e+08
United States	2020-11-13	117449	81860	173269	mandates easing + universal masks	3.27979e+08
United States	2020-11-14	118730	82098.5	176566	mandates easing + universal masks	3.27979e+08
United States	2020-11-15	120106	82662.1	179409	mandates easing + universal masks	3.27979e+08
United States	2020-11-16	121584	83053.3	182403	mandates easing + universal masks	3.27979e+08
United States	2020-11-17	123171	83621	185557	mandates easing + universal masks	3.27979e+08
United States	2020-11-18	124721	84184.3	188650	mandates easing + universal masks	3.27979e+08
United States	2020-11-19	126220	85051.4	191662	mandates easing + universal masks	3.27979e+08
United States	2020-11-20	127954	85518.6	195027	mandates easing + universal masks	3.27979e+08
United States	2020-11-21	129932	86180.4	198764	mandates easing + universal masks	3.27979e+08
United States	2020-11-22	132021	87177.3	202998	mandates easing + universal masks	3.27979e+08
United States	2020-11-23	134229	88423.8	207655	mandates easing + universal masks	3.27979e+08
United States	2020-11-24	136565	89753.3	212369	mandates easing + universal masks	3.27979e+08
United States	2020-11-25	138871	91017.8	217030	mandates easing + universal masks	3.27979e+08
United States	2020-11-26	141128	91824.4	220417	mandates easing + universal masks	3.27979e+08
United States	2020-11-27	143642	92678.4	224695	mandates easing + universal masks	3.27979e+08
United States	2020-11-28	146432	93675.7	228842	mandates easing + universal masks	3.27979e+08
United States	2020-11-29	149354	94969.2	233985	mandates easing + universal masks	3.27979e+08
United States	2020-11-30	152419	96411.7	239339	mandates easing + universal masks	3.27979e+08
United States	2020-12-01	155637	97934.1	244917	mandates easing + universal masks	3.27979e+08
United States	2020-12-02	158836	99245.9	250429	mandates easing + universal masks	3.27979e+08
United States	2020-12-03	161988	100588	255670	mandates easing + universal masks	3.27979e+08
United States	2020-12-04	165427	102076	261708	mandates easing + universal masks	3.27979e+08
United States	2020-12-05	169176	103709	268053	mandates easing + universal masks	3.27979e+08
United States	2020-12-06	173083	105398	275205	mandates easing + universal masks	3.27979e+08
United States	2020-12-07	177161	107173	282910	mandates easing + universal masks	3.27979e+08
United States	2020-12-08	181421	109038	290503	mandates easing + universal masks	3.27979e+08
United States	2020-12-09	185675	111112	297872	mandates easing + universal masks	3.27979e+08
United States	2020-12-10	189886	112900	304850	mandates easing + universal masks	3.27979e+08
United States	2020-12-11	194408	114980	312297	mandates easing + universal masks	3.27979e+08
United States	2020-12-12	199275	117270	320351	mandates easing + universal masks	3.27979e+08
United States	2020-12-13	204326	119630	328466	mandates easing + universal masks	3.27979e+08
United States	2020-12-14	209574	122062	338262	mandates easing + universal masks	3.27979e+08
United States	2020-12-15	215031	124328	347839	mandates easing + universal masks	3.27979e+08
United States	2020-12-16	220496	126835	355877	mandates easing + universal masks	3.27979e+08
United States	2020-12-17	225917	129119	364943	mandates easing + universal masks	3.27979e+08
United States	2020-12-18	231662	131808	376509	mandates easing + universal masks	3.27979e+08
United States	2020-12-19	237773	134747	388721	mandates easing + universal masks	3.27979e+08
United States	2020-12-20	244085	137796	400082	mandates easing + universal masks	3.27979e+08
United States	2020-12-21	250605	140868	413564	mandates easing + universal masks	3.27979e+08
United States	2020-12-22	257340	143954	427749	mandates easing + universal masks	3.27979e+08
United States	2020-12-23	264088	147063	438379	mandates easing + universal masks	3.27979e+08
United States	2020-12-24	270784	150280	452004	mandates easing + universal masks	3.27979e+08
United States	2020-12-25	277791	154232	466300	mandates easing + universal masks	3.27979e+08
United States	2020-12-26	285159	157776	481382	mandates easing + universal masks	3.27979e+08
United States	2020-12-27	292721	161228	496742	mandates easing + universal masks	3.27979e+08
United States	2020-12-28	300487	164735	512351	mandates easing + universal masks	3.27979e+08
United States	2020-12-29	308463	168337	526795	mandates easing + universal masks	3.27979e+08
United States	2020-12-30	316445	171933	543260	mandates easing + universal masks	3.27979e+08
United States	2020-12-31	324358	175637	557511	mandates easing + universal masks	3.27979e+08
United States	2021-01-01	332541	179647	571684	mandates easing + universal masks	3.27979e+08
United States	2021-01-02	339016	182955	585753	mandates easing + universal masks	3.27979e+08
United States	2021-01-03	345424	186271	601389	mandates easing + universal masks	3.27979e+08
United States	2021-01-04	353761	190471	615723	mandates easing + universal masks	3.27979e+08
United States	2021-01-05	362112	194725	631903	mandates easing + universal masks	3.27979e+08
United States	2021-01-06	370529	199062	647738	mandates easing + universal masks	3.27979e+08
United States	2021-01-07	379045	203418	663104	mandates easing + universal masks	3.27979e+08
United States	2021-01-08	387442	207332	679781	mandates easing + universal masks	3.27979e+08
United States	2021-01-09	395643	211215	697266	mandates easing + universal masks	3.27979e+08
United States	2021-01-10	404027	215188	712389	mandates easing + universal masks	3.27979e+08
United States	2021-01-11	412650	219963	733079	mandates easing + universal masks	3.27979e+08
United States	2021-01-12	421333	224789	751108	mandates easing + universal masks	3.27979e+08
United States	2021-01-13	430077	228945	767654	mandates easing + universal masks	3.27979e+08
United States	2021-01-14	438880	233170	782436	mandates easing + universal masks	3.27979e+08
United States	2021-01-15	447532	237634	800102	mandates easing + universal masks	3.27979e+08
United States	2021-01-16	455939	242786	817075	mandates easing + universal masks	3.27979e+08
United States	2021-01-17	464409	248042	837921	mandates easing + universal masks	3.27979e+08
United States	2021-01-18	472996	253427	855165	mandates easing + universal masks	3.27979e+08
United States	2021-01-19	481553	258884	872192	mandates easing + universal masks	3.27979e+08
United States	2021-01-20	490074	264436	891595	mandates easing + universal masks	3.27979e+08
United States	2021-01-21	498553	270065	910744	mandates easing + universal masks	3.27979e+08
United States	2021-01-22	506824	274951	928046	mandates easing + universal masks	3.27979e+08
United States	2021-01-23	514788	277726	940539	mandates easing + universal masks	3.27979e+08
United States	2021-01-24	522657	281468	952788	mandates easing + universal masks	3.27979e+08
United States	2021-01-25	530484	287099	970024	mandates easing + universal masks	3.27979e+08
United States	2021-01-26	538174	292551	988801	mandates easing + universal masks	3.27979e+08
United States	2021-01-27	545717	296520	1.00711e+06	mandates easing + universal masks	3.27979e+08
United States	2021-01-28	553103	301276	1.02073e+06	mandates easing + universal masks	3.27979e+08
United States	2021-01-29	560231	306485	1.03348e+06	mandates easing + universal masks	3.27979e+08
United States	2021-01-30	567002	311600	1.04522e+06	mandates easing + universal masks	3.27979e+08
United States	2021-01-31	573501	316700	1.05582e+06	mandates easing + universal masks	3.27979e+08
United States	2021-02-01	579787	321205	1.06678e+06	mandates easing + universal masks	3.27979e+08
United States	2021-02-02	585830	324788	1.07827e+06	mandates easing + universal masks	3.27979e+08
United States	2021-02-03	591619	329191	1.08712e+06	mandates easing + universal masks	3.27979e+08
United States	2021-02-04	597146	333058	1.09925e+06	mandates easing + universal masks	3.27979e+08
United States	2021-02-05	602387	336899	1.1083e+06	mandates easing + universal masks	3.27979e+08
United States	2021-02-06	607253	341417	1.11387e+06	mandates easing + universal masks	3.27979e+08
United States	2021-02-07	611681	344594	1.12151e+06	mandates easing + universal masks	3.27979e+08
United States	2021-02-08	615733	348018	1.12119e+06	mandates easing + universal masks	3.27979e+08
United States	2021-02-09	619463	352173	1.12327e+06	mandates easing + universal masks	3.27979e+08
United States	2021-02-10	622860	355289	1.1243e+06	mandates easing + universal masks	3.27979e+08
United States	2021-02-11	625920	358188	1.12428e+06	mandates easing + universal masks	3.27979e+08
United States	2021-02-12	628708	360709	1.12348e+06	mandates easing + universal masks	3.27979e+08
United States	2021-02-13	631146	363895	1.12285e+06	mandates easing + universal masks	3.27979e+08
United States	2021-02-14	633014	366171	1.12492e+06	mandates easing + universal masks	3.27979e+08
United States	2021-02-15	634383	369144	1.12796e+06	mandates easing + universal masks	3.27979e+08
United States	2021-02-16	635391	370534	1.12324e+06	mandates easing + universal masks	3.27979e+08
United States	2021-02-17	636031	372664	1.11991e+06	mandates easing + universal masks	3.27979e+08
United States	2021-02-18	636304	374663	1.11629e+06	mandates easing + universal masks	3.27979e+08
United States	2021-02-19	636364	376577	1.11297e+06	mandates easing + universal masks	3.27979e+08
United States	2021-02-20	636148	377226	1.11115e+06	mandates easing + universal masks	3.27979e+08
United States	2021-02-21	635284	376917	1.10846e+06	mandates easing + universal masks	3.27979e+08
United States	2021-02-22	633849	376824	1.10222e+06	mandates easing + universal masks	3.27979e+08
United States	2021-02-23	632064	378627	1.10101e+06	mandates easing + universal masks	3.27979e+08
United States	2021-02-24	629927	380248	1.09091e+06	mandates easing + universal masks	3.27979e+08
United States	2021-02-25	627439	379394	1.07966e+06	mandates easing + universal masks	3.27979e+08
United States	2021-02-26	624837	379354	1.06842e+06	mandates easing + universal masks	3.27979e+08
United States	2021-02-27	622067	379401	1.05866e+06	mandates easing + universal masks	3.27979e+08
United States	2021-02-28	618631	380060	1.04662e+06	mandates easing + universal masks	3.27979e+08
Alabama	2020-02-01	0	0	0	plausible reference	4.97769e+06
Alabama	2020-02-02	0	0	0	plausible reference	4.97769e+06
Alabama	2020-02-03	0	0	0	plausible reference	4.97769e+06
Alabama	2020-02-04	0	0	0	plausible reference	4.97769e+06
Alabama	2020-02-05	0	0	0	plausible reference	4.97769e+06
Alabama	2020-02-06	0	0	0	plausible reference	4.97769e+06
Alabama	2020-02-07	0	0	0	plausible reference	4.97769e+06
Alabama	2020-02-08	0	0	0	plausible reference	4.97769e+06
Alabama	2020-02-09	0	0	0	plausible reference	4.97769e+06
Alabama	2020-02-10	0	0	0	plausible reference	4.97769e+06
Alabama	2020-02-11	0	0	0	plausible reference	4.97769e+06
Alabama	2020-02-12	0	0	0	plausible reference	4.97769e+06
Alabama	2020-02-13	0	0	0	plausible reference	4.97769e+06
Alabama	2020-02-14	0	0	0	plausible reference	4.97769e+06
Alabama	2020-02-15	0	0	0	plausible reference	4.97769e+06
Alabama	2020-02-16	0	0	0	plausible reference	4.97769e+06
Alabama	2020-02-17	0	0	0	plausible reference	4.97769e+06
Alabama	2020-02-18	0	0	0	plausible reference	4.97769e+06
Alabama	2020-02-19	0	0	0	plausible reference	4.97769e+06
Alabama	2020-02-20	0	0	0	plausible reference	4.97769e+06
Alabama	2020-02-21	0	0	0	plausible reference	4.97769e+06
Alabama	2020-02-22	0.813608	0	6.41471	plausible reference	4.97769e+06
Alabama	2020-02-23	1.95026	0	9.33517	plausible reference	4.97769e+06
Alabama	2020-02-24	3.63286	0	12.436	plausible reference	4.97769e+06
Alabama	2020-02-25	6.06518	0	16.7196	plausible reference	4.97769e+06
Alabama	2020-02-26	9.45202	2.15152	22.6058	plausible reference	4.97769e+06
Alabama	2020-02-27	13.2925	3.38857	30.2021	plausible reference	4.97769e+06
Alabama	2020-02-28	18.4889	5.37237	39.6569	plausible reference	4.97769e+06
Alabama	2020-02-29	25.4287	8.1184	52.8035	plausible reference	4.97769e+06
[truncated: 100,441 more rows]
