# Supplementary material for: Modeling COVID-19 scenarios for the United States
Source: Nat Med. 2020 Oct 23;27(1):94–105. doi: 10.1038/s41591-020-1132-9 (PMC7806509; doi:10.1038/s41591-020-1132-9)
Supplement: Source Data Extended Data Fig. 8 — Statistical source data. [file 41591_2020_1132_MOESM19_ESM.xlsx]

## Sheet: NMED-A109010-T_extended_SourceD
Location_Name	Date	Daily_Infection_Rate_Mean	Daily_Infection_Rate_Lower	Daily_Infection_Rate_Upper	Model_Group	Population
United States	2020-02-02	0.0217956	0.0154258	0.0303854	plausible reference	3.27979e+08
United States	2020-02-05	0.0314766	0.0213706	0.0447527	plausible reference	3.27979e+08
United States	2020-02-01	0.0196428	0.0142218	0.0268986	plausible reference	3.27979e+08
United States	2020-02-06	0.0358875	0.0242913	0.0505813	plausible reference	3.27979e+08
United States	2020-02-03	0.0244698	0.0169975	0.0345625	plausible reference	3.27979e+08
United States	2020-02-04	0.0276855	0.0188952	0.0394469	plausible reference	3.27979e+08
United States	2020-02-18	0.279987	0.187473	0.401448	plausible reference	3.27979e+08
United States	2020-02-10	0.0668553	0.0419393	0.134703	plausible reference	3.27979e+08
United States	2020-02-11	0.0828039	0.0482236	0.154182	plausible reference	3.27979e+08
United States	2020-02-12	0.101886	0.0554712	0.176194	plausible reference	3.27979e+08
United States	2020-02-13	0.123117	0.0637842	0.195851	plausible reference	3.27979e+08
United States	2020-02-14	0.149793	0.0959736	0.225129	plausible reference	3.27979e+08
United States	2020-02-15	0.174916	0.114286	0.261131	plausible reference	3.27979e+08
United States	2020-02-16	0.203142	0.132516	0.292641	plausible reference	3.27979e+08
United States	2020-02-17	0.236775	0.148771	0.337617	plausible reference	3.27979e+08
United States	2020-04-24	57.72	53.1552	62.3633	plausible reference	3.27979e+08
United States	2020-04-25	56.1507	51.6565	60.6921	plausible reference	3.27979e+08
United States	2020-02-07	0.04097	0.0276948	0.0574166	plausible reference	3.27979e+08
United States	2020-02-08	0.0467804	0.0318446	0.0649003	plausible reference	3.27979e+08
United States	2020-02-09	0.0534563	0.0365722	0.0737971	plausible reference	3.27979e+08
United States	2020-04-29	49.9858	46.091	54.0618	plausible reference	3.27979e+08
United States	2020-04-30	48.5357	44.8755	52.457	plausible reference	3.27979e+08
United States	2020-05-01	47.1435	43.5445	50.8281	plausible reference	3.27979e+08
United States	2020-04-19	65.1209	60.5768	69.7924	plausible reference	3.27979e+08
United States	2020-04-20	63.7329	59.1451	68.4	plausible reference	3.27979e+08
United States	2020-04-21	62.2908	57.6262	67.0631	plausible reference	3.27979e+08
United States	2020-04-22	60.8016	56.2054	65.48	plausible reference	3.27979e+08
United States	2020-04-23	59.2744	54.7155	63.9758	plausible reference	3.27979e+08
United States	2020-05-07	40.3123	37.7475	42.8927	plausible reference	3.27979e+08
United States	2020-05-08	39.4351	37.0558	41.9063	plausible reference	3.27979e+08
United States	2020-04-26	54.5794	50.2665	58.9697	plausible reference	3.27979e+08
United States	2020-04-27	53.0196	48.7805	57.2922	plausible reference	3.27979e+08
United States	2020-04-28	51.4842	47.4055	55.6212	plausible reference	3.27979e+08
United States	2020-05-12	36.5105	34.5226	38.5485	plausible reference	3.27979e+08
United States	2020-05-13	35.8882	33.9246	37.8337	plausible reference	3.27979e+08
United States	2020-05-14	35.294	33.3784	37.15	plausible reference	3.27979e+08
United States	2020-05-02	45.8174	42.5097	49.354	plausible reference	3.27979e+08
United States	2020-05-03	44.5632	41.3837	47.9153	plausible reference	3.27979e+08
United States	2020-05-04	43.3848	40.4283	46.5061	plausible reference	3.27979e+08
United States	2020-05-05	42.2841	39.4792	45.2216	plausible reference	3.27979e+08
United States	2020-05-06	41.2606	38.5333	44.0735	plausible reference	3.27979e+08
United States	2020-09-18	33.5498	28.7868	38.0364	plausible reference	3.27979e+08
United States	2020-09-19	33.939	28.9078	38.5471	plausible reference	3.27979e+08
United States	2020-05-09	38.6233	36.3878	40.9829	plausible reference	3.27979e+08
United States	2020-05-10	37.8703	35.7743	40.0727	plausible reference	3.27979e+08
United States	2020-05-11	37.1686	35.1563	39.2939	plausible reference	3.27979e+08
United States	2020-09-23	35.5202	29.4805	41.4793	plausible reference	3.27979e+08
United States	2020-09-24	35.9061	29.6098	42.2463	plausible reference	3.27979e+08
United States	2020-09-25	36.3791	29.8519	43.0119	plausible reference	3.27979e+08
United States	2020-09-26	36.9317	30.2044	43.8034	plausible reference	3.27979e+08
United States	2020-09-27	37.5095	30.5293	44.7734	plausible reference	3.27979e+08
United States	2020-09-28	38.1149	30.8674	45.6856	plausible reference	3.27979e+08
United States	2020-09-29	38.7506	31.2369	46.6373	plausible reference	3.27979e+08
United States	2020-09-30	39.3526	31.6012	47.5326	plausible reference	3.27979e+08
United States	2020-10-01	39.9159	31.9907	48.4592	plausible reference	3.27979e+08
United States	2020-10-02	40.5374	32.406	49.4299	plausible reference	3.27979e+08
United States	2020-10-03	41.2162	32.8041	50.463	plausible reference	3.27979e+08
United States	2020-10-04	41.9162	33.1695	51.6027	plausible reference	3.27979e+08
United States	2020-10-05	42.491	33.5414	52.6943	plausible reference	3.27979e+08
United States	2020-10-06	43.0603	33.8308	53.2492	plausible reference	3.27979e+08
United States	2020-10-07	43.7188	34.317	54.2955	plausible reference	3.27979e+08
United States	2020-10-08	44.3499	34.8231	55.1139	plausible reference	3.27979e+08
United States	2020-10-09	45.0304	35.2097	55.9808	plausible reference	3.27979e+08
United States	2020-10-10	45.7521	35.7589	56.6539	plausible reference	3.27979e+08
United States	2020-10-11	46.4959	36.3277	57.5775	plausible reference	3.27979e+08
United States	2020-10-12	47.2494	36.9735	59.038	plausible reference	3.27979e+08
United States	2020-10-13	48.021	37.6115	60.3402	plausible reference	3.27979e+08
United States	2020-10-14	48.7748	38.2468	61.3358	plausible reference	3.27979e+08
United States	2020-10-15	49.4776	38.8171	61.9401	plausible reference	3.27979e+08
United States	2020-10-16	50.2174	39.4268	62.6566	plausible reference	3.27979e+08
United States	2020-10-17	51.0254	40.0392	63.9707	plausible reference	3.27979e+08
United States	2020-02-19	0.335668	0.222533	0.511208	plausible reference	3.27979e+08
United States	2020-02-20	0.398678	0.254434	0.586445	plausible reference	3.27979e+08
United States	2020-02-21	0.47412	0.296518	0.682131	plausible reference	3.27979e+08
United States	2020-02-22	0.563143	0.363093	0.799583	plausible reference	3.27979e+08
United States	2020-02-23	0.666893	0.453539	0.944764	plausible reference	3.27979e+08
United States	2020-05-15	34.7203	32.7877	36.5114	plausible reference	3.27979e+08
United States	2020-05-16	34.1596	32.2626	35.965	plausible reference	3.27979e+08
United States	2020-05-17	33.6051	31.6777	35.4048	plausible reference	3.27979e+08
United States	2020-02-27	1.37058	0.865802	2.04662	plausible reference	3.27979e+08
United States	2020-02-28	1.68414	1.03971	2.56268	plausible reference	3.27979e+08
United States	2020-02-29	2.08485	1.26637	3.188	plausible reference	3.27979e+08
United States	2020-03-01	2.59684	1.54473	4.01438	plausible reference	3.27979e+08
United States	2020-09-20	34.3355	29.0349	39.2534	plausible reference	3.27979e+08
United States	2020-09-21	34.7341	29.1851	40.0346	plausible reference	3.27979e+08
United States	2020-09-22	35.1364	29.3396	40.7321	plausible reference	3.27979e+08
United States	2020-02-01	0.0196428	0.0142218	0.0268986	universal masks	3.27979e+08
United States	2020-02-02	0.0217956	0.0154258	0.0303854	universal masks	3.27979e+08
United States	2020-02-03	0.0244698	0.0169975	0.0345625	universal masks	3.27979e+08
United States	2020-02-04	0.0276855	0.0188952	0.0394469	universal masks	3.27979e+08
United States	2020-02-05	0.0314766	0.0213706	0.0447527	universal masks	3.27979e+08
United States	2020-02-06	0.0358875	0.0242913	0.0505813	universal masks	3.27979e+08
United States	2020-02-07	0.04097	0.0276948	0.0574166	universal masks	3.27979e+08
United States	2020-02-08	0.0467804	0.0318446	0.0649003	universal masks	3.27979e+08
United States	2020-02-09	0.0534563	0.0365722	0.0737971	universal masks	3.27979e+08
United States	2020-02-10	0.0668553	0.0419393	0.134703	universal masks	3.27979e+08
United States	2020-02-11	0.0828039	0.0482236	0.154182	universal masks	3.27979e+08
United States	2020-02-12	0.101886	0.0554712	0.176194	universal masks	3.27979e+08
United States	2020-02-13	0.123117	0.0637842	0.195851	universal masks	3.27979e+08
United States	2020-02-14	0.149793	0.0959736	0.225129	universal masks	3.27979e+08
United States	2020-02-15	0.174916	0.114286	0.261131	universal masks	3.27979e+08
United States	2020-02-16	0.203142	0.132516	0.292641	universal masks	3.27979e+08
United States	2020-02-17	0.236656	0.14844	0.33802	universal masks	3.27979e+08
United States	2020-02-18	0.279756	0.187148	0.403558	universal masks	3.27979e+08
United States	2020-02-19	0.335445	0.220451	0.511196	universal masks	3.27979e+08
United States	2020-02-20	0.398424	0.251136	0.585157	universal masks	3.27979e+08
United States	2020-02-21	0.473805	0.29679	0.680194	universal masks	3.27979e+08
United States	2020-02-22	0.562772	0.362534	0.796759	universal masks	3.27979e+08
United States	2020-02-23	0.666462	0.453582	0.943426	universal masks	3.27979e+08
United States	2020-02-24	0.785816	0.524425	1.12399	universal masks	3.27979e+08
United States	2020-02-25	0.937019	0.612249	1.36867	universal masks	3.27979e+08
United States	2020-02-26	1.12773	0.721398	1.67	universal masks	3.27979e+08
United States	2020-02-27	1.36986	0.861307	2.04636	universal masks	3.27979e+08
United States	2020-02-28	1.68334	1.03509	2.56429	universal masks	3.27979e+08
United States	2020-02-29	2.08397	1.26224	3.19802	universal masks	3.27979e+08
United States	2020-03-01	2.59589	1.54281	4.01595	universal masks	3.27979e+08
United States	2020-02-24	0.786311	0.524886	1.12226	plausible reference	3.27979e+08
United States	2020-02-25	0.937584	0.61279	1.36482	plausible reference	3.27979e+08
United States	2020-02-26	1.12837	0.725752	1.66554	plausible reference	3.27979e+08
United States	2020-12-05	115.093	96.9665	138.886	plausible reference	3.27979e+08
United States	2020-12-06	115.911	98.006	139.174	plausible reference	3.27979e+08
United States	2020-12-07	116.6	99.5831	140.777	plausible reference	3.27979e+08
United States	2020-12-08	117.206	100.48	141.139	plausible reference	3.27979e+08
United States	2020-12-09	117.645	100.813	141.065	plausible reference	3.27979e+08
United States	2020-12-10	117.851	100.871	140.88	plausible reference	3.27979e+08
United States	2020-12-11	117.999	101.033	140.901	plausible reference	3.27979e+08
United States	2020-12-12	118.202	101.365	140.904	plausible reference	3.27979e+08
United States	2020-12-13	118.385	101.868	141.351	plausible reference	3.27979e+08
United States	2020-12-14	118.514	101.731	141.991	plausible reference	3.27979e+08
United States	2020-12-15	118.624	101.163	142.296	plausible reference	3.27979e+08
United States	2020-12-16	118.557	101.369	142.887	plausible reference	3.27979e+08
United States	2020-12-17	118.307	101.032	142.837	plausible reference	3.27979e+08
United States	2020-12-18	118.073	100.914	142.14	plausible reference	3.27979e+08
United States	2020-12-19	117.821	100.433	142.26	plausible reference	3.27979e+08
United States	2020-12-20	117.508	100.217	142.264	plausible reference	3.27979e+08
United States	2020-12-21	117.209	99.2777	141.119	plausible reference	3.27979e+08
United States	2020-12-22	116.924	98.8746	141.308	plausible reference	3.27979e+08
United States	2020-12-23	116.488	98.3132	141.026	plausible reference	3.27979e+08
United States	2020-12-24	115.86	97.0653	140.659	plausible reference	3.27979e+08
United States	2020-12-25	115.234	96.2433	140.677	plausible reference	3.27979e+08
United States	2020-12-26	114.73	95.806	141.395	plausible reference	3.27979e+08
United States	2020-12-27	114.202	95.2037	141.039	plausible reference	3.27979e+08
United States	2020-12-28	113.637	94.8187	141.293	plausible reference	3.27979e+08
United States	2020-12-29	113.065	94.0677	139.68	plausible reference	3.27979e+08
United States	2020-12-30	112.471	93.0834	139.506	plausible reference	3.27979e+08
United States	2020-12-31	111.845	91.9381	139.602	plausible reference	3.27979e+08
United States	2021-01-01	111.186	91.0598	139.532	plausible reference	3.27979e+08
United States	2021-01-02	109.985	89.8071	138.745	plausible reference	3.27979e+08
United States	2021-01-03	108.806	88.7541	137.609	plausible reference	3.27979e+08
United States	2021-01-04	108.169	87.9086	137.132	plausible reference	3.27979e+08
United States	2021-01-05	107.509	87.1205	136.889	plausible reference	3.27979e+08
United States	2021-01-06	106.872	86.5102	136.485	plausible reference	3.27979e+08
United States	2021-01-07	106.24	85.9797	136.488	plausible reference	3.27979e+08
United States	2021-01-08	105.559	84.8411	136.296	plausible reference	3.27979e+08
United States	2021-01-09	103.991	83.1762	134.3	plausible reference	3.27979e+08
United States	2021-01-10	102.395	81.664	133.215	plausible reference	3.27979e+08
United States	2021-01-11	101.609	80.8315	132.552	plausible reference	3.27979e+08
United States	2021-01-12	100.794	79.6762	132.186	plausible reference	3.27979e+08
United States	2021-01-13	99.972	78.8379	131.786	plausible reference	3.27979e+08
United States	2021-01-14	99.1242	77.9666	131.158	plausible reference	3.27979e+08
United States	2021-01-15	98.2588	77.1258	130.829	plausible reference	3.27979e+08
United States	2021-01-16	97.3589	75.9555	130.187	plausible reference	3.27979e+08
United States	2021-01-17	96.5066	74.5856	129.208	plausible reference	3.27979e+08
United States	2021-01-18	95.709	73.372	128.058	plausible reference	3.27979e+08
United States	2021-01-19	94.9201	72.5442	127.7	plausible reference	3.27979e+08
United States	2021-01-20	94.1477	71.737	127.561	plausible reference	3.27979e+08
United States	2021-01-21	93.3804	70.9083	127.38	plausible reference	3.27979e+08
United States	2021-01-22	92.6092	70.0023	126.991	plausible reference	3.27979e+08
United States	2021-01-23	91.8223	69.0389	126.793	plausible reference	3.27979e+08
United States	2021-01-24	91.0373	68.2669	126.464	plausible reference	3.27979e+08
United States	2021-01-25	90.2754	66.9916	125.875	plausible reference	3.27979e+08
United States	2021-01-26	89.5506	65.6972	125.279	plausible reference	3.27979e+08
United States	2021-01-27	88.8357	64.6837	124.712	plausible reference	3.27979e+08
United States	2021-01-28	88.1121	63.7439	123.45	plausible reference	3.27979e+08
United States	2021-01-29	87.392	62.8609	122.847	plausible reference	3.27979e+08
United States	2021-01-30	86.6608	61.942	121.846	plausible reference	3.27979e+08
United States	2021-01-31	85.9077	60.9141	121.063	plausible reference	3.27979e+08
United States	2021-02-01	85.1631	59.9875	120.611	plausible reference	3.27979e+08
United States	2021-02-02	84.4358	59.0911	120.125	plausible reference	3.27979e+08
United States	2021-02-03	83.7223	58.2193	119.244	plausible reference	3.27979e+08
United States	2021-02-04	83.0158	57.4507	118.444	plausible reference	3.27979e+08
United States	2021-02-05	82.3114	56.7112	117.979	plausible reference	3.27979e+08
United States	2021-02-06	81.6078	55.9825	117.073	plausible reference	3.27979e+08
United States	2021-02-07	80.8972	55.416	116.179	plausible reference	3.27979e+08
United States	2021-02-08	80.1851	54.7832	115.238	plausible reference	3.27979e+08
United States	2021-02-09	79.4806	54.2579	114.449	plausible reference	3.27979e+08
United States	2021-02-10	78.7805	53.5286	113.657	plausible reference	3.27979e+08
United States	2021-02-11	78.0715	52.8263	112.768	plausible reference	3.27979e+08
United States	2021-02-12	77.373	52.1097	111.94	plausible reference	3.27979e+08
United States	2021-02-13	76.677	51.3654	110.87	plausible reference	3.27979e+08
United States	2021-02-14	75.9617	50.8344	109.704	plausible reference	3.27979e+08
United States	2021-02-15	75.2448	50.2192	108.817	plausible reference	3.27979e+08
United States	2021-02-16	74.5286	49.5247	108.038	plausible reference	3.27979e+08
United States	2021-02-17	73.8037	48.8424	107.004	plausible reference	3.27979e+08
United States	2021-02-18	73.0723	48.1506	105.944	plausible reference	3.27979e+08
United States	2021-02-19	72.3668	47.5115	105.032	plausible reference	3.27979e+08
United States	2021-02-20	71.668	46.8741	104.129	plausible reference	3.27979e+08
United States	2021-02-21	70.9361	46.2499	103.077	plausible reference	3.27979e+08
United States	2021-02-22	70.1888	45.628	101.885	plausible reference	3.27979e+08
United States	2021-02-23	69.4386	45.0214	100.729	plausible reference	3.27979e+08
United States	2021-02-24	68.6899	44.275	99.6378	plausible reference	3.27979e+08
United States	2021-02-25	67.9446	43.7387	98.5507	plausible reference	3.27979e+08
United States	2021-02-26	67.2213	43.2703	97.4873	plausible reference	3.27979e+08
United States	2021-02-27	66.5161	42.7237	96.4626	plausible reference	3.27979e+08
United States	2021-02-28	65.7765	42.1803	95.3501	plausible reference	3.27979e+08
United States	2020-03-02	3.25256	1.90443	5.05219	plausible reference	3.27979e+08
United States	2020-03-03	4.09077	2.3958	6.37427	plausible reference	3.27979e+08
United States	2020-03-04	5.15324	2.99292	8.04305	plausible reference	3.27979e+08
United States	2020-03-05	6.49615	3.76375	10.1257	plausible reference	3.27979e+08
United States	2020-03-06	8.17641	4.74942	12.6643	plausible reference	3.27979e+08
United States	2020-03-07	10.252	5.98695	15.7205	plausible reference	3.27979e+08
United States	2020-03-08	12.777	7.55526	19.3788	plausible reference	3.27979e+08
United States	2020-03-09	15.7957	9.54289	23.6042	plausible reference	3.27979e+08
United States	2020-03-10	19.3365	11.9591	28.3806	plausible reference	3.27979e+08
United States	2020-03-11	23.4054	14.8952	33.6421	plausible reference	3.27979e+08
United States	2020-03-12	28.0031	18.3338	39.4986	plausible reference	3.27979e+08
United States	2020-03-13	33.055	22.2996	45.4604	plausible reference	3.27979e+08
United States	2020-03-14	38.4769	26.8574	51.6014	plausible reference	3.27979e+08
United States	2020-03-15	44.1472	31.6482	57.5498	plausible reference	3.27979e+08
United States	2020-03-16	49.9218	37.0776	63.4592	plausible reference	3.27979e+08
United States	2020-03-17	55.6154	42.7335	68.7708	plausible reference	3.27979e+08
United States	2020-03-18	61.0849	48.3288	73.5508	plausible reference	3.27979e+08
United States	2020-03-19	66.1761	53.9521	77.6943	plausible reference	3.27979e+08
United States	2020-03-20	70.7592	59.3929	80.9223	plausible reference	3.27979e+08
United States	2020-03-21	74.7389	64.487	83.7864	plausible reference	3.27979e+08
United States	2020-03-22	78.0597	69.1678	85.9658	plausible reference	3.27979e+08
United States	2020-03-23	80.7057	73.0717	87.7203	plausible reference	3.27979e+08
United States	2020-03-24	82.6965	76.4065	88.695	plausible reference	3.27979e+08
United States	2020-03-25	84.0794	78.7332	89.3746	plausible reference	3.27979e+08
United States	2020-03-26	84.9212	80.1243	89.8786	plausible reference	3.27979e+08
United States	2020-03-27	85.3002	80.5316	90.1334	plausible reference	3.27979e+08
United States	2020-03-28	85.2993	80.5394	90.2147	plausible reference	3.27979e+08
United States	2020-03-29	84.9998	80.3151	90.1696	plausible reference	3.27979e+08
United States	2020-03-30	84.4767	79.72	89.883	plausible reference	3.27979e+08
United States	2020-03-31	83.7952	78.8572	89.2946	plausible reference	3.27979e+08
United States	2020-04-01	83.0084	78.1313	88.4827	plausible reference	3.27979e+08
United States	2020-04-02	82.1577	77.3896	87.4449	plausible reference	3.27979e+08
United States	2020-04-03	81.2727	76.6409	86.4236	plausible reference	3.27979e+08
United States	2020-04-04	80.3735	75.9229	85.4411	plausible reference	3.27979e+08
United States	2020-04-05	79.4723	75.1793	84.47	plausible reference	3.27979e+08
United States	2020-04-06	78.5755	74.3091	83.5837	plausible reference	3.27979e+08
United States	2020-04-07	77.6844	73.3499	82.5313	plausible reference	3.27979e+08
United States	2020-04-08	76.7967	72.4518	81.6617	plausible reference	3.27979e+08
United States	2020-04-09	75.9073	71.6015	80.7184	plausible reference	3.27979e+08
United States	2020-04-10	75.0089	70.6821	79.8002	plausible reference	3.27979e+08
United States	2020-04-11	74.0926	69.7663	78.7059	plausible reference	3.27979e+08
United States	2020-04-12	73.1486	68.8403	77.724	plausible reference	3.27979e+08
United States	2020-04-13	72.1672	67.822	76.6635	plausible reference	3.27979e+08
United States	2020-04-14	71.1397	66.7503	75.6714	plausible reference	3.27979e+08
United States	2020-04-15	70.0586	65.6209	74.552	plausible reference	3.27979e+08
United States	2020-04-16	68.9185	64.488	73.4254	plausible reference	3.27979e+08
United States	2020-04-17	67.7158	63.2728	72.264	plausible reference	3.27979e+08
United States	2020-04-18	66.4496	61.9091	70.9584	plausible reference	3.27979e+08
United States	2020-02-01	0.0196428	0.0142218	0.0268986	mandates easing	3.27979e+08
United States	2020-02-02	0.0217956	0.0154258	0.0303854	mandates easing	3.27979e+08
United States	2020-02-03	0.0244698	0.0169975	0.0345625	mandates easing	3.27979e+08
United States	2020-02-04	0.0276855	0.0188952	0.0394469	mandates easing	3.27979e+08
United States	2020-02-05	0.0314766	0.0213706	0.0447527	mandates easing	3.27979e+08
United States	2020-02-06	0.0358875	0.0242913	0.0505813	mandates easing	3.27979e+08
United States	2020-02-07	0.04097	0.0276948	0.0574166	mandates easing	3.27979e+08
United States	2020-02-08	0.0467804	0.0318446	0.0649003	mandates easing	3.27979e+08
United States	2020-02-09	0.0534563	0.0365722	0.0737971	mandates easing	3.27979e+08
United States	2020-02-10	0.0668553	0.0419393	0.134703	mandates easing	3.27979e+08
United States	2020-02-11	0.0828039	0.0482236	0.154182	mandates easing	3.27979e+08
United States	2020-02-12	0.101886	0.0554712	0.176194	mandates easing	3.27979e+08
United States	2020-02-13	0.123117	0.0637842	0.195851	mandates easing	3.27979e+08
United States	2020-02-14	0.149793	0.0959736	0.225129	mandates easing	3.27979e+08
United States	2020-02-15	0.174916	0.114286	0.261131	mandates easing	3.27979e+08
United States	2020-02-16	0.203142	0.132516	0.292641	mandates easing	3.27979e+08
United States	2020-02-17	0.236775	0.148771	0.337617	mandates easing	3.27979e+08
United States	2020-02-18	0.279987	0.187473	0.401448	mandates easing	3.27979e+08
United States	2020-02-19	0.335668	0.222533	0.511208	mandates easing	3.27979e+08
United States	2020-02-20	0.398678	0.254434	0.586445	mandates easing	3.27979e+08
United States	2020-02-21	0.47412	0.296518	0.682131	mandates easing	3.27979e+08
United States	2020-02-22	0.563143	0.363093	0.799583	mandates easing	3.27979e+08
United States	2020-02-23	0.666893	0.453539	0.944764	mandates easing	3.27979e+08
United States	2020-02-24	0.786311	0.524886	1.12226	mandates easing	3.27979e+08
United States	2020-02-25	0.937584	0.61279	1.36482	mandates easing	3.27979e+08
United States	2020-02-26	1.12837	0.725752	1.66554	mandates easing	3.27979e+08
United States	2020-02-27	1.37058	0.865802	2.04662	mandates easing	3.27979e+08
United States	2020-02-28	1.68414	1.03971	2.56268	mandates easing	3.27979e+08
United States	2020-02-29	2.08485	1.26637	3.188	mandates easing	3.27979e+08
United States	2020-03-01	2.59684	1.54473	4.01438	mandates easing	3.27979e+08
United States	2020-03-02	3.25256	1.90443	5.05219	mandates easing	3.27979e+08
United States	2020-03-03	4.09077	2.3958	6.37427	mandates easing	3.27979e+08
United States	2020-03-04	5.15324	2.99292	8.04305	mandates easing	3.27979e+08
United States	2020-03-05	6.49615	3.76375	10.1257	mandates easing	3.27979e+08
United States	2020-03-06	8.17641	4.74942	12.6643	mandates easing	3.27979e+08
United States	2020-03-07	10.252	5.98695	15.7205	mandates easing	3.27979e+08
United States	2020-03-08	12.777	7.55526	19.3788	mandates easing	3.27979e+08
United States	2020-03-09	15.7957	9.54289	23.6042	mandates easing	3.27979e+08
United States	2020-03-10	19.3365	11.9591	28.3806	mandates easing	3.27979e+08
United States	2020-03-11	23.4054	14.8952	33.6421	mandates easing	3.27979e+08
United States	2020-03-12	28.0031	18.3338	39.4986	mandates easing	3.27979e+08
United States	2020-03-13	33.055	22.2996	45.4604	mandates easing	3.27979e+08
United States	2020-03-14	38.4769	26.8574	51.6014	mandates easing	3.27979e+08
United States	2020-03-15	44.1472	31.6482	57.5498	mandates easing	3.27979e+08
United States	2020-03-16	49.9218	37.0776	63.4592	mandates easing	3.27979e+08
United States	2020-03-17	55.6154	42.7335	68.7708	mandates easing	3.27979e+08
United States	2020-03-18	61.0849	48.3288	73.5508	mandates easing	3.27979e+08
United States	2020-03-19	66.1761	53.9521	77.6943	mandates easing	3.27979e+08
United States	2020-03-20	70.7592	59.3929	80.9223	mandates easing	3.27979e+08
United States	2020-03-21	74.7389	64.487	83.7864	mandates easing	3.27979e+08
United States	2020-03-22	78.0597	69.1678	85.9658	mandates easing	3.27979e+08
United States	2020-03-23	80.7057	73.0717	87.7203	mandates easing	3.27979e+08
United States	2020-03-24	82.6965	76.4065	88.695	mandates easing	3.27979e+08
United States	2020-03-25	84.0794	78.7332	89.3746	mandates easing	3.27979e+08
United States	2020-03-26	84.9212	80.1243	89.8786	mandates easing	3.27979e+08
United States	2020-03-27	85.3002	80.5316	90.1334	mandates easing	3.27979e+08
United States	2020-03-28	85.2993	80.5394	90.2147	mandates easing	3.27979e+08
United States	2020-03-29	84.9998	80.3151	90.1696	mandates easing	3.27979e+08
United States	2020-03-30	84.4767	79.72	89.883	mandates easing	3.27979e+08
United States	2020-03-31	83.7952	78.8572	89.2946	mandates easing	3.27979e+08
United States	2020-04-01	83.0084	78.1313	88.4827	mandates easing	3.27979e+08
United States	2020-04-02	82.1577	77.3896	87.4449	mandates easing	3.27979e+08
United States	2020-04-03	81.2727	76.6409	86.4236	mandates easing	3.27979e+08
United States	2020-04-04	80.3735	75.9229	85.4411	mandates easing	3.27979e+08
United States	2020-04-05	79.4723	75.1793	84.47	mandates easing	3.27979e+08
United States	2020-04-06	78.5755	74.3091	83.5837	mandates easing	3.27979e+08
United States	2020-04-07	77.6844	73.3499	82.5313	mandates easing	3.27979e+08
United States	2020-04-08	76.7967	72.4518	81.6617	mandates easing	3.27979e+08
United States	2020-04-09	75.9073	71.6015	80.7184	mandates easing	3.27979e+08
United States	2020-04-10	75.0089	70.6821	79.8002	mandates easing	3.27979e+08
United States	2020-04-11	74.0926	69.7663	78.7059	mandates easing	3.27979e+08
United States	2020-04-12	73.1486	68.8403	77.724	mandates easing	3.27979e+08
United States	2020-04-13	72.1672	67.822	76.6635	mandates easing	3.27979e+08
United States	2020-04-14	71.1397	66.7503	75.6714	mandates easing	3.27979e+08
United States	2020-04-15	70.0586	65.6209	74.552	mandates easing	3.27979e+08
United States	2020-04-16	68.9185	64.488	73.4254	mandates easing	3.27979e+08
United States	2020-04-17	67.7158	63.2728	72.264	mandates easing	3.27979e+08
United States	2020-04-18	66.4496	61.9091	70.9584	mandates easing	3.27979e+08
United States	2020-04-19	65.1209	60.5768	69.7924	mandates easing	3.27979e+08
United States	2020-04-20	63.7329	59.1451	68.4	mandates easing	3.27979e+08
United States	2020-04-21	62.2908	57.6262	67.0631	mandates easing	3.27979e+08
United States	2020-04-22	60.8016	56.2054	65.48	mandates easing	3.27979e+08
United States	2020-04-23	59.2744	54.7155	63.9758	mandates easing	3.27979e+08
United States	2020-04-24	57.72	53.1552	62.3633	mandates easing	3.27979e+08
United States	2020-04-25	56.1507	51.6565	60.6921	mandates easing	3.27979e+08
United States	2020-04-26	54.5794	50.2665	58.9697	mandates easing	3.27979e+08
United States	2020-04-27	53.0196	48.7805	57.2922	mandates easing	3.27979e+08
United States	2020-04-28	51.4842	47.4055	55.6212	mandates easing	3.27979e+08
United States	2020-04-29	49.9858	46.091	54.0618	mandates easing	3.27979e+08
United States	2020-04-30	48.5357	44.8755	52.457	mandates easing	3.27979e+08
United States	2020-05-01	47.1435	43.5445	50.8281	mandates easing	3.27979e+08
United States	2020-05-02	45.8174	42.5097	49.354	mandates easing	3.27979e+08
United States	2020-05-03	44.5632	41.3837	47.9153	mandates easing	3.27979e+08
United States	2020-05-04	43.3848	40.4283	46.5061	mandates easing	3.27979e+08
United States	2020-05-05	42.2841	39.4792	45.2216	mandates easing	3.27979e+08
United States	2020-05-06	41.2606	38.5333	44.0735	mandates easing	3.27979e+08
United States	2020-05-07	40.3123	37.7475	42.8927	mandates easing	3.27979e+08
United States	2020-05-08	39.4351	37.0558	41.9063	mandates easing	3.27979e+08
United States	2020-05-09	38.6233	36.3878	40.9829	mandates easing	3.27979e+08
United States	2020-05-10	37.8703	35.7743	40.0727	mandates easing	3.27979e+08
United States	2020-05-11	37.1686	35.1563	39.2939	mandates easing	3.27979e+08
United States	2020-05-12	36.5105	34.5226	38.5485	mandates easing	3.27979e+08
United States	2020-05-13	35.8882	33.9246	37.8337	mandates easing	3.27979e+08
United States	2020-05-14	35.294	33.3784	37.15	mandates easing	3.27979e+08
United States	2020-05-15	34.7203	32.7877	36.5114	mandates easing	3.27979e+08
United States	2020-05-16	34.1596	32.2626	35.965	mandates easing	3.27979e+08
United States	2020-03-02	3.25155	1.90014	5.058	universal masks	3.27979e+08
United States	2020-03-03	4.08974	2.38409	6.37741	universal masks	3.27979e+08
United States	2020-03-04	5.15222	2.97744	8.04543	universal masks	3.27979e+08
United States	2020-03-05	6.4952	3.74771	10.1251	universal masks	3.27979e+08
United States	2020-03-06	8.17558	4.72499	12.6796	universal masks	3.27979e+08
United States	2020-03-07	10.2513	5.96203	15.7289	universal masks	3.27979e+08
United States	2020-03-08	12.7766	7.54488	19.4042	universal masks	3.27979e+08
United States	2020-03-09	15.7957	9.52356	23.6345	universal masks	3.27979e+08
United States	2020-03-10	19.337	11.9217	28.4116	universal masks	3.27979e+08
United States	2020-03-11	23.4064	14.8525	33.6838	universal masks	3.27979e+08
United States	2020-03-12	28.0045	18.3313	39.5368	universal masks	3.27979e+08
United States	2020-03-13	33.057	22.2859	45.5139	universal masks	3.27979e+08
United States	2020-03-14	38.4792	26.8025	51.6308	universal masks	3.27979e+08
United States	2020-03-15	44.1497	31.6455	57.6189	universal masks	3.27979e+08
United States	2020-03-16	49.9243	37.0428	63.4755	universal masks	3.27979e+08
United States	2020-03-17	55.6176	42.6993	68.7911	universal masks	3.27979e+08
United States	2020-03-18	61.0865	48.2272	73.5788	universal masks	3.27979e+08
United States	2020-03-19	66.1767	53.8368	77.7372	universal masks	3.27979e+08
United States	2020-03-20	70.7586	59.3134	81.0114	universal masks	3.27979e+08
United States	2020-03-21	74.7368	64.4334	83.8602	universal masks	3.27979e+08
United States	2020-03-22	78.0556	69.0013	86.1672	universal masks	3.27979e+08
United States	2020-03-23	80.6995	73.017	87.597	universal masks	3.27979e+08
United States	2020-03-24	82.6881	76.2941	88.6951	universal masks	3.27979e+08
United States	2020-03-25	84.0689	78.703	89.3956	universal masks	3.27979e+08
United States	2020-03-26	84.9087	80.0775	89.9061	universal masks	3.27979e+08
United States	2020-03-27	85.286	80.4705	90.155	universal masks	3.27979e+08
United States	2020-03-28	85.2839	80.6427	90.1579	universal masks	3.27979e+08
United States	2020-03-29	84.9838	80.322	90.2047	universal masks	3.27979e+08
United States	2020-03-30	84.4609	79.6966	89.8219	universal masks	3.27979e+08
United States	2020-03-31	83.7804	78.8679	89.3175	universal masks	3.27979e+08
United States	2020-04-01	82.9955	78.1296	88.406	universal masks	3.27979e+08
United States	2020-04-02	82.1474	77.3829	87.4412	universal masks	3.27979e+08
United States	2020-04-03	81.2658	76.6765	86.3443	universal masks	3.27979e+08
United States	2020-04-04	80.3706	75.9492	85.4283	universal masks	3.27979e+08
United States	2020-04-05	79.4739	75.231	84.4792	universal masks	3.27979e+08
United States	2020-04-06	78.5816	74.2937	83.4981	universal masks	3.27979e+08
United States	2020-04-07	77.695	73.3667	82.4816	universal masks	3.27979e+08
United States	2020-04-08	76.8116	72.4789	81.622	universal masks	3.27979e+08
United States	2020-04-09	75.9259	71.6281	80.7355	universal masks	3.27979e+08
United States	2020-04-10	75.0304	70.7239	79.7405	universal masks	3.27979e+08
United States	2020-04-11	74.1158	69.8125	78.7707	universal masks	3.27979e+08
United States	2020-04-12	73.1725	68.9184	77.7512	universal masks	3.27979e+08
United States	2020-04-13	72.1905	67.8754	76.7157	universal masks	3.27979e+08
United States	2020-04-14	71.161	66.7865	75.6857	universal masks	3.27979e+08
United States	2020-04-15	70.0767	65.5816	74.6265	universal masks	3.27979e+08
United States	2020-04-16	68.9321	64.3509	73.5512	universal masks	3.27979e+08
United States	2020-04-17	67.724	63.1846	72.3273	universal masks	3.27979e+08
United States	2020-04-18	66.4515	61.8551	71.0714	universal masks	3.27979e+08
United States	2020-04-19	65.116	60.4903	69.82	universal masks	3.27979e+08
United States	2020-04-20	63.7209	59.0266	68.3995	universal masks	3.27979e+08
United States	2020-04-21	62.2717	57.6297	67.0547	universal masks	3.27979e+08
United States	2020-04-22	60.7758	56.2544	65.5106	universal masks	3.27979e+08
United States	2020-04-23	59.2425	54.6849	63.8855	universal masks	3.27979e+08
United States	2020-04-24	57.683	53.1965	62.2503	universal masks	3.27979e+08
United States	2020-04-25	56.1098	51.6645	60.6134	universal masks	3.27979e+08
United States	2020-04-26	54.5363	50.2734	58.9945	universal masks	3.27979e+08
United States	2020-04-27	52.9758	48.7832	57.2513	universal masks	3.27979e+08
United States	2020-04-28	51.4417	47.3641	55.603	universal masks	3.27979e+08
United States	2020-04-29	49.9466	46.0233	53.9659	universal masks	3.27979e+08
United States	2020-04-30	48.5015	44.7566	52.374	universal masks	3.27979e+08
United States	2020-05-01	47.1162	43.5109	50.8591	universal masks	3.27979e+08
United States	2020-05-02	45.7985	42.4033	49.3735	universal masks	3.27979e+08
United States	2020-05-03	44.5538	41.4016	47.8884	universal masks	3.27979e+08
United States	2020-05-04	43.3855	40.3919	46.5314	universal masks	3.27979e+08
United States	2020-05-05	42.2948	39.3685	45.2764	universal masks	3.27979e+08
United States	2020-05-06	41.2809	38.5287	44.0787	universal masks	3.27979e+08
United States	2020-05-07	40.3409	37.7648	42.9985	universal masks	3.27979e+08
United States	2020-05-08	39.4704	37.0101	41.9746	universal masks	3.27979e+08
United States	2020-05-09	38.6635	36.4414	41.0659	universal masks	3.27979e+08
United States	2020-05-10	37.9133	35.7964	40.1331	universal masks	3.27979e+08
United States	2020-05-11	37.2122	35.1465	39.3409	universal masks	3.27979e+08
United States	2020-05-12	36.5529	34.5303	38.6056	universal masks	3.27979e+08
United States	2020-05-13	35.9278	33.9316	37.9076	universal masks	3.27979e+08
United States	2020-05-14	35.3296	33.3385	37.2879	universal masks	3.27979e+08
United States	2020-05-15	34.751	32.7541	36.6643	universal masks	3.27979e+08
United States	2020-05-16	34.1848	32.184	36.0218	universal masks	3.27979e+08
United States	2020-10-18	51.8608	40.6879	65.0996	plausible reference	3.27979e+08
United States	2020-10-19	52.7096	41.3284	66.1359	plausible reference	3.27979e+08
United States	2020-10-20	53.5761	42.0114	67.2323	plausible reference	3.27979e+08
United States	2020-10-21	54.4095	42.7392	68.2927	plausible reference	3.27979e+08
United States	2020-10-22	55.2136	43.4058	69.5541	plausible reference	3.27979e+08
United States	2020-10-23	56.0991	44.3759	70.8235	plausible reference	3.27979e+08
United States	2020-10-24	57.0669	45.1857	72.2128	plausible reference	3.27979e+08
United States	2020-10-25	58.0847	45.9143	73.6607	plausible reference	3.27979e+08
United States	2020-10-26	59.1592	46.8512	75.2212	plausible reference	3.27979e+08
United States	2020-10-27	60.2653	47.7828	77.4023	plausible reference	3.27979e+08
United States	2020-10-28	61.3277	48.712	78.4681	plausible reference	3.27979e+08
United States	2020-10-29	62.367	49.3865	80.0756	plausible reference	3.27979e+08
United States	2020-10-30	63.533	50.3966	81.7519	plausible reference	3.27979e+08
United States	2020-10-31	64.8134	51.469	83.4355	plausible reference	3.27979e+08
United States	2020-11-01	66.1437	52.3049	84.5404	plausible reference	3.27979e+08
United States	2020-11-02	67.539	53.2775	86.2887	plausible reference	3.27979e+08
United States	2020-11-03	68.9686	54.4004	87.7428	plausible reference	3.27979e+08
United States	2020-11-04	70.3574	55.524	89.7734	plausible reference	3.27979e+08
United States	2020-11-05	71.6864	56.3714	92.0836	plausible reference	3.27979e+08
United States	2020-11-06	73.1074	57.6058	94.7143	plausible reference	3.27979e+08
United States	2020-11-07	74.6498	58.755	97.0978	plausible reference	3.27979e+08
United States	2020-11-08	76.2406	59.7626	99.3219	plausible reference	3.27979e+08
United States	2020-11-09	77.8824	61.1654	101.192	plausible reference	3.27979e+08
United States	2020-11-10	79.5611	62.7248	102.584	plausible reference	3.27979e+08
United States	2020-11-11	81.1982	64.1936	104.534	plausible reference	3.27979e+08
United States	2020-11-12	82.7483	65.0352	107.395	plausible reference	3.27979e+08
United States	2020-11-13	84.3648	66.1192	109.994	plausible reference	3.27979e+08
United States	2020-11-14	86.0933	67.6077	111.604	plausible reference	3.27979e+08
United States	2020-11-15	87.8367	69.1338	112.869	plausible reference	3.27979e+08
United States	2020-11-16	89.5812	70.5013	115.185	plausible reference	3.27979e+08
United States	2020-11-17	91.3512	72.0358	116.087	plausible reference	3.27979e+08
United States	2020-11-18	93.0264	73.6179	118.558	plausible reference	3.27979e+08
United States	2020-11-19	94.5648	74.8908	119.658	plausible reference	3.27979e+08
United States	2020-11-20	96.1647	75.9751	121.402	plausible reference	3.27979e+08
United States	2020-11-21	97.8168	77.2007	123.345	plausible reference	3.27979e+08
United States	2020-11-22	99.4775	78.7311	124.349	plausible reference	3.27979e+08
United States	2020-11-23	101.146	80.441	125.86	plausible reference	3.27979e+08
United States	2020-11-24	102.736	82.232	128.051	plausible reference	3.27979e+08
United States	2020-11-25	104.21	84.3679	129.335	plausible reference	3.27979e+08
United States	2020-11-26	105.525	85.2551	130.301	plausible reference	3.27979e+08
United States	2020-11-27	106.764	86.4481	131.137	plausible reference	3.27979e+08
United States	2020-11-28	108.03	87.9143	132.482	plausible reference	3.27979e+08
United States	2020-11-29	109.334	89.3438	132.664	plausible reference	3.27979e+08
United States	2020-11-30	110.604	90.8136	133.654	plausible reference	3.27979e+08
United States	2020-12-01	111.767	92.6936	136.177	plausible reference	3.27979e+08
United States	2020-12-02	112.759	93.9252	137.595	plausible reference	3.27979e+08
United States	2020-12-03	113.518	95.2109	138.04	plausible reference	3.27979e+08
United States	2020-12-04	114.243	96.3987	138.298	plausible reference	3.27979e+08
United States	2020-09-18	33.5498	28.7868	38.0364	mandates easing	3.27979e+08
United States	2020-09-19	33.939	28.9078	38.5471	mandates easing	3.27979e+08
United States	2020-09-20	34.3355	29.0349	39.2534	mandates easing	3.27979e+08
United States	2020-09-21	34.7341	29.1851	40.0346	mandates easing	3.27979e+08
United States	2020-09-22	35.1364	29.3396	40.7321	mandates easing	3.27979e+08
United States	2020-09-23	35.5202	29.4805	41.4793	mandates easing	3.27979e+08
United States	2020-09-24	35.9061	29.6098	42.2463	mandates easing	3.27979e+08
United States	2020-09-25	36.3791	29.8519	43.0119	mandates easing	3.27979e+08
United States	2020-09-26	36.9317	30.2044	43.8034	mandates easing	3.27979e+08
United States	2020-09-27	37.5095	30.5293	44.7734	mandates easing	3.27979e+08
United States	2020-09-28	38.1149	30.8674	45.6856	mandates easing	3.27979e+08
United States	2020-09-29	38.7506	31.2369	46.6373	mandates easing	3.27979e+08
United States	2020-09-30	39.3526	31.6012	47.5326	mandates easing	3.27979e+08
United States	2020-10-01	39.9159	31.9907	48.4592	mandates easing	3.27979e+08
United States	2020-10-02	40.5374	32.406	49.4299	mandates easing	3.27979e+08
United States	2020-10-03	41.2162	32.8041	50.463	mandates easing	3.27979e+08
United States	2020-10-04	41.9162	33.1695	51.6027	mandates easing	3.27979e+08
United States	2020-10-05	42.6388	33.6696	52.8343	mandates easing	3.27979e+08
United States	2020-10-06	43.3852	34.204	53.9744	mandates easing	3.27979e+08
United States	2020-10-07	44.114	34.6703	55.0878	mandates easing	3.27979e+08
United States	2020-10-08	44.8311	35.071	56.0122	mandates easing	3.27979e+08
United States	2020-10-09	45.6221	35.6696	57.1511	mandates easing	3.27979e+08
United States	2020-10-10	46.4811	36.2724	58.6112	mandates easing	3.27979e+08
United States	2020-10-11	47.3665	36.8384	60.0667	mandates easing	3.27979e+08
United States	2020-10-12	48.2816	37.4274	61.5802	mandates easing	3.27979e+08
United States	2020-10-13	49.2289	38.1509	63.062	mandates easing	3.27979e+08
United States	2020-10-14	50.1581	38.8195	64.1282	mandates easing	3.27979e+08
United States	2020-10-15	51.0683	39.4359	65.6992	mandates easing	3.27979e+08
United States	2020-10-16	52.0637	40.1357	67.2038	mandates easing	3.27979e+08
United States	2020-10-17	53.1451	40.8426	68.8468	mandates easing	3.27979e+08
United States	2020-10-18	54.2622	41.6103	70.9297	mandates easing	3.27979e+08
United States	2020-10-19	55.4194	42.3921	72.6196	mandates easing	3.27979e+08
United States	2020-10-20	56.62	43.193	74.4951	mandates easing	3.27979e+08
United States	2020-10-21	57.8045	43.9904	76.4434	mandates easing	3.27979e+08
United States	2020-10-22	58.9729	44.781	78.5456	mandates easing	3.27979e+08
United States	2020-10-23	60.2549	45.6833	81.2727	mandates easing	3.27979e+08
United States	2020-10-24	61.6568	46.6412	84.128	mandates easing	3.27979e+08
United States	2020-10-25	63.1209	47.6576	86.9322	mandates easing	3.27979e+08
United States	2020-10-26	64.656	48.7228	89.4212	mandates easing	3.27979e+08
United States	2020-10-27	66.2685	49.6919	91.936	mandates easing	3.27979e+08
United States	2020-10-28	67.8838	50.8106	94.7749	mandates easing	3.27979e+08
United States	2020-10-29	69.4978	51.7386	97.7302	mandates easing	3.27979e+08
United States	2020-10-30	71.2649	52.7432	100.737	mandates easing	3.27979e+08
United States	2020-10-31	73.1951	54.1021	104.372	mandates easing	3.27979e+08
United States	2020-11-01	75.2158	55.3803	108.456	mandates easing	3.27979e+08
United States	2020-11-02	77.3294	56.6804	112.833	mandates easing	3.27979e+08
United States	2020-11-03	79.5421	58.1105	116.407	mandates easing	3.27979e+08
United States	2020-11-04	81.7623	59.5242	119.94	mandates easing	3.27979e+08
United States	2020-11-05	83.9827	60.9256	123.437	mandates easing	3.27979e+08
United States	2020-11-06	86.3953	62.4509	127.71	mandates easing	3.27979e+08
United States	2020-11-07	89.0099	64.1063	132.321	mandates easing	3.27979e+08
United States	2020-11-08	91.7377	65.6369	136.874	mandates easing	3.27979e+08
United States	2020-11-09	94.5882	67.2313	142.164	mandates easing	3.27979e+08
United States	2020-11-10	97.5697	68.8982	147.408	mandates easing	3.27979e+08
United States	2020-11-11	100.567	70.647	152.241	mandates easing	3.27979e+08
United States	2020-11-12	103.567	72.4031	157.769	mandates easing	3.27979e+08
United States	2020-11-13	106.808	74.1667	164.102	mandates easing	3.27979e+08
United States	2020-11-14	110.303	76.2997	170.143	mandates easing	3.27979e+08
United States	2020-11-15	113.944	78.4369	175.839	mandates easing	3.27979e+08
United States	2020-11-16	117.741	80.3724	182.458	mandates easing	3.27979e+08
United States	2020-11-17	121.703	82.5426	189.352	mandates easing	3.27979e+08
United States	2020-11-18	125.687	84.7352	196.533	mandates easing	3.27979e+08
United States	2020-11-19	129.673	86.9349	203.877	mandates easing	3.27979e+08
United States	2020-11-20	133.95	89.2012	212.003	mandates easing	3.27979e+08
United States	2020-11-21	138.54	92.0296	221.757	mandates easing	3.27979e+08
United States	2020-11-22	143.306	94.5636	229.862	mandates easing	3.27979e+08
United States	2020-11-23	148.261	97.0436	239.062	mandates easing	3.27979e+08
United States	2020-11-24	153.414	99.7997	249.554	mandates easing	3.27979e+08
United States	2020-11-25	158.585	102.523	259.931	mandates easing	3.27979e+08
United States	2020-11-26	163.741	104.962	270.998	mandates easing	3.27979e+08
United States	2020-11-27	169.236	107.994	282.257	mandates easing	3.27979e+08
United States	2020-11-28	175.095	111.245	292.4	mandates easing	3.27979e+08
United States	2020-11-29	181.149	114.604	304.296	mandates easing	3.27979e+08
United States	2020-11-30	187.411	117.571	315.193	mandates easing	3.27979e+08
United States	2020-12-01	193.889	120.696	327.69	mandates easing	3.27979e+08
United States	2020-12-02	200.36	124.041	338.706	mandates easing	3.27979e+08
United States	2020-12-03	206.775	127.391	349.735	mandates easing	3.27979e+08
United States	2020-12-04	213.551	130.948	360.001	mandates easing	3.27979e+08
United States	2020-12-05	220.717	134.736	370.958	mandates easing	3.27979e+08
United States	2020-12-06	228.07	138.609	383.398	mandates easing	3.27979e+08
United States	2020-12-07	235.618	142.597	397.936	mandates easing	3.27979e+08
United States	2020-12-08	243.365	146.615	411.298	mandates easing	3.27979e+08
United States	2020-12-09	251.045	150.561	424.985	mandates easing	3.27979e+08
United States	2020-12-10	258.589	154.46	438.221	mandates easing	3.27979e+08
United States	2020-12-11	266.464	158.12	454.435	mandates easing	3.27979e+08
United States	2020-12-12	274.703	162.038	469.219	mandates easing	3.27979e+08
United States	2020-12-13	283.071	166.709	485.095	mandates easing	3.27979e+08
United States	2020-12-14	291.568	171.459	500.927	mandates easing	3.27979e+08
United States	2020-12-15	300.192	175.701	515.028	mandates easing	3.27979e+08
United States	2020-12-16	308.641	180.06	533.346	mandates easing	3.27979e+08
United States	2020-12-17	316.822	184.65	548.772	mandates easing	3.27979e+08
United States	2020-12-18	325.226	189.353	564.221	mandates easing	3.27979e+08
United States	2020-12-19	333.89	193.791	580.183	mandates easing	3.27979e+08
United States	2020-12-20	342.558	198.291	595.795	mandates easing	3.27979e+08
United States	2020-12-21	351.217	203.505	611.032	mandates easing	3.27979e+08
United States	2020-12-22	359.853	207.893	625.551	mandates easing	3.27979e+08
United States	2020-12-23	368.157	212.751	635.134	mandates easing	3.27979e+08
United States	2020-12-24	376.023	217.476	648.137	mandates easing	3.27979e+08
United States	2020-12-25	383.927	222.308	662.322	mandates easing	3.27979e+08
United States	2020-12-26	391.91	226.964	676.574	mandates easing	3.27979e+08
United States	2020-12-27	399.718	231.939	688.58	mandates easing	3.27979e+08
United States	2020-12-28	407.337	236.118	700.579	mandates easing	3.27979e+08
United States	2020-12-29	414.756	240.27	709.979	mandates easing	3.27979e+08
United States	2020-12-30	421.683	244.684	715.657	mandates easing	3.27979e+08
United States	2020-12-31	428.009	249.428	723.388	mandates easing	3.27979e+08
United States	2021-01-01	434.162	253.558	732.803	mandates easing	3.27979e+08
United States	2021-01-02	437.726	255.742	734.965	mandates easing	3.27979e+08
United States	2021-01-03	440.774	258.243	739.074	mandates easing	3.27979e+08
United States	2021-01-04	445.679	262.276	745.595	mandates easing	3.27979e+08
United States	2021-01-05	450.076	265.178	748.673	mandates easing	3.27979e+08
United States	2021-01-06	454.028	268.775	750.476	mandates easing	3.27979e+08
United States	2021-01-07	457.568	271.609	753.011	mandates easing	3.27979e+08
United States	2021-01-08	460.448	273.706	753.969	mandates easing	3.27979e+08
United States	2021-01-09	462.591	276.492	754.202	mandates easing	3.27979e+08
United States	2021-01-10	464.445	279.363	752.551	mandates easing	3.27979e+08
United States	2021-01-11	466.07	282.529	750.192	mandates easing	3.27979e+08
United States	2021-01-12	467.273	284.831	747.968	mandates easing	3.27979e+08
United States	2021-01-13	468.063	286.151	741.775	mandates easing	3.27979e+08
United States	2021-01-14	468.448	288.636	735.346	mandates easing	3.27979e+08
United States	2021-01-15	468.232	290.115	728.583	mandates easing	3.27979e+08
United States	2021-01-16	467.349	291.297	721.609	mandates easing	3.27979e+08
United States	2021-01-17	466.13	292.787	714.463	mandates easing	3.27979e+08
United States	2021-01-18	464.64	293.619	707.134	mandates easing	3.27979e+08
United States	2021-01-19	462.758	294.298	697.911	mandates easing	3.27979e+08
United States	2021-01-20	460.5	295.84	687.98	mandates easing	3.27979e+08
United States	2021-01-21	457.883	297.125	677.996	mandates easing	3.27979e+08
United States	2021-01-22	454.792	297.528	667.997	mandates easing	3.27979e+08
United States	2021-01-23	451.178	297.807	658.174	mandates easing	3.27979e+08
United States	2021-01-24	447.245	298.351	645.883	mandates easing	3.27979e+08
United States	2021-01-25	443.065	297.513	635.162	mandates easing	3.27979e+08
United States	2021-01-26	438.588	296.526	624.661	mandates easing	3.27979e+08
United States	2021-01-27	433.834	295.424	610.984	mandates easing	3.27979e+08
United States	2021-01-28	428.823	294.112	599.66	mandates easing	3.27979e+08
United States	2021-01-29	423.513	292.863	588.013	mandates easing	3.27979e+08
United States	2021-01-30	417.868	291.281	576.309	mandates easing	3.27979e+08
United States	2021-01-31	411.967	289.042	563.368	mandates easing	3.27979e+08
United States	2021-02-01	405.883	287.449	550.699	mandates easing	3.27979e+08
United States	2021-02-02	399.625	285.378	536.686	mandates easing	3.27979e+08
United States	2021-02-03	393.213	283.093	525.573	mandates easing	3.27979e+08
United States	2021-02-04	386.665	281.122	511.789	mandates easing	3.27979e+08
United States	2021-02-05	379.997	278.057	500.712	mandates easing	3.27979e+08
United States	2021-02-06	373.178	274.49	490.078	mandates easing	3.27979e+08
United States	2021-02-07	366.184	270.409	479.172	mandates easing	3.27979e+08
United States	2021-02-08	359.079	266.697	467.952	mandates easing	3.27979e+08
United States	2021-02-09	351.919	263.415	457.065	mandates easing	3.27979e+08
United States	2021-02-10	344.718	259.847	447.377	mandates easing	3.27979e+08
United States	2021-02-11	337.49	255.272	437.996	mandates easing	3.27979e+08
United States	2021-02-12	330.29	250.775	427.375	mandates easing	3.27979e+08
United States	2021-02-13	323.092	247.182	418.025	mandates easing	3.27979e+08
United States	2021-02-14	315.791	242.879	408.243	mandates easing	3.27979e+08
United States	2021-02-15	308.442	237.686	398.623	mandates easing	3.27979e+08
United States	2021-02-16	301.13	231.843	388.942	mandates easing	3.27979e+08
United States	2021-02-17	293.864	225.573	378.56	mandates easing	3.27979e+08
United States	2021-02-18	286.651	219.167	369.594	mandates easing	3.27979e+08
United States	2021-02-19	279.571	210.927	360.095	mandates easing	3.27979e+08
United States	2021-02-20	272.598	203.343	350.701	mandates easing	3.27979e+08
United States	2021-02-21	265.579	197.806	341.691	mandates easing	3.27979e+08
United States	2021-02-22	258.557	190.819	332.595	mandates easing	3.27979e+08
United States	2021-02-23	251.633	183.158	322.796	mandates easing	3.27979e+08
United States	2021-02-24	244.808	175.297	312.71	mandates easing	3.27979e+08
United States	2021-02-25	238.087	167.812	303.815	mandates easing	3.27979e+08
United States	2021-02-26	231.558	160.698	295.822	mandates easing	3.27979e+08
United States	2021-02-27	225.199	153.567	288.469	mandates easing	3.27979e+08
United States	2021-02-28	218.83	146.24	281.078	mandates easing	3.27979e+08
United States	2020-05-18	33.0505	31.1706	34.8469	plausible reference	3.27979e+08
United States	2020-05-19	32.4909	30.6659	34.3277	plausible reference	3.27979e+08
United States	2020-05-20	31.9229	30.0555	33.8177	plausible reference	3.27979e+08
United States	2020-05-21	31.3449	29.4733	33.224	plausible reference	3.27979e+08
United States	2020-05-22	30.7573	28.8859	32.6454	plausible reference	3.27979e+08
United States	2020-05-23	30.1617	28.2597	32.1167	plausible reference	3.27979e+08
United States	2020-05-24	29.5607	27.6526	31.5236	plausible reference	3.27979e+08
United States	2020-05-25	28.9575	27.0223	30.9046	plausible reference	3.27979e+08
United States	2020-05-26	28.3553	26.4391	30.2676	plausible reference	3.27979e+08
United States	2020-05-27	27.7571	25.837	29.6985	plausible reference	3.27979e+08
United States	2020-05-28	27.1664	25.2839	29.1388	plausible reference	3.27979e+08
United States	2020-05-29	26.5873	24.7261	28.5398	plausible reference	3.27979e+08
United States	2020-05-30	26.0244	24.1777	28.0028	plausible reference	3.27979e+08
United States	2020-05-31	25.4834	23.7123	27.3874	plausible reference	3.27979e+08
United States	2020-06-01	24.9709	23.2655	26.7852	plausible reference	3.27979e+08
United States	2020-06-02	24.4939	22.9271	26.2061	plausible reference	3.27979e+08
United States	2020-06-03	24.0595	22.574	25.6605	plausible reference	3.27979e+08
United States	2020-06-04	23.6746	22.3085	25.1506	plausible reference	3.27979e+08
United States	2020-06-05	23.3457	22.0841	24.6879	plausible reference	3.27979e+08
United States	2020-06-06	23.0784	21.8916	24.2853	plausible reference	3.27979e+08
United States	2020-06-07	22.878	21.7997	24.0159	plausible reference	3.27979e+08
United States	2020-06-08	22.749	21.7351	23.7827	plausible reference	3.27979e+08
United States	2020-06-09	22.6956	21.6856	23.6833	plausible reference	3.27979e+08
United States	2020-06-10	22.7217	21.6604	23.7695	plausible reference	3.27979e+08
United States	2020-06-11	22.8304	21.7433	23.9683	plausible reference	3.27979e+08
United States	2020-06-12	23.0245	21.9124	24.27	plausible reference	3.27979e+08
United States	2020-06-13	23.3063	22.0858	24.7187	plausible reference	3.27979e+08
United States	2020-06-14	23.6772	22.2896	25.2534	plausible reference	3.27979e+08
United States	2020-06-15	24.1378	22.6358	25.9422	plausible reference	3.27979e+08
United States	2020-06-16	24.6883	22.9442	26.6719	plausible reference	3.27979e+08
United States	2020-06-17	25.3276	23.3925	27.5611	plausible reference	3.27979e+08
United States	2020-06-18	26.054	23.9146	28.5577	plausible reference	3.27979e+08
United States	2020-06-19	26.8646	24.5707	29.5899	plausible reference	3.27979e+08
United States	2020-06-20	27.755	25.2623	30.6627	plausible reference	3.27979e+08
United States	2020-06-21	28.7195	26.049	31.8281	plausible reference	3.27979e+08
United States	2020-06-22	29.7503	26.867	33.083	plausible reference	3.27979e+08
United States	2020-06-23	30.8376	27.8153	34.2494	plausible reference	3.27979e+08
United States	2020-06-24	31.9694	28.8659	35.4568	plausible reference	3.27979e+08
United States	2020-06-25	33.1317	29.9451	36.7351	plausible reference	3.27979e+08
United States	2020-06-26	34.3088	31.0468	37.9511	plausible reference	3.27979e+08
United States	2020-06-27	35.4845	32.1376	39.1655	plausible reference	3.27979e+08
United States	2020-06-28	36.6422	33.3539	40.3679	plausible reference	3.27979e+08
United States	2020-06-29	37.7664	34.4401	41.4305	plausible reference	3.27979e+08
United States	2020-06-30	38.8432	35.5356	42.3594	plausible reference	3.27979e+08
United States	2020-07-01	39.8612	36.5747	43.2777	plausible reference	3.27979e+08
United States	2020-07-02	40.8115	37.6601	44.0926	plausible reference	3.27979e+08
United States	2020-07-03	41.688	38.6881	44.8397	plausible reference	3.27979e+08
United States	2020-07-04	42.4874	39.6149	45.4513	plausible reference	3.27979e+08
United States	2020-07-05	43.2086	40.4647	46.1316	plausible reference	3.27979e+08
United States	2020-07-06	43.8529	41.237	46.7954	plausible reference	3.27979e+08
United States	2020-07-07	44.4233	41.769	47.3291	plausible reference	3.27979e+08
United States	2020-07-08	44.9244	42.252	47.756	plausible reference	3.27979e+08
United States	2020-07-09	45.3617	42.6784	48.0631	plausible reference	3.27979e+08
United States	2020-07-10	45.7414	43.0448	48.5215	plausible reference	3.27979e+08
United States	2020-07-11	46.0699	43.341	48.809	plausible reference	3.27979e+08
United States	2020-07-12	46.3537	43.6785	49.0609	plausible reference	3.27979e+08
United States	2020-07-13	46.5986	43.9549	49.2984	plausible reference	3.27979e+08
United States	2020-07-14	46.81	44.1401	49.518	plausible reference	3.27979e+08
United States	2020-07-15	46.992	44.3463	49.7171	plausible reference	3.27979e+08
United States	2020-07-16	47.1477	44.4508	49.8953	plausible reference	3.27979e+08
United States	2020-07-17	47.2791	44.6557	50.0324	plausible reference	3.27979e+08
United States	2020-07-18	47.3866	44.7719	50.1444	plausible reference	3.27979e+08
United States	2020-07-19	47.4697	44.9009	50.1823	plausible reference	3.27979e+08
United States	2020-07-20	47.5267	44.9878	50.2197	plausible reference	3.27979e+08
United States	2020-07-21	47.555	45.069	50.2084	plausible reference	3.27979e+08
United States	2020-07-22	47.5513	44.9764	50.2957	plausible reference	3.27979e+08
United States	2020-07-23	47.5118	44.82	50.2797	plausible reference	3.27979e+08
United States	2020-07-24	47.4326	44.6155	50.3296	plausible reference	3.27979e+08
United States	2020-07-25	47.3099	44.4603	50.256	plausible reference	3.27979e+08
United States	2020-07-26	47.1403	44.2569	50.115	plausible reference	3.27979e+08
United States	2020-07-27	46.9211	44.0434	49.9894	plausible reference	3.27979e+08
United States	2020-07-28	46.6508	43.8307	49.6441	plausible reference	3.27979e+08
United States	2020-07-29	46.3287	43.531	49.3351	plausible reference	3.27979e+08
United States	2020-07-30	45.9554	43.2005	48.9558	plausible reference	3.27979e+08
United States	2020-07-31	45.532	42.7504	48.4632	plausible reference	3.27979e+08
United States	2020-08-01	45.0608	42.2942	48.0065	plausible reference	3.27979e+08
United States	2020-08-02	44.5444	41.7524	47.4949	plausible reference	3.27979e+08
United States	2020-08-03	43.9858	41.2246	47.0357	plausible reference	3.27979e+08
United States	2020-08-04	43.3882	40.5305	46.4463	plausible reference	3.27979e+08
United States	2020-08-05	42.7555	39.9459	45.9244	plausible reference	3.27979e+08
United States	2020-08-06	42.0917	39.253	45.1701	plausible reference	3.27979e+08
United States	2020-08-07	41.4015	38.4589	44.4541	plausible reference	3.27979e+08
United States	2020-08-08	40.6902	37.794	43.6739	plausible reference	3.27979e+08
United States	2020-08-09	39.9639	37.2157	42.918	plausible reference	3.27979e+08
United States	2020-08-10	39.2295	36.4624	42.1458	plausible reference	3.27979e+08
United States	2020-08-11	38.4941	35.696	41.3902	plausible reference	3.27979e+08
United States	2020-08-12	37.7652	35.042	40.5753	plausible reference	3.27979e+08
United States	2020-08-13	37.0501	34.422	39.7785	plausible reference	3.27979e+08
United States	2020-08-14	36.3556	33.763	38.9884	plausible reference	3.27979e+08
United States	2020-08-15	35.688	33.1649	38.2952	plausible reference	3.27979e+08
United States	2020-08-16	35.0528	32.5676	37.6239	plausible reference	3.27979e+08
United States	2020-08-17	34.4546	32.0562	36.8926	plausible reference	3.27979e+08
United States	2020-08-18	33.8973	31.6127	36.2498	plausible reference	3.27979e+08
United States	2020-08-19	33.384	31.2263	35.6463	plausible reference	3.27979e+08
United States	2020-08-20	32.9167	30.8483	35.1128	plausible reference	3.27979e+08
United States	2020-08-21	32.4966	30.5561	34.7076	plausible reference	3.27979e+08
United States	2020-08-22	32.1238	30.1807	34.2431	plausible reference	3.27979e+08
United States	2020-08-23	31.798	29.973	33.8184	plausible reference	3.27979e+08
United States	2020-08-24	31.5179	29.684	33.5196	plausible reference	3.27979e+08
United States	2020-08-25	31.282	29.4938	33.3193	plausible reference	3.27979e+08
United States	2020-08-26	31.0884	29.3095	32.9648	plausible reference	3.27979e+08
United States	2020-08-27	30.935	29.1854	32.8391	plausible reference	3.27979e+08
United States	2020-08-28	30.8197	29.0535	32.6869	plausible reference	3.27979e+08
United States	2020-08-29	30.7402	28.9403	32.5597	plausible reference	3.27979e+08
United States	2020-08-30	30.6945	28.8633	32.6225	plausible reference	3.27979e+08
United States	2020-08-31	30.6801	28.867	32.5199	plausible reference	3.27979e+08
United States	2020-09-01	30.6939	28.8501	32.6297	plausible reference	3.27979e+08
United States	2020-09-02	30.7329	28.8924	32.6704	plausible reference	3.27979e+08
United States	2020-09-03	30.7915	28.9529	32.7059	plausible reference	3.27979e+08
United States	2020-09-04	30.8647	28.9571	32.7901	plausible reference	3.27979e+08
United States	2020-09-05	30.9481	28.8597	32.8487	plausible reference	3.27979e+08
United States	2020-09-06	31.0393	28.8223	33.0044	plausible reference	3.27979e+08
United States	2020-09-07	31.1369	28.7917	33.1672	plausible reference	3.27979e+08
United States	2020-09-08	31.2408	28.7611	33.3982	plausible reference	3.27979e+08
United States	2020-09-09	31.3484	28.7205	33.7279	plausible reference	3.27979e+08
United States	2020-09-10	31.4704	28.7001	33.9501	plausible reference	3.27979e+08
United States	2020-09-11	31.613	28.633	34.277	plausible reference	3.27979e+08
United States	2020-09-12	31.7835	28.5597	34.7351	plausible reference	3.27979e+08
United States	2020-09-13	31.9927	28.5748	35.1703	plausible reference	3.27979e+08
United States	2020-09-14	32.2563	28.5981	35.8054	plausible reference	3.27979e+08
United States	2020-09-15	32.5505	28.5904	36.3623	plausible reference	3.27979e+08
United States	2020-09-16	32.8659	28.6338	36.9149	plausible reference	3.27979e+08
United States	2020-09-17	33.19	28.6943	37.4736	plausible reference	3.27979e+08
United States	2020-02-01	0.0196428	0.0142218	0.0268986	plausible reference + 85%_masks	3.27979e+08
United States	2020-02-02	0.0217956	0.0154258	0.0303854	plausible reference + 85%_masks	3.27979e+08
United States	2020-02-03	0.0244698	0.0169975	0.0345625	plausible reference + 85%_masks	3.27979e+08
United States	2020-02-04	0.0276855	0.0188952	0.0394469	plausible reference + 85%_masks	3.27979e+08
United States	2020-02-05	0.0314766	0.0213706	0.0447527	plausible reference + 85%_masks	3.27979e+08
United States	2020-02-06	0.0358875	0.0242913	0.0505813	plausible reference + 85%_masks	3.27979e+08
United States	2020-02-07	0.04097	0.0276948	0.0574166	plausible reference + 85%_masks	3.27979e+08
United States	2020-02-08	0.0467804	0.0318446	0.0649003	plausible reference + 85%_masks	3.27979e+08
United States	2020-02-09	0.0534563	0.0365722	0.0737971	plausible reference + 85%_masks	3.27979e+08
United States	2020-02-10	0.0668553	0.0419393	0.134703	plausible reference + 85%_masks	3.27979e+08
United States	2020-02-11	0.0828039	0.0482236	0.154182	plausible reference + 85%_masks	3.27979e+08
United States	2020-02-12	0.101886	0.0554712	0.176194	plausible reference + 85%_masks	3.27979e+08
United States	2020-02-13	0.123117	0.0637842	0.195851	plausible reference + 85%_masks	3.27979e+08
United States	2020-02-14	0.149793	0.0959736	0.225129	plausible reference + 85%_masks	3.27979e+08
United States	2020-02-15	0.174916	0.114286	0.261131	plausible reference + 85%_masks	3.27979e+08
United States	2020-02-16	0.203142	0.132516	0.292641	plausible reference + 85%_masks	3.27979e+08
United States	2020-02-17	0.236656	0.14844	0.33802	plausible reference + 85%_masks	3.27979e+08
United States	2020-02-18	0.279756	0.187148	0.403558	plausible reference + 85%_masks	3.27979e+08
United States	2020-02-19	0.335445	0.220451	0.511196	plausible reference + 85%_masks	3.27979e+08
United States	2020-02-20	0.398424	0.251136	0.585157	plausible reference + 85%_masks	3.27979e+08
United States	2020-02-21	0.473805	0.29679	0.680194	plausible reference + 85%_masks	3.27979e+08
United States	2020-02-22	0.562772	0.362534	0.796759	plausible reference + 85%_masks	3.27979e+08
United States	2020-02-23	0.666462	0.453582	0.943426	plausible reference + 85%_masks	3.27979e+08
United States	2020-02-24	0.785816	0.524425	1.12399	plausible reference + 85%_masks	3.27979e+08
United States	2020-02-25	0.937019	0.612249	1.36867	plausible reference + 85%_masks	3.27979e+08
United States	2020-02-26	1.12773	0.721398	1.67	plausible reference + 85%_masks	3.27979e+08
United States	2020-02-27	1.36986	0.861307	2.04636	plausible reference + 85%_masks	3.27979e+08
United States	2020-02-28	1.68334	1.03509	2.56429	plausible reference + 85%_masks	3.27979e+08
United States	2020-02-29	2.08397	1.26224	3.19802	plausible reference + 85%_masks	3.27979e+08
United States	2020-03-01	2.59589	1.54281	4.01595	plausible reference + 85%_masks	3.27979e+08
United States	2020-03-02	3.25155	1.90014	5.058	plausible reference + 85%_masks	3.27979e+08
United States	2020-03-03	4.08974	2.38409	6.37741	plausible reference + 85%_masks	3.27979e+08
United States	2020-03-04	5.15222	2.97744	8.04543	plausible reference + 85%_masks	3.27979e+08
United States	2020-03-05	6.4952	3.74771	10.1251	plausible reference + 85%_masks	3.27979e+08
United States	2020-03-06	8.17558	4.72499	12.6796	plausible reference + 85%_masks	3.27979e+08
United States	2020-03-07	10.2513	5.96203	15.7289	plausible reference + 85%_masks	3.27979e+08
United States	2020-03-08	12.7766	7.54488	19.4042	plausible reference + 85%_masks	3.27979e+08
United States	2020-03-09	15.7957	9.52356	23.6345	plausible reference + 85%_masks	3.27979e+08
United States	2020-03-10	19.337	11.9217	28.4116	plausible reference + 85%_masks	3.27979e+08
United States	2020-03-11	23.4064	14.8525	33.6838	plausible reference + 85%_masks	3.27979e+08
United States	2020-03-12	28.0045	18.3313	39.5368	plausible reference + 85%_masks	3.27979e+08
United States	2020-03-13	33.057	22.2859	45.5139	plausible reference + 85%_masks	3.27979e+08
United States	2020-03-14	38.4792	26.8025	51.6308	plausible reference + 85%_masks	3.27979e+08
United States	2020-03-15	44.1497	31.6455	57.6189	plausible reference + 85%_masks	3.27979e+08
United States	2020-03-16	49.9243	37.0428	63.4755	plausible reference + 85%_masks	3.27979e+08
United States	2020-03-17	55.6176	42.6993	68.7911	plausible reference + 85%_masks	3.27979e+08
United States	2020-03-18	61.0865	48.2272	73.5788	plausible reference + 85%_masks	3.27979e+08
United States	2020-03-19	66.1767	53.8368	77.7372	plausible reference + 85%_masks	3.27979e+08
United States	2020-03-20	70.7586	59.3134	81.0114	plausible reference + 85%_masks	3.27979e+08
United States	2020-03-21	74.7368	64.4334	83.8602	plausible reference + 85%_masks	3.27979e+08
United States	2020-03-22	78.0556	69.0013	86.1672	plausible reference + 85%_masks	3.27979e+08
United States	2020-03-23	80.6995	73.017	87.597	plausible reference + 85%_masks	3.27979e+08
United States	2020-03-24	82.6881	76.2941	88.6951	plausible reference + 85%_masks	3.27979e+08
United States	2020-03-25	84.0689	78.703	89.3956	plausible reference + 85%_masks	3.27979e+08
United States	2020-03-26	84.9087	80.0775	89.9061	plausible reference + 85%_masks	3.27979e+08
United States	2020-03-27	85.286	80.4705	90.155	plausible reference + 85%_masks	3.27979e+08
United States	2020-03-28	85.2839	80.6427	90.1579	plausible reference + 85%_masks	3.27979e+08
United States	2020-03-29	84.9838	80.322	90.2047	plausible reference + 85%_masks	3.27979e+08
United States	2020-03-30	84.4609	79.6966	89.8219	plausible reference + 85%_masks	3.27979e+08
United States	2020-03-31	83.7804	78.8679	89.3175	plausible reference + 85%_masks	3.27979e+08
United States	2020-04-01	82.9955	78.1296	88.406	plausible reference + 85%_masks	3.27979e+08
United States	2020-04-02	82.1474	77.3829	87.4412	plausible reference + 85%_masks	3.27979e+08
United States	2020-04-03	81.2658	76.6765	86.3443	plausible reference + 85%_masks	3.27979e+08
United States	2020-04-04	80.3706	75.9492	85.4283	plausible reference + 85%_masks	3.27979e+08
United States	2020-04-05	79.4739	75.231	84.4792	plausible reference + 85%_masks	3.27979e+08
United States	2020-04-06	78.5816	74.2937	83.4981	plausible reference + 85%_masks	3.27979e+08
United States	2020-04-07	77.695	73.3667	82.4816	plausible reference + 85%_masks	3.27979e+08
United States	2020-04-08	76.8116	72.4789	81.622	plausible reference + 85%_masks	3.27979e+08
United States	2020-04-09	75.9259	71.6281	80.7355	plausible reference + 85%_masks	3.27979e+08
United States	2020-04-10	75.0304	70.7239	79.7405	plausible reference + 85%_masks	3.27979e+08
United States	2020-04-11	74.1158	69.8125	78.7707	plausible reference + 85%_masks	3.27979e+08
United States	2020-04-12	73.1725	68.9184	77.7512	plausible reference + 85%_masks	3.27979e+08
United States	2020-04-13	72.1905	67.8754	76.7157	plausible reference + 85%_masks	3.27979e+08
United States	2020-04-14	71.161	66.7865	75.6857	plausible reference + 85%_masks	3.27979e+08
United States	2020-04-15	70.0767	65.5816	74.6265	plausible reference + 85%_masks	3.27979e+08
United States	2020-04-16	68.9321	64.3509	73.5512	plausible reference + 85%_masks	3.27979e+08
United States	2020-04-17	67.724	63.1846	72.3273	plausible reference + 85%_masks	3.27979e+08
United States	2020-04-18	66.4515	61.8551	71.0714	plausible reference + 85%_masks	3.27979e+08
United States	2020-04-19	65.116	60.4903	69.82	plausible reference + 85%_masks	3.27979e+08
United States	2020-04-20	63.7209	59.0266	68.3995	plausible reference + 85%_masks	3.27979e+08
United States	2020-04-21	62.2717	57.6297	67.0547	plausible reference + 85%_masks	3.27979e+08
United States	2020-04-22	60.7758	56.2544	65.5106	plausible reference + 85%_masks	3.27979e+08
United States	2020-04-23	59.2425	54.6849	63.8855	plausible reference + 85%_masks	3.27979e+08
United States	2020-04-24	57.683	53.1965	62.2503	plausible reference + 85%_masks	3.27979e+08
United States	2020-04-25	56.1098	51.6645	60.6134	plausible reference + 85%_masks	3.27979e+08
United States	2020-04-26	54.5363	50.2734	58.9945	plausible reference + 85%_masks	3.27979e+08
United States	2020-04-27	52.9758	48.7832	57.2513	plausible reference + 85%_masks	3.27979e+08
United States	2020-04-28	51.4417	47.3641	55.603	plausible reference + 85%_masks	3.27979e+08
United States	2020-04-29	49.9466	46.0233	53.9659	plausible reference + 85%_masks	3.27979e+08
United States	2020-04-30	48.5015	44.7566	52.374	plausible reference + 85%_masks	3.27979e+08
United States	2020-05-01	47.1162	43.5109	50.8591	plausible reference + 85%_masks	3.27979e+08
United States	2020-05-02	45.7985	42.4033	49.3735	plausible reference + 85%_masks	3.27979e+08
United States	2020-05-03	44.5538	41.4016	47.8884	plausible reference + 85%_masks	3.27979e+08
United States	2020-05-04	43.3855	40.3919	46.5314	plausible reference + 85%_masks	3.27979e+08
United States	2020-05-05	42.2948	39.3685	45.2764	plausible reference + 85%_masks	3.27979e+08
United States	2020-05-06	41.2809	38.5287	44.0787	plausible reference + 85%_masks	3.27979e+08
United States	2020-05-07	40.3409	37.7648	42.9985	plausible reference + 85%_masks	3.27979e+08
United States	2020-05-08	39.4704	37.0101	41.9746	plausible reference + 85%_masks	3.27979e+08
United States	2020-05-09	38.6635	36.4414	41.0659	plausible reference + 85%_masks	3.27979e+08
United States	2020-05-10	37.9133	35.7964	40.1331	plausible reference + 85%_masks	3.27979e+08
United States	2020-05-11	37.2122	35.1465	39.3409	plausible reference + 85%_masks	3.27979e+08
United States	2020-05-12	36.5529	34.5303	38.6056	plausible reference + 85%_masks	3.27979e+08
United States	2020-05-13	35.9278	33.9316	37.9076	plausible reference + 85%_masks	3.27979e+08
United States	2020-05-14	35.3296	33.3385	37.2879	plausible reference + 85%_masks	3.27979e+08
United States	2020-05-15	34.751	32.7541	36.6643	plausible reference + 85%_masks	3.27979e+08
United States	2020-05-16	34.1848	32.184	36.0218	plausible reference + 85%_masks	3.27979e+08
United States	2020-05-17	33.6245	31.6584	35.4449	plausible reference + 85%_masks	3.27979e+08
United States	2020-05-18	33.0639	31.1393	34.885	plausible reference + 85%_masks	3.27979e+08
United States	2020-05-19	32.4983	30.5998	34.3471	plausible reference + 85%_masks	3.27979e+08
United States	2020-05-20	31.9242	30.0341	33.8063	plausible reference + 85%_masks	3.27979e+08
United States	2020-05-21	31.3403	29.4293	33.2342	plausible reference + 85%_masks	3.27979e+08
United States	2020-05-22	30.7468	28.8475	32.6677	plausible reference + 85%_masks	3.27979e+08
United States	2020-05-23	30.1455	28.2385	32.1021	plausible reference + 85%_masks	3.27979e+08
United States	2020-05-24	29.5391	27.6157	31.5228	plausible reference + 85%_masks	3.27979e+08
United States	2020-05-25	28.9307	26.9918	30.8964	plausible reference + 85%_masks	3.27979e+08
United States	2020-05-26	28.3233	26.3973	30.2985	plausible reference + 85%_masks	3.27979e+08
United States	2020-05-27	27.7203	25.7848	29.6819	plausible reference + 85%_masks	3.27979e+08
United States	2020-05-28	27.1253	25.223	29.0964	plausible reference + 85%_masks	3.27979e+08
United States	2020-05-29	26.5424	24.6781	28.4902	plausible reference + 85%_masks	3.27979e+08
United States	2020-05-30	25.9768	24.1533	27.9091	plausible reference + 85%_masks	3.27979e+08
United States	2020-05-31	25.4349	23.7289	27.3025	plausible reference + 85%_masks	3.27979e+08
United States	2020-06-01	24.9236	23.3487	26.6918	plausible reference + 85%_masks	3.27979e+08
United States	2020-06-02	24.4505	22.9646	26.1171	plausible reference + 85%_masks	3.27979e+08
United States	2020-06-03	24.0231	22.6491	25.5704	plausible reference + 85%_masks	3.27979e+08
United States	2020-06-04	23.6487	22.3912	25.0859	plausible reference + 85%_masks	3.27979e+08
United States	2020-06-05	23.3337	22.1992	24.6341	plausible reference + 85%_masks	3.27979e+08
United States	2020-06-06	23.0835	22.0118	24.2744	plausible reference + 85%_masks	3.27979e+08
United States	2020-06-07	22.9028	21.8947	23.978	plausible reference + 85%_masks	3.27979e+08
United States	2020-06-08	22.7949	21.8217	23.8214	plausible reference + 85%_masks	3.27979e+08
United States	2020-06-09	22.7625	21.7876	23.8016	plausible reference + 85%_masks	3.27979e+08
United States	2020-06-10	22.8073	21.8156	23.9085	plausible reference + 85%_masks	3.27979e+08
United States	2020-06-11	22.9306	21.8756	24.1418	plausible reference + 85%_masks	3.27979e+08
United States	2020-06-12	23.1331	22.0227	24.4384	plausible reference + 85%_masks	3.27979e+08
United States	2020-06-13	23.4158	22.1871	24.8545	plausible reference + 85%_masks	3.27979e+08
United States	2020-06-14	23.78	22.3887	25.4177	plausible reference + 85%_masks	3.27979e+08
United States	2020-06-15	24.2267	22.6701	26.013	plausible reference + 85%_masks	3.27979e+08
United States	2020-06-16	24.7575	22.9997	26.6584	plausible reference + 85%_masks	3.27979e+08
United States	2020-06-17	25.3732	23.4211	27.5612	plausible reference + 85%_masks	3.27979e+08
United States	2020-06-18	26.074	23.936	28.5177	plausible reference + 85%_masks	3.27979e+08
United States	2020-06-19	26.859	24.5529	29.5027	plausible reference + 85%_masks	3.27979e+08
United States	2020-06-20	27.7253	25.2363	30.5602	plausible reference + 85%_masks	3.27979e+08
United States	2020-06-21	28.6683	26.0182	31.6754	plausible reference + 85%_masks	3.27979e+08
United States	2020-06-22	29.6809	26.8576	32.9115	plausible reference + 85%_masks	3.27979e+08
United States	2020-06-23	30.7536	27.8171	34.0753	plausible reference + 85%_masks	3.27979e+08
United States	2020-06-24	31.8748	28.8471	35.3813	plausible reference + 85%_masks	3.27979e+08
United States	2020-06-25	33.0303	29.8911	36.634	plausible reference + 85%_masks	3.27979e+08
United States	2020-06-26	34.2045	30.9794	37.869	plausible reference + 85%_masks	3.27979e+08
United States	2020-06-27	35.3807	32.114	39.0311	plausible reference + 85%_masks	3.27979e+08
United States	2020-06-28	36.5424	33.2767	40.2318	plausible reference + 85%_masks	3.27979e+08
United States	2020-06-29	37.6739	34.376	41.3712	plausible reference + 85%_masks	3.27979e+08
United States	2020-06-30	38.7612	35.4438	42.3238	plausible reference + 85%_masks	3.27979e+08
United States	2020-07-01	39.7925	36.5157	43.241	plausible reference + 85%_masks	3.27979e+08
United States	2020-07-02	40.7587	37.5902	44.0463	plausible reference + 85%_masks	3.27979e+08
United States	2020-07-03	41.6534	38.6248	44.8692	plausible reference + 85%_masks	3.27979e+08
United States	2020-07-04	42.4726	39.5866	45.5217	plausible reference + 85%_masks	3.27979e+08
United States	2020-07-05	43.2147	40.4655	46.1739	plausible reference + 85%_masks	3.27979e+08
United States	2020-07-06	43.8801	41.1841	46.8624	plausible reference + 85%_masks	3.27979e+08
United States	2020-07-07	44.471	41.7816	47.3951	plausible reference + 85%_masks	3.27979e+08
United States	2020-07-08	44.9908	42.276	47.8042	plausible reference + 85%_masks	3.27979e+08
United States	2020-07-09	45.444	42.7481	48.164	plausible reference + 85%_masks	3.27979e+08
United States	2020-07-10	45.8359	43.1397	48.5844	plausible reference + 85%_masks	3.27979e+08
United States	2020-07-11	46.1722	43.4688	48.906	plausible reference + 85%_masks	3.27979e+08
United States	2020-07-12	46.459	43.7595	49.1468	plausible reference + 85%_masks	3.27979e+08
United States	2020-07-13	46.7021	44.0248	49.426	plausible reference + 85%_masks	3.27979e+08
United States	2020-07-14	46.9068	44.2459	49.5901	plausible reference + 85%_masks	3.27979e+08
United States	2020-07-15	47.0781	44.4726	49.8341	plausible reference + 85%_masks	3.27979e+08
United States	2020-07-16	47.2198	44.5443	49.9858	plausible reference + 85%_masks	3.27979e+08
United States	2020-07-17	47.3347	44.6914	50.0668	plausible reference + 85%_masks	3.27979e+08
United States	2020-07-18	47.4242	44.8041	50.169	plausible reference + 85%_masks	3.27979e+08
United States	2020-07-19	47.4889	44.9414	50.2837	plausible reference + 85%_masks	3.27979e+08
United States	2020-07-20	47.5278	44.957	50.257	plausible reference + 85%_masks	3.27979e+08
United States	2020-07-21	47.539	45.0285	50.2121	plausible reference + 85%_masks	3.27979e+08
United States	2020-07-22	47.5199	44.9254	50.2483	plausible reference + 85%_masks	3.27979e+08
United States	2020-07-23	47.4671	44.7312	50.1954	plausible reference + 85%_masks	3.27979e+08
United States	2020-07-24	47.3771	44.5408	50.2915	plausible reference + 85%_masks	3.27979e+08
United States	2020-07-25	47.2461	44.4474	50.2131	plausible reference + 85%_masks	3.27979e+08
United States	2020-07-26	47.071	44.2387	50.0782	plausible reference + 85%_masks	3.27979e+08
United States	2020-07-27	46.8491	44.0039	49.8521	plausible reference + 85%_masks	3.27979e+08
United States	2020-07-28	46.5787	43.7869	49.5925	plausible reference + 85%_masks	3.27979e+08
United States	2020-07-29	46.2589	43.4626	49.238	plausible reference + 85%_masks	3.27979e+08
United States	2020-07-30	45.89	43.1199	48.8887	plausible reference + 85%_masks	3.27979e+08
United States	2020-07-31	45.473	42.7077	48.3878	plausible reference + 85%_masks	3.27979e+08
United States	2020-08-01	45.0097	42.2419	47.8952	plausible reference + 85%_masks	3.27979e+08
United States	2020-08-02	44.5024	41.7372	47.4482	plausible reference + 85%_masks	3.27979e+08
United States	2020-08-03	43.9537	41.2429	46.9878	plausible reference + 85%_masks	3.27979e+08
United States	2020-08-04	43.3666	40.5253	46.3746	plausible reference + 85%_masks	3.27979e+08
United States	2020-08-05	42.7442	39.9256	45.8545	plausible reference + 85%_masks	3.27979e+08
United States	2020-08-06	42.0902	39.2027	45.1619	plausible reference + 85%_masks	3.27979e+08
United States	2020-08-07	41.409	38.4864	44.4547	plausible reference + 85%_masks	3.27979e+08
United States	2020-08-08	40.7053	37.8252	43.6639	plausible reference + 85%_masks	3.27979e+08
United States	2020-08-09	39.9852	37.1883	42.9416	plausible reference + 85%_masks	3.27979e+08
United States	2020-08-10	39.2552	36.4888	42.121	plausible reference + 85%_masks	3.27979e+08
United States	2020-08-11	38.5226	35.7522	41.365	plausible reference + 85%_masks	3.27979e+08
United States	2020-08-12	37.795	35.1167	40.6142	plausible reference + 85%_masks	3.27979e+08
United States	2020-08-13	37.0796	34.3953	39.7487	plausible reference + 85%_masks	3.27979e+08
United States	2020-08-14	36.3837	33.8168	39.06	plausible reference + 85%_masks	3.27979e+08
United States	2020-08-15	35.7137	33.1831	38.3631	plausible reference + 85%_masks	3.27979e+08
United States	2020-08-16	35.0754	32.6216	37.6625	plausible reference + 85%_masks	3.27979e+08
United States	2020-08-17	34.4738	32.0904	36.9174	plausible reference + 85%_masks	3.27979e+08
United States	2020-08-18	33.9133	31.6232	36.3102	plausible reference + 85%_masks	3.27979e+08
United States	2020-08-19	33.3971	31.2183	35.6484	plausible reference + 85%_masks	3.27979e+08
United States	2020-08-20	32.9277	30.8602	35.1906	plausible reference + 85%_masks	3.27979e+08
United States	2020-08-21	32.5066	30.5615	34.7426	plausible reference + 85%_masks	3.27979e+08
United States	2020-08-22	32.1342	30.1914	34.3385	plausible reference + 85%_masks	3.27979e+08
United States	2020-08-23	31.8103	29.9557	33.7976	plausible reference + 85%_masks	3.27979e+08
United States	2020-08-24	31.5339	29.7086	33.5481	plausible reference + 85%_masks	3.27979e+08
United States	2020-08-25	31.3034	29.5358	33.2844	plausible reference + 85%_masks	3.27979e+08
United States	2020-08-26	31.117	29.3431	32.9796	plausible reference + 85%_masks	3.27979e+08
United States	2020-08-27	30.9725	29.2434	32.8981	plausible reference + 85%_masks	3.27979e+08
United States	2020-08-28	30.868	29.0977	32.7086	plausible reference + 85%_masks	3.27979e+08
United States	2020-08-29	30.8013	29.0119	32.6594	plausible reference + 85%_masks	3.27979e+08
United States	2020-08-30	30.7706	28.9249	32.6751	plausible reference + 85%_masks	3.27979e+08
United States	2020-08-31	30.7737	28.9594	32.6653	plausible reference + 85%_masks	3.27979e+08
United States	2020-09-01	30.8078	28.9876	32.7545	plausible reference + 85%_masks	3.27979e+08
United States	2020-09-02	30.8689	29.0054	32.8364	plausible reference + 85%_masks	3.27979e+08
United States	2020-09-03	30.9521	29.08	32.8624	plausible reference + 85%_masks	3.27979e+08
United States	2020-09-04	31.052	29.1383	32.9838	plausible reference + 85%_masks	3.27979e+08
United States	2020-09-05	31.1637	29.0617	33.1043	plausible reference + 85%_masks	3.27979e+08
United States	2020-09-06	31.2848	29.0673	33.2538	plausible reference + 85%_masks	3.27979e+08
United States	2020-09-07	31.4145	29.0418	33.4633	plausible reference + 85%_masks	3.27979e+08
United States	2020-09-08	31.5516	29.0735	33.7614	plausible reference + 85%_masks	3.27979e+08
United States	2020-09-09	31.6903	29.0124	34.0313	plausible reference + 85%_masks	3.27979e+08
United States	2020-09-10	31.8451	28.9836	34.3241	plausible reference + 85%_masks	3.27979e+08
United States	2020-09-11	32.0215	28.9532	34.7505	plausible reference + 85%_masks	3.27979e+08
United States	2020-09-12	32.2272	28.9477	35.1849	plausible reference + 85%_masks	3.27979e+08
United States	2020-09-13	32.4736	28.9783	35.7859	plausible reference + 85%_masks	3.27979e+08
United States	2020-09-14	32.7798	28.9872	36.4303	plausible reference + 85%_masks	3.27979e+08
United States	2020-09-15	33.1179	29.0504	37.1543	plausible reference + 85%_masks	3.27979e+08
United States	2020-09-16	33.4792	29.0876	37.6696	plausible reference + 85%_masks	3.27979e+08
United States	2020-09-17	33.8504	29.2601	38.2412	plausible reference + 85%_masks	3.27979e+08
United States	2020-09-18	34.2586	29.4277	38.8959	plausible reference + 85%_masks	3.27979e+08
United States	2020-09-19	34.6976	29.6018	39.5916	plausible reference + 85%_masks	3.27979e+08
United States	2020-09-20	35.1449	29.7689	40.2814	plausible reference + 85%_masks	3.27979e+08
United States	2020-09-21	35.595	29.9247	41.0202	plausible reference + 85%_masks	3.27979e+08
United States	2020-09-22	36.05	30.1016	41.7508	plausible reference + 85%_masks	3.27979e+08
United States	2020-09-23	36.4871	30.2999	42.4805	plausible reference + 85%_masks	3.27979e+08
United States	2020-09-24	36.9273	30.4486	43.2394	plausible reference + 85%_masks	3.27979e+08
United States	2020-09-25	37.4571	30.718	44.2048	plausible reference + 85%_masks	3.27979e+08
United States	2020-09-26	38.0686	31.0949	45.0808	plausible reference + 85%_masks	3.27979e+08
United States	2020-09-27	38.7068	31.4619	46.0643	plausible reference + 85%_masks	3.27979e+08
United States	2020-09-28	39.3738	31.8335	47.1195	plausible reference + 85%_masks	3.27979e+08
United States	2020-09-29	40.0724	32.2437	48.2075	plausible reference + 85%_masks	3.27979e+08
United States	2020-09-30	40.7376	32.6551	49.1095	plausible reference + 85%_masks	3.27979e+08
United States	2020-10-01	41.3642	33.0387	50.1121	plausible reference + 85%_masks	3.27979e+08
United States	2020-10-02	42.0515	33.4552	51.3236	plausible reference + 85%_masks	3.27979e+08
United States	2020-10-03	42.7985	33.9015	52.5111	plausible reference + 85%_masks	3.27979e+08
United States	2020-10-04	43.5678	34.4149	53.816	plausible reference + 85%_masks	3.27979e+08
United States	2020-10-05	44.2131	34.8769	54.8725	plausible reference + 85%_masks	3.27979e+08
United States	2020-10-06	44.8538	35.3436	55.6498	plausible reference + 85%_masks	3.27979e+08
United States	2020-10-07	45.5831	35.7705	56.2684	plausible reference + 85%_masks	3.27979e+08
United States	2020-10-08	46.2813	36.1255	57.3103	plausible reference + 85%_masks	3.27979e+08
United States	2020-10-09	46.4359	36.2046	57.5841	plausible reference + 85%_masks	3.27979e+08
United States	2020-10-10	45.993	35.7485	57.4931	plausible reference + 85%_masks	3.27979e+08
United States	2020-10-11	45.465	35.3926	56.8664	plausible reference + 85%_masks	3.27979e+08
United States	2020-10-12	44.8086	34.8124	55.9758	plausible reference + 85%_masks	3.27979e+08
United States	2020-10-13	44.0256	34.2334	54.8119	plausible reference + 85%_masks	3.27979e+08
United States	2020-10-14	43.0801	33.5386	53.812	plausible reference + 85%_masks	3.27979e+08
United States	2020-10-15	41.9567	32.7281	52.2811	plausible reference + 85%_masks	3.27979e+08
United States	2020-10-16	41.2674	32.2028	51.3682	plausible reference + 85%_masks	3.27979e+08
United States	2020-10-17	41.0441	32.0663	51.2599	plausible reference + 85%_masks	3.27979e+08
United States	2020-10-18	40.7607	31.7558	51.1556	plausible reference + 85%_masks	3.27979e+08
United States	2020-10-19	40.4467	31.64	50.7273	plausible reference + 85%_masks	3.27979e+08
United States	2020-10-20	40.132	31.4694	50.1893	plausible reference + 85%_masks	3.27979e+08
United States	2020-10-21	39.7845	31.2843	49.9117	plausible reference + 85%_masks	3.27979e+08
United States	2020-10-22	39.4136	31.1023	49.7032	plausible reference + 85%_masks	3.27979e+08
United States	2020-10-23	39.0994	30.7672	49.4947	plausible reference + 85%_masks	3.27979e+08
United States	2020-10-24	38.8359	30.5391	49.3444	plausible reference + 85%_masks	3.27979e+08
United States	2020-10-25	38.6114	30.384	49.3288	plausible reference + 85%_masks	3.27979e+08
United States	2020-10-26	38.4386	30.2391	49.2217	plausible reference + 85%_masks	3.27979e+08
United States	2020-10-27	38.3103	30.0081	49.3433	plausible reference + 85%_masks	3.27979e+08
United States	2020-10-28	38.1923	29.9053	49.4637	plausible reference + 85%_masks	3.27979e+08
United States	2020-10-29	38.0859	29.6878	49.3664	plausible reference + 85%_masks	3.27979e+08
United States	2020-10-30	38.0646	29.4585	49.742	plausible reference + 85%_masks	3.27979e+08
United States	2020-10-31	38.1226	29.3484	50.1939	plausible reference + 85%_masks	3.27979e+08
United States	2020-11-01	38.2198	29.126	50.0958	plausible reference + 85%_masks	3.27979e+08
United States	2020-11-02	38.3504	29.0125	50.3021	plausible reference + 85%_masks	3.27979e+08
United States	2020-11-03	38.5167	28.9219	50.7238	plausible reference + 85%_masks	3.27979e+08
United States	2020-11-04	38.6659	28.9368	51.1122	plausible reference + 85%_masks	3.27979e+08
United States	2020-11-05	38.7917	28.8617	50.9945	plausible reference + 85%_masks	3.27979e+08
United States	2020-11-06	38.99	28.8601	51.3402	plausible reference + 85%_masks	3.27979e+08
United States	2020-11-07	39.2628	28.9247	51.7723	plausible reference + 85%_masks	3.27979e+08
United States	2020-11-08	39.5732	29.0198	52.1899	plausible reference + 85%_masks	3.27979e+08
United States	2020-11-09	39.9178	29.0703	52.3881	plausible reference + 85%_masks	3.27979e+08
United States	2020-11-10	40.287	29.209	53.0567	plausible reference + 85%_masks	3.27979e+08
United States	2020-11-11	40.6305	29.2978	53.7776	plausible reference + 85%_masks	3.27979e+08
United States	2020-11-12	40.9537	29.2902	54.2633	plausible reference + 85%_masks	3.27979e+08
United States	2020-11-13	41.3617	29.314	55.2986	plausible reference + 85%_masks	3.27979e+08
United States	2020-11-14	41.8528	29.5218	56.3925	plausible reference + 85%_masks	3.27979e+08
United States	2020-11-15	42.3745	29.7576	57.2911	plausible reference + 85%_masks	3.27979e+08
United States	2020-11-16	42.9249	30.0275	58.1318	plausible reference + 85%_masks	3.27979e+08
United States	2020-11-17	43.4949	30.3292	59.0013	plausible reference + 85%_masks	3.27979e+08
United States	2020-11-18	44.038	30.6034	59.961	plausible reference + 85%_masks	3.27979e+08
United States	2020-11-19	44.5623	30.7781	60.4807	plausible reference + 85%_masks	3.27979e+08
United States	2020-11-20	45.1592	31.1663	61.4832	plausible reference + 85%_masks	3.27979e+08
United States	2020-11-21	45.8312	31.5981	62.4315	plausible reference + 85%_masks	3.27979e+08
United States	2020-11-22	46.5087	32.0819	63.481	plausible reference + 85%_masks	3.27979e+08
United States	2020-11-23	47.2156	32.5842	64.696	plausible reference + 85%_masks	3.27979e+08
United States	2020-11-24	47.969	32.9744	65.615	plausible reference + 85%_masks	3.27979e+08
United States	2020-11-25	48.6837	33.3583	66.5351	plausible reference + 85%_masks	3.27979e+08
United States	2020-11-26	49.3736	33.7346	67.5758	plausible reference + 85%_masks	3.27979e+08
United States	2020-11-27	50.1615	34.1703	68.8125	plausible reference + 85%_masks	3.27979e+08
United States	2020-11-28	51.0238	34.6433	69.7461	plausible reference + 85%_masks	3.27979e+08
United States	2020-11-29	51.9015	35.0818	70.7801	plausible reference + 85%_masks	3.27979e+08
United States	2020-11-30	52.8305	35.7608	71.8546	plausible reference + 85%_masks	3.27979e+08
United States	2020-12-01	53.7925	36.3588	73.262	plausible reference + 85%_masks	3.27979e+08
United States	2020-12-02	54.7109	36.9786	74.6582	plausible reference + 85%_masks	3.27979e+08
United States	2020-12-03	55.5812	37.6309	75.8628	plausible reference + 85%_masks	3.27979e+08
United States	2020-12-04	56.4932	38.2877	77.0385	plausible reference + 85%_masks	3.27979e+08
United States	2020-12-05	57.4949	38.9057	78.0641	plausible reference + 85%_masks	3.27979e+08
United States	2020-12-06	58.5551	39.6521	79.33	plausible reference + 85%_masks	3.27979e+08
United States	2020-12-07	59.6199	40.4404	80.8478	plausible reference + 85%_masks	3.27979e+08
United States	2020-12-08	60.7034	41.0598	82.2963	plausible reference + 85%_masks	3.27979e+08
United States	2020-12-09	61.739	41.5291	83.3582	plausible reference + 85%_masks	3.27979e+08
United States	2020-12-10	62.7159	42.2911	84.5551	plausible reference + 85%_masks	3.27979e+08
United States	2020-12-11	63.7673	43.0968	84.9911	plausible reference + 85%_masks	3.27979e+08
United States	2020-12-12	64.866	43.852	86.3826	plausible reference + 85%_masks	3.27979e+08
United States	2020-12-13	65.9675	44.6926	87.8056	plausible reference + 85%_masks	3.27979e+08
United States	2020-12-14	67.0621	45.7477	89.4392	plausible reference + 85%_masks	3.27979e+08
United States	2020-12-15	68.1749	46.8028	90.6893	plausible reference + 85%_masks	3.27979e+08
United States	2020-12-16	69.2631	47.52	91.8681	plausible reference + 85%_masks	3.27979e+08
United States	2020-12-17	70.2686	48.2394	93.4643	plausible reference + 85%_masks	3.27979e+08
United States	2020-12-18	71.2752	48.9149	94.9111	plausible reference + 85%_masks	3.27979e+08
United States	2020-12-19	72.335	49.8821	95.7472	plausible reference + 85%_masks	3.27979e+08
United States	2020-12-20	73.4066	50.6582	97.4337	plausible reference + 85%_masks	3.27979e+08
United States	2020-12-21	74.459	51.6622	98.7276	plausible reference + 85%_masks	3.27979e+08
United States	2020-12-22	75.4843	52.5987	99.3239	plausible reference + 85%_masks	3.27979e+08
United States	2020-12-23	76.4307	52.5982	99.7101	plausible reference + 85%_masks	3.27979e+08
United States	2020-12-24	77.2663	53.6402	100.686	plausible reference + 85%_masks	3.27979e+08
United States	2020-12-25	78.0782	54.4668	101.426	plausible reference + 85%_masks	3.27979e+08
United States	2020-12-26	78.9193	55.3581	102.156	plausible reference + 85%_masks	3.27979e+08
United States	2020-12-27	79.72	56.2904	102.212	plausible reference + 85%_masks	3.27979e+08
United States	2020-12-28	80.507	56.7837	103.196	plausible reference + 85%_masks	3.27979e+08
United States	2020-12-29	81.2795	57.7182	103.964	plausible reference + 85%_masks	3.27979e+08
United States	2020-12-30	81.9754	58.3387	104.421	plausible reference + 85%_masks	3.27979e+08
United States	2020-12-31	82.5639	59.6067	105.532	plausible reference + 85%_masks	3.27979e+08
United States	2021-01-01	83.0406	60.2659	105.868	plausible reference + 85%_masks	3.27979e+08
United States	2021-01-02	83.0482	60.7574	106.002	plausible reference + 85%_masks	3.27979e+08
United States	2021-01-03	83.0494	60.8134	105.391	plausible reference + 85%_masks	3.27979e+08
United States	2021-01-04	83.3815	60.6749	104.877	plausible reference + 85%_masks	3.27979e+08
United States	2021-01-05	83.6417	61.0726	105.203	plausible reference + 85%_masks	3.27979e+08
United States	2021-01-06	83.8313	62.0688	105.05	plausible reference + 85%_masks	3.27979e+08
United States	2021-01-07	83.9287	62.2823	104.716	plausible reference + 85%_masks	3.27979e+08
United States	2021-01-08	83.9632	62.4704	104.116	plausible reference + 85%_masks	3.27979e+08
United States	2021-01-09	83.9315	62.5656	103.916	plausible reference + 85%_masks	3.27979e+08
United States	2021-01-10	83.8394	62.93	104.418	plausible reference + 85%_masks	3.27979e+08
United States	2021-01-11	83.7086	63.3461	104.06	plausible reference + 85%_masks	3.27979e+08
United States	2021-01-12	83.5826	63.512	104.208	plausible reference + 85%_masks	3.27979e+08
United States	2021-01-13	83.4073	63.8473	103.022	plausible reference + 85%_masks	3.27979e+08
United States	2021-01-14	83.2005	64.0618	101.948	plausible reference + 85%_masks	3.27979e+08
United States	2021-01-15	82.9162	63.9477	101.768	plausible reference + 85%_masks	3.27979e+08
United States	2021-01-16	82.4858	63.6241	100.623	plausible reference + 85%_masks	3.27979e+08
United States	2021-01-17	82.0875	63.753	99.6639	plausible reference + 85%_masks	3.27979e+08
United States	2021-01-18	81.7379	63.8555	98.6273	plausible reference + 85%_masks	3.27979e+08
United States	2021-01-19	81.3182	63.9314	97.7931	plausible reference + 85%_masks	3.27979e+08
United States	2021-01-20	80.886	63.8676	97.4233	plausible reference + 85%_masks	3.27979e+08
United States	2021-01-21	80.4432	63.958	97.3425	plausible reference + 85%_masks	3.27979e+08
United States	2021-01-22	79.9382	63.6712	96.7889	plausible reference + 85%_masks	3.27979e+08
United States	2021-01-23	79.3508	63.3215	96.0505	plausible reference + 85%_masks	3.27979e+08
United States	2021-01-24	78.7094	63.0113	94.9424	plausible reference + 85%_masks	3.27979e+08
United States	2021-01-25	78.0602	62.9195	93.7592	plausible reference + 85%_masks	3.27979e+08
United States	2021-01-26	77.4319	62.093	92.6643	plausible reference + 85%_masks	3.27979e+08
United States	2021-01-27	76.7901	61.167	92.0834	plausible reference + 85%_masks	3.27979e+08
United States	2021-01-28	76.0984	60.5211	90.7082	plausible reference + 85%_masks	3.27979e+08
United States	2021-01-29	75.3575	59.738	89.9059	plausible reference + 85%_masks	3.27979e+08
United States	2021-01-30	74.5702	59.1986	89.1786	plausible reference + 85%_masks	3.27979e+08
United States	2021-01-31	73.7804	58.5816	88.0033	plausible reference + 85%_masks	3.27979e+08
United States	2021-02-01	72.9428	58.0274	87.65	plausible reference + 85%_masks	3.27979e+08
United States	2021-02-02	72.049	57.209	86.5231	plausible reference + 85%_masks	3.27979e+08
United States	2021-02-03	71.1523	56.5585	84.7027	plausible reference + 85%_masks	3.27979e+08
United States	2021-02-04	70.2422	55.7691	83.6067	plausible reference + 85%_masks	3.27979e+08
United States	2021-02-05	69.3722	55.0081	82.9514	plausible reference + 85%_masks	3.27979e+08
United States	2021-02-06	68.508	54.4334	82.5848	plausible reference + 85%_masks	3.27979e+08
United States	2021-02-07	67.5622	53.3946	80.6763	plausible reference + 85%_masks	3.27979e+08
United States	2021-02-08	66.6274	52.393	79.2738	plausible reference + 85%_masks	3.27979e+08
United States	2021-02-09	65.763	51.539	78.3547	plausible reference + 85%_masks	3.27979e+08
United States	2021-02-10	64.8732	50.9019	77.265	plausible reference + 85%_masks	3.27979e+08
United States	2021-02-11	63.9429	49.9653	75.9823	plausible reference + 85%_masks	3.27979e+08
United States	2021-02-12	63.0257	49.0256	75.6337	plausible reference + 85%_masks	3.27979e+08
United States	2021-02-13	62.1145	48.3989	74.7968	plausible reference + 85%_masks	3.27979e+08
United States	2021-02-14	61.1899	47.8036	73.8574	plausible reference + 85%_masks	3.27979e+08
United States	2021-02-15	60.2529	46.8953	73.1941	plausible reference + 85%_masks	3.27979e+08
United States	2021-02-16	59.3165	45.881	72.186	plausible reference + 85%_masks	3.27979e+08
United States	2021-02-17	58.4033	45.2174	71.5609	plausible reference + 85%_masks	3.27979e+08
United States	2021-02-18	57.4991	44.5738	70.3852	plausible reference + 85%_masks	3.27979e+08
United States	2021-02-19	56.6076	43.6146	69.5486	plausible reference + 85%_masks	3.27979e+08
United States	2021-02-20	55.6993	42.719	69.0662	plausible reference + 85%_masks	3.27979e+08
United States	2021-02-21	54.7701	41.6919	67.1957	plausible reference + 85%_masks	3.27979e+08
United States	2021-02-22	53.8669	40.9645	66.2055	plausible reference + 85%_masks	3.27979e+08
United States	2021-02-23	52.9857	40.2561	65.471	plausible reference + 85%_masks	3.27979e+08
United States	2021-02-24	52.1277	39.4134	64.935	plausible reference + 85%_masks	3.27979e+08
United States	2021-02-25	51.2531	38.6025	63.6023	plausible reference + 85%_masks	3.27979e+08
United States	2021-02-26	50.3883	37.8615	62.7276	plausible reference + 85%_masks	3.27979e+08
United States	2021-02-27	49.5643	37.1601	61.8579	plausible reference + 85%_masks	3.27979e+08
United States	2021-02-28	48.7376	36.4046	61.3862	plausible reference + 85%_masks	3.27979e+08
United States	2020-05-17	33.6245	31.6584	35.4449	universal masks	3.27979e+08
United States	2020-05-18	33.0639	31.1393	34.885	universal masks	3.27979e+08
United States	2020-05-19	32.4983	30.5998	34.3471	universal masks	3.27979e+08
United States	2020-05-20	31.9242	30.0341	33.8063	universal masks	3.27979e+08
United States	2020-05-21	31.3403	29.4293	33.2342	universal masks	3.27979e+08
United States	2020-05-22	30.7468	28.8475	32.6677	universal masks	3.27979e+08
United States	2020-05-23	30.1455	28.2385	32.1021	universal masks	3.27979e+08
United States	2020-05-24	29.5391	27.6157	31.5228	universal masks	3.27979e+08
United States	2020-05-25	28.9307	26.9918	30.8964	universal masks	3.27979e+08
United States	2020-05-26	28.3233	26.3973	30.2985	universal masks	3.27979e+08
United States	2020-05-27	27.7203	25.7848	29.6819	universal masks	3.27979e+08
United States	2020-05-28	27.1253	25.223	29.0964	universal masks	3.27979e+08
United States	2020-05-29	26.5424	24.6781	28.4902	universal masks	3.27979e+08
United States	2020-05-30	25.9768	24.1533	27.9091	universal masks	3.27979e+08
United States	2020-05-31	25.4349	23.7289	27.3025	universal masks	3.27979e+08
United States	2020-06-01	24.9236	23.3487	26.6918	universal masks	3.27979e+08
United States	2020-06-02	24.4505	22.9646	26.1171	universal masks	3.27979e+08
United States	2020-06-03	24.0231	22.6491	25.5704	universal masks	3.27979e+08
United States	2020-06-04	23.6487	22.3912	25.0859	universal masks	3.27979e+08
United States	2020-06-05	23.3337	22.1992	24.6341	universal masks	3.27979e+08
United States	2020-06-06	23.0835	22.0118	24.2744	universal masks	3.27979e+08
United States	2020-06-07	22.9028	21.8947	23.978	universal masks	3.27979e+08
United States	2020-06-08	22.7949	21.8217	23.8214	universal masks	3.27979e+08
United States	2020-06-09	22.7625	21.7876	23.8016	universal masks	3.27979e+08
United States	2020-06-10	22.8073	21.8156	23.9085	universal masks	3.27979e+08
United States	2020-06-11	22.9306	21.8756	24.1418	universal masks	3.27979e+08
United States	2020-06-12	23.1331	22.0227	24.4384	universal masks	3.27979e+08
United States	2020-06-13	23.4158	22.1871	24.8545	universal masks	3.27979e+08
United States	2020-06-14	23.78	22.3887	25.4177	universal masks	3.27979e+08
United States	2020-06-15	24.2267	22.6701	26.013	universal masks	3.27979e+08
United States	2020-06-16	24.7575	22.9997	26.6584	universal masks	3.27979e+08
United States	2020-06-17	25.3732	23.4211	27.5612	universal masks	3.27979e+08
United States	2020-06-18	26.074	23.936	28.5177	universal masks	3.27979e+08
United States	2020-06-19	26.859	24.5529	29.5027	universal masks	3.27979e+08
United States	2020-06-20	27.7253	25.2363	30.5602	universal masks	3.27979e+08
United States	2020-06-21	28.6683	26.0182	31.6754	universal masks	3.27979e+08
United States	2020-06-22	29.6809	26.8576	32.9115	universal masks	3.27979e+08
United States	2020-06-23	30.7536	27.8171	34.0753	universal masks	3.27979e+08
United States	2020-06-24	31.8748	28.8471	35.3813	universal masks	3.27979e+08
United States	2020-06-25	33.0303	29.8911	36.634	universal masks	3.27979e+08
United States	2020-06-26	34.2045	30.9794	37.869	universal masks	3.27979e+08
United States	2020-06-27	35.3807	32.114	39.0311	universal masks	3.27979e+08
United States	2020-06-28	36.5424	33.2767	40.2318	universal masks	3.27979e+08
United States	2020-06-29	37.6739	34.376	41.3712	universal masks	3.27979e+08
United States	2020-06-30	38.7612	35.4438	42.3238	universal masks	3.27979e+08
United States	2020-07-01	39.7925	36.5157	43.241	universal masks	3.27979e+08
United States	2020-07-02	40.7587	37.5902	44.0463	universal masks	3.27979e+08
United States	2020-07-03	41.6534	38.6248	44.8692	universal masks	3.27979e+08
United States	2020-07-04	42.4726	39.5866	45.5217	universal masks	3.27979e+08
United States	2020-07-05	43.2147	40.4655	46.1739	universal masks	3.27979e+08
United States	2020-07-06	43.8801	41.1841	46.8624	universal masks	3.27979e+08
United States	2020-07-07	44.471	41.7816	47.3951	universal masks	3.27979e+08
United States	2020-07-08	44.9908	42.276	47.8042	universal masks	3.27979e+08
United States	2020-07-09	45.444	42.7481	48.164	universal masks	3.27979e+08
United States	2020-07-10	45.8359	43.1397	48.5844	universal masks	3.27979e+08
United States	2020-07-11	46.1722	43.4688	48.906	universal masks	3.27979e+08
United States	2020-07-12	46.459	43.7595	49.1468	universal masks	3.27979e+08
United States	2020-07-13	46.7021	44.0248	49.426	universal masks	3.27979e+08
United States	2020-07-14	46.9068	44.2459	49.5901	universal masks	3.27979e+08
United States	2020-07-15	47.0781	44.4726	49.8341	universal masks	3.27979e+08
United States	2020-07-16	47.2198	44.5443	49.9858	universal masks	3.27979e+08
United States	2020-07-17	47.3347	44.6914	50.0668	universal masks	3.27979e+08
United States	2020-07-18	47.4242	44.8041	50.169	universal masks	3.27979e+08
United States	2020-07-19	47.4889	44.9414	50.2837	universal masks	3.27979e+08
United States	2020-07-20	47.5278	44.957	50.257	universal masks	3.27979e+08
United States	2020-07-21	47.539	45.0285	50.2121	universal masks	3.27979e+08
United States	2020-07-22	47.5199	44.9254	50.2483	universal masks	3.27979e+08
United States	2020-07-23	47.4671	44.7312	50.1954	universal masks	3.27979e+08
United States	2020-07-24	47.3771	44.5408	50.2915	universal masks	3.27979e+08
United States	2020-07-25	47.2461	44.4474	50.2131	universal masks	3.27979e+08
United States	2020-07-26	47.071	44.2387	50.0782	universal masks	3.27979e+08
United States	2020-07-27	46.8491	44.0039	49.8521	universal masks	3.27979e+08
United States	2020-07-28	46.5787	43.7869	49.5925	universal masks	3.27979e+08
United States	2020-07-29	46.2589	43.4626	49.238	universal masks	3.27979e+08
United States	2020-07-30	45.89	43.1199	48.8887	universal masks	3.27979e+08
United States	2020-07-31	45.473	42.7077	48.3878	universal masks	3.27979e+08
United States	2020-08-01	45.0097	42.2419	47.8952	universal masks	3.27979e+08
United States	2020-08-02	44.5024	41.7372	47.4482	universal masks	3.27979e+08
United States	2020-08-03	43.9537	41.2429	46.9878	universal masks	3.27979e+08
United States	2020-08-04	43.3666	40.5253	46.3746	universal masks	3.27979e+08
United States	2020-08-05	42.7442	39.9256	45.8545	universal masks	3.27979e+08
United States	2020-08-06	42.0902	39.2027	45.1619	universal masks	3.27979e+08
United States	2020-08-07	41.409	38.4864	44.4547	universal masks	3.27979e+08
United States	2020-08-08	40.7053	37.8252	43.6639	universal masks	3.27979e+08
United States	2020-08-09	39.9852	37.1883	42.9416	universal masks	3.27979e+08
United States	2020-08-10	39.2552	36.4888	42.121	universal masks	3.27979e+08
United States	2020-08-11	38.5226	35.7522	41.365	universal masks	3.27979e+08
United States	2020-08-12	37.795	35.1167	40.6142	universal masks	3.27979e+08
United States	2020-08-13	37.0796	34.3953	39.7487	universal masks	3.27979e+08
United States	2020-08-14	36.3837	33.8168	39.06	universal masks	3.27979e+08
United States	2020-08-15	35.7137	33.1831	38.3631	universal masks	3.27979e+08
United States	2020-08-16	35.0754	32.6216	37.6625	universal masks	3.27979e+08
United States	2020-08-17	34.4738	32.0904	36.9174	universal masks	3.27979e+08
United States	2020-08-18	33.9133	31.6232	36.3102	universal masks	3.27979e+08
United States	2020-08-19	33.3971	31.2183	35.6484	universal masks	3.27979e+08
United States	2020-08-20	32.9277	30.8602	35.1906	universal masks	3.27979e+08
United States	2020-08-21	32.5066	30.5615	34.7426	universal masks	3.27979e+08
United States	2020-08-22	32.1342	30.1914	34.3385	universal masks	3.27979e+08
United States	2020-08-23	31.8103	29.9557	33.7976	universal masks	3.27979e+08
United States	2020-08-24	31.5339	29.7086	33.5481	universal masks	3.27979e+08
United States	2020-08-25	31.3034	29.5358	33.2844	universal masks	3.27979e+08
United States	2020-08-26	31.117	29.3431	32.9796	universal masks	3.27979e+08
United States	2020-08-27	30.9725	29.2434	32.8981	universal masks	3.27979e+08
United States	2020-08-28	30.868	29.0977	32.7086	universal masks	3.27979e+08
United States	2020-08-29	30.8013	29.0119	32.6594	universal masks	3.27979e+08
United States	2020-08-30	30.7706	28.9249	32.6751	universal masks	3.27979e+08
United States	2020-08-31	30.7737	28.9594	32.6653	universal masks	3.27979e+08
United States	2020-09-01	30.8078	28.9876	32.7545	universal masks	3.27979e+08
United States	2020-09-02	30.8689	29.0054	32.8364	universal masks	3.27979e+08
United States	2020-09-03	30.9521	29.08	32.8624	universal masks	3.27979e+08
United States	2020-09-04	31.052	29.1383	32.9838	universal masks	3.27979e+08
United States	2020-09-05	31.1637	29.0617	33.1043	universal masks	3.27979e+08
United States	2020-09-06	31.2848	29.0673	33.2538	universal masks	3.27979e+08
United States	2020-09-07	31.4145	29.0418	33.4633	universal masks	3.27979e+08
United States	2020-09-08	31.5516	29.0735	33.7614	universal masks	3.27979e+08
United States	2020-09-09	31.6903	29.0124	34.0313	universal masks	3.27979e+08
United States	2020-09-10	31.8451	28.9836	34.3241	universal masks	3.27979e+08
United States	2020-09-11	32.0215	28.9532	34.7505	universal masks	3.27979e+08
United States	2020-09-12	32.2272	28.9477	35.1849	universal masks	3.27979e+08
United States	2020-09-13	32.4736	28.9783	35.7859	universal masks	3.27979e+08
United States	2020-09-14	32.7798	28.9872	36.4303	universal masks	3.27979e+08
United States	2020-09-15	33.1179	29.0504	37.1543	universal masks	3.27979e+08
United States	2020-09-16	33.4792	29.0876	37.6696	universal masks	3.27979e+08
United States	2020-09-17	33.8504	29.2601	38.2412	universal masks	3.27979e+08
United States	2020-09-18	34.2586	29.4277	38.8959	universal masks	3.27979e+08
United States	2020-09-19	34.6976	29.6018	39.5916	universal masks	3.27979e+08
United States	2020-09-20	35.1449	29.7689	40.2814	universal masks	3.27979e+08
United States	2020-09-21	35.595	29.9247	41.0202	universal masks	3.27979e+08
United States	2020-09-22	36.05	30.1016	41.7508	universal masks	3.27979e+08
United States	2020-09-23	36.4871	30.2999	42.4805	universal masks	3.27979e+08
United States	2020-09-24	36.9273	30.4486	43.2394	universal masks	3.27979e+08
United States	2020-09-25	37.4571	30.718	44.2048	universal masks	3.27979e+08
United States	2020-09-26	38.0686	31.0949	45.0808	universal masks	3.27979e+08
United States	2020-09-27	38.7068	31.4619	46.0643	universal masks	3.27979e+08
United States	2020-09-28	39.3737	31.8335	47.1195	universal masks	3.27979e+08
United States	2020-09-29	40.0724	32.2437	48.2075	universal masks	3.27979e+08
United States	2020-09-30	40.0849	32.1105	48.3315	universal masks	3.27979e+08
United States	2020-10-01	39.3603	31.4104	47.7616	universal masks	3.27979e+08
United States	2020-10-02	38.5934	30.6841	47.1628	universal masks	3.27979e+08
United States	2020-10-03	37.7504	29.9011	46.4064	universal masks	3.27979e+08
United States	2020-10-04	36.7859	29.0057	45.4316	universal masks	3.27979e+08
United States	2020-10-05	35.5887	27.9657	44.0583	universal masks	3.27979e+08
United States	2020-10-06	34.2727	26.8072	42.3911	universal masks	3.27979e+08
United States	2020-10-07	33.4588	26.0471	41.6527	universal masks	3.27979e+08
United States	2020-10-08	33.061	25.6612	41.1361	universal masks	3.27979e+08
United States	2020-10-09	32.6379	25.2592	40.7019	universal masks	3.27979e+08
United States	2020-10-10	32.2152	25.0196	40.4153	universal masks	3.27979e+08
United States	2020-10-11	31.7911	24.6597	39.8838	universal masks	3.27979e+08
United States	2020-10-12	31.3662	24.1999	39.2969	universal masks	3.27979e+08
United States	2020-10-13	30.9535	23.8796	38.6722	universal masks	3.27979e+08
United States	2020-10-14	30.5282	23.5572	38.2002	universal masks	3.27979e+08
United States	2020-10-15	30.0766	23.2308	37.6175	universal masks	3.27979e+08
United States	2020-10-16	29.6692	22.8824	37.0722	universal masks	3.27979e+08
United States	2020-10-17	29.319	22.5739	36.9205	universal masks	3.27979e+08
United States	2020-10-18	28.9986	22.4772	36.7963	universal masks	3.27979e+08
United States	2020-10-19	28.7101	22.2373	36.6408	universal masks	3.27979e+08
United States	2020-10-20	28.4557	21.9208	36.5133	universal masks	3.27979e+08
United States	2020-10-21	28.1999	21.606	36.3911	universal masks	3.27979e+08
United States	2020-10-22	27.9404	21.4363	36.3135	universal masks	3.27979e+08
United States	2020-10-23	27.7391	21.296	36.1151	universal masks	3.27979e+08
United States	2020-10-24	27.592	20.9466	36.1118	universal masks	3.27979e+08
United States	2020-10-25	27.4697	20.7712	36.0054	universal masks	3.27979e+08
United States	2020-10-26	27.3738	20.5323	36.013	universal masks	3.27979e+08
United States	2020-10-27	27.3044	20.3399	36.057	universal masks	3.27979e+08
United States	2020-10-28	27.2287	20.1084	36.1142	universal masks	3.27979e+08
United States	2020-10-29	27.1477	19.9874	36.2594	universal masks	3.27979e+08
United States	2020-10-30	27.1235	19.8368	36.3892	universal masks	3.27979e+08
United States	2020-10-31	27.1521	19.853	36.5487	universal masks	3.27979e+08
United States	2020-11-01	27.2021	19.7862	36.8211	universal masks	3.27979e+08
United States	2020-11-02	27.276	19.6366	37.0427	universal masks	3.27979e+08
United States	2020-11-03	27.3726	19.5462	37.1971	universal masks	3.27979e+08
United States	2020-11-04	27.4614	19.4581	37.3366	universal masks	3.27979e+08
United States	2020-11-05	27.5441	19.3686	37.6575	universal masks	3.27979e+08
United States	2020-11-06	27.6754	19.3498	37.8466	universal masks	3.27979e+08
United States	2020-11-07	27.8583	19.4265	38.298	universal masks	3.27979e+08
United States	2020-11-08	28.0674	19.5144	38.6092	universal masks	3.27979e+08
United States	2020-11-09	28.2973	19.5454	39.1464	universal masks	3.27979e+08
United States	2020-11-10	28.5482	19.6594	39.6703	universal masks	3.27979e+08
United States	2020-11-11	28.7887	19.7205	40.1365	universal masks	3.27979e+08
United States	2020-11-12	29.0184	19.8467	40.5883	universal masks	3.27979e+08
United States	2020-11-13	29.3022	19.9018	41.1269	universal masks	3.27979e+08
United States	2020-11-14	29.6397	19.9912	41.7515	universal masks	3.27979e+08
United States	2020-11-15	30.0017	20.0959	42.4149	universal masks	3.27979e+08
United States	2020-11-16	30.3821	20.2563	43.1577	universal masks	3.27979e+08
United States	2020-11-17	30.7813	20.475	43.8557	universal masks	3.27979e+08
United States	2020-11-18	31.1683	20.598	44.027	universal masks	3.27979e+08
United States	2020-11-19	31.5376	20.6875	44.8741	universal masks	3.27979e+08
United States	2020-11-20	31.9618	20.8498	45.4592	universal masks	3.27979e+08
United States	2020-11-21	32.4568	20.9838	46.3988	universal masks	3.27979e+08
United States	2020-11-22	32.9851	21.182	47.3313	universal masks	3.27979e+08
United States	2020-11-23	33.5359	21.4104	48.2506	universal masks	3.27979e+08
United States	2020-11-24	34.1142	21.6401	48.7546	universal masks	3.27979e+08
United States	2020-11-25	34.6759	21.8174	49.4684	universal masks	3.27979e+08
United States	2020-11-26	35.2102	21.9903	50.2836	universal masks	3.27979e+08
United States	2020-11-27	35.8028	22.219	51.2012	universal masks	3.27979e+08
United States	2020-11-28	36.4616	22.5653	52.2084	universal masks	3.27979e+08
United States	2020-11-29	37.1443	22.9348	53.4436	universal masks	3.27979e+08
United States	2020-11-30	37.8542	23.2683	54.1804	universal masks	3.27979e+08
United States	2020-12-01	38.602	23.491	55.6308	universal masks	3.27979e+08
United States	2020-12-02	39.3372	23.818	56.4344	universal masks	3.27979e+08
United States	2020-12-03	40.0406	24.1623	57.3076	universal masks	3.27979e+08
United States	2020-12-04	40.8055	24.549	58.1885	universal masks	3.27979e+08
United States	2020-12-05	41.6334	24.9792	59.6831	universal masks	3.27979e+08
United States	2020-12-06	42.5047	25.4327	60.9217	universal masks	3.27979e+08
United States	2020-12-07	43.4191	25.8712	62.3803	universal masks	3.27979e+08
United States	2020-12-08	44.338	26.334	63.7798	universal masks	3.27979e+08
United States	2020-12-09	45.2194	26.8746	65.0791	universal masks	3.27979e+08
United States	2020-12-10	46.0525	27.4601	66.4214	universal masks	3.27979e+08
United States	2020-12-11	46.9512	28.023	67.8365	universal masks	3.27979e+08
United States	2020-12-12	47.9385	28.6354	68.8096	universal masks	3.27979e+08
United States	2020-12-13	48.9504	29.2786	70.3447	universal masks	3.27979e+08
United States	2020-12-14	49.9526	29.8704	71.5597	universal masks	3.27979e+08
United States	2020-12-15	50.9825	30.6093	73.2205	universal masks	3.27979e+08
United States	2020-12-16	52.0042	31.1138	74.6276	universal masks	3.27979e+08
United States	2020-12-17	52.9606	31.7555	75.5088	universal masks	3.27979e+08
United States	2020-12-18	53.9868	32.4435	76.7199	universal masks	3.27979e+08
United States	2020-12-19	55.0808	32.9189	78.3467	universal masks	3.27979e+08
United States	2020-12-20	56.1905	33.7603	79.6919	universal masks	3.27979e+08
United States	2020-12-21	57.3168	34.3459	81.0848	universal masks	3.27979e+08
United States	2020-12-22	58.4501	34.8138	82.5407	universal masks	3.27979e+08
United States	2020-12-23	59.5473	35.4725	84.5168	universal masks	3.27979e+08
United States	2020-12-24	60.5808	36.0959	85.6517	universal masks	3.27979e+08
United States	2020-12-25	61.657	37.0356	86.4515	universal masks	3.27979e+08
United States	2020-12-26	62.768	37.67	87.5157	universal masks	3.27979e+08
United States	2020-12-27	63.8412	38.6837	88.8378	universal masks	3.27979e+08
United States	2020-12-28	64.9235	39.6287	89.8987	universal masks	3.27979e+08
United States	2020-12-29	66.0026	40.4962	91.3413	universal masks	3.27979e+08
United States	2020-12-30	66.9914	41.3748	91.8284	universal masks	3.27979e+08
United States	2020-12-31	67.916	41.7902	93.252	universal masks	3.27979e+08
United States	2021-01-01	68.8731	42.327	94.5398	universal masks	3.27979e+08
United States	2021-01-02	69.4802	43.093	94.9863	universal masks	3.27979e+08
United States	2021-01-03	69.9843	43.7644	95.8762	universal masks	3.27979e+08
United States	2021-01-04	70.7788	44.5835	96.6098	universal masks	3.27979e+08
United States	2021-01-05	71.5478	45.4451	97.069	universal masks	3.27979e+08
United States	2021-01-06	72.2805	46.0256	97.3431	universal masks	3.27979e+08
United States	2021-01-07	72.964	46.6231	97.5086	universal masks	3.27979e+08
United States	2021-01-08	73.5417	46.8786	98.0321	universal masks	3.27979e+08
United States	2021-01-09	74.0574	47.8348	98.3478	universal masks	3.27979e+08
United States	2021-01-10	74.5737	48.6413	98.5319	universal masks	3.27979e+08
United States	2021-01-11	75.0576	49.0951	99.1845	universal masks	3.27979e+08
United States	2021-01-12	75.5065	49.7259	99.0763	universal masks	3.27979e+08
United States	2021-01-13	75.9189	50.119	99.0154	universal masks	3.27979e+08
United States	2021-01-14	76.283	50.7368	98.968	universal masks	3.27979e+08
United States	2021-01-15	76.5827	51.6546	99.6289	universal masks	3.27979e+08
United States	2021-01-16	76.7493	51.4272	98.851	universal masks	3.27979e+08
United States	2021-01-17	76.8683	52.3633	99.0928	universal masks	3.27979e+08
United States	2021-01-18	77.0158	52.4017	99.7799	universal masks	3.27979e+08
United States	2021-01-19	77.1234	53.5311	99.1828	universal masks	3.27979e+08
United States	2021-01-20	77.1858	54.0694	98.2522	universal masks	3.27979e+08
United States	2021-01-21	77.2322	53.9899	97.4602	universal masks	3.27979e+08
United States	2021-01-22	77.2238	53.9178	96.9474	universal masks	3.27979e+08
United States	2021-01-23	77.1382	54.4063	96.8892	universal masks	3.27979e+08
United States	2021-01-24	76.985	54.9395	96.7596	universal masks	3.27979e+08
United States	2021-01-25	76.8115	55.4452	96.4191	universal masks	3.27979e+08
United States	2021-01-26	76.6386	55.7805	96.0195	universal masks	3.27979e+08
United States	2021-01-27	76.4108	55.7972	95.1104	universal masks	3.27979e+08
United States	2021-01-28	76.1215	55.4239	94.8406	universal masks	3.27979e+08
United States	2021-01-29	75.7362	55.691	94.2374	universal masks	3.27979e+08
United States	2021-01-30	75.3012	55.6498	93.5194	universal masks	3.27979e+08
United States	2021-01-31	74.8337	55.9268	92.4729	universal masks	3.27979e+08
United States	2021-02-01	74.3619	56.0882	91.9955	universal masks	3.27979e+08
United States	2021-02-02	73.8807	56.044	91.2998	universal masks	3.27979e+08
United States	2021-02-03	73.3568	55.964	90.3649	universal masks	3.27979e+08
United States	2021-02-04	72.852	55.8905	89.8722	universal masks	3.27979e+08
United States	2021-02-05	72.3076	55.848	88.853	universal masks	3.27979e+08
United States	2021-02-06	71.705	55.8984	86.6877	universal masks	3.27979e+08
United States	2021-02-07	71.0532	55.4917	85.5208	universal masks	3.27979e+08
United States	2021-02-08	70.3489	55.3572	84.3285	universal masks	3.27979e+08
United States	2021-02-09	69.6317	55.1218	83.4035	universal masks	3.27979e+08
United States	2021-02-10	68.9174	54.742	82.23	universal masks	3.27979e+08
United States	2021-02-11	68.1842	54.1562	81.961	universal masks	3.27979e+08
United States	2021-02-12	67.4453	53.6331	81.077	universal masks	3.27979e+08
United States	2021-02-13	66.6986	53.3073	80.4582	universal masks	3.27979e+08
United States	2021-02-14	65.902	52.8123	79.2974	universal masks	3.27979e+08
United States	2021-02-15	65.0832	52.0274	78.6655	universal masks	3.27979e+08
United States	2021-02-16	64.2927	51.2099	77.7068	universal masks	3.27979e+08
United States	2021-02-17	63.488	50.7474	76.7841	universal masks	3.27979e+08
United States	2021-02-18	62.6751	50.0223	75.5156	universal masks	3.27979e+08
United States	2021-02-19	61.875	49.3872	75.0356	universal masks	3.27979e+08
United States	2021-02-20	61.062	48.4514	74.1993	universal masks	3.27979e+08
United States	2021-02-21	60.2082	47.3878	73.3245	universal masks	3.27979e+08
United States	2021-02-22	59.2912	46.6807	71.8412	universal masks	3.27979e+08
United States	2021-02-23	58.3792	46.0502	71.0054	universal masks	3.27979e+08
United States	2021-02-24	57.4801	45.2323	69.5348	universal masks	3.27979e+08
United States	2021-02-25	56.6014	44.4615	68.3993	universal masks	3.27979e+08
United States	2021-02-26	55.7674	43.7176	67.4513	universal masks	3.27979e+08
United States	2021-02-27	54.9322	42.8238	66.4868	universal masks	3.27979e+08
United States	2021-02-28	54.0695	41.9305	65.8039	universal masks	3.27979e+08
United States	2020-05-17	33.6051	31.6777	35.4048	mandates easing	3.27979e+08
United States	2020-05-18	33.0505	31.1706	34.8469	mandates easing	3.27979e+08
United States	2020-05-19	32.4909	30.6659	34.3277	mandates easing	3.27979e+08
United States	2020-05-20	31.9229	30.0555	33.8177	mandates easing	3.27979e+08
United States	2020-05-21	31.3449	29.4733	33.224	mandates easing	3.27979e+08
United States	2020-05-22	30.7573	28.8859	32.6454	mandates easing	3.27979e+08
United States	2020-05-23	30.1617	28.2597	32.1167	mandates easing	3.27979e+08
United States	2020-05-24	29.5607	27.6526	31.5236	mandates easing	3.27979e+08
United States	2020-05-25	28.9575	27.0223	30.9046	mandates easing	3.27979e+08
United States	2020-05-26	28.3553	26.4391	30.2676	mandates easing	3.27979e+08
United States	2020-05-27	27.7571	25.837	29.6985	mandates easing	3.27979e+08
United States	2020-05-28	27.1664	25.2839	29.1388	mandates easing	3.27979e+08
United States	2020-05-29	26.5873	24.7261	28.5398	mandates easing	3.27979e+08
United States	2020-05-30	26.0244	24.1777	28.0028	mandates easing	3.27979e+08
United States	2020-05-31	25.4834	23.7123	27.3874	mandates easing	3.27979e+08
United States	2020-06-01	24.9709	23.2655	26.7852	mandates easing	3.27979e+08
United States	2020-06-02	24.4939	22.9271	26.2061	mandates easing	3.27979e+08
United States	2020-06-03	24.0595	22.574	25.6605	mandates easing	3.27979e+08
United States	2020-06-04	23.6746	22.3085	25.1506	mandates easing	3.27979e+08
United States	2020-06-05	23.3457	22.0841	24.6879	mandates easing	3.27979e+08
United States	2020-06-06	23.0784	21.8916	24.2853	mandates easing	3.27979e+08
United States	2020-06-07	22.878	21.7997	24.0159	mandates easing	3.27979e+08
United States	2020-06-08	22.749	21.7351	23.7827	mandates easing	3.27979e+08
United States	2020-06-09	22.6956	21.6856	23.6833	mandates easing	3.27979e+08
United States	2020-06-10	22.7217	21.6604	23.7695	mandates easing	3.27979e+08
United States	2020-06-11	22.8304	21.7433	23.9683	mandates easing	3.27979e+08
United States	2020-06-12	23.0245	21.9124	24.27	mandates easing	3.27979e+08
United States	2020-06-13	23.3063	22.0858	24.7187	mandates easing	3.27979e+08
United States	2020-06-14	23.6772	22.2896	25.2534	mandates easing	3.27979e+08
United States	2020-06-15	24.1378	22.6358	25.9422	mandates easing	3.27979e+08
United States	2020-06-16	24.6883	22.9442	26.6719	mandates easing	3.27979e+08
United States	2020-06-17	25.3276	23.3925	27.5611	mandates easing	3.27979e+08
United States	2020-06-18	26.054	23.9146	28.5577	mandates easing	3.27979e+08
United States	2020-06-19	26.8646	24.5707	29.5899	mandates easing	3.27979e+08
United States	2020-06-20	27.755	25.2623	30.6627	mandates easing	3.27979e+08
United States	2020-06-21	28.7195	26.049	31.8281	mandates easing	3.27979e+08
United States	2020-06-22	29.7503	26.867	33.083	mandates easing	3.27979e+08
United States	2020-06-23	30.8376	27.8153	34.2494	mandates easing	3.27979e+08
United States	2020-06-24	31.9694	28.8659	35.4568	mandates easing	3.27979e+08
United States	2020-06-25	33.1317	29.9451	36.7351	mandates easing	3.27979e+08
United States	2020-06-26	34.3088	31.0468	37.9511	mandates easing	3.27979e+08
United States	2020-06-27	35.4845	32.1376	39.1655	mandates easing	3.27979e+08
United States	2020-06-28	36.6422	33.3539	40.3679	mandates easing	3.27979e+08
United States	2020-06-29	37.7664	34.4401	41.4305	mandates easing	3.27979e+08
United States	2020-06-30	38.8432	35.5356	42.3594	mandates easing	3.27979e+08
United States	2020-07-01	39.8612	36.5747	43.2777	mandates easing	3.27979e+08
United States	2020-07-02	40.8115	37.6601	44.0926	mandates easing	3.27979e+08
United States	2020-07-03	41.688	38.6881	44.8397	mandates easing	3.27979e+08
United States	2020-07-04	42.4874	39.6149	45.4513	mandates easing	3.27979e+08
United States	2020-07-05	43.2086	40.4647	46.1316	mandates easing	3.27979e+08
United States	2020-07-06	43.8529	41.237	46.7954	mandates easing	3.27979e+08
United States	2020-07-07	44.4233	41.769	47.3291	mandates easing	3.27979e+08
United States	2020-07-08	44.9244	42.252	47.756	mandates easing	3.27979e+08
United States	2020-07-09	45.3617	42.6784	48.0631	mandates easing	3.27979e+08
United States	2020-07-10	45.7414	43.0448	48.5215	mandates easing	3.27979e+08
United States	2020-07-11	46.0699	43.341	48.809	mandates easing	3.27979e+08
United States	2020-07-12	46.3537	43.6785	49.0609	mandates easing	3.27979e+08
United States	2020-07-13	46.5986	43.9549	49.2984	mandates easing	3.27979e+08
United States	2020-07-14	46.81	44.1401	49.518	mandates easing	3.27979e+08
United States	2020-07-15	46.992	44.3463	49.7171	mandates easing	3.27979e+08
United States	2020-07-16	47.1477	44.4508	49.8953	mandates easing	3.27979e+08
United States	2020-07-17	47.2791	44.6557	50.0324	mandates easing	3.27979e+08
United States	2020-07-18	47.3866	44.7719	50.1444	mandates easing	3.27979e+08
United States	2020-07-19	47.4697	44.9009	50.1823	mandates easing	3.27979e+08
United States	2020-07-20	47.5267	44.9878	50.2197	mandates easing	3.27979e+08
United States	2020-07-21	47.555	45.069	50.2084	mandates easing	3.27979e+08
United States	2020-07-22	47.5513	44.9764	50.2957	mandates easing	3.27979e+08
United States	2020-07-23	47.5118	44.82	50.2797	mandates easing	3.27979e+08
United States	2020-07-24	47.4326	44.6155	50.3296	mandates easing	3.27979e+08
United States	2020-07-25	47.3099	44.4603	50.256	mandates easing	3.27979e+08
United States	2020-07-26	47.1403	44.2569	50.115	mandates easing	3.27979e+08
United States	2020-07-27	46.9211	44.0434	49.9894	mandates easing	3.27979e+08
United States	2020-07-28	46.6508	43.8307	49.6441	mandates easing	3.27979e+08
United States	2020-07-29	46.3287	43.531	49.3351	mandates easing	3.27979e+08
United States	2020-07-30	45.9554	43.2005	48.9558	mandates easing	3.27979e+08
United States	2020-07-31	45.532	42.7504	48.4632	mandates easing	3.27979e+08
United States	2020-08-01	45.0608	42.2942	48.0065	mandates easing	3.27979e+08
United States	2020-08-02	44.5444	41.7524	47.4949	mandates easing	3.27979e+08
United States	2020-08-03	43.9858	41.2246	47.0357	mandates easing	3.27979e+08
United States	2020-08-04	43.3882	40.5305	46.4463	mandates easing	3.27979e+08
United States	2020-08-05	42.7555	39.9459	45.9244	mandates easing	3.27979e+08
United States	2020-08-06	42.0917	39.253	45.1701	mandates easing	3.27979e+08
United States	2020-08-07	41.4015	38.4589	44.4541	mandates easing	3.27979e+08
United States	2020-08-08	40.6902	37.794	43.6739	mandates easing	3.27979e+08
United States	2020-08-09	39.9639	37.2157	42.918	mandates easing	3.27979e+08
United States	2020-08-10	39.2295	36.4624	42.1458	mandates easing	3.27979e+08
United States	2020-08-11	38.4941	35.696	41.3902	mandates easing	3.27979e+08
United States	2020-08-12	37.7652	35.042	40.5753	mandates easing	3.27979e+08
United States	2020-08-13	37.0501	34.422	39.7785	mandates easing	3.27979e+08
United States	2020-08-14	36.3556	33.763	38.9884	mandates easing	3.27979e+08
United States	2020-08-15	35.688	33.1649	38.2952	mandates easing	3.27979e+08
United States	2020-08-16	35.0528	32.5676	37.6239	mandates easing	3.27979e+08
United States	2020-08-17	34.4546	32.0562	36.8926	mandates easing	3.27979e+08
United States	2020-08-18	33.8973	31.6127	36.2498	mandates easing	3.27979e+08
United States	2020-08-19	33.384	31.2263	35.6463	mandates easing	3.27979e+08
United States	2020-08-20	32.9167	30.8483	35.1128	mandates easing	3.27979e+08
United States	2020-08-21	32.4966	30.5561	34.7076	mandates easing	3.27979e+08
United States	2020-08-22	32.1238	30.1807	34.2431	mandates easing	3.27979e+08
United States	2020-08-23	31.798	29.973	33.8184	mandates easing	3.27979e+08
United States	2020-08-24	31.5179	29.684	33.5196	mandates easing	3.27979e+08
United States	2020-08-25	31.282	29.4938	33.3193	mandates easing	3.27979e+08
United States	2020-08-26	31.0884	29.3095	32.9648	mandates easing	3.27979e+08
United States	2020-08-27	30.935	29.1854	32.8391	mandates easing	3.27979e+08
United States	2020-08-28	30.8197	29.0535	32.6869	mandates easing	3.27979e+08
United States	2020-08-29	30.7402	28.9403	32.5597	mandates easing	3.27979e+08
United States	2020-08-30	30.6945	28.8633	32.6225	mandates easing	3.27979e+08
United States	2020-08-31	30.6801	28.867	32.5199	mandates easing	3.27979e+08
United States	2020-09-01	30.6939	28.8501	32.6297	mandates easing	3.27979e+08
United States	2020-09-02	30.7329	28.8924	32.6704	mandates easing	3.27979e+08
United States	2020-09-03	30.7915	28.9529	32.7059	mandates easing	3.27979e+08
United States	2020-09-04	30.8647	28.9571	32.7901	mandates easing	3.27979e+08
United States	2020-09-05	30.9481	28.8597	32.8487	mandates easing	3.27979e+08
United States	2020-09-06	31.0393	28.8223	33.0044	mandates easing	3.27979e+08
United States	2020-09-07	31.1369	28.7917	33.1672	mandates easing	3.27979e+08
United States	2020-09-08	31.2408	28.7611	33.3982	mandates easing	3.27979e+08
United States	2020-09-09	31.3484	28.7205	33.7279	mandates easing	3.27979e+08
United States	2020-09-10	31.4704	28.7001	33.9501	mandates easing	3.27979e+08
United States	2020-09-11	31.613	28.633	34.277	mandates easing	3.27979e+08
United States	2020-09-12	31.7835	28.5597	34.7351	mandates easing	3.27979e+08
United States	2020-09-13	31.9927	28.5748	35.1703	mandates easing	3.27979e+08
United States	2020-09-14	32.2563	28.5981	35.8054	mandates easing	3.27979e+08
United States	2020-09-15	32.5505	28.5904	36.3623	mandates easing	3.27979e+08
United States	2020-09-16	32.8659	28.6338	36.9149	mandates easing	3.27979e+08
United States	2020-09-17	33.19	28.6943	37.4736	mandates easing	3.27979e+08
United States	2020-02-01	0.0196045	0.0142631	0.0267033	mandates easing + universal masks	3.27979e+08
United States	2020-02-02	0.021752	0.0154569	0.030207	mandates easing + universal masks	3.27979e+08
United States	2020-02-03	0.0244197	0.0170188	0.0344719	mandates easing + universal masks	3.27979e+08
United States	2020-02-04	0.0276277	0.0189486	0.0390278	mandates easing + universal masks	3.27979e+08
United States	2020-02-05	0.0314099	0.0214883	0.0445178	mandates easing + universal masks	3.27979e+08
United States	2020-02-06	0.0358106	0.0244235	0.0502622	mandates easing + universal masks	3.27979e+08
United States	2020-02-07	0.0408817	0.02788	0.057012	mandates easing + universal masks	3.27979e+08
United States	2020-02-08	0.0466798	0.0318795	0.0645044	mandates easing + universal masks	3.27979e+08
United States	2020-02-09	0.0533434	0.0366964	0.0736642	mandates easing + universal masks	3.27979e+08
United States	2020-02-10	0.0669555	0.0420685	0.132752	mandates easing + universal masks	3.27979e+08
United States	2020-02-11	0.0828237	0.0484452	0.151611	mandates easing + universal masks	3.27979e+08
United States	2020-02-12	0.10194	0.0554827	0.176156	mandates easing + universal masks	3.27979e+08
United States	2020-02-13	0.12301	0.0637244	0.194925	mandates easing + universal masks	3.27979e+08
United States	2020-02-14	0.149564	0.0956555	0.222802	mandates easing + universal masks	3.27979e+08
United States	2020-02-15	0.174809	0.114106	0.257706	mandates easing + universal masks	3.27979e+08
United States	2020-02-16	0.20297	0.132323	0.289203	mandates easing + universal masks	3.27979e+08
United States	2020-02-17	0.236437	0.14845	0.336427	mandates easing + universal masks	3.27979e+08
United States	2020-02-18	0.27966	0.186591	0.403148	mandates easing + universal masks	3.27979e+08
United States	2020-02-19	0.335093	0.220192	0.511893	mandates easing + universal masks	3.27979e+08
United States	2020-02-20	0.398141	0.250506	0.586492	mandates easing + universal masks	3.27979e+08
United States	2020-02-21	0.473742	0.296459	0.678386	mandates easing + universal masks	3.27979e+08
United States	2020-02-22	0.562635	0.362349	0.795257	mandates easing + universal masks	3.27979e+08
United States	2020-02-23	0.666448	0.450421	0.938888	mandates easing + universal masks	3.27979e+08
United States	2020-02-24	0.786001	0.522794	1.1182	mandates easing + universal masks	3.27979e+08
United States	2020-02-25	0.93749	0.612259	1.35524	mandates easing + universal masks	3.27979e+08
United States	2020-02-26	1.12867	0.724302	1.65732	mandates easing + universal masks	3.27979e+08
United States	2020-02-27	1.37135	0.863889	2.04552	mandates easing + universal masks	3.27979e+08
United States	2020-02-28	1.68568	1.03991	2.55673	mandates easing + universal masks	3.27979e+08
United States	2020-02-29	2.08755	1.26665	3.18479	mandates easing + universal masks	3.27979e+08
United States	2020-03-01	2.60107	1.54726	4.00236	mandates easing + universal masks	3.27979e+08
United States	2020-03-02	3.259	1.90601	5.06605	mandates easing + universal masks	3.27979e+08
United States	2020-03-03	4.10035	2.39339	6.3834	mandates easing + universal masks	3.27979e+08
United States	2020-03-04	5.16671	2.99329	8.05383	mandates easing + universal masks	3.27979e+08
United States	2020-03-05	6.5145	3.75847	10.1309	mandates easing + universal masks	3.27979e+08
United States	2020-03-06	8.20061	4.73921	12.6706	mandates easing + universal masks	3.27979e+08
United States	2020-03-07	10.2829	5.99	15.7413	mandates easing + universal masks	3.27979e+08
United States	2020-03-08	12.8153	7.55696	19.3797	mandates easing + universal masks	3.27979e+08
United States	2020-03-09	15.8417	9.5496	23.5273	mandates easing + universal masks	3.27979e+08
United States	2020-03-10	19.3902	11.9343	28.2746	mandates easing + universal masks	3.27979e+08
United States	2020-03-11	23.466	14.882	33.557	mandates easing + universal masks	3.27979e+08
United States	2020-03-12	28.0695	18.2389	39.383	mandates easing + universal masks	3.27979e+08
United States	2020-03-13	33.1246	22.3307	45.4317	mandates easing + universal masks	3.27979e+08
United States	2020-03-14	38.5477	26.7966	51.4363	mandates easing + universal masks	3.27979e+08
United States	2020-03-15	44.2159	31.6642	57.527	mandates easing + universal masks	3.27979e+08
United States	2020-03-16	49.9841	37.0428	63.4741	mandates easing + universal masks	3.27979e+08
United States	2020-03-17	55.6686	42.7081	68.8722	mandates easing + universal masks	3.27979e+08
United States	2020-03-18	61.1259	48.4188	73.6232	mandates easing + universal masks	3.27979e+08
United States	2020-03-19	66.2026	53.8089	77.666	mandates easing + universal masks	3.27979e+08
United States	2020-03-20	70.7697	59.3134	81.0051	mandates easing + universal masks	3.27979e+08
United States	2020-03-21	74.7329	64.3683	83.804	mandates easing + universal masks	3.27979e+08
United States	2020-03-22	78.0374	69.0237	86.1681	mandates easing + universal masks	3.27979e+08
United States	2020-03-23	80.6683	73.0674	87.62	mandates easing + universal masks	3.27979e+08
United States	2020-03-24	82.6459	76.2126	88.7848	mandates easing + universal masks	3.27979e+08
United States	2020-03-25	84.0182	78.7802	89.3926	mandates easing + universal masks	3.27979e+08
United States	2020-03-26	84.8521	80.0669	89.8398	mandates easing + universal masks	3.27979e+08
United States	2020-03-27	85.2261	80.5881	90.0441	mandates easing + universal masks	3.27979e+08
United States	2020-03-28	85.223	80.6049	90.1049	mandates easing + universal masks	3.27979e+08
United States	2020-03-29	84.9238	80.2711	89.9966	mandates easing + universal masks	3.27979e+08
United States	2020-03-30	84.4034	79.707	89.8165	mandates easing + universal masks	3.27979e+08
United States	2020-03-31	83.7264	78.8798	89.4733	mandates easing + universal masks	3.27979e+08
United States	2020-04-01	82.9457	78.0974	88.6699	mandates easing + universal masks	3.27979e+08
United States	2020-04-02	82.1022	77.3784	87.5943	mandates easing + universal masks	3.27979e+08
United States	2020-04-03	81.2254	76.6285	86.8181	mandates easing + universal masks	3.27979e+08
United States	2020-04-04	80.3349	75.9321	85.7847	mandates easing + universal masks	3.27979e+08
United States	2020-04-05	79.4426	75.1392	84.6615	mandates easing + universal masks	3.27979e+08
United States	2020-04-06	78.5543	74.2982	83.4981	mandates easing + universal masks	3.27979e+08
United States	2020-04-07	77.6711	73.4609	82.5474	mandates easing + universal masks	3.27979e+08
United States	2020-04-08	76.7905	72.4656	81.6468	mandates easing + universal masks	3.27979e+08
United States	2020-04-09	75.9072	71.7098	80.7974	mandates easing + universal masks	3.27979e+08
United States	2020-04-10	75.0136	70.8565	79.7825	mandates easing + universal masks	3.27979e+08
United States	2020-04-11	74.1008	69.8258	78.7654	mandates easing + universal masks	3.27979e+08
United States	2020-04-12	73.1589	69.0002	77.7853	mandates easing + universal masks	3.27979e+08
United States	2020-04-13	72.1783	67.9811	76.7205	mandates easing + universal masks	3.27979e+08
United States	2020-04-14	71.1502	66.974	75.7281	mandates easing + universal masks	3.27979e+08
United States	2020-04-15	70.0672	65.6869	74.6958	mandates easing + universal masks	3.27979e+08
United States	2020-04-16	68.9239	64.4907	73.5511	mandates easing + universal masks	3.27979e+08
United States	2020-04-17	67.7171	63.2025	72.4398	mandates easing + universal masks	3.27979e+08
United States	2020-04-18	66.4458	61.9102	70.9529	mandates easing + universal masks	3.27979e+08
United States	2020-04-19	65.1115	60.6113	69.7722	mandates easing + universal masks	3.27979e+08
United States	2020-04-20	63.7175	59.1571	68.3872	mandates easing + universal masks	3.27979e+08
United States	2020-04-21	62.2695	57.6295	66.913	mandates easing + universal masks	3.27979e+08
United States	2020-04-22	60.7747	56.2325	65.4388	mandates easing + universal masks	3.27979e+08
United States	2020-04-23	59.2426	54.6983	63.8835	mandates easing + universal masks	3.27979e+08
United States	2020-04-24	57.6842	53.2192	62.252	mandates easing + universal masks	3.27979e+08
United States	2020-04-25	56.1121	51.7376	60.5702	mandates easing + universal masks	3.27979e+08
United States	2020-04-26	54.5396	50.2597	58.9945	mandates easing + universal masks	3.27979e+08
United States	2020-04-27	52.9801	48.7885	57.3616	mandates easing + universal masks	3.27979e+08
United States	2020-04-28	51.4469	47.3771	55.7369	mandates easing + universal masks	3.27979e+08
United States	2020-04-29	49.9525	46.038	54.0506	mandates easing + universal masks	3.27979e+08
United States	2020-04-30	48.508	44.7175	52.3904	mandates easing + universal masks	3.27979e+08
United States	2020-05-01	47.1231	43.4808	50.7621	mandates easing + universal masks	3.27979e+08
United States	2020-05-02	45.8054	42.3825	49.3231	mandates easing + universal masks	3.27979e+08
United States	2020-05-03	44.5606	41.3278	47.889	mandates easing + universal masks	3.27979e+08
United States	2020-05-04	43.3919	40.3608	46.516	mandates easing + universal masks	3.27979e+08
United States	2020-05-05	42.3005	39.4024	45.25	mandates easing + universal masks	3.27979e+08
United States	2020-05-06	41.2856	38.5426	44.0604	mandates easing + universal masks	3.27979e+08
United States	2020-05-07	40.3444	37.8159	43	mandates easing + universal masks	3.27979e+08
United States	2020-05-08	39.4723	37.1334	41.9652	mandates easing + universal masks	3.27979e+08
United States	2020-05-09	38.6636	36.4556	41.0308	mandates easing + universal masks	3.27979e+08
United States	2020-05-10	37.9115	35.7938	40.1729	mandates easing + universal masks	3.27979e+08
United States	2020-05-11	37.2084	35.1491	39.3787	mandates easing + universal masks	3.27979e+08
United States	2020-05-12	36.5471	34.555	38.6738	mandates easing + universal masks	3.27979e+08
United States	2020-05-13	35.9201	33.9714	38.0103	mandates easing + universal masks	3.27979e+08
United States	2020-05-14	35.3201	33.3358	37.3689	mandates easing + universal masks	3.27979e+08
United States	2020-05-15	34.7399	32.7849	36.6695	mandates easing + universal masks	3.27979e+08
United States	2020-05-16	34.1724	32.2358	36.0444	mandates easing + universal masks	3.27979e+08
United States	2020-05-17	33.6109	31.6818	35.4819	mandates easing + universal masks	3.27979e+08
United States	2020-05-18	33.0495	31.1475	34.9025	mandates easing + universal masks	3.27979e+08
United States	2020-05-19	32.4833	30.6077	34.3723	mandates easing + universal masks	3.27979e+08
United States	2020-05-20	31.9089	30.0146	33.8443	mandates easing + universal masks	3.27979e+08
United States	2020-05-21	31.3251	29.435	33.2304	mandates easing + universal masks	3.27979e+08
United States	2020-05-22	30.732	28.838	32.6688	mandates easing + universal masks	3.27979e+08
United States	2020-05-23	30.1313	28.2446	32.1022	mandates easing + universal masks	3.27979e+08
United States	2020-05-24	29.5258	27.6153	31.5368	mandates easing + universal masks	3.27979e+08
United States	2020-05-25	28.9185	26.976	30.8469	mandates easing + universal masks	3.27979e+08
United States	2020-05-26	28.3124	26.4029	30.2288	mandates easing + universal masks	3.27979e+08
United States	2020-05-27	27.7108	25.7837	29.6595	mandates easing + universal masks	3.27979e+08
United States	2020-05-28	27.1173	25.2244	29.0967	mandates easing + universal masks	3.27979e+08
United States	2020-05-29	26.5359	24.6893	28.5243	mandates easing + universal masks	3.27979e+08
United States	2020-05-30	25.9721	24.1466	27.9204	mandates easing + universal masks	3.27979e+08
United States	2020-05-31	25.4318	23.7068	27.3025	mandates easing + universal masks	3.27979e+08
United States	2020-06-01	24.922	23.2966	26.6683	mandates easing + universal masks	3.27979e+08
United States	2020-06-02	24.4504	22.9047	26.1166	mandates easing + universal masks	3.27979e+08
United States	2020-06-03	24.0245	22.6048	25.5594	mandates easing + universal masks	3.27979e+08
United States	2020-06-04	23.6513	22.3478	25.0813	mandates easing + universal masks	3.27979e+08
United States	2020-06-05	23.3373	22.149	24.6339	mandates easing + universal masks	3.27979e+08
United States	2020-06-06	23.088	21.9659	24.2656	mandates easing + universal masks	3.27979e+08
United States	2020-06-07	22.908	21.8816	24.0044	mandates easing + universal masks	3.27979e+08
United States	2020-06-08	22.8007	21.8291	23.8426	mandates easing + universal masks	3.27979e+08
United States	2020-06-09	22.7687	21.8443	23.8187	mandates easing + universal masks	3.27979e+08
United States	2020-06-10	22.8138	21.862	23.8797	mandates easing + universal masks	3.27979e+08
United States	2020-06-11	22.9372	21.9379	24.1137	mandates easing + universal masks	3.27979e+08
United States	2020-06-12	23.1398	22.0449	24.4489	mandates easing + universal masks	3.27979e+08
United States	2020-06-13	23.4226	22.1874	24.902	mandates easing + universal masks	3.27979e+08
United States	2020-06-14	23.7867	22.3848	25.4844	mandates easing + universal masks	3.27979e+08
United States	2020-06-15	24.2333	22.7134	26.0853	mandates easing + universal masks	3.27979e+08
United States	2020-06-16	24.7638	23.0628	26.8259	mandates easing + universal masks	3.27979e+08
United States	2020-06-17	25.3792	23.5182	27.6254	mandates easing + universal masks	3.27979e+08
United States	2020-06-18	26.0796	24.0258	28.5933	mandates easing + universal masks	3.27979e+08
United States	2020-06-19	26.8639	24.6253	29.6002	mandates easing + universal masks	3.27979e+08
United States	2020-06-20	27.7295	25.3053	30.6258	mandates easing + universal masks	3.27979e+08
United States	2020-06-21	28.6715	26.0356	31.7807	mandates easing + universal masks	3.27979e+08
United States	2020-06-22	29.683	26.8959	32.9517	mandates easing + universal masks	3.27979e+08
United States	2020-06-23	30.7545	27.884	34.1465	mandates easing + universal masks	3.27979e+08
United States	2020-06-24	31.8743	28.8446	35.4281	mandates easing + universal masks	3.27979e+08
United States	2020-06-25	33.0283	29.9047	36.704	mandates easing + universal masks	3.27979e+08
United States	2020-06-26	34.2011	30.9454	37.9415	mandates easing + universal masks	3.27979e+08
United States	2020-06-27	35.376	32.0293	39.1631	mandates easing + universal masks	3.27979e+08
United States	2020-06-28	36.5366	33.1373	40.3492	mandates easing + universal masks	3.27979e+08
United States	2020-06-29	37.6671	34.2456	41.4262	mandates easing + universal masks	3.27979e+08
United States	2020-06-30	38.7537	35.3772	42.2817	mandates easing + universal masks	3.27979e+08
United States	2020-07-01	39.7847	36.4439	43.2355	mandates easing + universal masks	3.27979e+08
United States	2020-07-02	40.7509	37.5452	44.045	mandates easing + universal masks	3.27979e+08
United States	2020-07-03	41.6459	38.5809	44.8896	mandates easing + universal masks	3.27979e+08
United States	2020-07-04	42.4657	39.5472	45.5209	mandates easing + universal masks	3.27979e+08
United States	2020-07-05	43.2086	40.417	46.1739	mandates easing + universal masks	3.27979e+08
United States	2020-07-06	43.875	41.1799	46.8411	mandates easing + universal masks	3.27979e+08
United States	2020-07-07	44.4669	41.7868	47.4079	mandates easing + universal masks	3.27979e+08
United States	2020-07-08	44.9877	42.2824	47.7861	mandates easing + universal masks	3.27979e+08
United States	2020-07-09	45.4419	42.7567	48.1289	mandates easing + universal masks	3.27979e+08
United States	2020-07-10	45.8347	43.1257	48.4903	mandates easing + universal masks	3.27979e+08
United States	2020-07-11	46.1719	43.4555	48.8546	mandates easing + universal masks	3.27979e+08
United States	2020-07-12	46.4593	43.7463	49.1322	mandates easing + universal masks	3.27979e+08
United States	2020-07-13	46.703	43.9228	49.3874	mandates easing + universal masks	3.27979e+08
United States	2020-07-14	46.9082	44.1766	49.5507	mandates easing + universal masks	3.27979e+08
United States	2020-07-15	47.0797	44.3266	49.7972	mandates easing + universal masks	3.27979e+08
United States	2020-07-16	47.2215	44.5061	49.9021	mandates easing + universal masks	3.27979e+08
United States	2020-07-17	47.3363	44.6101	50.0458	mandates easing + universal masks	3.27979e+08
United States	2020-07-18	47.4257	44.75	50.1978	mandates easing + universal masks	3.27979e+08
United States	2020-07-19	47.4899	44.9273	50.3116	mandates easing + universal masks	3.27979e+08
United States	2020-07-20	47.528	44.9425	50.2567	mandates easing + universal masks	3.27979e+08
United States	2020-07-21	47.538	44.9552	50.1913	mandates easing + universal masks	3.27979e+08
United States	2020-07-22	47.5173	44.8626	50.209	mandates easing + universal masks	3.27979e+08
United States	2020-07-23	47.4624	44.6796	50.2507	mandates easing + universal masks	3.27979e+08
United States	2020-07-24	47.3699	44.507	50.2929	mandates easing + universal masks	3.27979e+08
United States	2020-07-25	47.2361	44.3887	50.2076	mandates easing + universal masks	3.27979e+08
United States	2020-07-26	47.0577	44.1251	50.0048	mandates easing + universal masks	3.27979e+08
United States	2020-07-27	46.8322	43.9275	49.8216	mandates easing + universal masks	3.27979e+08
United States	2020-07-28	46.5579	43.7704	49.6073	mandates easing + universal masks	3.27979e+08
United States	2020-07-29	46.2342	43.4609	49.314	mandates easing + universal masks	3.27979e+08
United States	2020-07-30	45.8613	43.1219	48.9047	mandates easing + universal masks	3.27979e+08
United States	2020-07-31	45.4406	42.7165	48.3892	mandates easing + universal masks	3.27979e+08
United States	2020-08-01	44.9739	42.221	47.921	mandates easing + universal masks	3.27979e+08
United States	2020-08-02	44.4639	41.6512	47.4831	mandates easing + universal masks	3.27979e+08
United States	2020-08-03	43.9131	41.1619	46.9331	mandates easing + universal masks	3.27979e+08
United States	2020-08-04	43.3248	40.4728	46.3724	mandates easing + universal masks	3.27979e+08
United States	2020-08-05	42.7022	39.8156	45.8299	mandates easing + universal masks	3.27979e+08
United States	2020-08-06	42.049	39.2126	45.0898	mandates easing + universal masks	3.27979e+08
United States	2020-08-07	41.3694	38.5259	44.3488	mandates easing + universal masks	3.27979e+08
United States	2020-08-08	40.6685	37.8363	43.6649	mandates easing + universal masks	3.27979e+08
United States	2020-08-09	39.952	37.1934	42.9526	mandates easing + universal masks	3.27979e+08
United States	2020-08-10	39.2263	36.5243	42.1057	mandates easing + universal masks	3.27979e+08
United States	2020-08-11	38.4986	35.8157	41.3812	mandates easing + universal masks	3.27979e+08
United States	2020-08-12	37.7762	35.1842	40.5879	mandates easing + universal masks	3.27979e+08
United States	2020-08-13	37.0663	34.4486	39.7476	mandates easing + universal masks	3.27979e+08
United States	2020-08-14	36.3757	33.8002	38.9816	mandates easing + universal masks	3.27979e+08
United States	2020-08-15	35.7107	33.1814	38.2588	mandates easing + universal masks	3.27979e+08
United States	2020-08-16	35.0771	32.5772	37.5455	mandates easing + universal masks	3.27979e+08
United States	2020-08-17	34.4797	32.059	36.9289	mandates easing + universal masks	3.27979e+08
United States	2020-08-18	33.9226	31.5805	36.301	mandates easing + universal masks	3.27979e+08
United States	2020-08-19	33.4093	31.1801	35.7519	mandates easing + universal masks	3.27979e+08
United States	2020-08-20	32.942	30.804	35.2363	mandates easing + universal masks	3.27979e+08
United States	2020-08-21	32.5224	30.5171	34.7415	mandates easing + universal masks	3.27979e+08
United States	2020-08-22	32.1511	30.2131	34.2704	mandates easing + universal masks	3.27979e+08
United States	2020-08-23	31.8276	29.96	33.8728	mandates easing + universal masks	3.27979e+08
United States	2020-08-24	31.5511	29.7534	33.4905	mandates easing + universal masks	3.27979e+08
United States	2020-08-25	31.32	29.5691	33.2094	mandates easing + universal masks	3.27979e+08
United States	2020-08-26	31.1325	29.4413	32.9294	mandates easing + universal masks	3.27979e+08
United States	2020-08-27	30.9866	29.2597	32.8202	mandates easing + universal masks	3.27979e+08
United States	2020-08-28	30.8801	29.2244	32.6951	mandates easing + universal masks	3.27979e+08
United States	2020-08-29	30.8111	29.1031	32.5002	mandates easing + universal masks	3.27979e+08
United States	2020-08-30	30.7778	29.0049	32.5642	mandates easing + universal masks	3.27979e+08
United States	2020-08-31	30.7782	28.953	32.6346	mandates easing + universal masks	3.27979e+08
United States	2020-09-01	30.8094	28.989	32.7465	mandates easing + universal masks	3.27979e+08
United States	2020-09-02	30.8673	28.9868	32.855	mandates easing + universal masks	3.27979e+08
United States	2020-09-03	30.9472	29.0587	32.9477	mandates easing + universal masks	3.27979e+08
United States	2020-09-04	31.0438	28.9346	33.0201	mandates easing + universal masks	3.27979e+08
United States	2020-09-05	31.1526	28.9801	33.0825	mandates easing + universal masks	3.27979e+08
United States	2020-09-06	31.2711	28.9184	33.2012	mandates easing + universal masks	3.27979e+08
United States	2020-09-07	31.3985	28.9796	33.3917	mandates easing + universal masks	3.27979e+08
United States	2020-09-08	31.5334	28.9276	33.6962	mandates easing + universal masks	3.27979e+08
United States	2020-09-09	31.67	28.8767	33.966	mandates easing + universal masks	3.27979e+08
United States	2020-09-10	31.823	28.8412	34.1964	mandates easing + universal masks	3.27979e+08
United States	2020-09-11	31.9976	28.7922	34.601	mandates easing + universal masks	3.27979e+08
United States	2020-09-12	32.201	28.7939	35.0715	mandates easing + universal masks	3.27979e+08
United States	2020-09-13	32.4458	28.7882	35.6738	mandates easing + universal masks	3.27979e+08
United States	2020-09-14	32.75	28.7959	36.3324	mandates easing + universal masks	3.27979e+08
United States	2020-09-15	33.0854	28.899	36.9395	mandates easing + universal masks	3.27979e+08
United States	2020-09-16	33.4435	29.0051	37.5649	mandates easing + universal masks	3.27979e+08
United States	2020-09-17	33.8112	29.0796	38.18	mandates easing + universal masks	3.27979e+08
United States	2020-09-18	34.2155	29.1984	38.8465	mandates easing + universal masks	3.27979e+08
United States	2020-09-19	34.6505	29.413	39.5438	mandates easing + universal masks	3.27979e+08
United States	2020-09-20	35.0934	29.6197	40.2429	mandates easing + universal masks	3.27979e+08
United States	2020-09-21	35.539	29.7748	40.8924	mandates easing + universal masks	3.27979e+08
United States	2020-09-22	35.9891	29.938	41.6753	mandates easing + universal masks	3.27979e+08
United States	2020-09-23	36.4212	30.1292	42.361	mandates easing + universal masks	3.27979e+08
United States	2020-09-24	36.856	30.3491	43.096	mandates easing + universal masks	3.27979e+08
United States	2020-09-25	37.3801	30.6006	43.8577	mandates easing + universal masks	3.27979e+08
United States	2020-09-26	37.9854	30.9072	44.7219	mandates easing + universal masks	3.27979e+08
United States	2020-09-27	38.617	31.2444	45.6556	mandates easing + universal masks	3.27979e+08
United States	2020-09-28	39.2771	31.6578	46.7324	mandates easing + universal masks	3.27979e+08
United States	2020-09-29	39.9685	32.1075	47.8119	mandates easing + universal masks	3.27979e+08
United States	2020-09-30	40.626	32.4807	48.9092	mandates easing + universal masks	3.27979e+08
United States	2020-10-01	41.2447	32.8542	49.7426	mandates easing + universal masks	3.27979e+08
United States	2020-10-02	41.9235	33.2397	50.8022	mandates easing + universal masks	3.27979e+08
United States	2020-10-03	42.6615	33.6929	51.9744	mandates easing + universal masks	3.27979e+08
United States	2020-10-04	43.4213	34.1347	53.0249	mandates easing + universal masks	3.27979e+08
United States	2020-10-05	44.2045	34.5655	54.0794	mandates easing + universal masks	3.27979e+08
United States	2020-10-06	44.2891	34.4909	54.3106	mandates easing + universal masks	3.27979e+08
United States	2020-10-07	43.5793	33.8344	53.6542	mandates easing + universal masks	3.27979e+08
United States	2020-10-08	42.7429	33.1194	52.9879	mandates easing + universal masks	3.27979e+08
United States	2020-10-09	41.8288	32.3703	52.1492	mandates easing + universal masks	3.27979e+08
United States	2020-10-10	40.8173	31.5022	51.097	mandates easing + universal masks	3.27979e+08
United States	2020-10-11	39.6711	30.6108	49.7197	mandates easing + universal masks	3.27979e+08
United States	2020-10-12	38.4041	29.6052	48.0738	mandates easing + universal masks	3.27979e+08
United States	2020-10-13	37.6288	28.9696	47.323	mandates easing + universal masks	3.27979e+08
United States	2020-10-14	37.3209	28.6449	47.3106	mandates easing + universal masks	3.27979e+08
United States	2020-10-15	36.9203	28.3454	46.7472	mandates easing + universal masks	3.27979e+08
United States	2020-10-16	36.5389	28.0061	46.567	mandates easing + universal masks	3.27979e+08
United States	2020-10-17	36.1944	27.7787	46.6145	mandates easing + universal masks	3.27979e+08
United States	2020-10-18	35.86	27.5573	46.0388	mandates easing + universal masks	3.27979e+08
United States	2020-10-19	35.5432	27.289	45.955	mandates easing + universal masks	3.27979e+08
United States	2020-10-20	35.2478	26.9094	45.9649	mandates easing + universal masks	3.27979e+08
United States	2020-10-21	34.9382	26.6287	45.751	mandates easing + universal masks	3.27979e+08
United States	2020-10-22	34.6171	26.3165	45.597	mandates easing + universal masks	3.27979e+08
United States	2020-10-23	34.3606	26.121	45.439	mandates easing + universal masks	3.27979e+08
United States	2020-10-24	34.1677	25.9388	45.669	mandates easing + universal masks	3.27979e+08
United States	2020-10-25	34.0022	25.8031	45.8425	mandates easing + universal masks	3.27979e+08
United States	2020-10-26	33.8673	25.6058	45.8664	mandates easing + universal masks	3.27979e+08
United States	2020-10-27	33.7642	25.4077	45.7292	mandates easing + universal masks	3.27979e+08
United States	2020-10-28	33.6543	25.2642	45.7126	mandates easing + universal masks	3.27979e+08
United States	2020-10-29	33.5366	25.2417	45.6174	mandates easing + universal masks	3.27979e+08
United States	2020-10-30	33.4847	25.1272	45.8518	mandates easing + universal masks	3.27979e+08
United States	2020-10-31	33.4986	24.9959	46.2876	mandates easing + universal masks	3.27979e+08
United States	2020-11-01	33.5402	24.8856	46.6922	mandates easing + universal masks	3.27979e+08
United States	2020-11-02	33.6088	24.8552	46.9096	mandates easing + universal masks	3.27979e+08
United States	2020-11-03	33.7051	24.8099	47.3266	mandates easing + universal masks	3.27979e+08
United States	2020-11-04	33.7899	24.7668	47.7169	mandates easing + universal masks	3.27979e+08
United States	2020-11-05	33.8617	24.7485	48.009	mandates easing + universal masks	3.27979e+08
United States	2020-11-06	33.9974	24.7469	48.484	mandates easing + universal masks	3.27979e+08
United States	2020-11-07	34.1969	24.6518	49.1155	mandates easing + universal masks	3.27979e+08
United States	2020-11-08	34.4225	24.641	49.7071	mandates easing + universal masks	3.27979e+08
United States	2020-11-09	34.6762	24.6786	50.3955	mandates easing + universal masks	3.27979e+08
United States	2020-11-10	34.9594	24.7348	51.0253	mandates easing + universal masks	3.27979e+08
United States	2020-11-11	35.2306	24.785	51.6602	mandates easing + universal masks	3.27979e+08
United States	2020-11-12	35.4871	24.8294	52.2508	mandates easing + universal masks	3.27979e+08
United States	2020-11-13	35.81	24.9589	52.8293	mandates easing + universal masks	3.27979e+08
United States	2020-11-14	36.2006	25.0317	53.8346	mandates easing + universal masks	3.27979e+08
United States	2020-11-15	36.62	25.2035	54.7015	mandates easing + universal masks	3.27979e+08
United States	2020-11-16	37.0707	25.3228	55.6143	mandates easing + universal masks	3.27979e+08
United States	2020-11-17	37.5545	25.4959	56.5759	mandates easing + universal masks	3.27979e+08
United States	2020-11-18	38.0271	25.6676	57.5191	mandates easing + universal masks	3.27979e+08
United States	2020-11-19	38.4842	25.932	58.4372	mandates easing + universal masks	3.27979e+08
United States	2020-11-20	39.0128	26.0744	59.4632	mandates easing + universal masks	3.27979e+08
United States	2020-11-21	39.616	26.2762	60.6026	mandates easing + universal masks	3.27979e+08
United States	2020-11-22	40.2528	26.5802	61.8936	mandates easing + universal masks	3.27979e+08
United States	2020-11-23	40.9262	26.9602	63.3136	mandates easing + universal masks	3.27979e+08
United States	2020-11-24	41.6384	27.3656	64.7508	mandates easing + universal masks	3.27979e+08
United States	2020-11-25	42.3416	27.7511	66.1718	mandates easing + universal masks	3.27979e+08
United States	2020-11-26	43.0296	27.9971	67.2046	mandates easing + universal masks	3.27979e+08
United States	2020-11-27	43.7962	28.2574	68.5091	mandates easing + universal masks	3.27979e+08
United States	2020-11-28	44.6468	28.5615	69.7734	mandates easing + universal masks	3.27979e+08
United States	2020-11-29	45.5376	28.9559	71.3414	mandates easing + universal masks	3.27979e+08
United States	2020-11-30	46.4722	29.3957	72.9739	mandates easing + universal masks	3.27979e+08
United States	2020-12-01	47.4534	29.8599	74.6748	mandates easing + universal masks	3.27979e+08
United States	2020-12-02	48.4289	30.2598	76.3552	mandates easing + universal masks	3.27979e+08
United States	2020-12-03	49.3899	30.669	77.9533	mandates easing + universal masks	3.27979e+08
United States	2020-12-04	50.4382	31.1229	79.7943	mandates easing + universal masks	3.27979e+08
United States	2020-12-05	51.5813	31.6208	81.7288	mandates easing + universal masks	3.27979e+08
United States	2020-12-06	52.7725	32.1357	83.9095	mandates easing + universal masks	3.27979e+08
United States	2020-12-07	54.0159	32.6768	86.2586	mandates easing + universal masks	3.27979e+08
United States	2020-12-08	55.3147	33.2455	88.5736	mandates easing + universal masks	3.27979e+08
United States	2020-12-09	56.612	33.8778	90.8204	mandates easing + universal masks	3.27979e+08
United States	2020-12-10	57.8958	34.4228	92.9481	mandates easing + universal masks	3.27979e+08
United States	2020-12-11	59.2745	35.0572	95.2185	mandates easing + universal masks	3.27979e+08
United States	2020-12-12	60.7585	35.7552	97.6744	mandates easing + universal masks	3.27979e+08
United States	2020-12-13	62.2985	36.4751	100.149	mandates easing + universal masks	3.27979e+08
United States	2020-12-14	63.8987	37.2164	103.135	mandates easing + universal masks	3.27979e+08
United States	2020-12-15	65.5624	37.9073	106.055	mandates easing + universal masks	3.27979e+08
United States	2020-12-16	67.2288	38.6718	108.506	mandates easing + universal masks	3.27979e+08
United States	2020-12-17	68.8817	39.368	111.27	mandates easing + universal masks	3.27979e+08
United States	2020-12-18	70.6332	40.1879	114.797	mandates easing + universal masks	3.27979e+08
United States	2020-12-19	72.4965	41.0842	118.52	mandates easing + universal masks	3.27979e+08
United States	2020-12-20	74.421	42.0138	121.984	mandates easing + universal masks	3.27979e+08
United States	2020-12-21	76.409	42.9503	126.095	mandates easing + universal masks	3.27979e+08
United States	2020-12-22	78.4625	43.8912	130.42	mandates easing + universal masks	3.27979e+08
United States	2020-12-23	80.5198	44.8392	133.661	mandates easing + universal masks	3.27979e+08
United States	2020-12-24	82.5613	45.8199	137.815	mandates easing + universal masks	3.27979e+08
United States	2020-12-25	84.6979	47.0251	142.174	mandates easing + universal masks	3.27979e+08
United States	2020-12-26	86.9443	48.1056	146.772	mandates easing + universal masks	3.27979e+08
United States	2020-12-27	89.25	49.158	151.456	mandates easing + universal masks	3.27979e+08
United States	2020-12-28	91.6178	50.2274	156.215	mandates easing + universal masks	3.27979e+08
United States	2020-12-29	94.0496	51.3257	160.619	mandates easing + universal masks	3.27979e+08
United States	2020-12-30	96.4834	52.422	165.639	mandates easing + universal masks	3.27979e+08
United States	2020-12-31	98.8961	53.5512	169.984	mandates easing + universal masks	3.27979e+08
United States	2021-01-01	101.391	54.7739	174.305	mandates easing + universal masks	3.27979e+08
United States	2021-01-02	103.365	55.7825	178.595	mandates easing + universal masks	3.27979e+08
United States	2021-01-03	105.319	56.7938	183.362	mandates easing + universal masks	3.27979e+08
United States	2021-01-04	107.861	58.0741	187.733	mandates easing + universal masks	3.27979e+08
United States	2021-01-05	110.407	59.3714	192.666	mandates easing + universal masks	3.27979e+08
United States	2021-01-06	112.974	60.6936	197.494	mandates easing + universal masks	3.27979e+08
United States	2021-01-07	115.57	62.0218	202.179	mandates easing + universal masks	3.27979e+08
United States	2021-01-08	118.13	63.2152	207.264	mandates easing + universal masks	3.27979e+08
United States	2021-01-09	120.631	64.3989	212.595	mandates easing + universal masks	3.27979e+08
United States	2021-01-10	123.187	65.6103	217.206	mandates easing + universal masks	3.27979e+08
United States	2021-01-11	125.816	67.0664	223.514	mandates easing + universal masks	3.27979e+08
United States	2021-01-12	128.463	68.5376	229.011	mandates easing + universal masks	3.27979e+08
United States	2021-01-13	131.13	69.8049	234.056	mandates easing + universal masks	3.27979e+08
United States	2021-01-14	133.814	71.0932	238.563	mandates easing + universal masks	3.27979e+08
United States	2021-01-15	136.452	72.4542	243.949	mandates easing + universal masks	3.27979e+08
United States	2021-01-16	139.015	74.0249	249.124	mandates easing + universal masks	3.27979e+08
United States	2021-01-17	141.597	75.6275	255.48	mandates easing + universal masks	3.27979e+08
United States	2021-01-18	144.215	77.2692	260.738	mandates easing + universal masks	3.27979e+08
United States	2021-01-19	146.824	78.9332	265.929	mandates easing + universal masks	3.27979e+08
United States	2021-01-20	149.422	80.6258	271.845	mandates easing + universal masks	3.27979e+08
United States	2021-01-21	152.008	82.3421	277.684	mandates easing + universal masks	3.27979e+08
United States	2021-01-22	154.53	83.8319	282.959	mandates easing + universal masks	3.27979e+08
United States	2021-01-23	156.958	84.6781	286.768	mandates easing + universal masks	3.27979e+08
United States	2021-01-24	159.357	85.8191	290.503	mandates easing + universal masks	3.27979e+08
United States	2021-01-25	161.743	87.5358	295.758	mandates easing + universal masks	3.27979e+08
United States	2021-01-26	164.088	89.1983	301.483	mandates easing + universal masks	3.27979e+08
United States	2021-01-27	166.388	90.4082	307.065	mandates easing + universal masks	3.27979e+08
United States	2021-01-28	168.64	91.8585	311.219	mandates easing + universal masks	3.27979e+08
United States	2021-01-29	170.813	93.4466	315.105	mandates easing + universal masks	3.27979e+08
United States	2021-01-30	172.878	95.0062	318.687	mandates easing + universal masks	3.27979e+08
United States	2021-01-31	174.859	96.5611	321.916	mandates easing + universal masks	3.27979e+08
United States	2021-02-01	176.776	97.9347	325.26	mandates easing + universal masks	3.27979e+08
United States	2021-02-02	178.618	99.027	328.764	mandates easing + universal masks	3.27979e+08
United States	2021-02-03	180.383	100.369	331.462	mandates easing + universal masks	3.27979e+08
United States	2021-02-04	182.068	101.549	335.16	mandates easing + universal masks	3.27979e+08
United States	2021-02-05	183.666	102.72	337.919	mandates easing + universal masks	3.27979e+08
United States	2021-02-06	185.15	104.097	339.616	mandates easing + universal masks	3.27979e+08
United States	2021-02-07	186.5	105.066	341.944	mandates easing + universal masks	3.27979e+08
United States	2021-02-08	187.736	106.11	341.848	mandates easing + universal masks	3.27979e+08
United States	2021-02-09	188.873	107.377	342.482	mandates easing + universal masks	3.27979e+08
United States	2021-02-10	189.909	108.327	342.795	mandates easing + universal masks	3.27979e+08
United States	2021-02-11	190.842	109.211	342.792	mandates easing + universal masks	3.27979e+08
United States	2021-02-12	191.692	109.979	342.546	mandates easing + universal masks	3.27979e+08
United States	2021-02-13	192.435	110.951	342.355	mandates easing + universal masks	3.27979e+08
United States	2021-02-14	193.005	111.645	342.987	mandates easing + universal masks	3.27979e+08
United States	2021-02-15	193.422	112.551	343.911	mandates easing + universal masks	3.27979e+08
United States	2021-02-16	193.729	112.975	342.472	mandates easing + universal masks	3.27979e+08
United States	2021-02-17	193.925	113.625	341.459	mandates easing + universal masks	3.27979e+08
United States	2021-02-18	194.008	114.234	340.354	mandates easing + universal masks	3.27979e+08
United States	2021-02-19	194.026	114.818	339.341	mandates easing + universal masks	3.27979e+08
United States	2021-02-20	193.96	115.015	338.788	mandates easing + universal masks	3.27979e+08
United States	2021-02-21	193.697	114.921	337.966	mandates easing + universal masks	3.27979e+08
United States	2021-02-22	193.259	114.893	336.064	mandates easing + universal masks	3.27979e+08
United States	2021-02-23	192.715	115.443	335.697	mandates easing + universal masks	3.27979e+08
United States	2021-02-24	192.063	115.937	332.615	mandates easing + universal masks	3.27979e+08
United States	2021-02-25	191.305	115.676	329.185	mandates easing + universal masks	3.27979e+08
United States	2021-02-26	190.511	115.664	325.758	mandates easing + universal masks	3.27979e+08
United States	2021-02-27	189.667	115.679	322.782	mandates easing + universal masks	3.27979e+08
United States	2021-02-28	188.619	115.879	319.113	mandates easing + universal masks	3.27979e+08
Alabama	2020-11-23	210.665	71.5791	542.526	mandates easing	4.97769e+06
Alabama	2020-04-28	37.2389	28.654	46.6876	plausible reference	4.97769e+06
Alabama	2020-04-29	36.4385	28.1374	45.7904	plausible reference	4.97769e+06
Alabama	2020-04-30	35.6371	27.4896	44.9912	plausible reference	4.97769e+06
Alabama	2020-05-01	34.8538	26.9241	44.1863	plausible reference	4.97769e+06
Alabama	2020-11-24	216.77	74.2862	558.55	mandates easing	4.97769e+06
Alabama	2020-12-03	276.964	100.345	663.43	mandates easing	4.97769e+06
Alabama	2020-11-27	234.972	82.3757	603.732	mandates easing	4.97769e+06
Alabama	2020-11-28	241.68	84.9415	619.407	mandates easing	4.97769e+06
Alabama	2020-12-02	270.03	96.9146	658.072	mandates easing	4.97769e+06
Alabama	2020-12-07	307.759	114.088	696.592	mandates easing	4.97769e+06
Alabama	2020-12-04	284.258	104.004	672.097	mandates easing	4.97769e+06
Alabama	2020-12-05	291.96	107.703	680.513	mandates easing	4.97769e+06
Alabama	2020-12-06	299.791	111.239	688.455	mandates easing	4.97769e+06
Alabama	2020-05-06	31.7314	24.7681	39.7317	plausible reference	4.97769e+06
Alabama	2020-11-25	222.798	76.903	575.205	mandates easing	4.97769e+06
Alabama	2020-11-26	228.692	79.5203	588.785	mandates easing	4.97769e+06
Alabama	2020-05-05	32.2122	25.0631	40.3854	plausible reference	4.97769e+06
Alabama	2020-11-17	178.776	58.5662	450.953	mandates easing	4.97769e+06
Alabama	2020-11-18	183.632	60.3876	469.126	mandates easing	4.97769e+06
Alabama	2020-11-19	188.394	62.3568	488.251	mandates easing	4.97769e+06
Alabama	2020-11-20	193.525	64.4967	506.777	mandates easing	4.97769e+06
Alabama	2020-11-21	199.055	66.8236	520.983	mandates easing	4.97769e+06
Alabama	2020-11-22	204.764	69.0568	531.557	mandates easing	4.97769e+06
Alabama	2020-05-02	34.106	26.4648	43.1169	plausible reference	4.97769e+06
Alabama	2020-05-03	33.4086	25.9811	42.0936	plausible reference	4.97769e+06
Alabama	2020-05-04	32.774	25.5517	41.2108	plausible reference	4.97769e+06
Alabama	2020-06-14	40.6143	32.1467	51.0734	plausible reference	4.97769e+06
Alabama	2020-11-29	248.561	87.2687	634.787	mandates easing	4.97769e+06
[truncated: 100,441 more rows]
