# Supplementary material for: Modeling COVID-19 scenarios for the United States
Source: Nat Med. 2020 Oct 23;27(1):94–105. doi: 10.1038/s41591-020-1132-9 (PMC7806509; doi:10.1038/s41591-020-1132-9)
Supplement: Source Data Extended Data Fig. 9 — Statistical source data. [file 41591_2020_1132_MOESM20_ESM.xlsx]

## Sheet: NMED-A109010-T_extended_SourceD
Location	Location_Group	Estimated_Seropositivty	Estimated_Seropositivity_Lower	Estimated_Seropositivity_Upper	Study_Seropositvity
Hubei	China	0.0416593	0.0151414	0.0794614	0.08
Iceland	Western Europe	0.0165764	0.0109652	0.0231519	0.9
British Columbia	Canada	0.00785143	0.00500745	0.0115354	0.28
Guangdong	China	0.00164536	0.00158187	0.00170674	0.029
Hebei	China	0.00155643	0.00151578	0.00159716	0.0074
Scotland	United Kingdom	0.0684915	0.0361859	0.114098	0
Scotland	United Kingdom	0.287537	0.161591	0.453911	1.2
France	Western Europe	0.529401	0.37018	0.712503	3
Belgium	Western Europe	0.753479	0.481475	1.0917	1.3
New York	United States of America	4.39113	3.11363	5.76702	6.9
King and Snohomish	United States of America	1.73685	1.48226	1.99401	1.1
France	Western Europe	1.26687	1.04421	1.50062	2.7
California	United States of America	0.170432	0.126973	0.222685	2.8
Belgium	Western Europe	1.60592	1.16872	2.10804	2.9
Japan	High-income Asia Pacific	0.0143557	0.0113314	0.0179574	2.7
Hubei	China	1.42213	1.28662	1.57111	3.08
Denmark	Western Europe	0.440385	0.376273	0.510963	1.5
Louisiana	United States of America	3.42589	2.73753	4.20974	5.8
Lombardia	Italy	5.85114	5.26176	6.4735	5.2
Florida	United States of America	0.376862	0.304169	0.456764	1.9
Switzerland	Western Europe	0.952993	0.825883	1.09957	4.8
Rio Grande do Sul	Brazil	0.0529674	0.0401664	0.0689075	0.05
California	United States of America	0.367987	0.29767	0.446817	4.65
Netherlands	Western Europe	1.76315	1.54562	1.98776	2.71702
Belgium	Western Europe	3.12659	2.6354	3.66495	4.8
Denmark	Western Europe	0.582639	0.515898	0.654011	1.7
Netherlands	Western Europe	1.86423	1.64253	2.09119	3.6
Finland	Western Europe	0.277561	0.205002	0.367069	2.49
Switzerland	Western Europe	1.13051	1.00408	1.27237	8.5
Denmark	Western Europe	0.610353	0.543358	0.682458	1.9
Piaui	Brazil	0.129822	0.106201	0.157832	0.56
Bulgaria	Central Europe	0.11719	0.0979271	0.13895	4.8
Florida	United States of America	0.735857	0.631434	0.840212	2.9
England	United Kingdom	3.76367	3.47976	4.04293	3.1
Finland	Western Europe	0.382882	0.298046	0.481791	2.52
Sweden	Western Europe	1.65764	1.5002	1.82765	1.8
Switzerland	Western Europe	1.24609	1.12387	1.38153	10.9
Pennsylvania	United States of America	1.97755	1.63914	2.37719	3.2
Belgium	Western Europe	3.912	3.45765	4.43224	6
Denmark	Western Europe	0.69785	0.631159	0.769841	1.6
Missouri	United States of America	0.801675	0.657185	0.958867	2.7
Piaui	Brazil	0.199772	0.161648	0.245631	0.89
Denmark	Western Europe	0.708808	0.642509	0.780894	1.1
California	United States of America	0.661495	0.567906	0.760125	1
Rio de Janeiro	Brazil	1.46108	1.12593	1.87666	3.3
Rio Grande do Sul	Brazil	0.133981	0.105563	0.168449	0.13
Croatia	Central Europe	0.268805	0.22542	0.321928	1.27
Hubei	China	1.42365	1.28796	1.57201	3.27
Louisiana	United States of America	6.99481	6.18698	7.81678	4.4
New York	United States of America	15.0357	14.0259	16.0865	14
Belgium	Western Europe	4.07288	3.62393	4.5817	4.7
Indiana	United States of America	2.63913	2.3151	2.98139	2.79
Norway	Western Europe	0.374555	0.310519	0.457894	2
Iran	North Africa and Middle East	2.43804	2.34905	2.52818	21
Hubei	China	1.42368	1.288	1.57207	2.33
Ontario	Canada	0.609494	0.529247	0.6991	0.5
Sindh	Pakistan	0.276983	0.22816	0.333909	0.4
Sindh	Pakistan	0.276983	0.22816	0.333909	0.2
Czechia	Central Europe	0.375808	0.319768	0.436536	0.48
Finland	Western Europe	0.455397	0.364408	0.558066	2.82
Sweden	Western Europe	1.93879	1.7764	2.11492	3.8
Switzerland	Western Europe	1.31284	1.18791	1.44328	6.6
Denmark	Western Europe	0.763679	0.70031	0.834161	2.4
Norway	Western Europe	0.381818	0.318196	0.46524	0.8
Sweden	Western Europe	1.97664	1.81476	2.15404	7.3
Connecticut	United States of America	6.15017	5.27876	7.01088	4.9
Georgia	United States of America	2.21077	1.92496	2.50902	2.5
Utah	United States of America	0.288229	0.246757	0.333054	2.2
Piaui	Brazil	0.32178	0.259802	0.398563	1.44
Luxembourg	Western Europe	2.1238	1.77504	2.52423	1.9705
California	United States of America	0.833719	0.73436	0.936564	6.1
New York	United States of America	16.331	15.3595	17.3532	23.2
Finland	Western Europe	0.502624	0.410378	0.606792	1.56
Sweden	Western Europe	2.1851	2.02545	2.36103	3.9
Switzerland	Western Europe	1.34716	1.22303	1.48275	10.8
Norway	Western Europe	0.394769	0.331892	0.476376	1
Piaui	Brazil	0.513425	0.41707	0.625534	2
Spain	Western Europe	6.10575	5.89444	6.32797	5
Washington	United States of America	2.08629	1.96772	2.20856	2.1
Rio Grande do Sul	Brazil	0.286669	0.234787	0.343745	0.22
Andalucia	Spain	1.79364	1.60027	1.99096	2.6
Aragon	Spain	6.82685	5.96323	7.76386	4.6
Cantabria	Spain	3.74839	3.27018	4.24435	3.6
Castilla La Mancha	Spain	15.2879	13.9017	16.802	10.3
Madrid	Spain	13.9025	13.0707	14.8137	11.3
Extremadura	Spain	4.87047	4.18831	5.64909	2.8
Islas Baleares	Spain	1.92034	1.61254	2.31216	2.4
Islas Canarias	Spain	0.747059	0.657495	0.855788	2.3
Asturias	Spain	3.25721	2.82601	3.79923	1.9
Murcia	Spain	1.01219	0.832428	1.24077	1.4
Castilla y Leon	Spain	8.49898	7.93199	9.06693	7
Catalonia	Spain	7.51375	6.70858	8.42546	5.8
Ceuta	Spain	0.516161	0.452	0.592493	1.1
Navarra	Spain	8.05795	6.97313	9.33709	5.8
Communitat Valenciana	Spain	2.88478	2.60604	3.20815	2.4
Galicia	Spain	2.33543	2.09612	2.60348	2.1
Pais Vasco	Spain	7.01515	6.52244	7.53995	4
La Rioja	Spain	11.5893	10.0403	13.3962	3.4
California	United States of America	0.97907	0.866785	1.08858	2.1
Minnesota	United States of America	1.45751	1.29403	1.63362	2.4
Sao Paulo	Brazil	2.87684	2.40913	3.35485	5
Andorra	Western Europe	7.78649	6.21134	9.6431	8.5
Belgium	Western Europe	4.54471	4.08943	5.03317	4.7
Louisiana	United States of America	8.80258	7.97814	9.66818	6.86
Espirito Santo	Brazil	2.59342	2.15285	3.08075	2.1
Finland	Western Europe	0.532689	0.439082	0.637518	1
Sweden	Western Europe	2.38395	2.22974	2.55544	6.1
Hungary	Central Europe	0.746534	0.671948	0.828775	0.687416
Norway	Western Europe	0.401938	0.339016	0.484617	0.8
Norway	Western Europe	0.401938	0.339016	0.484617	1
Piaui	Brazil	0.793271	0.64468	0.959146	3.78
Idaho	United States of America	0.497988	0.431509	0.564183	22.9
Japan	High-income Asia Pacific	0.0934417	0.0854331	0.103011	3.83
England	United Kingdom	5.22062	5.00301	5.43569	4.2
Brazil	Tropical Latin America	3.41558	3.07044	3.79422	1.4
Finland	Western Europe	0.550198	0.456422	0.65902	4.29
Sweden	Western Europe	2.54998	2.39973	2.72102	6
England	United Kingdom	5.34046	5.12146	5.55077	6.78
Piaui	Brazil	1.20192	0.98233	1.43827	5.78
Belgium	Western Europe	4.7226	4.26797	5.20442	6.9
Rio Grande do Sul	Brazil	0.474319	0.399411	0.554408	0.18
Connecticut	United States of America	8.36197	7.47263	9.24122	5.2
Belgium	Western Europe	4.74115	4.28686	5.22379	5.1
British Columbia	Canada	0.205684	0.182554	0.230354	0.55
Finland	Western Europe	0.559916	0.466555	0.669208	2.81
Sweden	Western Europe	2.70027	2.55317	2.8698	5
Missouri	United States of America	1.70415	1.50624	1.90473	2.8
Pennsylvania	United States of America	4.43015	4.0134	4.88784	3.6
Piaui	Brazil	1.79475	1.48278	2.14781	8.33
Puglia	Italy	0.684481	0.602687	0.776258	0.99
Ontario	Canada	1.03123	0.95203	1.11566	1.5
Spain	Western Europe	6.27913	6.07528	6.50756	5.2
Andalucia	Spain	1.79933	1.60522	1.99751	2.9
Aragon	Spain	7.07457	6.20402	8.0096	4.9
Cantabria	Spain	3.77659	3.29451	4.26765	3.2
Castilla La Mancha	Spain	15.5527	14.1606	17.0838	10.3
Madrid	Spain	14.3073	13.5015	15.2179	11.4
Extremadura	Spain	4.98007	4.30087	5.75321	3.3
Islas Baleares	Spain	1.99868	1.6921	2.39596	1.5
Islas Canarias	Spain	0.775603	0.683832	0.882654	2.7
Asturias	Spain	3.37591	2.94747	3.91838	1.6
Murcia	Spain	1.04077	0.860258	1.27299	1.6
Castilla y Leon	Spain	8.82509	8.25531	9.39397	7.5
Catalonia	Spain	7.6912	6.88069	8.59735	6.1
Ceuta	Spain	0.529337	0.464321	0.605466	0.5
Navarra	Spain	8.26616	7.20755	9.54327	6.4
Communitat Valenciana	Spain	3.01131	2.73366	3.34519	2.7
Galicia	Spain	2.38436	2.14874	2.65501	2.2
Pais Vasco	Spain	7.44315	6.93856	7.96538	3.7
La Rioja	Spain	11.9117	10.3085	13.7002	3.9
India	South Asia	0.369917	0.337081	0.404256	0.73
India	South Asia	0.369917	0.337081	0.404256	0.68
India	South Asia	0.369917	0.337081	0.404256	0.62
India	South Asia	0.369917	0.337081	0.404256	1.03
India	South Asia	0.369917	0.337081	0.404256	0.72
Iceland	Western Europe	0.441064	0.434131	0.446802	0.8
Utah	United States of America	0.598132	0.541829	0.658432	1.1
Finland	Western Europe	0.565485	0.472498	0.674932	3.74
Brazil	Tropical Latin America	5.69697	5.29675	6.10539	2.8
Minnesota	United States of America	2.54825	2.34679	2.75587	2.2
England	United Kingdom	5.62701	5.40565	5.83243	8.2
Denmark	Western Europe	0.884718	0.824108	0.952399	1.2
Belgium	Western Europe	4.82326	4.36025	5.30597	4.3
Utah	United States of America	0.646141	0.586779	0.707347	0.96
Belgium	Western Europe	4.83373	4.37099	5.31608	5.5
Finland	Western Europe	0.568614	0.476047	0.67762	2.87
England	United Kingdom	5.70887	5.48991	5.91455	5.4
Kenya	Eastern Sub-Saharan Africa	0.192962	0.167858	0.221385	5.2
England	United Kingdom	5.74337	5.52244	5.94876	4
Connecticut	United States of America	9.06121	8.16101	9.97051	6.3
Alberta	Canada	0.219341	0.194583	0.245986	0.37
British Columbia	Canada	0.211912	0.188792	0.23673	0.5
Manitoba	Canada	0.0329452	0.0237105	0.0448967	0.56
Nova Scotia	Canada	0.409092	0.307563	0.543852	0.36
Ontario	Canada	1.13278	1.05445	1.21528	0.96
Saskatchewan	Canada	0.067246	0.0470739	0.0963934	0.46
Finland	Western Europe	0.570213	0.477616	0.679034	0
Missouri	United States of America	2.09675	1.89258	2.31735	0.8
Pennsylvania	United States of America	4.97451	4.54322	5.44096	3.8
Washington	United States of America	2.58151	2.46178	2.70478	1.7
New York	United States of America	18.7969	17.8983	19.8031	19.5
Spain	Western Europe	6.3296	6.12637	6.55864	5.2
Andalucia	Spain	1.80353	1.61006	2.0009	3
Aragon	Spain	7.23237	6.35066	8.15129	4.8
Cantabria	Spain	3.77835	3.29631	4.26947	3.7
Castilla La Mancha	Spain	15.568	14.1778	17.0983	9.6
Madrid	Spain	14.4112	13.6022	15.3233	11.7
Extremadura	Spain	5.05178	4.37525	5.82195	3.1
Islas Baleares	Spain	2.03658	1.73033	2.43063	1.4
Islas Canarias	Spain	0.778978	0.688256	0.886084	2.3
Asturias	Spain	3.39189	2.96251	3.93486	1.9
Murcia	Spain	1.04607	0.866099	1.27837	1.6
Castilla y Leon	Spain	8.95755	8.38853	9.52247	7.8
Catalonia	Spain	7.70318	6.89419	8.60608	5.9
Ceuta	Spain	0.542298	0.476887	0.617921	0.7
Navarra	Spain	8.41131	7.35123	9.68686	6.6
Communitat Valenciana	Spain	3.06715	2.79145	3.40253	2.4
Galicia	Spain	2.38851	2.15364	2.6593	1.9
Pais Vasco	Spain	7.63552	7.13991	8.15211	3.6
La Rioja	Spain	12.0157	10.4043	13.8075	3.7
Utah	United States of America	0.780793	0.712498	0.848108	1.5
Sao Paulo	Brazil	8.51642	7.5941	9.51344	11.4
Finland	Western Europe	0.570984	0.478291	0.679967	0
Minnesota	United States of America	2.91224	2.72229	3.10829	4.3
England	United Kingdom	5.85354	5.63042	6.06301	6.3
Nigeria	Western Sub-Saharan Africa	0.224916	0.206134	0.245415	25.41
Ontario	Canada	1.16278	1.08623	1.24419	1.1
Sindh	Pakistan	2.8386	2.5588	3.12534	15.1
Sindh	Pakistan	2.8386	2.5588	3.12534	8.7
Belgium	Western Europe	4.87705	4.41529	5.35924	4.5
Finland	Western Europe	0.571394	0.478686	0.680382	5.88
Connecticut	United States of America	9.24564	8.33449	10.1605	3.1
England	United Kingdom	5.895	5.67235	6.10482	7.1
Portugal	Western Europe	1.11784	1.05263	1.18417	2.9
England	United Kingdom	5.9053	5.68236	6.11551	6.29
Quebec	Canada	4.1906	3.9377	4.47066	2.23
Delhi	India	12.5854	11.883	13.3103	23.48
Finland	Western Europe	0.571736	0.479053	0.680714	0
Gujarat	India	1.71678	1.66672	1.76953	17.6
England	United Kingdom	5.92804	5.70407	6.13808	6
Italy	Western Europe	2.90593	2.8085	3.01783	2.5
District of Columbia	United States of America	11.4563	10.5651	12.4326	5.90252
Piemonte	Italy	4.44574	4.16983	4.7165	3
Valle d'Aosta	Italy	5.67088	4.5118	7.08225	4
Liguria	Italy	4.35758	4.00661	4.72696	3.1
Lombardia	Italy	8.5664	8.0336	9.18075	7.5
P.A. Bolzano	Italy	2.97493	2.50213	3.52801	3.3
P.A. Trento	Italy	3.7755	3.31106	4.26592	3.1
Veneto	Italy	2.1325	1.94937	2.33732	1.9
Friuli Venezia Giulia	Italy	1.33818	1.19051	1.52928	1
Emilia-Romagna	Italy	4.72535	4.48347	4.96501	2.8
Toscana	Italy	1.41373	1.2964	1.55163	1
Umbria	Italy	0.40475	0.334289	0.480235	0.9
Marche	Italy	2.97378	2.72803	3.22857	2.7
Lazio	Italy	0.779655	0.73054	0.832467	1
Abruzzo	Italy	1.74035	1.53464	1.98112	1.5
Molise	Italy	0.35481	0.262848	0.469086	0.7
Campania	Italy	0.441751	0.392345	0.501849	0.7
Puglia	Italy	0.721976	0.639638	0.812318	0.9
Basilicata	Italy	0.243906	0.190618	0.309407	0.8
Calabria	Italy	0.264484	0.225439	0.30731	0.6
Sicilia	Italy	0.304456	0.27112	0.343377	0.3
Sardegna	Italy	0.427981	0.352849	0.526348	0.3
Finland	Western Europe	0.572303	0.479674	0.681249	0
United States	High-income North America	5.93775	5.78601	6.09756	9.3
Alabama	United States of America	4.87116	4.44494	5.33328	4.2
Alaska	United States of America	0.65836	0.539162	0.7947	0.7
Arizona	United States of America	12.3607	11.278	13.6842	4.7
Arkansas	United States of America	1.74337	1.58375	1.90196	1.9
California	United States of America	2.65274	2.46715	2.85155	3.8
Colorado	United States of America	4.84351	4.31568	5.4485	1.9
Connecticut	United States of America	9.37356	8.46309	10.2972	8.5
Delaware	United States of America	12.6132	11.1887	14.0623	5.7
District of Columbia	United States of America	11.5762	10.6821	12.5486	21.3
Florida	United States of America	3.81404	3.47195	4.20054	4.6
Georgia	United States of America	5.80413	5.33072	6.27322	4.5
Hawaii	United States of America	0.175611	0.147549	0.206663	0.1
Idaho	United States of America	1.11301	0.952976	1.28649	0
Illinois	United States of America	7.55328	7.13161	7.97747	17.5
Indiana	United States of America	5.97469	5.64176	6.32735	3.1
Iowa	United States of America	2.73207	2.48845	2.9801	2.6
Kansas	United States of America	1.27543	1.13287	1.42946	0
Kentucky	United States of America	2.42047	2.18289	2.66487	4.8
Louisiana	United States of America	13.1375	12.2459	14.0471	17.6
Maryland	United States of America	8.25532	7.77769	8.76169	12.9
Massachusetts	United States of America	10.0457	9.33229	10.7821	11.3
Michigan	United States of America	8.11108	7.41867	8.81939	7.2
Minnesota	United States of America	3.18447	2.99123	3.38158	6.3
Mississippi	United States of America	8.30953	7.64138	9.00464	4.5
Missouri	United States of America	2.61988	2.3888	2.85771	1.9
Nebraska	United States of America	1.81027	1.64671	1.98712	2.5
Nevada	United States of America	3.08205	2.81521	3.39421	0
New Jersey	United States of America	24.9358	23.0569	27.3514	11.9
New Mexico	United States of America	3.06325	2.85596	3.28975	5.7
North Carolina	United States of America	2.61156	2.41672	2.81579	1.9
North Dakota	United States of America	1.44426	1.31115	1.59481	0
Ohio	United States of America	3.17015	2.97423	3.36996	3
Oklahoma	United States of America	2.20426	2.00635	2.42044	0.5
Oregon	United States of America	0.840605	0.776366	0.914652	4.8
Pennsylvania	United States of America	5.44893	5.02129	5.9174	6.4
South Carolina	United States of America	5.02416	4.46521	5.61414	2.2
Tennessee	United States of America	2.85762	2.56896	3.13569	2.1
Texas	United States of America	4.09045	3.67581	4.56333	3.6
Utah	United States of America	1.334	1.2281	1.4483	3.1
Virginia	United States of America	2.88087	2.62893	3.12111	9.1
Washington	United States of America	3.13939	3.0102	3.28085	5.1
Wisconsin	United States of America	2.21357	2.04973	2.38531	5
Wyoming	United States of America	0.466404	0.3821	0.563033	0
Finland	Western Europe	0.573638	0.480989	0.682646	11.11
England	United Kingdom	5.96872	5.74796	6.1773	6.2
Tamil Nadu	India	1.45126	1.36641	1.54076	21.5
Sao Paulo	Brazil	13.7106	12.5162	14.9441	11.5
Finland	Western Europe	0.576206	0.483272	0.685476	2.67
Finland	Western Europe	0.579307	0.485851	0.688436	4.08
England	United Kingdom	6.00202	5.78006	6.21159	6.2
Finland	Western Europe	0.581808	0.488128	0.690358	1.56
Finland	Western Europe	0.583516	0.490036	0.691901	7.55
England	United Kingdom	6.02612	5.80493	6.23526	6
Madhya Pradesh	India	0.96016	0.910237	1.01512	7.8
Finland	Western Europe	0.584897	0.491435	0.693535	5.41
Jammu and Kashmir	India	3.70959	3.46064	3.98346	3.8
Finland	Western Europe	0.586904	0.493525	0.696299	0
Oman	North Africa and Middle East	11.8719	11.2087	12.5562	6
India	South Asia	3.49065	3.38897	3.59604	6.6
India	India	0.079	0	0.088	0.53
